# Supplementary material for: New Genetic Markers Differentiating IPEC and ExPEC Pathotypes—A New Approach to Genome-Wide Analysis Using a New Bioinformatics Tool
Source: Int J Mol Sci. 2023 Feb 28;24(5):4681. doi: 10.3390/ijms24054681 (PMC10002601; doi:10.3390/ijms24054681)
Supplement: Supplementary file 1 [file ijms-24-04681-s001.zip]

Archive with 5 entries (5 files):
- Supplementary Figure 1.txt
- Supplementary Figure 2.txt
- Supplementary Figure 3.xlsx.xlsx
- Supplementary Figure 4.xlsx
- Supplementary Figure 5.xlsx
