# Supplementary material for: New Genetic Markers Differentiating IPEC and ExPEC Pathotypes—A New Approach to Genome-Wide Analysis Using a New Bioinformatics Tool
Source: Int J Mol Sci. 2023 Feb 28;24(5):4681. doi: 10.3390/ijms24054681 (PMC10002601; doi:10.3390/ijms24054681)
Supplement: Supplementary file 1 [file ijms-24-04681-s001.zip › Supplementary Figure 1.txt]

Supplementary Figure 1.Raw input data from TRS-omix analysis obtained for the the genome of E. coli UTI89.
L-NoClass;L-No;LFS;Len(LFS);L-POS(LFS);R-POS(LFS);R-NoClass;R-No;RFS;Len(RFS);L-POS(RFS);R-POS(RFS);>SEQ;Len(SEQ)
03;07;ACCACCACC;9;214;222;01;02;CGCCGCCGC;9;569;577;>ATCACCATTACCACAGGTAACGGTGCGGGCTGACGCGTACAGGAAACACAGAAAAAAGCCCGCACCTGACAGTGCGGGCTTTTTTTTCGACCAAAGGTAACGAGGTAACAACCATGCGAGTGTTGAAGTTCGGCGGTACATCAGTGGCAAATGCAGAACGTTTTCTGCGGGTTGCCGATATTCTGGAAAGCAATGCCAGGCAGGGGCAGGTGGCGACCGTCCTCTCTGCCCCCGCCAAAATTACCAACCATCTGGTAGCGATGATTGAAAAAACCATTAGCGGCCAAGATGCTTTACCCAATATCAGCGATGCCGAACGTATTTTTGCCGAACTTCTGACGGGACT;346
01;02;CGCCGCCGC;9;569;577;18;54;TGATGATGA;9;4323;4331;>CCAGCCGGGATTTCCGCTGGCACAATTGAAAACTTTCGTCGACCAGGAATTTGCCCAAATAAAACATGTCCTGCATGGCATTAGTTTGTTGGGGCAGTGCCCGGATAGCATCAACGCTGCGCTGATTTGCCGTGGCGAGAAAATGTCGATCGCCATTATGGCCGGCGTGTTAGAAGCGCGTGGTCACAACGTTACCGTTATCGATCCGGTCGAAAAACTGCTTGCAGTGGGGCATTACCTCGAATCTACCGTTGATATTGCTGAGTCCACCCGCCGTATTGCGGCAAGCCGCATTCCGGCTGACCACATGGTGCTGATGGCTGGTTTCACTGCCGGTAATGAAAAAGGCGAGCTGGTGGTTCTGGGACGCAACGGTTCCGACTACTCCGCTGCGGTGCTGGCGGCCTGTTTACGCGCCGATTGTTGCGAGATCTGGACGGATGTTGACGGTGTTTATACCTGCGATCCGCGTCAGGTGCCCGATGCGAGGTTGTTGAAGTCGATGTCCTATCAGGAAGCGATGGAGCTTTCTTACTTCGGCGCTAAAGTTCTTCACCCCCGCACCATCACCCCCATCGCCCAGTTTCAGATCCCTTGCCTGATTAAAAATACCGGAAATCCTCAAGCTCCAGGTACGCTCATTGGTGCCAGCCGTGATGAAGACGAATTACCGGTCAAGGGCATTTCCAATCTGAATAACATGGCAATGTTCAGCGTTTCCGGCCCGGGGATGAAAGGGATGGTTGGCATGGCGGCGCGCGTCTTTGCAGCGATGTCACGCGCCCGTATTTCCGTGGTGCTGATTACGCAATCATCTTCCGAATACAGTATCAGTTTCTGCGTTCCGCAAAGCGACTGTGTGCGAGCTGAACGGGCAATGCAGGAAGAGTTCTACCTGGAACTGAAAGAAGGCTTACTGGAGCCGTTGGCGGTGACGGAACGGCTGGCCATTATCTCGGTGGTAGGTGATGGTATGCGCACCTTACGTGGGATCTCGGCGAAATTCTTTGCCGCGCTGGCCCGCGCCAATATCAACATTGTCGCCATTGCTCAGGGATCTTCTGAACGCTCAATCTCTGTCGTGGTCAATAACGATGATGCGACCACTGGCGTGCGCGTTACTCATCAGATGCTGTTCAATACCGATCAGGTTATCGAAGTGTTTGTGATTGGCGTCGGTGGCGTTGGCGGTGCGCTGCTGGAGCAACTGAAGCGTCAGCAAAGCTGGTTGAAGAATAAACATATCGACTTACGTGTCTGCGGTGTTGCTAACTCGAAGGCACTGCTCACCAATGTACATGGCCTTAATCTGGAAAACTGGCAGGAAGAACTGGCGCAAGCCAAAGAGCCGTTTAATCTCGGGCGCTTAATTCGCCTCGTGAAAGAATATCATCTGCTGAACCCGGTCATTGTTGACTGTACTTCCAGCCAGGCAGTGGCGGATCAATATGCCGACTTCCTGCGCGAAGGTTTCCACGTTGTTACGCCGAACAAAAAGGCCAACACCTCGTCGATGGATTACTACCATCAGTTGCGTTATGCGGCGGAAAAATCGCGGCGTAAATTCCTCTATGACACCAACGTTGGGGCTGGATTACCGGTTATCGAGAACCTGCAAAATCTGCTCAATGCTGGTGATGAATTGATGAAGTTCTCCGGCATTCTTTCAGGTTCGCTTTCTTATATCTTCGGCAAGTTAGACGAAGGCATGAGTTTCTCCGAGGCGACCACACTGGCGCGGGAAATGGGTTATACCGAACCGGACCCGCGAGATGATCTTTCTGGTATGGATGTGGCGCGTAAGCTATTGATTCTCGCTCGTGAAACGGGACGTGAACTGGAGCTGGCGGATATTGAAATTGAACCTGTGCTGCCCGCAGAGTTTAACGCCGAGGGTGATGTCGCCGCTTTTATGGCGAATCTGTCACAGCTCGACGATCTCTTTGCCGCGCGTGTGGCGAAGGCCCGTGATGAAGGAAAAGTTTTGCGCTATGTTGGCAATATTGATGAAGATGGCGTCTGCCGCGTGAAGATTGCCGAAGTGGATGGTAATGATCCGCTGTTCAAAGTGAAAAATGGCGAAAACGCCCTGGCCTTCTATAGCCACTATTATCAGCCGCTGCCGTTGGTACTGCGCGGATATGGTGCGGGCAATGACGTTACAGCTGCCGGTGTCTTTGCTGATCTGCTACGTACCCTCTCATGGAAGTTAGGAGTCTGACATGGTTAAAGTTTATGCCCCGGCTTCCAGTGCCAATATGAGCGTCGGGTTTGATGTGCTCGGGGCGGCGGTGACACCTGTTGATGGTGCATTGCTCGGAGATGTAGTCACGGTTGAGGCGGCAGAGACATTCAGTCTCAACAACCTCGGACGCTTTGCCGATAAGCTGCCGTCAGAGCCACGGGAAAATATCGTTTATCAGTGCTGGGAGCGTTTTTGCCAGGAGCTTGGCAAGCAAATTCCAGTGGCGATGACTCTGGAAAAGAATATGCCGATCGGTTCGGGCTTAGGCTCCAGCGCCTGTTCAGTGGTCGCGGCGCTGATGGCGATGAATGAACACTGCGGCAAGCCGCTTAATGACACTCGTTTGCTGGCTTTGATGGGCGAGTTGGAAGGGCGTATCTCCGGCAGCATTCATTACGACAACGTGGCACCGTGTTTTCTTGGTGGTATGCAGTTGATGATTGAAGAAAACGACATCATCAGTCAGCAAGTGCCAGGGTTTGATGAGTGGCTGTGGGTGCTGGCGTATCCGGGGATTAAAGTCTCGACGGCAGAAGCCAGGGCTATTTTACCGGCGCAGTATCGCCGCCAGGATTGCATTGCGCACGGGCGACATCTGGCAGGCTTCATTCACGCCTGCTATTCCCGTCAGCCTGAGCTTGCCGCGAAGCTGATGAAAGATGTTATCGCTGAACCCTACCGTGAACGGTTACTGCCAGGCTTCCGGCAGGCGCGGCAGGCGGTTGCGGAAATCGGCGCGGTAGCGAGCGGTATCTCCGGCTCCGGCCCGACTTTGTTCGCTCTGTGTGACAAGCCGGATACCGCCCAGCGCGTTGCCGACTGGTTGGGTAAAAACTACCTGCAAAATCAGGAAGGTTTTGTTCATATTTGCCGGCTGGATACGGCGGGCGCACGAGTACTGGAAAACTAAATGAAACTCTACAATCTGAAAGATCACAATGAGCAGGTCAGCTTTGCGCAAGCCGTAACCCAGGGGTTGGGCAAAAATCAGGGGCTGTTTTTCCCGCACGACCTGCCGGAATTCAGCCTGACTGAAATTGATGAGATGCTGAAGCTGGATTTTGTCACCCGCAGTGCGAAGATCCTCTCGGCGTTTATTGGTGATGAAATCCCGCAGGAAATCCTGGAAGAGCGCGTACGCGCGGCGTTTGCCTTCCCGGCTCCGGTCGCCAATGTTGAAAGCGATGTCGGTTGTCTGGAATTGTTCCACGGGCCAACGCTGGCATTTAAAGATTTCGGCGGTCGCTTTATGGCACAAATACTGACCCATATTGCGGGCGATAAGCCAGTGACCATTCTGACCGCGACATCCGGTGATACTGGAGCGGCAGTGGCTCATGCTTTCTACGGTTTACCGAATGTGAAAGTGGTTATCCTCTATCCACGAGGCAAAATCAGTCCACTGCAAGAAAAACTGTTCTGTACATTGGGCGGCAATATCGAAACTGTTGCCATCGACGGCGATTTCGATGCCTGTCAGGCGCTGGTGAAGCAGGCGTT;3745
18;54;TGATGATGA;9;4323;4331;18;54;TGATGATGA;9;5000;5008;>AGAACTGAAAGTGGCGCTGGGGCTAAACTCTGCTAACTCCATTAACATCAGCCGTTTGCTGGCGCAGATTTGCTACTACTTTGAAGCTGTTGCGCAGCTGCCGCAGGAAGCGCGCAACCAGCTGGTTGTCTCGGTGCCAAGCGGAAACTTCGGCGATTTGACGGCGGGTCTGCTGGCGAAGTCACTCGGTCTGCCGGTGAAACGTTTTATTGCTGCGACCAACGTGAACGATACCGTGCCACGTTTCCTGCACGACGGTCAGTGGTCACCCAAAGCGACTCAGGCGACGTTATCCAATGCGATGGATGTTAGCCAGCCAAACAACTGGCCGCGTGTGGAAGAGTTGTTCCGCCGCAAAATCTGGCAACTGAAAGAGCTGGGGTATGCAGCCGTGGATGATGAAACCACGCAACAGACAATGCGTGAGTTAAAAGAACTGGGCTATACCTCGGAGCCGCACGCTGCCGTAGCTTATCGTGCGCTGCGTGACCAGTTGAATCCAGGCGAATATGGCTTGTTCCTCGGCACCGCGCATCCGGCGAAATTTAAAGAGAGCGTGGAAGCGATTCTCGGTGAAACGTTGGATCTGCCAAAAGAGCTGGCAGAACGTGCTGATTTACCCTTGCTTTCGCATAACCTGCCCGCCGATTTTGCTGCGTTGCGTAAAT;668
18;54;TGATGATGA;9;5000;5008;17;49;ATCATCATC;9;10563;10571;>ATCATCAGTAACATCTATTCATTATCTCAATCAGGCCGGGTTTGCTTTTATGCAGCCCGGCTTTTTTATGAAGAAAATATGGAGAAAAACGACAGGGAAAAAGGAGAAATTCTCAATAAATGCGGTAACTTAGAGATTAGGATTGCGGAGAATAACAACTGCCGTTCTCATCGCGTAATCTCCGGATATCGACCCATAACGGGCAATGATAAAAGGAGTAACCTGTGAAAAAGATGCAATCTATCGTACTCGCACTTTCCCTGGTTCTGGTCGCTCCCATGGCAGCGCAGGCTGCGGAAATTACGCTAGTCCCGTCAGTAAAATTACAGATAGGCGATCGTGATAATCGTGGCTATTACTGGGATGGCGGTCACTGGCGCGACCACGGCTGGTGGAAACAACATTATGAATGGCGAGGCAATCGCTGGCACCCATATGGACCGCCGCCATCGCCGCGCCATAACAAGCACAATGATCATCGTGGCGATCATCGTCCGGAGCCGGACAAACATCATCGCTAAATATCAATGCCGGATTACCATCCGGCATTGACTACAAACTTAACGCTGCTCGTAGCGTTTAAACACCAGTTCGCCATTGCTGGAGGAAGCTTCATCAAAGAAGTAACCTTCGCTATTAAAACCAGTCAGTTGCTCTGGTTTGGTCAGCCGATTTTCAATAATGAAACGACTCATCAGACCGCGTGCTTTCTTAGCGTAGAAGCTGATTATCTTAAATTTGCCGTTCTTCTCATCGAGGAACACTGGCTTGATAATCTCGGCATTCAATTTCTTCGGCTTCACCGATTTAAAATACTCATCTGACGCCAGATTTATCACCACATTATCGCCTTGTGCTGCGAGCGCCTCGTTCAGCTTGTTGGTGATGATATCTCCCCAGAATTGATACAGATCTTTCCCTCGGGCATTCTCAAGACGTATCCCCATTTCCAGACGATAAGGCTGCATTAAATCGAGCGGGCGCAGTACGCCATACAAGCCGGAAATCATTCGCAAATGCTGTTGGGCAAAATCGAAATCGTCTTCGCTGAAGGTTTCGGCCTGCAAGCCAGTGTAGACATCACCTTTAAACGCCAGAATTGCCTGGCGGGCATTCTCCGGTGTGAAATTTGGCTGCCAGTCATGAAAGCGAGCGGCGTTGATACCCGCCAGTTTGTCGCTGATGCGCATCAGGGAGCTAATCTGCGGGGGCGTCAGTTTCCGCGCTTCATGGATCAGCTGCTGGGCGTTGTCTAACAGCTCCGGCAGCGTATAGCGCGTGGTGGTCAACGGGCTTTGGTAATCAAGCGTTTTCGCAGGTGAAATAAGAATCAGCATATCCAGTCCTTGCAGGAAATTTATGCCGACTTTAGCAAAAAAAGAGAATGAGTTGATCGATAGTTGTGATTACTCCTGCGAAACATCATCCCACGCGTCTGGAGAAAGCTGGCGACCGATCTCCGGATAACGCAACGGATCAAACACCGGACGCACGCCGAGTTTACGCTGGCGTAGATAATCACTGGCAATGGTATGAACCACAGGCGAGAGCAGTAATATGGCGGTCAAATTGGTAATAGCCATGCAGGCCATAATGATATCTGCCAGTTGCCACATCAGCGGAAGACTTAGCAAGGTGCCGCCGATGACCGTTGCGAAGGTGCAGATCCGCAGACACCAGATCGCTTTAGGGTTGTTCAGGCGTAAAAAGAAGAGATTGTTTTCGGCATAAATGTAGTTGGTAACGATGGAGCTGAAGGCAAACAGAATAACCACGAGGGTAACAAACTCCGCACCCCAGGAACCCATTAGCACCCGCATCGCCTTCTGGATAAGCTGAATACCTTCCAGCGGCATGTAGGTTGTGCCGTTACCCGCCAGTAATATCAGCATGGCGCTTGCCGTGCAGATGACCAGGGTGTCGATAAAAATGCCAATCATCTGGACAATTCCTTGCGCTGCCGGATGCGGAGGCCAGGACGCAGCTGCCGCTGCCGCGTTTGGCGTCGACCCCATTCCCGCCTCATTGGAAAACATACTGCGCTGAAAACCGTTAGTAATCGCCTGGCTTAAGGTATATCCCGCCGCGCCGCCTGCAGCTTCCTGCCAGCCAAAAGCACTCTCAAAAATAGACCAAATGACGTGGGGAAGTTGCCCGATATTCATTACGCAAATCACCAGGCAGGTCAGTACCCAGATTATCGCCATCAACGGGACAAACCCCTGCATGAGCCGGGCGACGCCATGAAGACCGCGAGTGATCGCCAGCAGAGCAAAGACAGCGAGAATAATACCTGTTACCAGCGGGGGAAAATCAAAAGAAAAACTCAGAGCTCGCGCAACGGCGTTCGCCTGAACTCCGCTGAAAATTATGGCGTAGGCGATGAGCAAAAAGACGGCGAACAGAACGCCCATCCAGCGCATCCCCAGCCCGCGCGCCATATACCATGCCGGTCCGCCACGAAACTGCCCATTGGCATCACGTTCTTTATAAAGCTGTGCGAGGGAACATTCGGCAAACGAGGTCGCCATGCCGATAAATGCGGCAACCCACATCCAGAAGACGGCTCCAGGTCCACCGGCGGTAATTGCCAGCGCAACGCCGGCCAGGTTGCCGCTACCCACGCGCGCTGCAAGACTGGTACACAATGACTGAAATGAGGTTAAACCGCTTGGCTGTGGATGAATGCTATTTTTAAGACTTTTGCCAAACTGGCGGATGTAGCGAAACTGCACAAATCCGGTGCGAAAAGTGAACCAACAACCTGCGCCGAAGAGCAGGTAAATCATTACCGATCCCCAAAGGACGCTGTTAATAAAGGAGAAAAAATCTGGCATGCATATCCCTCTTATTGCCGGTCGCGATGACTTTCCTGTGTAAACGTTACCAATTGTTTAAGAAGTATATACGCTACGAGGTACTTGATAACTTCTGCGTAGCATACATGAGGTTTTGTATAAAAATGGCGGGCGATATCAACGCAGTGTCAGAAATCCGAAACAGTCTCGCCTGGCGATAACCGTCTTGTCGGCGGTTGCGCTGACGTTGCGTCGTGATATCATCAGGGCAGACCGGTTACATCCCCCTAACAAGCTGTTTAAAGAGAAATACTATCATGACGGACAAATTGACCTCCCTTCGTCAGTACACCACCGTAGTGGCCGACACTGGGGACATCGCGGCAATGAAGCTGTATCAACCGCAGGATGCCACAACCAACCCTTCTCTCATTCTTAACGCAGCGCAGATTCCGGAATACCGTAAGTTGATTGATGATGCTGTCGCCTGGGCGAAACAGCAGAGCAACGATCGCGCGCAGCAGATCGTGGACGCGACCGACAAACTGGCCGTAAATATTGGTCTGGAAATCCTGAAACTGGTTCCGGGCCGTATCTCAACTGAAGTTGATGCGCGTCTTTCCTATGACACCGAAGCGTCAATTGCGAAAGCAAAACGCCTGATCAAACTCTACAACGATGCAGGTATTAGCAACGATCGTATTCTGATCAAACTGGCTTCTACCTGGCAGGGTATCCGTGCTGCGGAACAGCTGGAAAAAGAAGGCATCAACTGTAACCTGACCCTGCTGTTCTCCTTCGCTCAGGCTCGTGCTTGTGCGGAAGCGGGCGTGTTCCTGATCTCGCCGTTTGTTGGCCGTATTCTTGACTGGTACAAAGCGAATACCGATAAGAAAGAGTACGCTCCGGCAGAAGATCCGGGCGTGGTTTCTGTATCTGAAATCTACCAGTACTACAAAGAGCATGGTTATGAAACCGTGGTTATGGGCGCAAGCTTCCGTAACATCGGCGAAATTCTGGAACTGGCAGGCTGCGACCGTCTGACCATCGCACCGGCACTGCTGAAAGAGCTGGCGGAGAGCGAAGGGGCTATCGAACGTAAACTGTCTTACACTGGTGAAGTGAAAGCGCGTCCGGCGCGTATCACTGAGTCCGAGTTCCTGTGGCAGCACAACCAGGATCCAATGGCAGTAGATAAACTGGCGGAAGGTATCCGTAAGTTTGCTGTTGACCAGGAAAAACTGGAAAAAATGATCGGCGATCTGCTGTAATCATACTTAGCGTGACCGGGAAGTCGGTCACGCTACCTCTTCTGAAACCTGTCTGTCACTCCCTTCGCAGTGTATCATTCTGTTTAACGAGACTGTTTAAACGGAAAAATCTTGATGAATACTTTACGTATTGGCTTAGTTTCCATCTCTGATCGCGCATCCAGCGGCGTTTATCAGGATAAAGGCATCCCTGCGCTGGAAGAATGGCTGACATCGGCGCTAACCACGCCGTTTGAACTGGAAACCCGCTTAATCCCCGATGAGCAGGCGATCATCGAGCAAACGTTGTGTGAGCTGGTGGATGAAATGAGTTGCCATCTGGTGCTCACCACGGGCGGAACTGGCCCGGCGCGTCGTGACGTAACGCCCGATGCGACGCTGGCAGTAGCGGACCGCGAGATGCCAGGCTTTGGTGAACAGATGCGCCAGATCAGCCTGCATTTTGTACCAACTGCGATCCTTTCGCGTCAGGTGGGGGTGATTCGCAAACAGGCGCTGATCCTTAACTTACCCGGTCAACCGAAGTCTATTAAAGAGACGCTGGAAGGTGTGAAGGACGCTGAGGGTAACGTTGTGGTGCACGGTATTTTTGCCAGCGTACCGTACTGCATTCAGTTGCTGGAAGGGCCATACGTTGAAACGGCACCGGAAGTGGTTGCAGCATTCAGACCGAAGAGTGCAAGACGCGAAGTTAGCGAATAAAAAAATCCCCCCAAGCGGGGGGATCAGACTGATGACAAACGCAAAACTGCCTGATGCGCTACGCTTATCAGGCCTACGATCTTCTTGCAATATATTGAATTTGCACGATTTTGTAGGCCGGATAAGGCGTTCACGCCGCATCCGGCATAAACAAAGCGCACGTTGTTAACAATCTTATCCCTTCGAGCGGGGGGAGCTTAACAATTAGTGAGACTCACCAATCGGCAGAACGGTGCGACCAAACTGCTCGTTCAGCACTTCACCCATCGCCAGATAGATTGCACTGGCACCGCAGATAAGACCAATCCAGCCGGCAAAGTGGATGATCGCGGCGTTACCGGCAATGTTACCGATCGCCAGCAGGGCAAACAGCACGGTCAGGCTAAAGAAAACGAATTGCAGAACGCGTGCGCCTTTCAGCGTGCCGAAGAACATAAACAGCGTAAATATGCCCCACAGACCCAGGTAGACACCAAGGAACTGTGCATTTGGCGCATCGGTCAGCCCCAGTTTCGGCATCAGCAGAATTGCAACCAGCGTCAGCCAGAAAGAACCGTAAGAGGTGAATGCGGTTAAACCGAAAGTGTTGCCTTTTTTGTACTCCAGCAGACCGGCAAAAATTTGCGCGATGCCGCCGTAGAAAATGCCCATGGCAAGAATAATACCGTCCAGAGCAAAATAACCCACGTTGTGCAGGTTAAGCAGAATGGTGGTCATGCCGAAGCCCATCAGGCCCAGCGGTGCCGGATTAGCCAACTTAGTGTTGCCCATAATTCCTCAAAA;5554
17;49;ATCATCATC;9;10563;10571;04;10;GGTGGTGGT;9;12799;12807;>GAATGAATGGTGAAATAATTTCCCTGAATAACTGTAGTGTTTTCAGGGCGCGGCATAATAATCAGCCAGTGGGGCAGTGTCTACGATCTTTTGAGGGGAAAATGAAAATTTTCCCCGGTTTCCGGTATCAGACCTGAGTGGCGCTAACCATCCGGCGCAGGCAGGCGATTTGCAGTACGGCTGGAATTGTCACGCGATAGGCACTGCCGCTGACCGCTTTAACCCCATTTAATGCTGCGCCCACAGGGCCTCCCAGACCCGCGCCGCGCAGCAAACCATGCCCAAGCACGCTCATTGCTGCGTGGGTGCGTAAAATGCGGGTCAATTGGCTGGAAAGCAAATGCGACACACCTTTTGCCAATAATTTGTCTTTCATCAGCAGCGGCAGCAGCTCTTCCAGCTCATTCACCCTGGCATCGACCGCGTGCAGAAACTCCTGCTTATGTTCCTCGTCCATTTTCTTCCAGGTATTACGCAGAAATTGTTCCAGTAACTGTTGCTCAATTTCAAACGTAGACATCTCTTTGTCGGCTTTCAGCTTCAATCGCTTTGAAACATCGAGCAAAATGGCGCGATACAATTTACCGTGTCCGCGCAGTTTGTTGGCGATACTATCGCCACCAAAATGCTGTAATTCTCCGGCAATCAGCTGCCAGTTGCGGCGGTGTCGCTCGGGATGTCCTTCCATCGATTTAAACAGTTCGTTGCGCATCAGTACGCTGGAGAGGCGAGTTTTGCCTTTTTCATTATGGGTGAGCAGCCGGGCGAAATTTGCCAACTGTTCCTCACTACAATGCTGGAGAAAATCCAGATCTGAATCATTCAGGTAATTAACATTCATTTTTTGTGGTTTCTATATTCTGGCGTTAGTCGTCGCCGATAATTTTCAGCGTGGCCATATCCGATGAGTTCACTGTATGACCGGAAAAGGTGATTTTTGAGACGCAGCGTTTGTTGTCGTTATCGCTGTTAATGTTGATCCAGTCAGTGGTTTGCTCTTCTTTTATTTCTGAAGGAATATTCAGGGTCTGACTGGCGCTTCGGGTGGCTTTGAAATAAATCGATGCACCGCTTAACTGCAAATCGCCATGGTCGGCTGAGAGTTGTATGCGTTTAACAATGCGACAAACAGGAAGTTTCAGCGCCAGATCGTTGGTTTCGTTTCGCGGCATTGCAATGACGCCGAGGATTTTATGGTCGTTTGCCTGCGCCGTGCAGCACAGCATCAGGCTAATCGCCAGGCTGGCGGAAATCGTAATAACGGATTTCATAAGGATTCTCTTGGTGGGGAGGGGTAAGGGGATGAAACTAGTTTACTGCTGATAAAGAGAAGTTTCAGGTACGTAATATTTTCTTTTTATTACAATTTTTTGATGAATGCCTTGGCTGCGATTCATTCTTTATATGAATAAAATTGTTGTCAGTTTCACGTCTTGTCCTGCCATATCGCGAAATTTCTGCGCAAAAGCACAAAAAATTTTTGCATCTCCCCCTTGATGACGTGGGTTACGACCCCATTTAGTAGTCAACCGCAGTGAGTGAGTCTGCAAAAAAATGAAATTGGGCAGTTGAAACCAGACGTTTCGCCCCTATTACAGACTCACAACCACATGATGACCGAATATATAGTGGAGACGTTTAGATGGGTAAAATAATTGGTATCGACCTGGGTACTACCAACTCTTGTGTAGCGATTATGGATGGCACCACTCCTCGTGTACTGGAGAACGCCGAAGGCGATCGCACCACGCCTTCTATCATTGCCTATACCCAGGATGGTGAAACTCTGGTTGGTCAGCCGGCTAAACGTCAGGCAGTGACGAACCCGCAAAACACCCTGTTTGCGATTAAACGCCTGATTGGCCGCCGCTTCCAGGACGAAGAAGTACAGCGTGATGTTTCCATCATGCCGTTCAAAATTATTGCTGCTGATAACGGCGACGCATGGGTCGAAGTTAAAGGCCAGAAAATGGCACCGCCGCAGATCTCTGCTGAAGTGCTGAAAAAAATGAAGAAAACCGCTGAAGATTACCTGGGTGAACCGGTAACTGAAGCTGTTATTACCGTACCGGCATACTTTAACGATGCTCAGCGTCAGGCAACCAAAGACGCAGGCCGTATCGCTGGTCTGGAAGTAAAACGTATCATCAACGAACCGACCGCAGCTGCGCTGGCTTACGGTCTGGACAAAGGTACTGGCAACCGTACTATCGCGGTTTATGACCTG;2227
04;10;GGTGGTGGT;9;12799;12807;10;29;CTGCTGCTG;9;13381;13389;>ACTTTCGATATTTCCATTATCGAAATCGACGAAGTTGACGGCGAAAAAACCTTCGAAGTTCTGGCAACCAACGGTGATACCCACCTGGGTGGTGAAGACTTCGACAGTCGTCTGATCAACTATCTGGTTGAAGAATTCAAGAAAGATCAGGGCATTGACCTGCGCAACGATCCGCTGGCAATGCAGCGCCTGAAAGAAGCGGCAGAAAAAGCGAAAATCGAACTGTCTTCCGCTCAGCAGACCGACGTTAACCTGCCGTACATCACTGCAGACGCGACCGGTCCGAAACACATGAACATCAAAGTGACTCGTGCGAAACTGGAAAGCCTGGTTGAAGATCTGGTAAACCGTTCCATTGAGCCGCTGAAAGTTGCACTGCAGGACGCTGGCCTGTCCGTATCTGATATCGACGACGTTATCCTCGTTGGTGGTCAGACTCGTATGCCAATGGTTCAGAAGAAAGTTGCTGAATTCTTTGGTAAAGAGCCGCGTAAAGATGTTAACCCGGACGAAGCTGTAGCCATCGGTGCTGCTGTTCAGGGTGGTGTTCTGACTGGTGACGTAAAAGACGTA;573
10;29;CTGCTGCTG;9;13381;13389;09;27;CAGCAGCAG;9;14035;14043;>GACGTTACCCCGCTGTCTCTGGGTATCGAAACCATGGGCGGTGTGATGACCACGCTGATCGCGAAAAACACCACTATCCCGACCAAGCACAGCCAGGTGTTCTCTACCGCTGAAGACAACCAGTCTGCGGTAACCATCCATGTGCTGCAGGGTGAACGTAAACGTGCGGCTGATAACAAATCTCTGGGTCAGTTCAACCTGGATGGTATCAACCCGGCACCGCGCGGCATGCCGCAGATCGAAGTTACCTTCGATATCGATGCTGACGGTATCCTGCACGTTTCCGCGAAAGACAAAAACAGCGGTAAAGAGCAGAAGATCACTATCAAGGCTTCTTCTGGTCTGAACGAAGATGAAATCCAGAAAATGGTACGCGACGCAGAAGCTAACGCCGAAGCTGACCGTAAGTTTGAAGAGCTGGTACAGACTCGCAACCAGGGCGACCATCTGCTGCACAGCACCCGTAAGCAGGTTGAAGAAGCAGGCGACAAACTGCCGGCTGACGACAAAACTGCTATCGAGTCTGCGCTGACTGCACTGGAAACTGCTCTGAAAGGTGAAGACAAAGCCGCTATCGAAGCGAAAATGCAGGAACTGGCACAGGTTTCCCAGAAACTGATGGAAATCGCCCAGCAGCAACATGCC;645
09;27;CAGCAGCAG;9;14035;14043;02;05;GGCGGCGGC;9;14456;14464;>ACTGCCGGTGCTGATGCTTCTGCAAACAACGCGAAAGATGACGATGTTGTCGACGCTGAATTTGAAGAAGTCAAAGACAAAAAATAATCGCCCTATAAACGGGTAATTATACTGACACGGGCGAAGGGGAATTTCCTCTCCGCCCGTGCATTCATCTAGGGGCAAATCAAAAAAGATGGCTAAGCAAGATTATTACGAGATTTTAGGCGTTTCCAAAACAGCGGAAGAGCGTGAAATCAAAAAGGCCTACAAACGCCTGGCCATGAAATACCACCCGGACCGTAACCAGGGTGACAAAGAGGCCGAGGCGAAATTTAAAGAGATCAAGGAAGCTTATGAAGTTCTGACCGACTCGCAAAAACGTGCGGCATACGATCAGTATGGTCATGCTGCGTTTGAGCAAGGCGGCATG;412
02;05;GGCGGCGGC;9;14456;14464;02;05;GGCGGCGGC;9;14471;14479;>GGTTTT;6
02;05;GGCGGCGGC;9;14471;14479;11;32;ACAACAACA;9;22328;22336;>GCAGACTTCAGCGATATTTTTGGTGACGTTTTCGGCGATATTTTTGGCGGCGGACGTGGTCGTCAACGTGCGGCGCGCGGTGCTGATTTACGCTATAACATGGAGCTCACCCTCGAAGAAGCTGTACGTGGCGTGACCAAAGAGATCCGCATTCCGACTCTGGAAGAGTGTGACGTTTGCCACGGTAGCGGTGCAAAACCAGGTACACAGCCGCAGACCTGTCCGACCTGTCATGGTTCTGGCCAGGTGCAGATGCGCCAGGGTTTCTTTGCCGTGCAGCAGACCTGTCCACACTGTCAGGGCCGCGGTACGCTGATCAAAGATCCGTGCAACAAATGTCATGGTCATGGTCGTGTTGAGCGCAGCAAAACGCTGTCCGTTAAAATCCCGGCAGGGGTGGACACTGGAGACCGCATCCGTCTTGCGGGCGAAGGTGAAGCGGGTGAACACGGCGCACCGGCAGGCGATCTGTACGTTCAGGTTCAGGTTAAACAGCACCCGATTTTCGAGCGTGAAGGCAACAACCTGTATTGCGAAGTCCCGATCAACTTCGCTATGGCGGCGCTGGGTGGTGAAATCGAAGTACCGACCCTTGATGGTCGCGTCAAACTGAAAGTGCCTGGCGAAACCCAGACCGGTAAGCTGTTCCGTATGCGCGGTAAAGGCGTCAAGTCTGTCCGCGGTGGCGCACAGGGTGATTTGCTATGCCGCGTTGTTGTCGAAACACCGGTAGGTTTGAACGAGAAGCAGAAACAGCTGCTGCAAGAGCTGCAAGAAAGCTTTGGTGGCCCAACCGGCGAGCACAACAGCCCGCGTTCAAAGAGCTTCTTTGATGGCGTGAAGAAGTTTTTTGACGACCTGACTCGCTAACCTCCCCAAAAGCCTGCCCGTGGGCAGGCCAGGGTAAAAACCAGGGTGCGTTGAAGATATGCGAGCACCTGTAAAGTGGCGGGGATCACTCCCCGCCGTTGCTCTTACTCGGATTCGTAAGCCGTGAAAACAGCAACCTCCGTCTGGCCAGTTCGGATGTGAACCTCACAGAGGTCTTTTCTCGTTACCAGCGCCGCCACTACGGCGGTGATACAGATGACGATCAGGGCGACAATCATCGCCTTATGCTGCTTCATTGCTCTCTTCTCCTTGACCTTACGGTCAGTAAGAGGCACTCTACATGTGTTCTGCATATAGGGGGCCTCGGGTTGATGGTAAAATATCACTCGGGGCTTTTCTCTATCTGCCGTTCAGCTAATGCCTGAGACAGACAGCCTCAAGCACCCGCCGCTATTATATCGCTCTCTTTAACCCATTCTGTTTTATCGATTCTAATCCTGAAGACGCCTCGCATTTTTGCGTAATCAATCTTTAGTACATTGTTTATTTTAACTCTTATGTGCGTTTTCATTTACAAAAGTTGAGATTATGAACAAGAGGTTTAAGTTATGCCTGAATGGTGAGTTATTACTGGAGAAAGTAATAGAAGATACAAAATATTCTTGTACAGAATTGAATTTTCTTTTTGTGAGGAAAAATGTTTATAAATCAATGAGTGATATTTAAAATCGACACACTTTTTGAAACACGATACCTCCACACCCGGGGGTAAAAGTAATCTGCGATCTCCATCACGCTTTGCCATTCACCTTTAAATATACTTTCTGAGTCGTTCTTAATCAAAATGAATTATCTGATGTATTGATTTCTATGGAACCATAAAAAAAATGAATGGAGAGCATATTATATGTCTGCCAAAAGACGGCTTCTTATTGCGTGTGCCCTGACAACGATTTTCTATCACCTTCCTGCATATTCTTCATTAGAATATAAAGGTTCCTTTGGCTCAATAAATGCAGGTTATGCTGACTGGAATAGTGGCTTCATTAACACTCATCGTGGTGAAGTATGGAAAGTGACTGCAGACTTTGGTGTGAATTTTAAAGAAGCCGAGTTTTACTCATTTTATGAAAGCAATGTGCTTAACCATGCCGTAGCGGGGCGTAATCATACCGTTTCTGCTATGACACATGTCAGACTCTTTGACTCCAATATGACTTTCTTTGGCAAGATCTATGGTCAATGGGATAACTCATGGGGTGACGATCTTGATATGTTTTATGGTTTGGGCTACCTCGGCTGGAATGGTTCATGGGGGTTTTTTAAACCGTATATTGGATTACATAATCAATCTGGAGACTACGTCTCAGCCAAATATGGACAAACAAATGGCTGGAATGGTTATGTTGTTGGCTGGACAGCAGTATTACCTTTTACGTTATTTGACGAAAAATTTGTTTTATCTAACTGGAATGAAATAGAACTGGACAGAAATGATGCCTATGCGGAACAACAATTTGGTCGGAATGGGCTAAATGGCGGTTTAACAGTAGCCTGGAAGTTCTATCCTCGCTGGAAAGCCAGTGTGACGTGGCGTTATTTCGATAATAAGTTGGGCTACGATGGTTTTGGCGATCAAATGATTTATATGCTTGGTTATGATTTCTAATTTTCATCAGGGAATAATTATGCAGAAAACATTAATGGCCAGTTTGATCGGCCTTGCAGTTTGCACAGGGAATGCTTTTAATCCAGTCGTAGCTGCCGAGACTAAACAACCCAATTTAGTCATCATTATGGCGGATGATTTAGGCTATGGTGATTTAGCAACATATGGACATCAGATCGTTAAAACACCCAATATTGACAGGCTTGCCCAGGAGGGCGTCAAATTTACTGACTACTATGCACCAGCTCCCTTAAGTTCTCCTTCGCGGGCGGGGTTATTAACGGGGCGGATGCCATTTCGTACCGGCATACGTTCATGGATCCCAACGGGAAAAGATGTGGCATTAGGGCGTAATGAACTCACGATTGCTAATCTACTCAAAGCGCAAGGGTATGACACGGCCATGATGGGTAAGCTGCATCTGAATGCAGGCGGCGATCGCACCGATCAGCCGCAGGCAAAAGATATGGGCTTTGATTACTCACTGGTTAATACGGCGGGTTTTGTTACCGACGCCACGCTGGATAACGCTAAAGAACGCCCGCGTTATGGCATGGTTTACCCGACAGGCTGGCTACGTAACGGGCAACCCACTCCACGAGCCGATAAAATGAGCGGTGAGTATGTCAGTTCGGAAGTCGTCAACTGGCTGGATAACAAAAAGGACAGCAAGCCTTTCTTCCTCTATGTTGCTTTTACCGAAGTGCATAGCCCCCTGGCTTCGCCCAAAAAATACCTCGACATGTACTCACAATATATGAGCGCGTATCAGAAGCAGCATCCTGATTTATTTTATGGCGACTGGGCAGACAAACCCTGGCGTGGTGTGGGGGAATATTATGCCAATATCAGCTATCTGGATGCACAGGTTGGAAAAGTGCTGGATAAAATCAAAGCGATGGGTGAAGAAGATAACACAATCGTTATTTTTACCAGTGATAACGGTCCGGTAACGCGTGAAGCGCGCAAAGTGTATGAGCTGAATTTGGCAGGGGAAACGGATGGATTACGCGGTCGCAAGGATAACCTTTGGGAAGGCGGAATTCGTGTTCCAGCCATTATTAAATATGGTAAACATCTACCACAGGGAATGGTTTCAGATACACCCGTTTATGGTCTGGACTGGATGCCTACTTTAGCGAAAATGATGAACTTCAAATTACCTACAGACCGTACTTTCGATGGTGAATCGCTGGTTCCTGTTCTTGAGCAAAAAGCATTGAAACGCGAAAAGCCATTAATTTTCGGGATTGATATGCCATTCCAGGATGATCCAACCGATGAATGGGCGATCCGTGATGGTGACTGGAAGATGATTATCGATCGCAATAATAAACCGAAATATCTCTACAATCTGAAATCTGATCGTTATGAAACACTTAATCTGATCGGTAAAAAACCAGATATTGAAAAACAGATGTATGGTAAGTTTTTAAAATATAAAACTGATATTGATAATGATTCTCTAATGAAAGCCAGAGGTGATAAACCAGAAGCGGTGACCTGGGGCTAACCTGATAATCATAATAAATGTAATGTATGCCATTTAGGGCTATGCCCGCCTGATTCAGTGCTACGCATTGAATCAGGTTCTTTTCGCGTTGAACAATATCAAGATACGGCTATTCGCAGGGAGTGGATATGTTTACCAACGTAAATGTTGATTGTTGCAAAACACCAGGATGTAAAAACCTGGGGTTGCTGAATAGCCAGGATTATGTCGCACAGGGTAAAAATATTTTATGCCGTGAATGTGGTTACTTGTTTCCAGTGATATCTGAACAGTCGCTTAATATTTATCGTAATATTGTGAATCACTCCTGGAGAGGTTTGATTTGCCAATGTTCAACTTGCGGAGGCACGTCCCTCAAAAAATATGGATATTCTGCACAAGGCCAGAGAAGAATGTATTGCCATCATTGTGAGAAAACATTTATCACTCTGGAACATGTAATTACCACACCACGAGGAGCCCTGTTAGCATTGATGATTGAGCAAGGGGAGGCACTTGCGGATATCAGAAAGTCATTACTTCTTAACAGCACTGGACTTAGCCGTGAACTGTTAAAATTAGCGCGTGAAGCAAACTATAAAGAAAGTCGACAGTGTTTCCCAGCTTCTGATATTACCCTGAGTACCCGCGCTTTTCGCGTCAAGTATAATGGTAGCAATAACTCTCTTTATGCTCTTGTTACCGCAGAAGAACAAAGCGGCAGGGTGGTTGCCATCTCAACCAATTACTCCCCATCTGCCGTAGAGCAACATTATCAATACACATCGAACTATGAAGAGCGTATGTCTCCAGGGACGCTGGCACATCATGTCCAGCGCAAAGAGTTACTTACTATGCGGCGGGATACCTTGTTTGATATTGATTACGGCCCGGCAGTTTTACATCAAAACGATCCGGGAATGTTGGTAAAACCGGTTCTTCCGGCATATCGTCATTTTGAACTGGTCAGAATACTGACCGATGAGCATTCCAACAACGTTCAGCATTACCTTGATCACGAATGCTTTATATTGGGCGGCTGCCTGATGGCTAATTTGCAGCATATTCATCAAGGTCGCTGCCATATTTCCTTTGTCAAAGAGCGCGGTGTGGCACCCGCCACCATTGATTTTCCACCGCGATTATTCCTTAGTGGTGGGGTACGAAATAATGTCTGGCGTGCATTTTCTAACCGCAATTATTCAATGGCTGTATGCAATCTCACTGGCAGTAAGAAAGTCCGCGAGATGCGGCATGCAACATTGAACAGTGCGACGCGTTTTATCCACTTTGTGGAGAACCATCCTTTCCTTATATCATTGAACCGAATGTCTCCTGCGAATGTCGTTTCTACATTAGATATCCTCAAACATCTGTGGAATAAAAAACTAGAGCATGGAACAATTTAATTATTACTTTTCCGAATAATTTCTTCAGAAATCTTGACATTAGACTATGATTAATGGGGTTTAAGGTCATCAGCCGCCGCTTTCGGGCATCAAAAACTCATCTCTCGCTGATGGCGCAATTCTTTTAATAGATCGTAAAAAGCGAGCTATTCCTACACTATAATCTGATTTTAACGATGATTCGTGCGGGGTAAAATCGTGAAAACGATCTATTCACCTGAAGAGAAATAAAAAGTGAAACATCTGCATCGATTCTTTAGCAGTGATGCCTCGGGAGGCATTATTCTCATTATTGCCGCTGTATTAGCGATGATTATGGCCAACAGCGGTGCAACCAGTGGATGGTATCACGACTTTCTTGAGACGCCGGTTCAGCTCCGGGTTGGGACACTTGAGATCAACAAGAACATGCTGCTATGGATCAATGACGCTCTGATGGCGGTATTTTTCCTGTTGGTTGGTCTGGAAGTTAAACGCGAGCTGATGCAAGGTTCGCTGGCCAGTCTGCGCCAGGCGGCATTTCCTGTTATTGCCGCAATCGGCGGGATGATTGTCCCGGCATTGCTCTATCTGGCTTTTAACTATGCCGATCCGATTACCCGCGAAGGCTGGGCAATCCCGGCGGCGACTGACATTGCCTTTGCACTTGGTGTGTTGGCGCTGTTGGGAAGTCGTGTTCCGTTAGCGCTGAAGATCTTTTTGATGGCTCTGGCTATTATCGACGATCTTGGGGCCATCATTATCATCGCATTGTTCTACACTAATGACTTATCGATGGCCTCTCTTGGCGTCGCGGCTGTAGCAATTGCGGTACTCGTGGTATTGAATCTGTGTGGTGTACGCCGCACGGGCGTTTATATTCTGGTTGGCGTGGTGCTGTGGACAGCGGTGTTGAAATCGGGGGTTCACGCAACCCTGGCTGGCGTCATTGTCGGCTTCTTTATTCCTTTGAAAGAGAAGCATGGGCGCTCTCCGGCTAAACGTCTGGAGCATGTTTTGCATCCATGGGTGGCGTATCTGATTTTGCCGCTGTTTGCATTTGCTAATGCTGGCGTTTCACTGCAAGGTGTCACGCTGGAAGGTTTGACCTCCATCCTGCCATTAGGGATCATCGCTGGTTTGCTGATTGGCAAGCCACTGGGTATTAGTCTGTTCTGCTGGTTGGCGCTGCGTTTGAAATTGGCACATCTGCCAGAGGGAACGACTTACCAGCAAATTATGGCGGTTGGTATCCTGTGCGGTATCGGTTTTACTATGTCTATCTTTATTGCCAGCCTGGCATTTGGTAGCGTAGATCCAGAACTGATTAACTGGGCAAAATTAGGTATCCTTGTCGGTTCAATTTCTTCGGCGGTAATTGGATATAGCTGGTTACGCGTTCGTTTACGTCCATCAGTTTGACAGGACGATGTACTGGGGAGCCATAAACGGCTCCCTTTTCATTGTTATCAGGGAGAGAAATGAGCATGTCTCATATCAATTACAACCACTTGTATTACTTCTGGCATGTCTACAAAGAAGGTTCTGTGGTTGGCGCAGCGGAGGCGCTTTATTTAACACCACAAACCATTACCGGGCAGATCCGGGCGCTGGAAGAGCGCCTGCAAGGGAAACTATTTAAGCGTAAAGGACGTGGTCTGGAACCCAGCGAACTGGGGGAACTGGTCTATCGCTATGCCGATAAAATGTTCACCTTAAGCCAGGAAATGCTGGATATCGTCAACTATCGCAAAGAGTCCAACTTATTGTTTGATGTTGGTGTGGCAGATGCACTTTCCAAACGTCTGGTCAGCAGTGTTCTGGATGCCGCAGTTGTGGAAGACGAGCAGATCCATCTACGCTGTTTCGAATCGACGCACGAGATGCTTTTAGAGCAGTTGAGTCAGCATAAACTGGATATGATCATCTCTGACTGTCCGATCGATTCCACTCAGCAGGAAGGGCTGTTTTCCATGAAAATTGGCGAATGTGGTGTCAGTTTCTGGTGCACTAACCCACTACCAGAAAAGCCGTTTCCTGCCTGTCTTGAAGAGCGTCGTTTACTTATTCCGGGGCGTCGCTCAATGTTGGGGCGTAAGCTATTAAACTGGTTTAACTCCCAGGGCTTGAACGTCGAAATTTTGGGTGAGTTTGATGATGCTGCGTTGATGAAAGCCTTTGGGGCGACGCATAACGCTATTTTCGTTGCACCTTCGCTTTACGCTAATGATTTCTATAACGATGACTCGGTTGTGGAGATAGGCCGTGTTGAGAACGTGATGGAAGAGTACCACGCGATTTTTGCCGAAAGGATGATTCAGCACCCTGCAGTACAGCGTATCTGCAATACAGACTATTCTGCGCTGTTTACTCCAGCTTCAAAATAAACATTTGTACTTTGCAGGCCGAATTTTGGCCTGCAGATGGATATAAAAAAACCCGCCAGAGCGGGTTTTTTTACAAAGCTG;7848
11;32;ACAACAACA;9;22328;22336;18;54;TGATGATGA;9;24016;24024;>GGCAATTAAGCCAGTTTGTTGATCTGTGCAGTCAGGTTAGCCTTATGACGTGCAGCTTTGTTTTTGTGGATCAGACCTTTAGCAGCCTGACGGTCCACGATTGGTTGCATTTCGTTAAATGCTTTCTGTGCAGCAGCTTTGTCGCCAGCTTCGATAGCTGCGTATACTTTCTTGATGAAAGTACGCATCATAGAGCGACGGCTTGCGTTGTGCTTACGAGCCTTTTCAGACTGAATGGCGCGCTTCTTAGCTGATTTGATATTAGCCAAGGTCCAACTCCCAAATGTGTTCTATATGGACAATTCAAAGGCCGAGGAATATGCCCTTTTAGCCTTCTTTTGTCAATGGATTTGTGCAAATAAGCGCCGTTAATGTGCCGGCACTCGTTACGTAGTGATGGCGCAGGATTCTACCAGCTTGCGGGGTGTGAATACAGCTTTTCCGCGAGAAAAATTGCAGCAGGCGGTCAGTTTCTTCCCATGATTTGCGCCATAGCAATGAAAAGCCACTTCTTTCTGATTTCGGTACTCAATCGCCGGTTAACCTTGACCGCTGTACAAGGTATACTCGGACGATTTTCACTGTTTTGAGCCAGACATGAAGCTGATACGCGGCATACATAATCTCAGCCAGGCCCCGCAAGAAGGGTGTGTGCTGACTATTGGTAATTTCGACGGCGTGCATCGCGGTCATCGCGCGCTGTTACAGGGCTTGCAGGAAGAAGGGCGCAAGCGCAACTTACCGGTGATGGTGATGCTTTTTGAACCTCAACCACTGGAACTGTTTGCTACTGATAAAGCCCCGGCACGGCTCACCCGGCTGCGGGAAAAACTGCGTTATCTTGCAGAGTGTGGCGTTGATTACGTGCTGTGCGTGCGTTTTGACAGGCGTTTTGCGGCGTTAACCGCGCAAAACTTCATCAGTGATCTTCTGGTGAAGCACTTGCGGGTAAAATTTCTTGCCGTAGGTGACGATTTCCGCTTTGGCGCTGGTCGTGAAGGCGATTTCTTGTTATTACAGAAAGCGGGCATGGAATACGGCTTCGATATCACCAGCACGCAAACTTTTTGCGAAGGTGGCGTGCGTATCAGCAGCACCGCCGTGCGTCAGGCGCTTGCGGATGACAATCTGGCTCTGGCAGAAAGTTTACTGGGGCACCCGTTTGCCATCTCCGGGCGTGTAGTCCACGGTGATGAATTAGGGCGCACTATAGGTTTCCCGACGGCGAATGTACCGCTACGCCGTCAGGTTTCCCCGGTGAAAGGGGTTTATGCGGTAGAAGTGTTGGGCCTTGGCGAAAAGCCGTTACCCGGCGTTGCAAACATCGGAACACGCCCAACGGTTGCCGGTATTCGCCAGCAACTGGAAGTGCATTTGTTAGATGTTGCAATGGACCTTTATGGTCGCCATATACAAGTAGTGCTGCGTAAAAAAATACGCAATGAGCAGCGATTTGCATCGCTGGACGAACTGAAAGCGCAGATTGCGCGTGATGAATTAACCGCCCGCGAATTTTTTGGGCTAACAAAACCGGCTTAAGCCTGTTATGTAATCAAACCGAAATACGGAACCGAGAATCTGATGAGTGACTATAAATCAACCCTGAATTTGCCGGAAACAGGGTTCCCGATGCGTGGCGATCTCGCCAAGCGCGAACCGGGAATGCTGGCGCGTTGGAC;1679
18;54;TGATGATGA;9;24016;24024;19;56;TAATAATAA;9;29715;29723;>TCTGTACGGCATCATTCGTGCAGCTAAAAAAGGCAAAAAAACCTTCATTCTGCATGATGGCCCTCCTTATGCGAATGGCAGTATTCATATTGGTCACTCGGTTAACAAGATTCTGAAAGACATTATCATTAAGTCCAAAGGGCTTTCTGGATATGACTCGCCGTATGTGCCTGGCTGGGACTGTCATGGTCTGCCAATCGAGCTGAAAGTAGAGCAAGAATACGGTAAGCCGGGGGAGAAATTCACCGCCGCTGAGTTCCGCGCCAAGTGCCGCGAATACGCTGCGACCCAGGTTGACGGTCAGCGCAAAGACTTTATCCGTCTGGGCGTGCTGGGCGACTGGTCGCACCCGTACCTGACCATGGACTTCAAAACTGAAGCCAACATCATCCGCGCGCTGGGCAAAATCATCGGCAACGGTCACCTGCACAAAGGCGCGAAGCCGGTGCACTGGTGCGTTGACTGCCGTTCTGCACTGGCAGAAGCGGAAGTTGAGTATTACGACAAAACTTCTCCGTCCATCGACGTCGCTTTCCTGGCGGTCGATCAGGATGCGCTTAAAACGAAATTTGGCGTAAGCAATGTTAACGGCCCAATTTCGCTGGTTATATGGACCACCACGCCGTGGACGCTGCCTGCTAACCGCGCAATCTCCATTGCACCTGATTTTGATTATGCGCTGGTGCAAATCGACGGTCAGGCCGTGATCCTCGCGAAAGATCTGGTTGAAAGCGTAATGCAGCGTATCGGCGTTAGCGATTACACCATTCTTGGCACGGTGAAAGGTGCCGAGCTGGAACTGTTGCGCTTTACCCATCCGTTTATGGACTTCGATGTTCCGGCAATTCTCGGCGACCACGTTACGCTGGATGCCGGTACCGGTGCCGTTCATACCGCGCCAGGCCACGGTCCGGACGACTATGTGATCGGTCAAAAATATGGTCTGGAAACCGCTAACCCGGTTGGCCCGGACGGCACTTATCTGCCGGGTACTTACCCGACTCTGGATGGCGTTAACGTCTTCAAAGCGAACGATATTGTCATTGCGTTGTTGCAGGAAAAAGGCGCACTGTTGCACGTTGAGAAAATGCAACACAGCTATCCGTGCTGCTGGCGTCATAAAACGCCGATCATCTTCCGCGCGACGCCGCAGTGGTTCGTCAGCATGGATCAGAAAGGTCTGCGTGCGCAGTCACTGAAAGAGATCAAAGGCGTGCAGTGGATCCCTGACTGGGGCCAGGCGCGTATCGAGTCGATGGTTGCTAACCGTCCTGACTGGTGTATCTCTCGTCAGCGTACCTGGGGCGTGCCGATGTCACTGTTCGTGCACAAAGACACAGAAGAACTGCATCCGCGTACTCTCGAACTGATGGAAGAAGTGGCAAAACGCGTTGAAGTTGACGGCATTCAGGCGTGGTGGGATCTCGATGCGAAAGAGATCCTCGGCGACGAAGCTGACCAGTATGTGAAAGTACCGGATACGCTGGATGTATGGTTTGACTCCGGATCTACCCACTCTTCCGTTGTTGATGTGCGTCCGGAATTTGCCGGTCACGCAGCGGACATGTATCTGGAAGGTTCTGACCAACACCGTGGCTGGTTCATGTCTTCCCTGATGATCTCTACCGCGATGAAGGGCAAAGCGCCATATCGTCAGGTACTGACTCACGGCTTTACCGTGGATGGTCAGGGTCGCAAGATGTCTAAATCCATCGGTAACACCGTTTCGCCGCAGGATGTGATGAACAAACTGGGTGCGGATATTCTGCGTCTGTGGGTGGCATCAACCGACTACACTGGCGAAATGGCCGTTTCTGACGAGATCCTGAAACGTGCTGCCGACAGCTATCGTCGTATCCGTAACACCGCGCGCTTCCTGCTGGCAAACCTGAACGGTTTTGATCCGGCAAAAGATATGGTGAAACCGGAAGAGATGGTGGTACTGGATCGCTGGGCCGTAGGTTGTGCGAAAGCGGCACAGGAAGACATCCTCAAAGCGTACGAAGCATACGATTTCCACGAAGTGGTACAGCGTCTGATGCGCTTCTGCTCCGTTGAGATGGGGTCCTTCTACCTCGACATCATCAAAGACCGTCAGTATACCGCCAAAGCGGACAGCGTGGCGCGTCGTAGCTGCCAGACTGCGCTGTATCACATCGCAGAAGCGCTGGTTCGCTGGATGGCACCAATCCTCTCCTTCACCGCTGATGAAGTGTGGGGTTACCTGCCGGGCGAACGTGAAAAATACGTCTTCACCGGCGAGTGGTACGAAGGCCTGTTTGGTCTGGCAGACAGTGAAGCAATGAACGATGCGTTCTGGGACGAGCTGTTGAAAGTGCGTGGCGAAGTGAACAAAGTCATTGAGCAAGCGCGTGCCGATAAGAAAGTGGGCGGCTCGCTGGAAGCGGCAGTAACCTTGTATGCAGAACCGGAACTGGCGGCGAAACTGACCGCGCTGGGCGATGAATTACGATTTGTCCTGTTGACCTCCGGCGCTACCGTTGCAGACTATAACGACGCACCTGCTGATGCCCAGCAGAGCGAAGTCCTCAAAGGGCTGAAAGTCGCGTTGAGTAAAGCCGAAGGTGAGAAGTGCCCTCGCTGCTGGCACTACACCCAGGATGTCGGCAAGGTGGCGGAACACGCAGAAATCTGCGGCCGCTGTGTCAGCAACGTCGCCGGTGACGGTGAAAAACGTAAGTTTGCCTGATGAGTCAATCGATCTGTTCAACAGGGCTACGCTGGCTGTGGCTGGTGGTAGTCGTGCTGATTATCGATCTGGGCAGCAAATACCTGATCCTCCAGAACTTTGCTCTGGGGGATACGGTCCCGCTGTTCCCGTCGCTTAATCTGCATTATGCGCGTAACTATGGCGCAGCGTTTAGTTTCCTTGCCGATAGCGGCGGCTGGCAGCGTTGGTTCTTTGCCGGTATTGCGATTGGTATTAGCGTGATCCTGGCAGTGATGATGTATCGCTCGAAGGCCACGCAGAAGCTAAACAATATCGCTTACGCGCTGATTATTGGCGGCGCACTGGGCAACCTGTTCGACCGCCTGTGGCACGGCTTCGTTGTCGATATGATCGACTTCTATGTCGGCGACTGGCACTTCGCCACCTTCAACCTTGCCGATACTGCCATTTGTGTCGGTGCGGCACTGATTGTGCTGGAAGGTTTTTTACCTTCTAAAGCGAAAAAACAATAATAAACCCTGCCGGATGCGATGCTGACGCATCTTATCCGGCCTACAGATTGCTGCGAAATCGTAGGCCGCATCCGGCAAAAATCCTCAAAATATAAGAGCAAACCTGCATGTCTGAATCTGTACAGAGCAATAGCGCCGTCCTGGTGCACTTCACGCTGAAACTCGATGATGGCACCACCGCTGAGTCTACCCGCAACAACGGTAAACCGGCGCTGTTCCGCCTGGGTGATGCTTCTCTTTCTGAAGGGCTGGAGCAACACCTGCTGGGGCTGAAAGTGGGCGATAAAACCACCTTCTCGCTGGAGCCAGATGCGGCGTTTGGCGTGCCGTCACCGGACCTGATTCAGTACTTCTCCCGCCGTGAATTTATGGATGCAGGCGAGCCAGAAATTGGCGCAATCATGCTTTTTACCGCAATGGATGGCAGTGAGATGCCTGGCGTGATCCGCGAAATTAACGGCGACTCCATTACCGTTGATTTCAACCATCCGCTGGCCGGGCAGACCGTTCATTTTGATATTGAAGTGCTGGAAATCGATCCGGCACTGGAGGCGTAACATGCAGATCCTGTTGGCCAACCCGCGTGGTTTTTGTGCCGGGGTAGACCGCGCTATCAGCATTGTTGAAAACGCGCTGGCCATTTACGGCGCACCGATATATGTCCGTCACGAAGTGGTGCATAACCGCTACGTGGTCGATAGCCTGCGCGAGCGTGGGGCTATCTTTATTGAGCAGATTAGCGAAGTACCGGACGGCGCGATCCTGATTTTCTCCGCACACGGTGTTTCTCAGGCAGTACGTAACGAAGCGAAAAGCCGCGATTTGACGGTGTTTGATGCCACCTGTCCGCTGGTGACCAAAGTGCATATGGAAGTCGCCCGCGCCAGCCGTCGTGGTGAAGAATCTATTCTCATCGGTCACGCCGGGCACCCGGAAGTGGAAGGGACGATGGGCCAGTACAGCAACCCGGAAGGGGGAATGTATCTGGTCGAATCGCCAGACGATGTGTGGAAACTGACGGTCAAAAACGAAGAGAAGCTCTCCTTTATGACCCAAACCACGCTGTCGGTGGATGACACGTCTGATGTGATCGACGCGCTGCGTAAACGCTTCCCGAAAATTGTCGGTCCGCGCAAAGATGACATCTGCTACGCCACGACTAACCGTCAGGAAGCGGTACGCGCCCTGGCAGAGCAGGCGGAAGTAGTACTGGTGGTTGGTTCGAAAAACTCCTCCAACTCCAACCGTCTGGCGGAACTGGCCCAGCGTATGGGCAAGCGCGCGTTTTTGATTGACGATGCGACAGATATCCAGGAAGAGTGGGTGAAAGAGGCGAAATGCGTCGGCGTGACTGCTGGCGCATCAGCTCCGGATATTCTGGTACAGAACGTAGTCGCACGTTTACAGCAGCTTGGCGGTGGCGAAGCCATTCCGCTGGAAGGTCGTGAAGAAAACATTGTTTTCGAAGTGCCGAAAGAGCTGCGTGTCGATATTCGTGAAGTCGATTAAGTCATTAGCAGCCTAAGTTATGCGAAAATGCCGGTCTTGTTACCGGCATTTTTTATGGAGAAAACATGCGTTTACCTATCTTCCTCGATACAGACCCCGGCATTGACGATGCCGTTGCCATTGCCGCCGCGATTTTTGCCCCCGAACTCGATCTGCAACTGATGACCACTGTCGCGGGTAATGTTTCGGTAGAGAAAACCACCCGCAACGCCCTGCAACTGCTGCATTTCTGGAATGTGGATATTCCGCTTGCCCAGGGCGCTGCCGTACCACTGGTTCGTGCGCCGCGCGATGCGGCATCTGTACACGGTGAATCGGGAATGGCTGGCTATGACTTTGTTGAACACAACCGTCAGCCACTGGGTATACCGGCGTTTCTGGCAATTCGTGATGCCCTGATGCGTGCGCCAGAGCCCGTTACCCTGGTGGCCATCGGCCCGTTAACCAATATTGCGCTGTTACTTTCACAATGCCCGGAATGTAAGCCGTATATTCGCCGTCTGGTGATCATGGGCGGTTCTGCTGGTCGCGGCAACTGCACACCAAACGCCGAGTTTAATATCGCTGCCGATCCAGAAGCGGCAGCCTGTGTCTTCCGTAGCGGCATCGAAATCGTCATGTGCGGTCTGGATGTCACCAATCAGGCAATATTAACCCCTGACTATCTCGCTACTTTGCCGGAATTGAATCGCACCGGAAAAATGCTACACGCCCTGTTTAGCCACTACCGTAGCGGCAGTATGCAAAGTGGACTACGTATGCACGATCTTTGCGCTATCGCCTGGCTGGTGCGCCCGGAATTGTTCACTCTCAAACCGTGTTTTGTCGCGGTAGAAACTCAGGGTGAATTTACCTCAGGCACGACGGTTGTTGATATCGACGGTTGCCTGGGCAAACCAGCCAATGTACAGGTGGCGCTGGATCTGGATGTGAAAGGCTTCCAGCAATGGGTGGCTGAGGTGCTGGCCCTGGCGCTC;5690
19;56;TAATAATAA;9;29715;29723;01;02;CGCCGCCGC;9;30613;30621;>AACAAGGAAGTGTTCTATGACGTATGGAGAAGCGTATCTGGAAGGGTGGAAAAACATCTTTAATTATGAAGGTGTTTCCAATCGCTTCGAGTTCTGGTCGTTTATGATTGGTAGTGGCGTTATCTGTCTGCTTCCGCTTTTATGTTGGTGGTTAGCGGTAACAATTAACAATGACTATGGTGTTTTCATTTTTTTTGCGCTGCCCGCGTCATTTATTTTAACGTTGATTTTTGCCATACCGGCGATAGCGTTAGCCGTCAGAAGGATGCACGATATCGGATATTCAGGGTGGTGGGTTACCATTGTCGTGTTGATCCCTGTTACGGGCGTAATTCTGCTTATACTGTGCTGCCTGCCGTCAAAGTCACAAGACCAGGCATAATGACAGAGGGTATGACGCATCACTTTCTGCGTCATGCCTTTCACTGATATCCCTCCCTGTTTATCATTAATTTCTAATTATCAGCGTTTTTGGCTGGCGGCGTAGCGATGCGCTGGTTACTCTGAAAACGGTCTATGCAAATTAACAAAAGAGAATAGCTATGCATGATGCAAACATCCGCGTTGCCATCGCGGGAGCCGGGGGCCGTATGGGCCGCCAGTTGATTCAGGCGGCGCTGGCATTAGAAGGCGTGCAGCTGGGCGCGGCGCTGGAGCGCGAAGGATCTTCTTTACTGGGCAGCGATGCGGGCGAACTGGCCGGAGCCGGGAAAACAGGCGTTACTGTGCAAAGTAGTCTTGATGCGATAAAAGATGATTTTGATGTGTTTATCGATTTTACCCGTCCGGAAGGTACGCTGAACCATCTCGCTTTTTGTCGCCAGCATGGCAAAGGGATGGTGATCGGCACTACGGGGTTTGACGAAGCCGGTAAACAGGCGATTCGTGA;889
01;02;CGCCGCCGC;9;30613;30621;01;01;CCGCCGCCG;9;33092;33100;>CGATATTGCGATTGTCTTTGCCGCCAATTTTAGCGTTGGCGTTAACGTCATGCTTAAACTGCTGGAGAAAGCAGCCAAAGTGATGGGGGACTACACCGATATCGAAATTATTGAAGCACATCATAGACATAAAGTTGATGCGCCGTCAGGCACCGCACTGGCAATGGGAGAGGCGATCGCCCACGCTCTTGATAAAGATCTGAAAGATTGCGCGGTCTACAGTCGTGAAGGCCATACCGGTGAACGTGTGCCTGGCACCATTGGTTTTGCCACCGTGCGTGCAGGTGACATCGTTGGCGAACATACCGCGATGTTTGCCGATATTGGCGAGCGTCTGGAGATCACCCATAAGGCATCCAGCCGCATGACATTTGCTAACGGTGCGGTAAGATCGGCTTTGTGGTTGAGTGGTAAGGAAAGTGGTCTTTTTGATATGCGAGATGTGCTTGATCTCAATAATCTGTAACCACAAGATATTTATGGTGATGCAAAAACAACACATTTAATTCGTTGAATATAAAGGGCTTTAATTTTTGGCCCTTTTATTTTTAGTGTTATGCTTTTAAATCTAATGCAAATGCTGAAAATTACATGTTTTGTATTCTGTTTTTGTTGTTTTAATGTAAATTTTGACCATTTGGTCCACTTTTTTCTGCTCATTTTGATTTCATGCAATCTTCTTGCTGCGCAAGCGTTTTCCAGAACATGTTATATGATCTTTTTGTCGCTTAATGCCTGTAAAACATGCATGAGCCACAAAATAATATAAAAAATCCCGCCATTAAGTTGACTTTTAGCTCCCATATCTCCAGAATGCCGCCGTTTGCCAGAAATTCGTCGGTAAGCAGATTTGCATTGATTTACGTCATCATTGTGAATTAATATGCAAATAAAGTGAGTGAATATTCTCTGGAGGGTGTTTTGATTAAGTCAGCGCTATTGGTTCTGGAAGACGGAACCCAGTTTCACGGTCGGGCCATAGGGGCAACAGGTTCGGCGGTTGGGGAAGTCGTTTTCAATACTTCAATGACCGGTTATCAAGAAATCCTCACTGATCCTTCCTATTCTCGTCAAATCGTTACTCTTACTTATCCCCATATTGGCAATGTCGGCACTAATGACGCCGATGAAGAATCTTCTCAGGTTCATGCCCAAGGTCTGGTGATTCGCGACCTGCCGCTGATTGCCAGCAACTTCCGTAATACCGAAGACCTCTCTTCTTACCTGAAGCGCCATAACATCGTGGCGATTGCCGATATCGATACCCGTAAGCTGACGCGTTTACTGCGTGAGAAAGGTGCTCAGAATGGCTGCATTATCGCAGGCGATAACCCGGATGCGGCGCTGGCATTAGAAAAAGCCCGCGCGTTCCCAGGTCTGAACGGCATGGATCTGGCAAAAGAAGTAACCACCGCAGAACCCTATAGCTGGACACAAGGGAGCTGGACACTGACCGGCGGCCTGCCAGAAGCGAAAAAAGAAGACGAGCTGCCGTACCACGTCGTGGCCTACGATTTCGGTGCCAAGCGCAACATCCTGCGTATGCTGGTGGATAGAGGCTGTCGCCTGACCATCGTTCCGGCGCAAACTTCTGCGGAAGATGTGCTGAAAATGAATCCGGACGGCATCTTCCTCTCCAACGGTCCTGGCGACCCGGCCCCGTGCGATTACGCCATTACCGCTATCCAGAAATTCCTCGAAACTGATATTCCGGTATTCGGCATCTGCCTCGGTCATCAGCTGCTGGCGCTGGCGAGCGGTGCGAAGACTGTCAAAATGAAATTTGGTCACCACGGCGGCAACCATCCGGTTAAAGATGTTGAGAAAAATGTGGTGATGATCACCGCCCAGAACCACGGTTTTGCGGTGGATGAAGCAACATTACCTGCAAACCTGCGTGTCACACATAAATCCCTGTTCGACGGTACGTTACAGGGCATTCATCGTACCGATAAACCGGCGTTCAGCTTCCAGGGACACCCGGAAGCCAGCCCTGGTCCACACGACGCCGCGCCGTTGTTTGACCACTTTATCGCGTTAATTGAGCAGTACCGTAAAACCGCTAAGTAATCAGGAGTAAAAGAGCCATGCCAAAACGTACAGATATAAAAAGTATCCTGATTCTGGGTGCGGGCCCGATTGTTATCGGTCAGGCGTGTGAGTTTGACTACTCTGGCGCGCAAGCGTGTAAAGCCCTGCGTGAAGAGGGTTACCGCGTCATTCTCGTGAACTCCAACCCGGCGACTATCATGACCGACCCGGAAATGGCTGATGCAACCTACATCGAGCCGATTCACTGGGAAGTGGTACGCAAGATTATTGAAAAAGAGCGCCCGGACGCGGTGCTGCCAACCATGGGGGGGCAGACGGCGCTGAACTGTGCGCTGGAGCTTGAGCGTCAGGGCGTGCTGGAAGAGTTCGGCGTCACCATGATTGGTGCCACTGCCGATGCGATTGATAAAGCCGAAGA;2470
01;01;CCGCCGCCG;9;33092;33100;02;04;CGGCGGCGG;9;34403;34411;>TTTCGACGTAGCGATGAAGAAAATCGGTCTGGAAACTGCGCGTTCCGGTATCGCTCATTCAATGGAAGAAGCGCTGGCGGTTGCCGCTGAAGTTGGCTTCCCGTGCATTATTCGCCCATCCTTTACCATGGGCGGTAGCGGTGGCGGTATCGCTTATAACCGTGAAGAATTTGAAGAAATTTGCGCCCGCGGTCTGGATCTTTCTCCGACTAAAGAGCTGCTGATTGATGAGTCGCTGATCGGCTGGAAAGAGTACGAGATGGAAGTGGTGCGTGATAAAAACGACAACTGCATCATCGTCTGCTCTATCGAAAACTTTGATGCGATGGGCATCCACACCGGTGACTCCATCACTGTCGCGCCAGCCCAAACGCTGACCGATAAAGAATATCAAATCATGCGTAACGCCTCGATGGCGGTACTGCGTGAAATCGGCGTTGAAACCGGTGGTTCCAACGTCCAGTTTGCGGTGAACCCGAAAAACGGTCGCCTGATTGTTATCGAAATGAACCCACGCGTGTCTCGCTCCTCTGCGCTGGCGTCGAAAGCCACTGGTTTCCCGATTGCCAAAGTGGCGGCGAAACTGGCGGTGGGTTACACCCTCGACGAGCTGATGAACGACATCACCGGTGGGCGTACTCCGGCCTCCTTCGAGCCGTCCATCGACTATGTGGTTACTAAAATTCCTCGCTTCAACTTCGAGAAATTCGCCGGTGCTAACGACCGTCTGACCACTCAGATGAAATCGGTTGGCGAAGTGATGGCGATTGGTCGCACGCAGCAGGAATCCCTACAAAAAGCGCTGCGCGGCCTGGAAGTGGGCGCAACTGGCTTCGATCCGAAAGTGAGTCTCGACGACCCGGAAGCGCTGACTAAAATCCGCCGCGAACTGAAAGATGCTGGCGCAGAGCGTATCTGGTATATCGCTGATGCCTTCCGCGCGGGCCTGTCTGTAGACGGTGTATTTAATTTGACCAACATTGACCGCTGGTTCCTGGTACAGATTGAAGAGCTGGTGCGTCTGGAAGAGAAAGTCGCAGAAGTGGGCATCACTGGCCTGCACGCTGAATTCCTGCGCCAGCTGAAACGCAAAGGCTTTGCCGATGCGCGTCTGGCAAAACTCGCGGGCGTGCGTGAAGCAGAAATCCGCAAGCTGCGCGACCAGTATGACCTGCACCCGGTTTACAAGCGCGTGGATACTTGTGCGGCAGAGTTCGCCACCGACACCGCTTACATGTACTCCACTTATGAAGAAGAGTGCGAAGCGAATCCGTCCACCGATCGTGAAAAAATCATGGTGCT;1302
02;04;CGGCGGCGG;9;34403;34411;01;02;CGCCGCCGC;9;38371;38379;>CCCGAACCGTATCGGTCAGGGTATCGAATTCGACTACTGCTGTGTACACGCCTCGCTGGCGCTGCGCGAAGACGGTTATGAAACCATTATGGTTAACTGTAACCCGGAAACCGTCTCCACCGACTACGACACCTCTGACCGTCTCTACTTCGAGCCGGTAACTCTGGAAGACGTGCTGGAAATTGTGCGTATTGAGAAGCCGAAAGGCGTTATCGTCCAGTACGGCGGTCAGACCCCGCTGAAACTGGCGCGCGCGCTGGAAGCTGCTGGCGTACCGGTTATCGGTACCAGCCCGGATGCCATCGACCGTGCGGAAGACCGTGAACGCTTCCAGCATGCGGTTGAGCGTCTGAAACTGAAACAACCGGCGAACGCCACCGTTACCACCATCGAAATGGCGGTTGAGAAAGCGAAAGAGATTGGCTACCCGCTGGTGGTGCGTCCGTCTTACGTTCTCGGCGGTCGGGCGATGGAAATCGTCTATGACGAAGCTGACCTGCGTCGCTACTTCCAGACAGCGGTCAGCGTATCTAACGATGCGCCAGTGTTGCTGGACCACTTCCTTGATGACGCAGTAGAAGTTGACGTGGATGCCATCTGCGACGGCGAAATGGTGCTGATTGGCGGCATCATGGAGCATATTGAGCAGGCGGGTGTGCACTCCGGTGACTCCGCATGTTCACTGCCAGCTTACACCTTAAGTCAGGAAATTCAGGATGTGATGCGCCAGCAGGTGCAGAAACTGGCCTTCGAACTGCAGGTGCGCGGCCTGATGAACGTGCAGTTTGCGGTGAAAAACAACGAAGTCTACCTGATTGAAGTTAACCCGCGTGCGGCGCGTACCGTTCCGTTCGTCTCCAAAGCCACCGGCGTACCGCTGGCAAAAGTGGCGGCGCGTGTGATGGCTGGCAAATCGCTGGCTGAGCAGGGCGTAACCAAAGAAGTTATCCCGCCGTACTACTCGGTGAAAGAAGTGGTGCTGCCGTTCAATAAATTCCCGGGCGTTGACCCGCTGTTAGGGCCAGAAATGCGCTCTACCGGGGAAGTAATGGGCGTGGGCCGCACCTTCGCTGAAGCGTTTGCCAAAGCGCAGCTGGGCAGCAACTCCACCATGAAGAAACACGGTCGTGCGCTGCTTTCCGTGCGCGAAGGCGATAAAGAACGCGTGGTGGACCTGGCGGCAAAACTGCTGAAACAGGGCTTCGAGCTGGATGCGACTCACGGCACGGCGATTGTGCTGGGCGAAGCGGGTATCAATCCGCGTCTGGTGAACAAGGTGCATGAAGGCCGTCCGCACATTCAGGACCGTATTAAGAATGGCGAATATACCTACATCATCAACACCACCTCAGGTCGTCGTGCGATTGAAGACTCCCGCGTGATCCGTCGCAGTGCGCTGCAATATAAAGTGCATTACGACACCACCCTGAACGGCGGCTTTGCCACCGCGATGGCGCTGAATGCCGATGCGACCGAAAAAGTAATTTCGGTGCAGGAAATGCACGCGCAGATCAAATAATAGCGTGTCATGGCGGATATTTTTCATCCGCTAATTTGATCGAATAACTAATACGGTTCTCTGATGAGGACCGTTTTTTTGTGCACAGAAAACCCCCAGCTAGGCTGGGGGTTCCGGAAAGCTTTCAGCTTTGAGCCAGTTATTAAAACCCCTTTTGATTTGTTAAAACACCTTGCGGTCTGGCAACTGCAAGTGTCAAACAAGAAATCAAAAGGGGGTCCCAATGGGGAACGAAAAGAGCTTAGCGCACACCCGATGGAACTGTAAATATCACATAGTATTTGCGCCAAAATACCGAAGACAGGTGTTCTACAGAGAGAAGCGTAGAGCAATAGGCTGTATTTTGAGAAAGCTGTGTGAGTGGAAAAGTGTACGGATTCTGGAAGCTGAATGCTGTGCAGATCATATCCATATGCTTGTGGAGATCCCGCCCAAAATGAGCGTATCAGGCTTTATGGGATATCTGAAAGGGAAAAGCAGTCTGATGCCTTACGAGCAGTTTGGTGATTTGAAATTCAAATACAGGAACAGGGAGTTCTGGTGCAGAGGGTATTACGTCGATACGGTGGGTAAGAACACGGCGAAGATACAGGATTACATAAAGCACCAGCTTGAAGAGGATAAAATGGGAGAGCAGTTATCGATTCCCTATCCGGGCAGCCCGTTTACGGGCCGTAAGTAACGAAGTTGGATGCAAATGTCAGATCGTGTGCGCCTGTTAGGGCGCGGCTGGTAAGAGAGCCTTATAGGCGCATTTGAAAAACCTCCGGCTATGCCGGAGGATATTTATTTGCCCATTAAGTAAATCTTTTGGGGAATCGATATTTTTGATGACATAAGCAGGATTTAGCTCACACTTATCGACGGTGAAGTTGCATACTATCGATATATCCACAATTTTAATATGGCCTTGTTTAATTGCTGCAAAACGAGTCATAGCCAGTCTTTTAATTTGTGAAACTGGAGTTCGTATGTGTGAAGGATGTGTTGAAAAACCACTCTATTTGTTAATCGCCGAATGGATGATGGCTGAAAACCGGTGGGTGATAGCAAGAGAGATCTCTATTCATTTCGATATTGAACACAGCAAGGCGGTTAATACCCTGACTTATATTCTGTCGGAAGTCACAGAAATAAGCTGCGAAGTTAAGATGATCCCTAATAAGCTGGAAGGGCGGGGATGCCAGTGCCAGCGGCTGGTAAAAGTGGTTGATATCGATGAGCAAATTTACGCGCGCCTGCGCAATAACAGCCGGGATAAATTAGTCGGCGTAAGAAAGACGCCGCGTATTCCTGCCGTTCCGCTCACGGAACTTAACCGCGAGCAGAAGTGGCAGATGATGTTGTCAAAGAGTATGCGTCGTTAATGTCATTTCGTTGATACCGTGCGACCTGGTCGCTGGATGCGATGCTGGCGCATCTTATCCGGCCTACGGTTGCTTTACAGCCAGGTCGGATAAGGCGTTTATGCCGCATCCGACGATGTTACCGTTTCGGCGTCACATCCGTCGTCCCCTGCAAACGGGGGCGATTTTCCTCCATTTGCCTCAGTGGCTGCGTTTCATGTAACGCTGCATGACAGCGCCCGACAAGATCCTGATACTCTTTGGTATTCAACCGTTTCCAGTGTAACTCGTCGTCACTCACGCTGCGTACAGCGCGGGCTGGCGTACCCATCAACAACTGGCGTTTCTCGCCGCGAAAGCCCGCTTTGACAAAGCTCATAGCGGCAACAATGCTCTCTTCGCCAATGACCGCGCCATCCATAATCACGCTGTTCATCCCGACCAGTGCATCGCGACCAATCACACAACCATGCAGGATCGCTCCGTGCCCGATATGACCGTTTTCCCCAACGATGGTGTCAGTGTCGCAGTAGCCATGCATAATGCAGCCATCCTGAATATTGGCTCCCGCTTGCACGATCAACCGCCCGTAGTCACCACGCAGTGAGGCGAGTGGGCCGATGTAGACACCGGCTCCCACAATCACATCGCCAATCAATACTGCACTGGGATGGACAAACGCCGTCGGGTGAACAACCGGAATTAACCCCTCAAAGGCGTAATAGCTCACGGTTGTTAACGTCCTTTCCACACTGGATCGCGCTTCTCGGCAAACGCCAGCGGCCCTTCAATGGCATCCTCCGAATGCAGAACCGATGGATAGTGTTTCAACACGCCGCTGCGAATATAGCGATACGCTTCTTCTACCGGCATTTCACTGGTGGTGCGGTAGATCTCTTTCAGCGCCGCAATCGCCAGCGGAGCGCTGTTAACCAGCTGCTGCGCCAGTTCGCGGGCGTTATCCATCAGTTCCGCCTGGCTAACCACGCGGTTGACTACCCCCCAACGCAGCGCCTCTTCTGCGCCCATTCGTCTGCCGGTCATCACCATTTCATTGACGATGGCAGGCGGCAGGATCTTCGGCAGACGCAGCA;3959
01;02;CGCCGCCGC;9;38371;38379;01;03;GCCGCCGCC;9;38471;38479;>TGTCAGGAACGATGCCCAGTTTGGCTTCCGGTAGGGCGAAGCTGGCGTTATCGGCACAAACAATAAAATCTGCCGCCAGCGCCAGTTCAAA;91
01;03;GCCGCCGCC;9;38471;38479;17;49;ATCATCATC;9;39642;39650;>AAAGGCATAGCCGTTCACAGCGGCGATGACCGGTTTGTCGAGATTGAAAATTTCGGTTAATCCCGCAAAACCTCCCGGGCCAAAGTCAGCATCCGGTGCTTCGCCTTCTGCTGCCGCTTTTAAATCCCAGCCCGCGGAAAAGAATTTCTCTCCGGCACCGGTAATAATGGCGACACGTAATTGCGGATCGTCACGGAAATTTAGAAATACTTCGCCCATTTCAAAGCTGGTTTTTGCATCAATAGCATTCGCTTTTGGACGATCAAGGGTAATTTCCAGAATTGATCCATTGCGGGTCAGATGTAATGATTCACTCATTCCTTTTCTCCATTTTTGCTTTTTCAGGGACGACAACATCCCTGCAAAAAATGCATATTGTTTTAGAGCGTGATTATTAGCTGACAGGGTAGTTCCCTGCCGTTTCATTTATTTCAGATTCTTTCTAATTATTTTCCCCGAGCAATTACGTGGCAGATCTTTTCTGATCTCCAGATAAGAGGGCACTTTAAATTTCGCCATATTCTGTTCACAGAAGCAGAAGAATTCCTCTTCGCTCAATGTTTCACCTTCATTCAGCACCACAAATGCTTTGATGGCTTCATCGCGAATCGAATCTTTAATACCCACAACCACGATATCCTGAATTTTTGGATGGGTGGCGATGATATTTTCGAGCTCCACGCAGGAGACATTCTCGCCACCGCGTTTGATCATATTGCAGCGGCGATCGACGAAATAAAAAAAGCCCTCTTCGTCGCGGTATCCGGTATCGCCGGTATGTAGCCAGCCATCGGCTTCCAGCACTTTCGCAGTGGCTTTCGGGTTGAGAAAATACTCTTTGAAGATGGTTTTCCCTGGTACGCCTTTAATACAGATTTCACCGAGCTCACCAGCCGGGAGGGGACGATTGTGATCGTCGCGGATCTCCGCTTCGTAGCAAAAGCCCGCCCGACCAATCGACGGCCAGCGCCGTTTATCGCCAGGGCGATCGCCGATAATGCCCACAATGGTTTCCGTCATCCCATAAGACGTCAGCAAGCGAACGCCGAAGCGTTCACAAAACGCGTCTTTTTCCTGTTCCGACAAGTTGAGATAAAACATCACTTCCCGCAGGCGGTGTTGCCGATCGTTCGCTGAAGGCGGCTGCACCATCAACGTACGA;1162
17;49;ATCATCATC;9;39642;39650;13;37;AAGAAGAAG;9;44080;44088;>GGAATACATTCGGTAATGGTGGCGCGGTACTTCTGCACCTGTCCCCAGAAGGCGCGGGCGCTGTATTTCTCGACCAGCACAAAGGTGGCCCCGGCAGAAAACGCCGCCATCGCCGCAGTACACTGGCAATCGATATGAAACGCAGGCATTACCGTCAGGTAGACGTCATCGTCACGCAGTGCACACTGCCAGGCGGAGTAATATCCAGCGAAGCGCAGGTTGTAATGGGTAATCACCACCCCTTTCGGTCGGGAGGTAGTGCCGGAGGTGAAGAGAATTTCCGCCGTATCGTCAGTCGATAGCGGCGGTGCATAGCACAAGGTGGCAGGTTGTTGATTTTTCAGTTGAGTAAACGAACTCACGCCATCATCAGCGGGAAGTGCCATATCTATCAGGCAAATGTGCCGCAACTGAGAGGCATCTTCCTGCTGAATCTGTTGATACATAGGATAAAATTGCGCACTGGTCACCAGCAGGCACGCCTGGCTATTTTGCAGGATCCACGTGCTTTCTTCGCGCAACAGGCGGGCGTTAATTGGCACCATAATCGCGCCAATTTTTGCCAGCCCGAACCAGCAAAAGATAAATTCCGGGCAGTTGTCGAGATGTAGAGCAACCTTGTCGCCTTTGCGAATCCCCAGCGTATAAAACAGGTTTGCCGTGCGGTTAATCTCCTGATTTAACTCAAGATAACTATACCGGTTAACGACTCCGCCGCTGGATTCACAAATCAGCGCCGTTTTATGACCGTAAACGTCCGCCAGATCGTCCCACATTTGACGTAGATGTTGTCCGCCAATGATATCCATTGCACCTCTATCCATTTTGTTCGTTTGTTATTGGGCGGGCGCTAGTCAGGCAAGTTGACTGACGCCACGCGTTTAGTCCTCAACTTTGGCCAGACCTTTGCTGACCAACTCCTGAATGTCGTTTTCGCTGTAGCCGATATTTTTCAAAATGGCAGCCGTGTCCATGCCATGTGAGGGCATTCCGCGCCAGATTTGTCCGGGGTTATTTTTGAATTTCGGCATGATATTCGGCCCTTTGCAGGTGCGACCATCCATCGTTTGCCACTGAGTGATTGATTCGCGAGCCACATACTGTGGATTGCTTTCCAGTTCCGGCACGGTCAGTACTTTGGCACAGGCGATATTCAGTTCGGCAAAGCGTTCTTTAACTTCTGCGATGGTATGTGCCGCCAGCCAGGCATCGAGTTTCTCTTCTACCAGTGGGCCGTAAGGGCATTCGATACGGTGGATAAGCTGAGTGCCTTCCGGGATTTCCGGCGTACCGAGCAGATGTGCGAGGCCAATATCTTTAAAGCACTCTGCAATTTGAGTAATGCCCACCAGTTCCATCACGATGTAGCCGTCGGCGCATTTATACAGACCGCAACCGGCGTAGTAGGGATCTTTACCTTTGGTCATGCGCGGGCACATTTCGCCGCCGTTGAAGTAATCCATCATGAAGTACTGGCCCATACGCAGCATCACTTCATACATGGCGATGTCGATGCTTTCGCCTTTACCGGTTTCACGCACTTTATGCAGTGCTGCCAGCGCCGCCGTGGTGGCGGTCAGGCCAGAAAAGTAATCGGCGGTATACGGGAAGGCAGGCATTGGCTGGTCAACATCACCGTTCTGAATCAGGTAACCACTGAAGGCCTGGGCGATAGTGTTATAGGCCGGAAGATTGGTGTACTCCTCGGTGCCATACTGACCAAAACCGGAAAGGTGAGCGATAACCAGTTTTGGGTTGTGCTGCCACAGGACTTCATCGGTAATGCCACGACGGGCAAAGGCCGGACCTTTACTGGCTTCGATGAAGATATCGGTGGTTTCCATTAATTTCAGAAACGCTTCGCGCCCTTCATCTTTGAAAATATTTAACGACAGCGCATGCAAATTGCGGCGGGAGAGCTGCGGGTAGTTCGGTTGAACGCGAATGGTGTCGGCCCAGGCGACGTTCTCGATCCAGATAACTTCCGCCCCCCATTCTGCGAACATTTGTCCGGCGAACGGCCCGGCGATTTCGATACCGGAGAAGACAACGCGTAATCCGGCCAGCGGCCCGAATTTCGGCATGGGTAGATGATCCATTATTAGCTCCTGAAAAATTTATGTAGCGCATGACTGCCGGATGCGGCGTAAACGCCTTATCCGGCCATCTTCGTGCTCCCGTAGGCCTGATAAGACGCGTCAGCGTCGCATCAGGCAGCGCACGGACTTAACGGTATTGCTTCAGCACCGCGCGACCCAGCGTCAGGATCTGCATTTCGTCAGATCCTCCGGAAACGCGGTCTACACGCAGGTCACGCCAGAAGCGGCTGATGCGGTGGTTGCCCGCAATCCCGACACCGCCCAGCACCTGCATTGCGCTATCCACCACTTCAAATGCCGCATTGGCGCAGAAGTATTTGCACATCGCTGCATCGCCAGAGGTGATGGTGCCGTTGTCTGCTTTCCACGCTGCTTCATACAGCATGTTTTTCATGGAGTTTAATTTGATCGCCATGTGGGCGAATTTTTCCTGAATCAACTGGAAACGACCAATAGCCTCGCCAAACTGCACACGCTGGTTGGCGTAGCGCGCCGCATCTTCAAAGGCGCACATCGCCGTACCGTAGTTGGTCAGGGCTACCAGGAAACGTTCATGGTCGAACTCTTCTTTGACGCGGTTAAAGCCGTTACCTTCCCGACCGAACATGTCTTTCTCGTCCAGTTCCACGTCGTCAAAGGTGATTTCACAGCAGCTATCCATACGCAGACCGAGCTTTTCAAGTTTGGTCACTTTGATGCCCGGTTTGCTCATATCAACAAACCATTCGGTGTAGACAGGTTTGTCCGGAGAAGCCCCGTCGCGCGCCATCACCACGATGTACGGGGTGTAGGCGCTGCTGGTAATAAAACACTTACTACCATTAAGATAAATCTTACCATTTCTACGGGTATAAGTCGTTTTCAGGCTACCCACGTCGGAGCCTGCGCCCGGTTCGGTAATTGCTGAGTTCCACATCTGCTTACCGGTGCCGCGGAAAGCCATAATCTTGTCGATCTGCTCTTGCGTACCTTCACGCAGGAAGGTGTTAAACCCGCCCGGTAACTGATACAGCACGTAAGTTGGCGCTCCCAGACGACCCAGTTCCATCCACACGGCGGCGAGAGTAACAAACCCCGCGTCCAGACCACCGTGCTCTTCAGGGATCAGCAGACTGTCGATACCCATATCCGCCAGGGCTTTGACAAAACGTTCCGGGTAGACGCTGTCACGGTCGCACTCGGCAAAATAGGCCTCCCAGTTTTCGCTGGCCATCAGTTCGCGGATACCGGCGACAAACAGTTCCTGCTCATCATTTAAATTAAAATCCATCTTTCAACCTCTTGATATTTTGGGGGTTAATTAATCTTTCCAGTTCTGTTTCGCGTCTTTAATAAAGGAGAGCGTCACCATGATGTTGACGAAGAACAGCGGGCATCCTCCGGCGATAATGGCGGTTTGAATCGGTTTCAGGCCGCCGAGCGCCAGCAGAACAATACCGATAATGCCAACCAGAATTGACCAGCCGATACGCACCAGCAGCGGGGGTTCTTCACCATCGCGTACTTCGCGGCAAGTGGACATCGCCAGGGTATAAGAGCAGGCGTTAACCAGCGTAACGGTGGCAATAAAGCAGAGGATGAAGAAGCCCCACATGGTGGCGGTGCTGAGTGGCAGAGCGGCCCAGGTTTCGATGATGGCGCGCGCCACACCGTACTGTTCGATCAGATTTGGAATGTTGATGATGTTTTTATCTATCAACAGCAGAGTGTTACTACCGAGTACAGTCCACAGGATCCAGGTTGACGCTGTCAGCCCCAGCACCATGCCGAAGCACAGTTCACGCACGGTACGACCACGGGAGATGCGGGCGAGGAAGATGCTCATCTGGATAGCGTAAATCACCCACCATGCCCAGTAGAACACGGTCCAGCCCTGCGGGAAGCCGCCTTTAGCGATGGGATCGGTATAGAACAACATGCGCGGCAGATACATCAGTAACATCCCCACCGAATCGGTGAAGTAGTTCATGATGAAGCTGGCACCGCTGACGATGAACACCCAACCCAGCATCAGGAAGCTCAGGTAACTACGCACGTCACTGGCGATACGTACCCCTTTTTGCAGACCGCAAGCGACGCAAATGGCGTTGAGGATAATCCAGCAGGTAATGATGATAGCGTCCAGTTGCAGGGTATGCGGAATGCCAAACAACCATTGCATACACTCGGTCACCAGCGGCGTGGCAAGGCCCAGACTGGTACCCATCGCGAAGATCAAGGCGACGAGATAGAAGTTGTCGACGATAGTGCCGAACAACCCTTTGGCGTGTTTTTCACCTACCAGCGGCACCAGGGTGGAGCTGGGGCGAATCACTTCCATTTTGCGGACA;4429
13;37;AAGAAGAAG;9;44080;44088;16;46;GTAGTAGTA;9;44220;44228;>TAAGCGAAGGCGACTGAAAGGAAGCTGTAAGTGGCCCACGGCAGAGGTCCCCAGTGGAACAAGCTGTAAGCCAGCCCCAACTCTTTCGCGCCTGTTGAGTTCGGTTCTAAGCCAAACGGCGGGGTGGAGAT;131
16;46;GTAGTAGTA;9;44220;44228;20;59;ATTATTATT;9;44639;44647;>GATCTCAATCGATCCCCAGAACAGTACGGCAGCAGACGTACAGGAGGCGAACATCATAAAGATCCAACTGGCGGTACTAAATTCTGGTGGTTCGTTACCTAAACGCTTTTTGGCATACGGGCCAAACACCAGCCAGAACCAGCCGAAAAGCATCACCACCATATACCATTCAAATGCCCATCCCCATACATTGGTGACGTAACTGAATACAGCATTAATAACGACATTCGCCGCATCCAGATCTCTGACTGTAAGCCAACAAAGTATGCCGACGATTATTAACGGCGGAAAGAAAACCTTCGGTTCTATTCCCGTTTTTCTCTTTTCATTCTTCATGAGTTAATTCCACTGTGAAAACGAACATTTATTTTGCGTTCCCGTTTGTTTTATTTTTGTTAACATTTAATATA;410
20;59;ATTATTATT;9;44639;44647;02;04;CGGCGGCGG;9;45656;45664;>AACCTCGTGGACGCGTTAATGGCTAACTCATAATGGGTATTCAATAAGCTGCATTCTGTGATTGTTATCACATTTTTGTTTCGGGTGAATAGAGGGCATTTTTTCGTTAATTTTGATTATTAATCAGTTTGTTATGTTCTGTTGTGAGTAAAAAAATAGCATCTGACTTTCAATATTGGTGATCCATAAAACAATATTGAAAATTTCTTTTTGCTACGCCATGTTTTCAATATTGGTGAGGAGCTTAACAATATTGAAAGTTGGATTTATCTGCGTGTGACATTTTCAATATTGGTGATTAAAGTTTTATTTCCAAATTAAAGGGCGTGATATCTGTAATTAACACCACCGATATGAACGACGTTTCCTTCATGATTTCTGGAGATGCAATGAAGATTATTACTTGCTATAAGTGCGTGCCTGATGAACAGGATATTGCGGTCAATAATGCTGATGGTTCGTTAGACTTCAGCAAAGCCGATGCCAAAATAAGCCAATACGATCTCAACGCTATTGAAGCGGCTTGCCAGCTAAAGCAACAGGCAGCAGAGGCGCAGGTGACGGCCTTAAGTGTGGGCGGTAAAGCCCTGACCAACGCCAAAGGGCGTAAAGATGTGCTATCGCGCGGTCCGGATGAACTGATTGTGGTGATTGATGACCAGTTCGAGCAGGCACTGCCGCAACAAACGGCGAGCGTACTGGCTGCAGCCGCTCAGAAAGCAGGCTTTGATTTGATCCTCTGTGGCGATGGTTCTTCCGACCTTTATGCCCAGCAGGTTGGTTTGCTGGTAGGCGAAATCCTTAATATTCCGGCAGTTAACGGCGTCAGCAAAATTATCTCCCTGACTGCAGATACCCTCACCGTTGAGCGCGAACTGGAAGATGAAACAGAAACCTTAAGCATTCCGCTGCCTGCGGTTGTTGCTGTTTCCACTGATATCAACTCCCCACAAATTCCTTCGATGAAAGCCATTCTCGGCGCGGCGAAAAAGCCAGTCCAGGTATGGT;1008
02;04;CGGCGGCGG;9;45656;45664;09;25;AGCAGCAGC;9;47788;47796;>ATATCGGTTTTAACGCAGAGGCAGCCTGGTCAGAACAACAGGTTGCCGCGCCGAAACAGCGCGAGCGTCAGCGCATCGTGATTGAAGGCGACGGCGAAGAACAGATCGCCGCATTTGCTGAAAATCTTCGCAAAGTCATTTAATTACAGGGGATGCTATGAACACGTTTTCTCAAGTCTGGGTATTCAGCGATACCCCTTCTCGTCTGCCGGAACTGATGAACGGTGCGCAGGCTTTAGCTAATCAAATCAACACGTTCGTCCTCAATGATGCCGACGGCACACAGGCAATCCAGCTCGGCGCTAATCATGTCTGGAAATTAAGCGGCAAACCGGACGAGCGGATGATCGAAGATTACGCCGGTGTCATGGCTGACACTATTCGCCAGCACGGCGCAGACGGTCTGGTGCTGTTGCCAAACACCCGTCGCGGCAAATTACTGGCGGCGAAACTGGGTTACCGCCTTAACGCGGCGGTGTCTAACGATGCCAGCGCTGTTAGCGTGCAGGACGGTAAAGCGACAGTGAAACACATGGTTTACGGCGGTCTGGCGATTGGCGAAGAACGCATTGCCACGCCGTATGCGGTACTGACCATCAGCAGCGGCACGTTCGATGCGGCTCAGCCAGACGCGTCACGCACTGGCGAAACGCACACCGTGGAGTGGCAGGCTCCGGCTGTGGCGATTACCCGCACGGCAACCCAGGCGCGTCAGAGCAACAGCGTCGATCTCGACAAAGCCCGCCTGGTGGTCAGCGTTGGTCGCGGTATTGGCAGCAAAGAGAACATTGCGCTGGCAGAACAGCTTTGCAAGGCGATAGGTGCGGAGTTGGCCTGTTCTCGTCCGGTGGCGGAAAACGAAAAATGGATGGAGCACGAACGCTATGTCGGTATCTCCAACCTGATGCTGAAACCTGAACTGTACCTGGCGGTGGGGATCTCCGGGCAGATCCAGCACATGGTTGGCGCTAATGCGTCGCAAACCATTTTCGCCATCAACAAAGATAAAAATGCGCCGATCTTCCAGTACGCGGATTACGGCATTGTTGGCGACGCCGTGAAGATCCTTCCGGCACTGACCGTAGCTTTAGCGCGTTGATCCACTCTGGCAGGGCTGCATTTTGGCCCTGCCGCTGACAGGGAGCTCTTATGTCCGAAGATATCTTTGACGCCATCATCGTCGGTGCAGGGCTTGCCGGTTCGGTTGCCGCACTGGTGCTCGCCCGCGAAGGTGCGCAAGTGTTAGTTATCGAGCGAGGCAATTCCGCAGGTGCCAAGAACGTCACCGGCGGGCGTCTCTATGCCCACAGTCTGGAACACATTATTCCTGGTTTCGCAGACTCCGCCCCCGTAGAACGCCTGATCACCCATGAAAAACTTGCGTTTATGACGGAAAAGTCAGCGATGACTATGGACTACTGCAATGGCGACGAAACCTCGCCATCCCAGCGTTCTTACTCCGTTTTACGCAGTAAATTTGATGCCTGGCTGATGGAGCAGGCCGAAGAAGCGGGCGCGCAGTTAATTACCGGGATCCGCGTCGATAACCTCGTACAGCGCGATGGCAAAGTCGTCGGTGTAGAAGCCGATGGCGATGTGATTGAAGCGAAAACGGTGATCCTTGCTGATGGGGTGAATTCCATCCTTGCCGAAAAGCTGGGGATGGCAAAACGCGTTAAACCGACGGATGTGGCGGTTGGCGTGAAGGAACTGATCGAGTTACCGAAGTCGGTTATTGAAGACCGTTTTCAGTTGCAGGGTAATCAGGGCGCGGCTTGCCTGTTTGCGGGATCACCCACCGATGGCCTGATGGGCGGTGGCTTCCTTTATACCAATGAAAATACCCTGTCGCTGGGGCTGGTTTGTGGTTTGCATCATCTGCATGACGCAAAAAAATCGGTGCCGCAAATGCTGGAAGATTTCAAACAACATCCGGCCGTTGCACCGCTGATCGCGGGCGGCAAGCTGGTGGAATATTCCGCTCACGTAGTGCCGGAAGCGGGCATCAACATGCTGCCGGAGCTGGTCGGTGACGGCGTATTGATTGCTGGTGATGCCGCCGGAATGTGTATGAACCTCGGTTTTACCATTCGCGGTATGGATCTGGCGATTGCCGCCGGGGA;2123
09;25;AGCAGCAGC;9;47788;47796;18;52;GATGATGAT;9;49075;49083;>AAAAACTGTGCTTTCAGCGATGAAAAGCGACGATTTCAGTAAGCAAAAACTCGCGGAATATCGTCAGCATCTTGAGAGTGGCCCGCTGCGCGATATGCGCATGTACCAGAAACTACCGGCGTTTCTTGATAACCCACGCATGTTTAGCGGCTACCCGGAACTGGCGGTGGGCGTGGCGCGTGACCTGTTCACCATTGACGGCAGTGCGCCGGAACTGATGCGCAAGAAAATCCTCCGCCACGGCAAGAAAGTGGGCTTCATCAATCTGATCAAGGATGGCATGAAAGGAGTGACCGTTTTATGACTTCTCCCGTCAATGTGGACGTCAAACTGGGCGTCAATAAATTCAATGTCGATGAAGAGCATCCGCACATTGTTGTGAAGGCCGATGCAGATAAACAGGCCCTGGAGCTGCTGGTGAAAGCGTGCCCCGCAGGTCTGTACAAGAAGCAGGATGACGGCAGTGTGCGCTTCGATTACGCCGGATGTCTGGAGTGCGGCACCTGTCGCATTCTGGGGCTGGGGTCGGCGCTGGAACAGTGGGAATACCCGCGCGGCACCTTTGGTGTGGAGTTCCGTTACGGCTGATGTTGGTTTGATACGTAATGCCGTACTGACTCTCATTGCAAAAAAACAGGAATAACCCATGCAACCGTCCAGAAACTTTGATGATCTTAAATTCTCCTCTATTCACCGCCGCATTTTGCTGTGGGGAAGCGGTGGTCCGTTTCTGGATGGTTATGTACTGGTAATGATTGGCGTGGCGCTGGAGCAACTGACTCCGGCGCTGAAACTGGACGCTGACTGGATTGGCTTGCTGGGCGCGGGAACGCTCGCCGGGCTGTTCGTTGGCACATCGCTGTTTGGCTATATCTCCGATAAAGTCGGACGGCGCAAAATGTTCCTCATTGATATCATCGCCATCGGCGTGATATCGGTGGCGACGATGTTTGTCTCATCCCCCGTCGAACTGTTGGTGATGCGGGTACTTATCGGCATTGTTATCGGTGCGGATTATCCCATCGCCACCTCAATGATCACCGAGTTCTCCAGTACCCGTCAGCGGGCGTTTTCCATCAGCTTTATCGCCGCGATGTGGTATGTCGGCGCGACCTGCGCCGATTTGGTCGGCTATTGGCTTTATGATGTGGAAGGCGGCTGGCGCTGGATGCTGGGTAGCGCAGCGATTCCCTGTTTATTGATTTTGATTGGTCGATTCGAACTGCCTGAATCTCCCCGCTGGTTGTTACGCAAAGGGCGAGTAAAAGAGTGCGAAGA;1278
18;52;GATGATGAT;9;49075;49083;07;20;CGACGACGA;9;50928;50936;>AAAACTGTTTGGCGAACCGGTGGCTTTCGAGGAAGAGCAGCCGCAGCAAACCCGTTTTCGCGATCTGTTTAATCGCCGCCATTTTCCTTTTGTTCTGTTTGTTGCCGCCATCTGGACCTGCCAGGTGATCCCAATGTTCGCCATTTACACCTTTGGCCCGCAAATCGTTGGTTTGTTAGGATTGGGGGTTGGCAAAAACGCGGCGCTGGGGAACGTGGTGATTAGTCTGTTCTTTATGCTCGGCTGTATTCCGCCGATGCTGTGGCTAAACACTGCCGGACGGCGTCCATTGTTGATTGGCAGCTTTGCCATGATGACGCTGGCGCTGGCGGTTTTGGGGCTGATCCCGGATATGGGGATCTGGCTGGTAGTGATGGCCTTTGCGGTGTATGCCTTTTTCTCTGGCGGGCCGGGTAATTTGCAGTGGCTCTATCCTAATGAACTCTTCCCGACGGATATCCGCGCCTCTGCCGTGGGCGTGATTATGTCCTTAAGCCGTATTGGCACTATTGTATCGACCTGGGCACTGCCGATCTTTATCAATAATTACGGTATCAGTAACACGATGCTAATGGGGGCGGGTATCTCGCTATTTGGCTTGTTGATTTCCGTAGCGTTTGCCCCGGAGACTCGAGGGATGTCACTGGCGCAGACCAGCAATATGACGATCCGCGGGCAGAGAATGGGGTAATTTGTTCAGATTTCTCTCTTTTCTGAATCAATATTATTGACTATAAGCTGCGTGAATATATGACTACACTTTGTGGGAAAACAAAGGCGTAATCACGCGGGCTACCTATGATTCTTATAATTTATGCGCATCCGTATCCGCATTATTCCCATGCGAATAAACGGATGCTTGAACAGGCAAGGACGCTGGAAGGCGTCGAAATTCGCTCTCTTTATCAACTCTATCCTGACTTCAATATCGACATTGCCGCCGAACAGGAGGCGCTGTCTCGTGCCGATCTGATCGTCTGGCAGCACCCAATGCAGTGGTACAGCATTCCACCGCTTCTTAAACTTTGGATCGATAAAGTTTTCTCGCACGGCTGGGCTTACGGTCACGGCGGCACGGCGCTGCACGGCAAACATTTGCTGTGGGCGGTGACGACCGGCGGTGGGGAAAGCCATTTTGAGATTGGTGCGCATCCGGGCTTTGATGTGCTGTCGCAGCCGCTACAGGCGACGGCAATCTACTGCGGGCTGAACTGGCTGCCACCGTTTGCCATGCACTGCACCTTTATTTGTGACGACGAAACCCTCGAAGGGCAGGCGCGGCACTATAAGCAACGTCTGCTGGAATGGCAGGAGGCACATCATGGATAGCCATACGCTTATTCAGGCGCTGATTTATCTCGGTTCGGCGGCGCTGATTGTACCCATTGCGGTACGCCTCGGTCTGGGATCGGTACTTGGCTATCTGATCGCCGGCTGCATCATTGGCCCGTGGGGGCTGCGACTGGTGACCGATGCCGAATCTATTCTGCACTTTGCAGAGATTGGCGTGGTGCTGATGCTGTTTATTATCGGCCTCGAACTCGATCCACAAAGGCTGTGGAAGCTGCGTGCGGCAGTGTTCGGCGGTGGCGCATTGCAGATGGTGATTTGCGGCGGCCTGCTGGGGCTGTTTTGTATGTTACTTGGGCTGCGCTGGCAGGTCGCAGAATTGATCGGCATGACGCTGGCGCTCTCATCAACGGCGATTGCCATGCAGGCGATGAATGAACGCAATCTGATGGTGACGCAAATGGGCCGCAGTGCCTTTGCGGTGCTGCTGTTCCAGGATATCGCGGCGATCCCACTGGTGGCGATGATCCCGCTACTGGCAGCGAGCAGTGCTT;1844
07;20;CGACGACGA;9;50928;50936;17;50;TCATCATCA;9;51315;51323;>TGGGCGCATTTGTTCTCTCGGCGTTAAAAGTGGCGGGCGCGCTGGCGCTGGTGGTATTGCTGGGGCGCTATGTCACGCGTCCGGCACTGCGTTTTGTTGCCCGCTCTGGCTTGCGGGAAGTGTTTAGTGCCGTGGCGTTATTCCTCGTGTTTGGCTTTGGTTTGCTGCTGGAAGAGGTCGGCTTGTCGATGGCGATGGGCGCGTTTCTGGCGGGCGTACTGCTGGCAAGCTCGGAATACCGTCATGCGCTGGAAAGCGATATCGAACCATTTAAAGGTTTGCTGCTGGGGCTGTTTTTCATCGGCGTTGGCATGTCGATAGACTTTGGCACGCTGATTGAAAACCCATTGCGCATTGTCATTTTGCTGCTCGGTTTCC;378
17;50;TCATCATCA;9;51315;51323;09;27;CAGCAGCAG;9;53675;53683;>AAATCGCCATGCTGTGGCTGATTGCCCGACCGTTGCAGGTGCCAAATAAACAGCGTCGCTGGTTTGCGGTGCTGTTAGGACAGGGCAGTGAGTTTGCCTTTGTAGTATTTGGTGCGGCGCAGATGGCGAATGTGCTGGAGCCAGAGTGGGCGAAATCGCTGACTCTGGCGGTGGCACTGTCGATGGCGGCAACGCCGATTCTGCTGGTAATCCTCAATCGCCTTGAGCAATCTTCTACTGAAGAGGCGCGTGAAGCCGATGAGATCGACGAAGAACAGCCGCGGGTAATCATTGCCGGATTCGGTCGTTTTGGGCAGATAACCGGACGTTTACTGCTCTCCAGCGGGGTGAAAATGGTGGTGCTCGATCACGACCCGGACCATATCGAAACGCTGCGTAAATTCGGTATGAAAGTGTTTTATGGCGATGCCACGCGGATGGATTTACTGGAATCTGCCGGAGCGGCGAAAGCGGAAGTGCTGATTAACGCCATCGACGATCCGCAAACCAACCTGCAACTGACGGAGATGGTGAAAGAACATTTCCCACATTTGCAGATTATTGCCCGCGCCCGCGATGTCGACCACTACATTCGTTTGCGTCAGGCAGGCGTTGAAAAGCCGGAGCGTGAAACCTTCGAAGGTGCGCTGAAAACCGGGCGTCTGGCACTGGAAAGTTTAGGTCTGGGGCCGTATGAAGCGCGAGAACGCGCCGATGTGTTCCGCCGCTTTAATATTCAGATGGTGGAAGAGATGGCAATGGTTGAGAACGACACCAAAGCCCGTGCGGCGGTCTATAAACGCACCAGCGCGATGTTAAGTGAGATCATTACCGAAGACCGTGAACATCTGTCATTAATTCAACGACATGGCTGGCAGGGAACCGAAGAAGGGAAACATACTGGCAATATGGCGGATGAACCGGAAACGAAGCCCTCATCTTAATAAAGAGTGACGTAAATCACGCTTTACAGCTAACTGTTTGTTTTTGTTTCATTGTAATGCGGCGAGTCCAGGGAGAGAGCGTGGACTCGCCAGCAGAATATAAAATTTTCCTCAACATCATCCTCGCACCAGTCGACGACGGTTTACGCTTTACGTATAGTGGCGACAATTTTTTTTATCGGGAAATCTCAATGATCAGTCTGATTGCGGCGTTAGCGGTAGATCGCGTTATCGGCATGGAAAACGCCATGCCGTGGAACCTGCCTGCCGATCTCGCCTGGTTTAAACGCAACACTTTAAATAAACCCGTGATTATGGGCCGCCATACCTGGGAATCCATCGGTCGTCCGTTGCCAGGACGCAAAAATATTATCCTCAGCAGTCAACCGGGTACGGACGATCGCGTAACGTGGGTGAAGTCGGTGGATGAAGCCATTGCGGCGTGTGGTGACGTACCAGAAATCATGGTGATTGGCGGCGGTCGCGTTTATGAGCAGTTCCTGCCGAAAGCGCAAAAACTGTATCTGACGCATATCGACGCGGAAGTGGAAGGCGACACCCATTTCCCGGATTACGAGCCGGATGACTGGGAATCGGTATTCAGTGAATTCCACGACGCCGATGCGCAGAACTCTCATAGCTATTGCTTTGAGATTCTGGAGCGGCGGTAATTTTGTATATTAGAATTCCGGCATCACTGATACGTGCAGATATCCGTGTATACCAGACGTATAAATTGTACAGGAGCACGAGATCATGACTGCAAAACGTACCACACAAAGTGTGACCGTCACCGTCGACCGTGAGTTAGTCAATCGCGCTCGTGATGCAGGCTTAAATATGAGCGCCACCCTTACGGTTGCGCTCAATGCTGAACTTAAAAAACATGCAGCAACACGTTGGCGTGAAGAGAACGCAGAAGCTATCGCTGCGTTAAATCAATTGGCTGATGAAACCGGATGTTTCTCTGATGAGTACCGGAGCTTCTAGCGATGCAATTTACGGTATACCGCAGTCGCGGCAGGAACGCCGCGTTTCCCTTTGTTATTGATGTTACCAGCGACATTGTTGGTGAGATTAATCGCCGTATCGTTATTCCATTAACACCTATTTGAACGATTTAGCCGTATTCGCCCACCAGAACGGCTTAACCCAATCCTTTTACCGGTAGACGGCAAAGAATATGTGCTCATGACGCATGAGACTGCAACTGTTCCAGTTAACGCGCTGGGAACGAAATTTTGCGATGCCAGCGCGCACCGAACGTTGATTAAAGGAGCATTAGATTTTATGCTCGACGGGATTTAAGACGCTACCGCCTCTCCCTCACTCAAATCCTTATGCCGGTTCGACGGCTGGACAAAATACTGTTTATCTTCCCAGCGCAGGCAGGTTAATGTACCACCC;2351
09;27;CAGCAGCAG;9;53675;53683;04;10;GGTGGTGGT;9;55075;55083;>CCGGTATCCAGCGCGTAAATACCTTCCGGCGTACCTTTGCCTTCCAGCGATGCCCAGTGACCAAAGGCGATGTTGTACTCTTCAGCGACGGGGCCAGGAATCGCAAACCACGGTTTCAGTGGGGCAGGGGCCTCTTCCGGCGATTCTTTGCTGTACATATCCAGTTGACCGTTCGGGAAGCAAAAACGCATACGGGTAAAGGCGTTGGTGATAAAACGCAGTCTTCCCAGCCCCCGCAATTCCGGCGACCAGTTATTTGGCATATCGCCGTACATGGCATCAAGGAAGAAGGGATAGGAGTCACTCGACAGCACCGCTTCTACATCGCGCGCGCACTCTTTGGCTGTCTGCAGATCCCACTGCGGCGTGATCCCGGCGTGGGCCATCACTAACTTTTTCTCTTTGTCGATTTGCAGCAAAGGCTGGCGACGCAGCCAGTTAAGCAGCTCGTCGGCATCCGGCGCTTCCAGCAGCGGTGTCAGGCGATCTTTCGGTTTATTGCGGCTGATCCCGGCAAATACCGCCAGCAGATGCAGATCGTGATTACCCAGCACCAGACGTACGCTGTCGCCTAAGGATTTCACATAGCGCAGAACATCCAGCGAACCCGGGCCGCGCGCGACCAGATCGCCCGTCAGCCAGAGGGTATCTTTCCCAGGGGTAAATTCTACTTTATGCAGCAATGCGATCAGTTCATCGTAACAACCATGAACGTCGCCAATAAGGTATGTCGCCATATTCTTTTAATGAATGAGTGTGGGAACGGCGAGTCGGAATACGGGAATGTCGATGCTGAAAGGGACGCCATTTTCATCGATCATTTCGTAGTGACCCTGCATGGTGCCCAGCGGGGTTTCAATGATTGCACCGCTGGTGTACTGGTACTCTTCGCCAGGCGCGATAAGTGGCTGGACGCCAACCACTCCTTCGCCCTGGACTTCGGTTTCACGGCCATTGCCATTGGTGATCAGCCAGTAACGCCCCAACAACTGCACTGGCGCTCGCCCCAGATTGCGTATGGTTACGGTATAAGCAAAAACGTAACGTTCATTATCAGGTGAAGATTGGGCCTCAATGTAGACGCTTTGAACCTGAATACACACTCGGGGCGAATTGATCATCGTTAACTCTCCTGCAAAGGCGCGTTCTCCGCCAGATAGTTCGCCATCTGGCAATATTGCGCGACAGAGATATTTTCCGCTCGCATCGCCGGGTCGATCCCCATTCCCGTTAACACCTCGACGCTAAACAGGTTGCCGAGGCTGTTACGAATGGTTTTACGACGCTGGTTAAAGGCTTCAGTGGTGATGCGGCTCAACACGCGAACATCTTTAACCGGGTGAGGCATCGTTGCATGAGGAACCAGGCGCACGACGGCGGAATCCACTTTG;1391
04;10;GGTGGTGGT;9;55075;55083;16;46;GTAGTAGTA;9;58193;58201;>GTAAAGGCTGACGGCGGTACTTCCAGCACCGGGATCACGTTGCAATAGTATTGCGCCATGACGCTTAATCGACCATACGCCTTGCTGTTCGGTCCTGCAACCAGACGATTCACCACTTCTTTTTGCAACATAAAGTGCATGTCGGCAATGGCATCAGTATAGCTAAACAGATGGAACATCAACGGCGTGGAGATGTTATAAGGCAGGTTGCCGAAAACACGCAGCGGCTGGCCCATTTTCGCGGCCAGTTCGCCAAAGTTAAAGGTCATCGCATCCTGCTGATAAATCGTCAGTTTCGGGCCTAAGAATGGATGCGTTTGCAGACGTGCCGCCAGATCGCGGTCAAGTTCGATGACCGTCAGCTGGTCCAGACGTTCGCCGACCGGTTCGGTCAATGCCGCCAGACCGGGGCCGATTTCGACCATCGCCTGGCCCTTCTGCGGGTTAATGGCAGAAACAATGCTGTCGATCACGAACTGATCGTTGAGAAAGTTTTGCCCGAAGCGTTTACGGGCTAAGTGGCCCTGGTGGACTCGATTATTCATTGGGTGTTAACAATCATTTTGATGGCGAGATTAAGCGCCGTAATAAAACTGCCGACATCGGCTTTACCACGTCCCGCCAGTTCAAGCGCGGTGCCGTGGTCCACTGATGTGCGAATAAAGGGCAGGCCCAGCGTAATGTTCACACCGCGCCCGAAGCCCTGGTATTTTAGCACGGGAAGACCCTGATCGTGGTACATCGCCAGCACGGCGTCGGCGTTATCGAGATATTTCGGCTGAAACAGGGTATCGGCAGGCAGCGGCCCGTTGAGTTTCATCCCCTGTTCCCGCAGCTCGTTGAGTACCGGAATAATGGTGTCTATCTCTTCCGTACCCATATGACCGCCTTCGCCCGCGTGCGGATTCAGCCCGCAGACCAGAATGCGCGGTTCGGCAATACCAAATTTGGTCCGCAAATCGTGATGCAAAATAGCAATCACTTCGTGCAAAAGGGCAGGGGTGATAGCATCTGCAATATCGCGCAGCGGTAAATGCGTCGTTGCCAGCGCCACGCGAAGTTCTTCGGTCGCCAGCATCATCACCACTTTTTTCGCCTGCGAACGCTCTTCGAAAAACTCGGTATGCCCGGTAAACGGAATGCCTGCGTCGTTAATGACGCCTTTATGCACGGGGCCTGTGATCAGCGCAGCAAATTCACCGTTCAGACAGCCATCACACGCTCGCGCCAGCGTTTCCACCACATAGTGCCCATTTTCAACTGCTAACTGCCCCACAGTGACAGATTCACGTAGCGCGACAGGAAGTAGCGTTAATGTGCCCGCAGTTTGCGGTTGTGCAGGGGAGTTGGGGGAATAAGGGCGGAGGGTGAGCGGCAAACCGAGCATCGCTGCCCGGTCGGTAAGGAGAGTGGCATCGGCACAAACAACCAGTTCGACTGGCCACTCACGCTGTGCAAGCTGGACAATTAAATCCGGGCCAATCCCGGCGGGCTCGCCGGGAGTGATCACAACACGTTGGGTTTTAACCATTAGTTGCTCAGGATTTTAACGTAGGCGCTGGCACGTTGTTCCTGCATCCAGCTTGCTGCTTCTTCCGAGAACTTACGGTTCATCAGCATGCGGTATGCACGATCTTTCTGTGCCGCGTCGGTTTTATCGACATTACGGGTATCCAGCAGTTCGATTAAATGCCAGCCGAATGAAGAGTGAACCGGTGCACTCATTTGACCTTTGTTCAGGCGGGTCAGGGCGTCACGGAAGGCCGGATCGAAAATATCTGGTGTAGCCCAGCCGAGATCACCGCCCTGGTTAGCAGAGCCTGGATCCTGAGAGAACTCTTTCGCTGCGGCAGCAAAAGTCGTTTTACCACTCTTGATATCGGCAGCAATCTGTTCCAGTTTCACGCGGGCCTGTTCGTCAGTCATGATCGGCGACGGTTTCAGCAGAATATGGCGAGCATGGACTTCGGTCACCGAGATATTTTTGCTTTCGCCGCGCAGGTCGTTAACTTTCAGAATATGGAAGCCAACGCCGGAACGAATCGGGCCAACAATGTCGCCTTTCTTCGCGGTGCTTAATGCCTGGGCGAAGATCCCCGGCAACTCCTGAATACGGCCCCAGCCCATCTGGCCGCCGTTCAGCGCCTGCTGGTCGGCAGAATGAGCAATCGCCAGCTTACCGAAATCAGCGCCGTTACGCGCCTGATCGACAATGGCGCGTGCCTGGCTTTCCGCTTCGTTCACCTGATCAGAGGTCGGGTTTTCCGGCAGCGGGATCAGGATGTGGCTCAGGTTCAGCTCAGTGCTGGCGTCGTTTTGGTTACCCACTTGCTGCGCCAGGGATTCGACTTCCTGCGGCAGGATGGTGATGCGACGACGCACCTCGTTGTTACGCACTTCAGAGATAATCATCTCTTTGCGGATCTGGTTACGATAGGTGTTGTAGTTCAGACCATCGTAAGCCAGACGGCTGCGCATCTGATCCAGCGTCATGTTGTTCTGTTTCGCGATGTTAGCAATCGCCTGATCCAGCTGCTCATCGGAGATTTTCACTCCCATTTTCTGCCCCATCTGCAGGATGATTTGATCCATGATCAAACGTTCCATGATTTGGTGGCGCAGCGTCGCGTCATCAGGAAGTTGCTGCCTTGCCTGAGCAGCGTTCAGTTTTACCGACTGCATTAATCCATCAACGTCGCTTTCCAGCACGACGCCGTTATTGACGACGGCTGCGACTTTATCGACTACCTGGGGGGCAGCGAAACTGGTATTCGCGATCATGGCGATACCGAGAAGCAGCGTTTTCCAGTTCTTCATACTTTTTCCATTTCAATTAACCGCACTGCGGATTACGTGGTAAATCAACAAATCACAAAGTGTTTTGATACGGCAGAATGTTCGAACGCAGCATCTCTTGCGTACCCAGACCGTAGTTGGAGCTCAGGCCGCGAAGTTCGATGTTAAAGCCGATTGCGTTGTCATATACCGCATGTTGTTTATCGTTATCCCAACCGTTCAGCTTCCGCTCGTAACCGACGCGAATCGCATAGCAGCAGGAGCTGTATTGCACACCTAACATAGAGTCGGCTTGCTTGTTCGCATTGGTGTC;3109
16;46;GTAGTAGTA;9;58193;58201;17;51;CATCATCAT;9;58600;58608;>GGCCCCAACAATGGACCAACGATCGGCAATTGGCCAGCTGGCGACGGCACCTACCTGCGAAATACCATTCTTATATTGCTCAGCAGTGGAATAGTACTTAGGCAGCGTTGCCTGAATATATTCCGGGCTGGCGTAACGGTAATTCAGCTGTACCAGACGGTCTTCATCCCGACGGTATTCAATGCTGGAGTTACTGGTCGCTACGTTATCCAGACGTGTATCGTACTGAATCCCGCCACGCAATCCCCAACGATCAGAGATGCGCCAGTAAGTATCGCCTGCCCATACCAGTGAGCCCGTTTTGTCGTCATTCTCCCATGTTATGTTGTCATCGCCAGTGCGAGACTCCGTGAAATAGTAGATTTGACCAACGGAAATATTAAAACGTTCAACGGCAG;398
17;51;CATCATCAT;9;58600;58608;04;12;TGGTGGTGG;9;59593;59601;>ATATGCGAGATGTGACACCGGTCGTCACCTGGTTAGCGGAGGCAATACGGTCAAGACCGCCGTAAGTCCGGTCCCGGAACAGGCCGGAGTAGTCAGATTGCAGCAGCGACGAGTCGTAGTTATAGATTTTGCTCTGATCGCGATATGGCACATACAGATACTGCGCGCGTGGTTCCAGTGTCTGGGTATAGCCCGGCGCCAGCATTTCCATATCACGCTCGAAGACCATTCTACCGTCTACCTTGAACTGCGGCATTACACGGTTAGCGGACTCTGCCAGCTTGGTCGTGTTTCTGGAGTTATACCAGTCAAGATTGGTTTGCTGATAATGGGTTGCCAGCAACTTCGCTTCAGTATTGATGCTGCCCCAGTTATTAGAGAGCGGCAGATTGATGGTCGGTTCCAGGTGAACACGAGTCGCCTCTGGCATGTCATCTCTGGTGTTAACAAAGTGCACCGCCTGGCCGTAAATTCGCGTATCGAAAGGACCGACATCGTTTTGATAGTAGTTAACGTCTAACTGCGGTTCTGCCGAGTAGCTACTGGTGTTCTGCTCGCTGAAGACCTGGAACTGCTTGGTTGAAACGGTGGCATTGAAGTTTTGCACCGCATAGCCAACGCTGAATTTTTGCGTTGCGTAGCCGTCGGTACTGGAACCGTACTTGTTATCGAAATCATTGAAGTAGCTAGGATCGCTGACCTTGGTGTAGTCGACGTTGAAACGCCACACCTGATCCATGACCCCGGAGTGGTTCCAGTAGAATAACCAACGACGTGAACTGTCATCGTTCGGGTGTTCATCTTTATAGACTTTATCTGAAGGCAGATAGTCCAGTTCCATCAAGCCAGCGCCCGCCTGGGAGAGGTAGCGGAATTCGTTCTCCCACATGATATTGCCACGACGATGCATATAATGCGGCGTGATGGTGGCATCCATATTTGGCGCGATGTTCCAGTAATATGGCAGGTAGAACTCAAAGTAGT;984
04;12;TGGTGGTGG;9;59593;59601;02;05;GGCGGCGGC;9;60610;60618;>TGTACTTGGCGTTCGGGATCAAGAAACCAGAGCGACGTTTGTCACCCACCGGCAACTGCAAATAGGGGCTATAAAAGATCGGTACCGGACCCACCTTAAAGCGGGCGTTCCAGATCTCCGCAACTTGTTCTTCGCGGTCATGAATAATTTCGCTACCTACCACGCTCCAGGTGTCAGAACCCGGCAGACAGGAGGTAAAGCTACCGTTATCCAGAATGGTATAGCGGTTTTCGCCACGTTGTTTCATCAGGTCCGCTTTACCGCGGCCCTGGCGACCCACCATCTGGTAATCACCCTCCCAGACGTTGGTATCTTTGGTGTTCAGATTCGCCCAGCCTTTCGGCCCTTTGAGGATCACCTGGTTATCGTCGTAATGGACATTACCGAGCGCATCAACGGTACGTACCGGCTCCGGTTGTCCTGGTGCCTCTTTTTGATGGAGCTGCACTTCGTCGGCCTGCAGACGGCTGTTACCCTGCATGATATCCACGCTGCCAGTAAACACGGCGTCATCCGGGTAGTCCCCTTTCGCGTGGTCAGCATTGATAGTCACGGGTAAGTCATTGGTATCGCCCTGTACCAGAGGACGGTCATAGCTTGGCACGCCCAACATGCACTGTGAGGCGAGGTCGGCTGCCAGTCCCTGTTGACTATAAAGGGCGGTGGCAATCATGGTGGCCAGGAGAGTGGGGATACGTTTTTTCATACGTTGATTTTATTGTTCCATCATCGGTAACGTTGCGCGTGACAAACGGTCAGAGACTAACGTACTCGTCATCTCTACGCTAGTGTTAATCCTGTCCGAATAGCGTCTGTGGTGTTAGGCACGGCATTGAATGACAGGTATGATAATGCAAATTATAGGCGATGTCTCACAATAGACCGCAGCCAGAAATGGGTAAAAGCGCCTTTATATTGTGGGAGATAGCCCTGATATCCGTGTGTCGATTTGGGGAATATATGCAGTATTGGGGAAAAATCATTGGCGTGGCCGTGGCCTTAATAATG;1008
02;05;GGCGGCGGC;9;60610;60618;09;27;CAGCAGCAG;9;64169;64177;>TTTTGGGGCGTAGTATTGGGCCTGTTAATTGGCCATATGTTTGATAAAGCCCGTAGCCGTAAAATGGCGTGGTTCGCCAACCAGCGTGAGCGTCAGGCGCTGTTTTTTGCCACCACTTTTGAAGTGATGGGGCATTTAACCAAATCCAAAGGTCGCGTCACGGAGGCTGATATTCATATCGCCAGTCAGTTGATGGACCGAATGAATCTGCATGGCGCTTCCCGTACTGCGGCGCAAAATGCATTCCGGGTGGGAAAATCAGACAATTACCCGCTGCGCGAAAAGATGCGCCAGTTTCGCAGTGTCTGCTTTGGTCGTTTTGACTTAATTCGTATGTTTCTGGAGATCCAGATTCAGGCGGCGTTTGCTGATGGTTCACTGCACCCGAATGAACGGGCGGTGCTGTATGTCATTGCCGAAGAGTTAGGCATCTCCCGCGCCCAGTTTGACCAGTTTTTGCGCATGATGCAGGGCGGTGCACAGTTTGGTGGCGGTTATCAGCAGCAATCTGGCGGTGGTAACTGGCAGCAAGCGCAGCGTGGCCCGACGCTGGAAGATGCCTGTAATGTGCTGGGCGTGAAGCCGACGGATGATGCGACCACCATCAAACGTGCCTACCGTAAGCTGATGAGTGAACACCATCCCGATAAGTTGGTGGCGAAAGGTTTGCCGCCAGAGATGATGGAGATGGCGAAGCAGAAAGCGCAGGAAATTCAGCAGGCCTATGAGCTGATAAAGCAGCAGAAAGGGTTTAAATAAGTTTCAACGTGTAGGCCTGATAAGACGCGGTAGGCCGGATAAGACGCGCCAGCGTCGCATCCGGCGAGCAGCATCAGACAATCGGCGCAAAATTGCCGGATGCGGCGTGAACGCCTTCTCCGGCCTACCGAACTTCGCCAGCGTGACTATTAAAAATCCGCTGGTGCTTTAAACGTCATACTATTGCCATACGCCGGATGGGTAATCGTCAGCATCTCTGCATGTAGCAACAAACGCGGTGCCATTGCTCTCGCTTCTGGTGATGCATAAAAACGATCGCCGAGAATCGGATGACCCAGCGCCAGCATATGCACACGCAGCTGATGCGAACGCCCGGTAATCGGTTTTAACACCACTCTTGCCGTGTTATCCGCTGCATATTCCACCACTTCATATTCCGTCTGCGCAGGTTTACCTGTTTCGTAACAGACTTTCTGTTTCGGGCGGTTTGGCCAGTCGCAAATCAGCGGCAGATCCACCAGACCTTCCGCAGGGGATGGATGCCCCCAGACGCGGGCCACATACTGCTTTTTCGGCTCGCGCTCGCGGAACTGGCGTTTTAACTCCCGCTCCGCGGCTTTGGTCAGCGCCACTACAATCACGCCGCTGGTAGCCATATCCAGACGATGCACCGATTCTGCCTGCGGATAATCACGCTGAATGCGCGTCATCACGCTGTCTTTGTGCTCTTCCAGACGACCCGGCACAGACAACAAACCGCTCGGCTTGTTGACCACCATAATATGGTCATCCTGATACAGGACAACCAGCCAGGGGTCCTGCGGCGGATTGTAGTTTTCCATCCCCATCTTCGGCTCCGTTACTGATGCGTCACAACGATCAAACGCAGGGCATCCAGACGCCAGCCTGCCTGATCCAGGCTTTCCATTACCTGCTGACGGTTGCTCTCAATGGCGGTCAGTTCGTCGTCACGAATGTTCGGGTTAACTGCACGCAGCGCTTCCAGACGAGACAGCTCGGCAGACAGTTTTTCGTCGGCTTCGTTACGCGCTGCATCAATCAATGCACGGGCAGATTTCTCGATCTGCGCTTCCCCCAGCTGAAGGATAGCGTGAACATCCTGCTGCACGGCGTTAACCAGCTTGCTGCCGGTGTGACGGTTAACCGCGTTAAGCTGGCGGTTAAAGGTTTCAAACTCTACCTGCGCCGCCAGGTTGTTGCCGTTTTTATCCAGCAGCATACGTACCGGCGTCGGTGGCAGGAAGCGGTTGAGCTGCAACTGCTTCGGAGCCTGGGCTTCAACCACATAAATCAGTTCCACCAACAGCGTACCTACCGGCAACGCTTTGTTTTTCAACAGTGAAATCGTGCTGCTACCGGTATCGCCAGAAAGGATCAGATCCAGACCGTTGCGGATCAGCGGATGCTCCCAGGTAATAAACTGTGCATCTTCACGCGCCAGCGCCACTTCACGGTCGAAGGTGATGGTGATGCCATCTTCCGACAGGCCAGGGAAGTCCGGCACCAGCATATGATCGGACGGCGTCAGCACGATCATGTTGTCGCCGCGATCGTCCTGATTGATACCGATAATATCGAACAGGTTCATGGCGAAGGCGATCAGGTTGGTATCGTCATCCTGCTCTTCAATGCTTTCTGCCAGTGCCTGGGCTTTTTCGCCACCGTTGGAATGGATTTCCAGCAGGCGGTCACGACCTTGTTCCAGCTGTGCTTTCAGCGCTTCATGTTGCTCGCGGCAGTTTTTGATCAGATCGTCAAAGCCTTCGGTTTGATCCGGTGAAGCCAGATAGTTAATCAGATCGTTGTATACGCTATCGTAAATAGTGCGTCCGGTCGGGCAGGTGTGCTCGAATGCATCCAGACCTTCGTGATACCAGCGCACCAGCACCGACTGAGCAGTTTTTTCCAGATAAGGCACATGGATCTGAATATCGTGCGCCTGACCGATACGATCCAGACGCCCAATACGCTGCTCCAGCAGATCCGGGTTGAATGGCAGGTCAAACATTACCATGTGGCTGGCGAACTGGAAGTTACGTCCTTCAGAACCGATTTCCGAGCACAGCAGTACCTGCGCGCCGGTGTCTTCTTCGGCAAACCAGGCGGCAGCGCGGTCACGTTCGATAATCGACATACCTTCGTGGAATACCGCGGCGCGAATACCTTCACGTTCGCGCAGTACCTGCTCCAGTTGCAGCGCAGTGGCAGCTTTGGCGCAGATCACCAGCACTTTCTGAGAGCGATGGCTGGTCAGGTAGCCCATCAGCCACTCAACGCGCGGATCGAAGTTCCACCAGGTGGCGTTATCACCTTCAAATTCCTGATAAATACGCTCCGGGTAGAGCATATCGCGAGCGCGATCTTCCGCACTTTTGCGTGCGCCCATAATGCCGGAGACTTTAATAGCCGTCTGATACTGCGTCGGCAGCGGCAGCTTAATGGTGTGCAGCTCGCGTTTCGGGAAGCCTTTCACACCGTTACGGGTGTTACGGAACAGCACGCGGCTGGTGCCGTGGCGATCCATCAGCATCGAAACCAGCTCCTGACGGGCGCTCTGGGCATCTTCGCTGTCGCTGTTTGCTGCTTGCAACAGCGGCTCGATATCCTGCTCGCCGATCATCTCACCGAGCATGTTCAGTTCGTCATTGCTGAGTTTGTTACCAGCCAGCAGCATGGCAACGGCGTCCGCAACCGGACGATAATTTTTCTGCTCTTCAACGAATTGCGCAAAATCGTGGAAACGGTTCGGGTCCAGCAGACGCAGACGGGCGAAGTGGCTTTCCATCCCCAGTTGTTCCGGGGTTGCGGT;3550
09;27;CAGCAGCAG;9;64169;64177;17;50;TCATCATCA;9;64407;64415;>AACGCCGGGCACGTGCTCTGCCAGTTGTTCAATGGCCTGATATTCACGGCTCGGCGCATCTTCGCTCCACACCAGGTGATGCGCTTCATCGACCACCAGCAGGTCCCACTCGGCTTCACAGAGATGTTCCAGACGCTGTTTGCTACGACGGGCAAAATCCAGCGAGCAAATCACCAGCTGTTCGGTGTCGAACGGGTTGTAAGCATCGTGCTGAGCTTCGGCATAACGC;229
17;50;TCATCATCA;9;64407;64415;14;40;CTTCTTCTT;9;65936;65944;>AATAGCGCAAAGCGCAGGTTGAAACGGCGCAGCATTTCTACCAGCCACTGATGCTGTAAGGTTTCCGGGACGATAATCAGCACACGTTCAGCAGCGCCAGAGAGCAGTTGCTGATGCAGGATCATCCCGGCTTCAATGGTTTTCCCTAAACCCACTTCGTCAGCCAGCAGGACGCGCGGCGCGTGGCGGCGACCAACATCATGAGCGATGTTGAGCTGGTGCGGGATCAGGCTGGTACGCTGACCGCGCAGGCCGCTGTACGGCATACGGAACTGTTCGCTGGAATACTTACGCGCGCGATAACGCAGCGCAAAGCGGTCCATACGGTCAATCTGCCCGGCAAACAGACGGTCCTGCGGTTTGCTGAACACCAGTTTGCTATCAAGGAAAACTTCACGCAGGGCCACGCCGGACTCTTCAGTATCAAGGCGAGTACCGATATAGGTCAGCAAGCCATTTTCTTCTTTTACTTCTTCGACTTGCATCTGCCAGCCGTCATGGCTGGTAATGGTATCACCAGGGTTGAACATCACGCGGGTCACGGGGGAATCACTGCGTGCGTACAGACGGTTTTCACCAGTAGATGGGAAAAGTAAAGTGACAGTTCGCGCATCCACCGCGACAACGGTTCCAAGTCCCAATTCGCTTTCTGTATCGCTGATCCAGCGTTGACCAAGTGTAAAAGGCATATGTGTTCGGCTCTATATCTTTAATTGCAGGCAATAACCACCCGCTACCGTGCTTATGAGGTAGTGGTGTTATTCAGGTCCAGGAATGGAAAGGGCGCTATGGTACTGGATGGCAAAGCATTCGTCACGCATCAAAATGGTATCTGGCGAACTCTTTTTTTGCTCAAAATAGCCCAAGTTGCCCGGTCATAAGTGTAGCAAAATTATCCTCAATAAAAGGGAGTATTCCCTCCGCCACGGGTTGTAACTGGCGGGTCAGATAGTGTTCGTAATCCAGCGGTGAACGTTGGTAGTCCAGCGGCTCCGGGCCGTTGGTGGTCCATACGTACTTAATGGTGCCGCGGTTCTGATATTGCAAGGGGCGACCGCGCTTATGGTTTTCTTCATCGGCAAGGCGAGCGGCGCGTACATGAGGCGGAACATTACGCTGATATTCGCTCAGCGGACGGCGAAGGCGTTTACGGTAAACCAGCCGCGTGTCCAGTTCGCCCGCCATCAGCTTGTCGATGGTTTCGCGCACGTATTCCTGATATGGCTCGTTGCGGAAGATGCGCAGGTAAAGCTCCTGCTGAAACTGCTGGGCCAGCGGCGTCCAGTCGGTGCGCACGGTTTCCAGCCCTTTAAACACCATCCGCTGTTTGTCGCCCTCCTGAATCAGTCCGGCGTAGCGCTTTTTGCTGCCGGTATCGGCCCCGCGAATGGTTGGCATCAGAAAACGGCAGAAATGGGTTTCATACTCCAGTTCCAGTGCGCTGGTCAGCCGTTGTTTTTGCAGCGTTTCCGCCCACCAGGCGTTAACGTGCTGCACCAGTGCACGACCGATTTTCGCTG;1520
14;40;CTTCTTCTT;9;65936;65944;19;55;ATAATAATA;9;74273;74281;>CCGAATGTGCACCTTTCAGCCAGACAAACGTTGAGTCGGTATCGCCGTAGATAACATCATAGCCCTGCGCTTCAATCAAGGTTTTGGTTTGCCGCATGATCTGATGACCACGCATGGTGATCGACGATGCCAGGCGTGGATCGAAGAAACGGCAGGCGGTGGTGCCGAGCACACCATAAAAGGCATTCATAATGATCTTCAGCGCCTGCGAAAGCGGCTTATTACCCTGACGTTTGGCTTCATCGCGCCCGTGCCAGATGTTAGTCACAATCTCCGGCAGGCAATGTTTCTCCCGTGAGAACCAGGCATCGAGAAAACCTTCGGTACTGTGCTCTGGATCAGGCTGCGCCATGCCTTCCACCAGCCCGACGGGATCAATCAGAAAGGTGCGGATGATCGACGGGTACAGGCTTTTGTAGTCCAGCACCAGCACCGAATCATAAAGCCCAGGTCGCGAATCCATCACGTAGCCGCCAGGGCTGGCGTGCGGCGGCACTTCGCCGAGATTAGGCGCGACATAACCAGCGCGATGCATACGGGGAAAATAGAGATGACCAAACGCTGCCACCGAACCGCCGTGTCGATCTACCGGCAGGCCGTTCACCGTCGCCCGTTCGAGCAAAAACGGCATGATTTCAGTTTTGTGGAAGATCTGCGTCACCAGCTCGCAATCTTTCAGGTTATAAGTTGCCAGCGCAGGCTTATCTTCGGCGAAACGGCGGTCAATTTCGTCCATTCGATCCCACGGGTTATCGATAGATTTTCCTTCGCCTAATAACTCCTGAGCGACGGTTTCCAGCGAGAATGAAGAGAAATTCCAGAACGCGGATTTCAGCGCCTCGATACCGTCGATAATCAGTCGCCCTTTGGCCTGAGCAAAAAAGACGTCGTTTTTAAAGCCGTGCTCGCGCCACTCCAGCTCGCTGTTATCACGCCCCAGACGCAGCGGAATACGGTAACGCTCGGCATGTTTTTGCAGCATTCGCAGATCGAACTGCACCACGTTCCAACCGATGATCACATCAGGATCATGAGTCGCAAACCAGGCGTTAAGTTTTTCCAGTAGCAGCGGGCGGCTGGCGACGTATTCCAGTTCAAAATCGAGCGCGGAGGCGTCGCCATTCTCTGGCCCCAGCATATAAACGATACGCTGCCCGCAACCTTCCAGGCCGATGCAGTACAGCTCACCGTGGCGGGTGGTTTCAATATCAATAGAAACCCACTTGAGCGGCGGACGATAGTCGGGATGCGGTTTCAGACGGGCATTAACGATAGCGCCGTTGCGCATATCACCCTCGACCCACACTGGCGAGGTGATAAACCGCTCCATCAGATAGCGTTCTGGCGGGCGCACATCGGCCTCGTAGACGGTAACGCCACCTTCACGCAGGCGCTTTTCGTAATTCATCAACTGGCGATGGGCGCGACAGTAAAGGCCATACACCGGCTGGCGGTGAAAATCTTTTAACGCCAGCGGCGTCAGGCGAAAGCCTTGTTCACCCTGCAAAATATGCTGAGCGCGGGGAACATGATCGGCGGGAATAAATGCCACGGACTCTTGCGGCGCAAGCGTAACCTGCAACGGCCCGTTGTCCGTTGCCAGCAAGAAGGAAACTTCGGTCCCTTGCGGGGTGTCCCGCCAGTGTCGGGTTAAGATAAAACCTGCCTGCGCCACGCTGAAAATCCAATAAAAAACCAGGCTTGATTATAGCCTGGTTTCGTTTGATTGGCTGTGGTTTTATACAGTCATTACTGCCCGTAATATGCCTTCGCGCCATGCTTACGCAGATAGTGTTTATCCAGTAGCGTTTGCTGCATATCCGGTAACTGCGGCGCTAACTGACGGCAGAATATACCCATATAAGCGACTTCTTCCAGCACGATGGCGTTATGCACCGCATCTTCGGCATTTTTGCCCCATGCAAACGGGCCGTGAGAATGGACCAGCACGCCGGGCATTTGCGCTGCATCGATACCCTGTTTTTCGAAGGTTTCTACGATGACGTTACCGGTTTCCCACTCATATTCACCGTTGATTTCTGCGTCGGTCATTTTGCGGGTGCAGGGAATGGTGCCGTAGAAATAGTCGGCGTGGGTGGTACCGGTTGCTGGAATCGACTGACCCGCCTGCGCCCAGATGGTGGCGTGGCGCGAGTGTGTGTGCACAATGCCGCCAATAGACGGGAATGCCTGATAGAGCAGCCGGTGAGTTGGCGTGTCGGAGGAGGGCTTTTTCGTACCTTCAACCACTTCACCGGTTTCGATGCTGACCACGACCATATCGTCAGCGGTCATGGTGCTGTAGTCGACGCCGGAAGGTTTGATCACCAGGACGCCGCGCCCGCGATCAACGGCGCTGACATTGCCCCAGGTGAGCGTGACCAGGTTGTGTTTTGGCAGCGCCAGGTTGGCTTCTAAGACCTGGCGTTTGAGATCTTCTAACATGTTGACTCCTTCGTGCCGGATGCGCTTTGCTTATCCGGCCTACAAAATCGCAGCGTGTAGGCCTGATAAGACGCGTCGGCGTCGCATCAGGCGGTGAATGCCGGATGCGCTTTGCTTATCCGGCCTACAAATCCGGAACGCGTAGGCCTGATAAGACGCGCCAGCGCCGCATCAGGCGGTGAATGCCGGATGCGCTTTGCTTATCCGGCCTACAAATCCGGAACGCGTAGGCCTGATAAGACGCGTCAGCGTCGCATCAGGCGTTACATACCTGATGCGGCTACTTAGCGACGAAATCCGTAATACACTTCGTTCCAGCGCAGCGCGTCTTTAAACGCTGGAAGGCGGGTATCGTTATCAATCACTGTGATTTCAATGTCGTGCATCTCGGCGAACTGGCGCATATCGTTGAGGTTCAGCGCATGGCTGAAGACGGTATGGTGCGCGCCACCGGCAAGGATCCACGCTTCGGAAGCGGTCGGCAGATCCGGTTGCGCTTTCCACAGCGCATTCGCCACCGGCAGTTTCGGCAGGGAGTGCGGTGTTTTCACCGTGTCGATGCAGTTAACCAGCAGACGGTAACGATCGCCGAGATCAATCAGGCTGGCGACAATGGCTGGACCGGTTTGAGTGTTGAAGATCAGGCGGGCAGGATCGTCTTTACCGCCAATACCGAGATGCTGAACGTCGAGGATCGGTTTCTCTTCCACAGCGATCGACGGACAGACTTCCAGCATATGGGAGCCGAGTACCAGGTCATTACCTTTCTCGAAGTGATAGGTGTAGTCCTCCATAAAGGAGGTGCCGCCCTGCAGACCGGTTGACATCACCTTCATGATGCGAAGCAGGGCGGCAGTTTTCCAGTCGCCTTCGCCCGCAAAGCCGTAGCCCTGCTGCATCAGACGCTGTACGGCCAGACCCGGAAGCTGTTTCAGGCCGTGCAAATCTTCAAAGGTAGTAGTGAAAGCGTGGAAGCCACCTTGTTCCAGGAAACGCTTCATCCCCAGCTCAATACGCGCCGCTTCCAGCACGTTCTGTCGTTTTTCGCCGTGGATTTGTGTGGCAGGTGTCATGGTGTAGCAGCTTTCGTACTCATCGACCAGCGCGTTAACATCGCCGTCGCTTATGGAGTTCACCACCTGCACCAGATCGCCAACCGCCCAGGTATTGACGGAGAAACCAAACTTGATCTGTGCGGCAACTTTATCGCCATCGGTGACCGCTACTTCACGCATGTTATCGCCAAAACGGCAGACTTTCAGATGACGGGTATCCTGTTTAGAGACCGCCTGACGCATCCAGGAGCCAATACGCTCATGTGCTTGTTTATCCTGCCAGTGACCGGTAACAACGGCATGTTGCTGACGCATACGCGCGCCGATGAAGCCGAACTCGCGACCGCCATGCGCGGTCTGGTTCAGGTTCATAAAGTCCATGTCGATGCTGTCCCACGGCAGCGCCGCGTTGAACTGGGTGTGGAATTGCAGCAACGGTTTGTTGAGCATGGTCAGGCCGTTGATCCACATTTTGGCCGGGGAGAAGGTGTGCAGCCACACCACCAGACCAGCGCAACGATCGTCGTAATTCGCGTCGCGGCAAATAGCGGTGATTTCATCCGGCGTGGTGCCCAGCGGTTTCAGCACCAGTTTGCAGGGCAACTTCGCTTCTGTATTCAGTGCATTAACAACGTGTTCCGCATGTTGCGTCACCTGGCGCAGAGTCTCCGGGCCGTAAAGATGTTGGCTGCCAATTACAAACCACACTTCATAATTATCAAAAATCGTCATTGTCGTGTCCTTATAGAGTCGGAACGGCCTGGGCAGCCTGTGCCGGGGCGGAAGTTGGAGGATAGTGTTGTTCGGCGCTCATCGCCCATTGCTGATAGCGGCGATAAAGCTGTTCAAAGCGTTGTGCCTGTTCGCTGCGCGGTTGCAGGGTTTTCTCTACCGCACTGGCCATTTTTTGCTGGGCTGATGGGATGTCTGCGTGCACTTTCGCGGCGACAGCAGCAAAAATCGCCGCACCGAGCGCACAGCACTGGTCAGAGGCAACAATTTGCAGCGGGCGATTCAGCACGTCGCAGCAGGCCTGCATAATGACCTGGTTTTTCCGCGCGATGCCGCCCAGCGCCATCACGTTATTGACGGCGATCCCCTGATCGGTAAAGCACTCCATGATTGCGCGTGCGCCAAAGGCGGTGGCGGCAATTAAACCGCCGAACAGCAGCGGAGCGTCGGTGGCGAGGTTCAGATCGGTAATCACTCCTTTCAGGCGTTGGTTAGCGTTTGGCGTGCGGCGACCGTTAAACCAGTCGAGCACCACCGGCAGGTGATCCAGAGACGGATTTTTGGCCCATGCTTCGGTCAGCGCCGGAAGCAGTTGTTTCTGGCTGGCGTTGATTTGCTCTTTCAGTTCCGGATGCTGGGCGGCAAGCTGTTCCAGCGGCCAGCTGAGTACGCGTCCAAACCAGGCGTAGATATCACCAAACGCCGATTGGCCTGCTTCCAGACCGATAAATCCAGGCACCACGCTGCCATCAACCTGACCGCAAATACCTTTCACTGCCCGCTCGCCAACGCTCTGTTTGTCGGCAATCAGAATGTCGCAGGTGGAAGTACCGATAACTTTTACCAGAGCGTTAGGCTGTGCGCCTGCGCCAACTGCGCCCATATGGCAGTCAAACGCGCCGCCGGAAATCACCACGCTTTCAGGCAGGCCGAGACGCTGCGCCCATTCCGGGCATAAGGTGCCCACCGGAATATCGGCAGTCCAGGTGTCAGTGAATAGTGGGGAAGGCAAATGGCGATTGAGGATTGGGTCCAGCTCATCAAAGAAACTGGCTGGCGGCAGGCCACCCCAGCTTTCGTGCCACAGAGATTTATGCCCGGCGCTGCAACGTCCGCGACGAATATCCTGCGGGCGGGTGGTACCGGAAAGCAGAGCTGGTACCCAGTCGCACAGCTCAATCCACGATGCGGCAGATTGCGCCACGGCGCTGTCCTGGCGAGTCACATGCAGGATTTTTGCCCAGAACCATTCGCTGGAATAAATACCGCCAATATAGCGGGAGTAGTCAACGTTGCCCGGCGCGTGGCACAAACGGGTAATCTCTTCCGCTTCTTCAACCGCGGTGTGGTCTTTCCACAATACGAACATCGCGTTCGGGTTTTCGGCAAACTCCGGGCGCAGCGCCAGGACGTTACCGTCGGCGTCAATCGGTGCGGGCGTCGAGCCGGTTGTGTCAACGCCAATCCCGACCACAGCTGCGCGCTGCTCGGCGCTAAGCTCTGCAAGCACGGTTTTCAGCGCCGCTTCCATTGACTCAATGTAGTCACGCGGATGATGACGGAACTGGTTATTTGGGGCATCACAAAATTGCCCTTTCTGCCAACGGGGATACCACTCTACGCTGGTGGCGATCTCTTCACCGGTGGCGCAATCCACCGCCAAAGCTCGCACAGAATCACTGCCAAAATCGAGGCCAATTGCAATCGCCATCGTTTCACTCCATCCAAAAAAACGGGTATGGAGAAACAGTAGAGAGTTGCGAAAAAAAGCGTCAGGTAGGATCCGCTAATCTTATGGATAAAAATGCTATGGCATAGCAAAGTGTGACGCCGTGCAAATAATCAATGTGGACTTTTCTGCCGTGATTATAGACACTTTTGTTACGCGTTTTTGTCATGGCTTTGGTCCCGCTTTGTTACAGAATGCTTTTAATAAGCGGGGTTACCGGTTGGATTAGTGAGAAGAGCCAGTAAAAGACGCAGTGACGGCAATGTCTGATGCAATATGGACAATTGGTTTCTTCTCTGAATGGCGGGAGTATGAAAAGTATGGCTGAAGCGCAAAATGATCCCCTGCTGCCGGGATACTCGTTTAACGCCCATCTGGTGGCGGGTTTAACGCCGATTGAGGCCAACGGTTATCTCGATTTTTTTATCGACCGACCGCTGGGAATGAAAGGTTATATTCTCAATCTCACCATTCGCGGTCAGGGGGTGGTGAAAAATCAGGGACGAGAATTTGTCTGCCGACCGGGTGATATTTTGCTGTTCCCGCCTGGAGAGATTCATCACTACGGTCGTCATCCGGAGGCTCACGAATGGTATCACCAGTGGGTTTACTTTCGTCCGCGCGCCTACTGGCATGAATGGCTTAACTGGCCGTCGATATTTGCCAATACCGGTTTCTTTCGCCCGGATGAAGCGCACCAGCCGCATTTCAGCGACCTGTTTGGGCAAATCATTAATGCCGGACAAGGGGAAGGGCGCTATTCGGAATTGCTGGCGATAAATCTGCTTGAGCAATTGTTACTGCGGCGCATGGAAGCGATTAACGAGTCGCTCCATCCACCGATGGATAATCGGGTACGCGAGGCTTGTCAGTACATCAGCGATCACCTGGCAGACAGTAATTTTGATATCGCCAGCGTCGCACAGCATGTCTGCCTGTCGCCGTCGCGTCTGTCGCATTTGTTCCGCCAGCAGTTAGGGATTAGCGTATTAAGCTGGCGCGAGGACCAGCGCATCAGTCAGGCGAAGCTGCTTTTGAGCACCACCCGGATGCCTATCGCCACCGTCGGTCGCAATGTCGGTTTTGATGATCAACTCTATTTCTCGCGAGTATTTAAAAAATGCACCGGGGCGAGTCCGAGCGAGTTTAGGGCAGGTTGTGAATAATAAGAAAGAAGGGGGGGAACCCCCTTGCTTTCTTCATCTGACGTTATTTATATATTTCACGGGGGATTAATTTTAGTTATTTTTAGTTGAATCGTTTTACCTGAATTATTTTTTTTCTTGATAAAATATCGACAACGATTTCTTTTTGTAAAAATAAAACGAAGGCTTATGTATCGGGATACCCATCATGAACATATTGTCCGGTTGCATCAGGAGAATATATCAAGCGGTTTGTTCATCGTAGGAACACCACATTGAGCGGTTATGGCAGGCACTTCACGCCACCATAAATGCCGTTCGATGTGGCAGTTGTTGAAAAAAGTACGGCATTCTATGAAAAACGCCAGTTACTCCCTCAGAGGAGAACATGGTCTGGCAAAAGTGTAGCGGCATCAGGCGCAGCTATCTTTGTAAATTCATTCATAAAATGAATTGTATACAAAAAAATATTGAAAAATAATATTTTTCCTTATTGATATTATTTGCTATACGTTTTTTTTGAGGGGAGATTGTGATGAGCAAACGTAACGATATTACTGATGGAATATTTGCAACAACGAAAAAGTATGGATTAGTTTATACCGAAGAGTTAGGTTGGATCGATTTGGGGCATGCTCAGGGACAAGATGCCAGAATATTAAAAAGAAAATTGGAGCAAGAACATTTTTCAACATATTACGATGAATTTCATGATTGGTATTTTCCTGTTGATTATCATCAGGAAATGGGAATTCGGAAAAAAATATTAGGAGTAGATCTTACATTTCATACCGGTGTTTATACGAAGGTTATGGTTCGTTCATGTCTTTCACCCACTCTTAAAGCAAGAGTTGCCTTAACGTTAATGTATGGAACTGCGAAGAGGTTTGAAGCATGGCAAAACTCATTTATTTTTAACTGGTATACTGATAGCGGATTTAGTGCAGAAGATTTAGTCTCAGACTTGATTGGTTTTTATCGTGTATTTGGAACAGGCCCCGATCCACTTTTATTGGCAAAACCTTTATCTTACACAAAAGCCTTACAAATATGGGATACATATGGAGCGCCAGGGAATTTTAAAAATACTGAGTTTACGCCATTCTTATTTACAACCCATCCTCCTTTTAAAAAAATCAACTAATAAAAAAGAAGCTTCCAGAATGGTTAAATTATATAAAGCCATTAGATGAGTCTTTTTCAATATTGTTATATAATCAAT;8328
19;55;ATAATAATA;9;74273;74281;13;39;GAAGAAGAA;9;75289;75297;>GACCTGTTACTAATTATTATAAAGATAAAAACAGAATAAATCATGAGTTGTATAGTTCATTATCAAGTTCGGGAGCTATAAAGTTTTCAGAATCTCCCTTTGAAAGACCGCTTTTTCTTTTCTTAAACCCTCATTATCCGCACAGGTCGTGAGTAGAGATGTCAAAATATATTTATATTTTATTATCATTTTTAGTTTTATTCTTTATATTTTTCTATGCTTATATCTCATTGATGTCAAAGGAACATCACTATACACAGCATGAACTTTCCCCATTTTTCCTTTATACGCCAGAGAGTTTGCGAAATTTGCCAAACATATCAAACGTAGCCGAGTATAGCTATTACTATAATGTTGATGATATGCAAACAAGAGTGATTGTTACATGGCGAAATATAGATAACATTTTTCTTCAGAAAGCAAAGCTAATAGATTTTTTGAAAAGAATGGGACCGAGTCTACAAAACGATTGTATATGGTTTTTTCATGATAAAAGTGATTATGCAAATAATTTCCAGCGTTATTGCATCATTGAGCACCGTGATTCTCTGCAGGTGGAATATTTTGAGACTATCGAATGATAGGCAGAGGGTGTCTTTTGTGCCGGTTGTGAAGAAAAAGTGAATGATGTAGCCGTCAAGTTGTCATAATTGGTAACGAATCAGATAATTGACGGCTTGACGGAGTAGCATAGGGTTTGCAGAATCCCTGCTTCGTCCATTTGACAGGCACATTATGCAAGCATTGCTGGAACACTTTATTACCCAATCCACCGTGTATTCATTGATGGCGGTGGTGTTGGTGGCCTTTCTGGAGTCGCTGGCGCTGGTCGGTTTGATTCTACCCGGTACGGTGCTGATGGCGGGGCTGGGAGCGCTGATTGGTAGCGGTGAGTTAAGTTTCTGGTACGCCTGGCTGGCGGGGATTATTGGCTGCCTGATGGGCGACTGGATCTCCTTCTGGCTGGGCTGGCGTTTTAAAAAGCCGTTGCATCGCTGGTCATTTCT;1007
13;39;GAAGAAGAA;9;75289;75297;03;07;ACCACCACC;9;75986;75994;>CAAAGCATTACTCGATAAAACCGAACATGCGCTGCATCAGCACAGCATGTTCACCATTCTGGTCGGTCGTTTTGTCGGTCCGACGCGTCCGCTGGTGCCAATGGTGGCGGGAATGCTGGATCTCCCGGTGGCAAAATTTATTACGCCGAATATTATCGGCTGCTTGCTGTGGCCACAGTTTTACTTCCTGCCGGGGATTCTGGCGGGTGCGGCGATCGATATTCCTGCCGGGATGCAGAGCGGTGAGTTTAAATGGTTGCTGCTGGCAACAGCGGTGTTTTTGTGGGTTGGAGGCTGGCTGTGCTGGCGGTTATGGCGCAGCGGTAAAGCGACTGACCGTTTGAGTCATTATTTGTCCCGCGGTCGTTTGTTGTGGCTGACGCCGTTGATTTCTGCCATCGGCGTGGTGGCGCTGGTGGTGTTAATTCGCCACCCGTTGATGCCGGTGTATATCGATATTTTGCGTAAAGTGGTTGGGGTTTAGGGGATAGCCTTGTGCGGGTTGCCTGATGCGACGCTTGCCGCGTCTTATCAGGCCTGCAAAACGCACTACCCGTAGGTCGGATAAGGCGTTCACGCCGCATCCGACAGTGCATATTAACCTTTAATTCCCAACAGCGCCGAAGCACTCGCCTTACCGCTCAACAACTCATCGGTCTTACCCTGCCAGGCGATACGCCCGTCGGCG;688
03;07;ACCACCACC;9;75986;75994;09;25;AGCAGCAGC;9;76638;76646;>GAGCGCGTGGCGATCCGCGCCGCATCTTCCACACTGTGCGACACCATCAAGAGCGTCATTTTTTGCTGTTGGCAGCTCGAACTCACCAGCGTCAGCATCTCCTGACGTAGCGCCGGATCGAGTGCGGAAAACGGTTCATCGAGCAATAAAATGGGCTGTTCGCGTACCAGACAACGCGCTAACGCCACGCGCTGTCGCTGACCGCCGGAAAGCTCGCCAGGTAACCGCGCCATTAAATTATCAATCCCCATCTGGTGGGCAATCGCGTGCATTTTCTTCTGCTGCGCCGCATTTAGTTTCAACCCCGGATTTAGCCCCAGCCCGATGTTTTGCGCGACCGTCAGATGGCTGAACAGGTTGTTCTCCTGAAACAGCATCGACACCGGACGGCGTGACGGCGGCGTCGTGGTGTGATCTACGTCGTCGATAGTCAGCAAACCGCTGGCTGGCGTCAGAAAACCGGCGATCAAATTAAGCAGGGTACTTTTACCTGCGCCGCTTGGCCCGAGGATCGCCACCTGCTCGCCGCGTTCCACCGTTAAGCTAAAACGCATCGGCAAATGGTGGTAAAGCCAGGTGATATCAGTCAGTTTTAACATTTCGCCCCGGTATTTTTTCAATCACGGTAAACAGCAGAAAACAG;643
09;25;AGCAGCAGC;9;76638;76646;09;27;CAGCAGCAG;9;77285;77293;>AGAATTAACGCGGTGACCGCGCCGTCCTGGCTGCGATAGGAGCCAATTTGCTGGTAGAGATAAAACGGCAGGGTACGGAAATCATCGTTACCGAACAATGCCACCACGCCAAAATCACCAATCGACAGCACACAAGCAAAGGCCAGCGCCTGCGCCAGTGGACGTTTCAGGGCGCGCAGCTCCACCACTTTTAAGCGTGACCAGCCTTCAATGCCCAGCGACTGACACAACATGCTGTAGCGGGCGGTGATATCGCGCATCGGGTTTTCCAGCACTTTCAGCGCATAAGGGATTGCCATTAACGCATTGGTGAAAATCACAATGCCGTCAGCAGATTGTGGCAGGCCGATAGTGTTGTTGAGCAGTAAAAAGAAGCCCGTAGCCAGCACAATCCCCGGCATGGCGAGGATCAACATGCCGCTCATCTCCAGCGCCTGACCCGCCAGCATTTTCTGCCGCGCCCGAAGTTCGCGACTGCTCCATAGCAGCATCATGGTCAGCACTACGCACAATACGCCTGCCGCCAGCGCAATACGCAACGAGGTCCACAGCGCCTGCCACAGCACCGGTTGTGCCAGCACTTCCGGCAACTGGCGATTTACCCCATCGACGATCACCGCCAGTAACGGTGGCAGCAA;638
09;27;CAGCAGCAG;9;77285;77293;03;08;CCACCACCA;9;78115;78123;>CGCCAGCACAATTAACGCCGTGTCGCAAATGCGACTATGCAGACGATCGTCCGGGTCGCGCCAGCCTTGCAGCAGTGTGGTACCAGGCGCAATGGCCTTACTCAATCGCTGACTCAACAGCACCAGCCCGAGGCAGCACACCATCTGGATCAGCGCCAGCATTGCCGCGCGGGCAGGATCGTAGTCGTAACTCAGCGCCTGATAGATTGCCAGCTCGATAGTGGTCGCCTGCGGACCGCCGCCCAGCGATAGCACGGTGGCGAAGCTGGCGAAACAGAGCATAAAGATTAGTGCGGCAACCGGCGGGATTTGTCGCCGTAACCACGGCCATTCGACGAAACGGAAAAAATGCCAGCCGTGCATCCCAAGTTGGGCGGCAAGCTGACGTTGTTCGCCGGGAATGTTTTCCAGTGCCTGGAGTAATAAACGGCTAGCCATCGGCAGATTAAAAAACACATGGGCCAGCAAAATGCCTTGCAGGCCGTAGGGCGAAAAGGTCCACTCCAGACCAAGTGATTGCCAGAGCGAGGCCAGCCAGCCCTGGCGACCATAGACGCTAAGAATGCCGAAAACAGCAACCAGCACCGGGAGGATCAAGGTCATTGCGCACAGACGCAACAGCATCTGTCGCCCAGGAAAGCGCCTGCGATAGAGGGCGCGGGCGAGGAATATTGCGGGTACGACAGAGAGCAGCGCCGAGAGAAACGCCTGCCAGAAGGAGAAGCGCACCACATGCCACAGGTAGCTGTCCTGCCAGACTGCCACCCAGTCACCCTGCGGCGCGTTCCACCACAGGGCGAGAAACGCCGCCAGTGCAACCG;821
03;08;CCACCACCA;9;78115;78123;09;26;GCAGCAGCA;9;83476;83484;>GCGTGGCGGCGCTTACGCCTGGAATTAACCAGCCGGGAATTAACGGCTGACGGCGCGTTGCCATTCGCTAATCCATGCCTGACGTTGTGCCGCCACTTCGGCGGGTGTGAACTCTAGCGTGGTGGCTGGTTTGGTCAATTGTTCAAATCCTGCAGGCAGAGTGACGTTTGCTACCGGATACATCCAGTTGCCGGTTGGGATCGCATTCTGAAAAGCCGGAGAAACCATAAACTGGAGGAATTTTTGCGCCAGCTCTGGCTGCTTGCTGGCAGCGGTGCGGGCGGCAACTTCCACCTGCAGATAGTGACCTTCGATAAAGTTTGTGGCGGCGTAGTTATCTTTCTTCTCTTCGAGAATGTGATAAGCCGGAGAGGTGGTGTAACTCAGTACCAGATCGCTTTCGCCTTTTAAAAACAGGCCGTAGGCTTCGCTCCAGCCTTTGGTGACCGTGACAGTTTTCTTCGCCAGTTTCTGCCAGGCTTGCGGGGCGTTATCGCCATAGACTTTTTGCATCCATAGCAACAGACCCAGCCCCGGTGTACTGGTACGTGGATCTTCATAAATCACCCGCCAGTTTTGATCGCTCTCAACCAGTTCTTTCAGGCTTTGCGGCGGATTTTTCAGTTTGTTCTTGTCATAGACGAAGGCGAAATAGCCGTAATCATACGGTACGAAAGTGTCATTATTCCAGCCGCCAGGAACGTTAACGGCTTCCGCTGCCACACCGCTTTTAGCAAACAGCTCTGTTTTGCTGGCGGCGTCTAACAGATTGTTATCCAGCCCCAGCACCACATCGGCTTTACTGTTTTTGCCTTCCATCCGCAGACGGTTGAGAAGCGAAACGCCATCTTCCAGCGCCACCAGTTTCAGTTCGCAATTACAGTCTGCTTCAAAGGCTTTTTTGACTACCGGACCAGGTCCCCAGTCAGCGGCAAAGGAATCGTAGGTATAAACAGTCAGAACAGGTTTAGCGAAAACAGGCGCTGTGCACAGCAACAGCAGGGGAAGACATTTTTTTAACACTTTGCACCTCACAAAAGAGTGGCAAAGGACTTGAGAAGGAGCCTCAAATCCCTTCGCCGGCGTTATCCGGATCAGGTTCGACGGGTATTTTCTCAGCGCACGCGGCTGCGTGGCACCCCGTTGAGAACGGCGTTAGTGTAGTGATTTTGTTATCAACCAGCAATCATGGATCCGGTGGTGCAAACCACGCTGATTTAAAATCGAACCAGCCGAGGGTGTTCATGCGCAGGCCGCGCATACTACGTTGCCCCTGAATGATCAGCCAGTGGTGGATAAGTGGCACCATTGCTTTGCTGGCGACCAGTTGTTGGCACCAGTTCGCCAGATTCATTTCGCCATTGCGCCAGCGGGCGGCGTCGGCTTGCCAGTCGATCGGAATACAGTGTTGGAGCAGCGGCACCTCGCACAAGTGCGCGAACAGCGAAAAATCCAGCGGCAGCGTAAAGTTGGCGCTGTTAAGCCAGATATCGCTCTCGATCTCTCCTTCATGCCACTGATCGTAGCTGATCTCTTTGATTTCCAGCGTGACCTGGTGACTTGCCAGAATCTGCTGCATGATCCCGGCAATCACCCGATGCTCGCTGTGATCCTGATAAAAGGTCAGGGTGAGGCTTTCCAGACCAGCCGGTTTTTCGCTCTTTATGGTGCGGGCATGGTGCCAACGGGGGAGCAGTCCATAAGCCGGGAACCACAGTTGCTGGTACTGTTCCTCAGCGAAATAGACCAGATTCGTCGGAGAAAGCACATAGCTTACCCAGTCTCTGACTTGCTGATTCGCCCCTCGATGGGTGCGGCTGTCGAACAGTAAATAGTAGCAACCTTCCTCCAGGCGGCTTTCAATCTCTTTTTCCTCGCCCTGTGGACCTTTTAGCATCAGCCCTCCGGCTGGCTCGTCGGCAATTTCCGGCAGAACCCAGACGTTAACTTCGTCGATTAATGCCCGGTAACCGAAGAAGTCATCGAATGCCTGAATTTTCAGTTGATTGGTGCTGTTGCGGATCACCGCATACGGACCGGTGCCGATGGGATGGCTGGCAAAGTTACTGAGGGTTTCCCATTCGCGCGGCAGGATCATTGCCGGAACTTGCCCCAGCAGTAACGGCAACCAGCGGTCCGGTTGCGTGAGATGGATATCCAGCGTCCAGGGCGTCGGCGACACAATGTTAGCAATATGCGAATAGAGCGGAAGCGTATTGATTCGTTTTAAAGAGGCGATCACATCGTCCATTTCCAGTTCACGACCATGGTGAAAATGGACTCCTGGACGCAAAAAGAAACGCCAGTGAAGCGGTGATATTTGCTGCCAGTGGTGTGCGATGTCTGCTTCCAGTTCCCCATTTTCCTCATTTATGCGCGTTAGCGAACTGAAGATTTGCCGGGCGATATGGGTTTCAGAACGGCGCAATGCGCTGCCAGGTAGCAGATTACGCAACGGACGATAGTAGAGCACGCGCAGGATGTGCCGCCCCTGGCGGAAGCTGCGGCCCAGATGAGAAACCAGCATTTGCCGCACAGTCGCTTTGTCGCCAACCAACTGCACTAGTTGGTCGATACGATCCTGCTCCAGCAGGTCTTCCGCCCGCTGTTGCTGAAGCGCCAGCCCGGTATAGAGGAATGTCAGGCGTGAACGTTTACCGCGCCCGACTTCCGCTTCCCACGTCAGCCAGCCGCGATCCTGCATGGTGTTGAGCAGGGTGCGCATATGACGACGCGAGCAACTCAGTAACGCTGCCAGTTCGTTGAGCGTGGTCTCCTGAGATTTACCCTCGCAGCATTGCCACAGGCGGATGAACTGTTGTTGCAGACGAGCAGATGGCATAAAAGGGGAACTCCTGCGCAAAAGACAGCAATTTTATTTTCCCTATATTAAGTCAATAATTCCTAACGATGAAGCAAGGAGGTGCCCCATGCGTCAGTTTTATCAGCACTATTTTACCGCGACAGCGAAGTTGTGCTGGTTGCGTTGGTTAAGCGTCCCACAACGATTAACCATGCTTGAAGAGCTGATGCAGTGGGAGGGGAGTCATTCTGACTACTGATTTGCGGACATCATGTGTGACTGAGTATTGGTGTTAATCGCCACGCCAGCAGTGATTATCTGCTGGCTTTTTTCTTTTTGGCGATTGAGTGCCGGACGGTGTACAAACTAACGCATAAACGCCGGTTGCTTCTCTTCATAAGACGCAATAGCATCGTCGTGCTGCAGAGTCAGGCCGATGCTGTCCAGACCGTTCATCATGCAGTGGCGGCGGAAGGCATCGATGGTAAAGCGATAAGTTTTCTCTCCCGCTTTCACCTCTTGCGCTTCCAGGTCTACATCAAAATGAATCCCCGGATTGGCTTTCACCAGCGCAAACAGCTCATCCACTTCTGCATCGCTTAATTTCACCGGCAGCAGCTGGTTGTTAAAGCTATTGCCGTAGAAGATGTCAGCAAAACTCGGCGCAATCACCACCTTAAAACCGTAATCGGTCAATGCCCACGGCGCGTGCTCACGCGAGGAACCGCAGCCGAAGTTTTCTCGTGCCAGCAAAATGGAAGCGCCCTGATACTGCGGGAAGTTCAGCACGAAGTCCGGGTTTGGCTGTTGGCCTTTTTCATCCAGAAAACGCCAGTCGTTAAACAGATGCGCGCCAAAACCCGTACGGGTCACTTTCTGCAAAAACTGTTTCGGGATGATTGCATCGGTATCGACATTGGCGGCATCCAACGGAACCACCAGGCCTGTGTGTTTGATAAATTTCTCTGCCATGGTGTGCTCCTTATTTAATGTTGCGAATGTCGGCGAAATGTCCGGTCACAGCCGCGGCGGCAGCCATTGCCGGACTGACCAGATGCGTGCGCCCGCCGCGCCCCTGGCGGCCTTCAAAGTTACGGTTGCTGGTGGAGGCGCAACGTTCGCCCGGATTCAGGCGGTCGTTGTTCATCGCCAGGCACATTGAACAACCTGGCAAGCGCCATTCAAAACCAGCTTCGATAAAAATTTTGTCCAGACCTTCCGCTTCCGCCTGGGCTTTAACCGGACCGGAGCCGGGAACCACCAGCGCTTGTACGCCTGGCGCGACTTTCCGGCCTTTGGCGATTTCCGCTGCCGCGCGTAAATCTTCAATACGCGAGTTAGTACAGGAACCAATAAACACTTTGTCGATAGCCACTTCTGTCAGCGGAATACCCGGTTTCAGCCCCATATAGGCCAGCGCTTTTTCTGCCGACGCGCGTTCAACCGGATCGGCAAACGAAGCCGGATCGGGAATATTGTCGTTCACAGAAATCACCTGGCCTGGATTGGTGCCCCAGGTGACCTGCGGCGAAATCTCTTCTGCTTGCAGAGTGACAACGGTATCGAAAGTTGCTCCTTCGTCGGTTTGCAGGGTTTTCCAGTAGGCAACGGCGTCGTCGAAATCTTTGCCTTTCGGCGCATGCAGACGGCCTTTAACATAGTTAAAGGTGGTTTCGTCCGGTGCAACCAGACCGGCTTTTGCGCCCATTTCGATTGCCATATTGCACAGGGTCATACGACCTTCCATGCTTAAATCACGGATTGCTTCGCCGCAAAATTCCACCACATGCCCGGTACCGCCTGCGCTGCCGGTTTTACCAATAATTGCCAGCACGATATCTTTTGCGGTAATGCCCGGCGCGGCTTTGCCCTGGACTTCAATTTTCATGGTCTTCGCCCGGCCCTGTTTCAGGGTTTGCGTTGCCAGTACGTGTTCAACTTCGGAAGTGCCGATACCAAAGGCCAGTGCGCCAAACGCGCCGTGGGTGGCGGTATGTGAGTCGCCGCAGACAATGGTCATCCCCGGCAAGGTCACGCCCTGTTCCGGCCCCATTACGTGGACGATCCCCTGATACGGGTGATTCAGGTCATACAGCTCGACGCCAAATTCTTTGCAGTTTTTGATCAGCTCCTGCATCTGGATGCGCGCCATTTCACCGCAGGCATTAATGTCTTTCGTCTGAGTAGAGACGTTGTGATCCATGGTGGCGAAGGTTTTGCCCGGCTGACGTACCGGGCGACCGTGGGCGCGCAGACCATCGAACGCCTGCGGTGAGGTCACTTCATGCACCAGGTGGCGGTCGATATATAACAGCGGGGTTTCGTTTTCGGCTTCGTACACTACGTGAGCGTCGAATAATTTTTCGTATAACGTCTTAGCCATGATTACACCCCTTCTGCCACATAGCGGGCAATGATATCGCCCATTTCATCGGTACTAACGGCGGCAGCGCCACGGGCTAAATCCCCAGTGCGAATGCCTTCTTCTAATGCGCGGTTAATGGCGCGTTCAATGGCGGAAGCCGCATCATCGGCATCCAGGCTGTAAC;5352
09;26;GCAGCAGCA;9;83476;83484;04;12;TGGTGGTGG;9;85479;85487;>GCGCCAGCGACAGAATTTGTGCAATCGGGTTGGCGATATTTTTACCTGCGATATCGGGTGCCGAGCCGCCCGCCGGTTCATACAGACCAAAACCTTGCTCGTTCAGGCTGGCGGAAGGCAACATCCCCATTGAGCCAGTGATCATTGCGCACTCATCAGACAGAATGTCGCCAAACAGGTTGGAGCACAGCAAGACGTCAAACTGTGATGGATCTTTAATCAGCTGCATGGTGGCGTTGTCGATGTACATATGCGCCAGTTCGACATCCGGGTATTCCGTGGCGATCTCGTTAACGATCTCCCGCCATAAAATAGAGGATTGCAGCACGTTGGCTTTGTCGATTGAGGTGACTTTGTGGCGACGCTTGCGGGCAGATTCAAATGCGATGCGGGCAATACGCTCGATCTCAAAACGGTGGTACACCTCGGTATCAAACGCTTTTTCATATTGTCCGCTACCTTCGCGGCCTTTTGGCTGACCGAAATAGATGCCGCCGGTCAGTTCGCGCACACACAGGATGTCAAAGCCGTTTGCGGCAATGTCAGCACGCAGTGGGCAGAACGCTTCCAGCCCCTGATACAGTTTTGCCGGACGCAGATTGCTGAATAATTTGAAGTGTTTACGCAAAGGCAGCAGTGCGCCGCGTTCTGGTTGCTGGTCTGGCGGCAAATGTTCCCACTTCGGACCACCTACCGAGCCAAACAGCACGGCATCGGCTTGCTCACAACCTTCAACCGTCGCAGGCGGCAGCGGCTGTCCGTGGTTATCAATGGCTGCGCCGCCTACATCGTAATGGCTGGTGGTGATACGCATCGCAAATCGGTTGCGCACGGCATCCAGCACTTTCAGCGCCTGGGTCATCACTTCCGGACCAATACCGTCCCCCGGCAATACGGCAATATGGTAATTCTTCGACATCACACGGTTTCCTTGTTGTTTTCGTTGTGTTGAGCTTTGCGTTGCAACTCTTTTTCGACTTCTGCGGCACGCCAGATATTGTTCAGTACGTGCACCATGGCTTTGGCGGAGGACTCGACAATATCGGTGGCCAGGCCGACGCCGTGGAAGCGGCGACCGTTGTAGTTGGCGACAATATCCACCTGACCCAGCGCATCTTTACCGTGGCCTTTGGCGGTCAGGCTGTATTTCACCAGTTCGACGTTATAGTCAGTGATGCGGTTTATCGCCTGGTAGACGGCATCGACCGGACCGTTACCGTTGGCGGCTTCTGCTTTGACTTCTTCGCCACAGGCCAGTTTGACGGCGGCAGTGGCAATATCGTTAGAACCTGACTGCACGCTGAAGTAATCCAGACGGAAATGCTCCGGCTCTTCTTGCTGCTTACCGATGAAGGCCAGCGCCTCCAGATCGTAATCAAACACCTGGCCTTTTTTGTCCGCCAGCTTCAGGAAAGCGTCGTACAGGTTGTCTAAATTATATTCACTTTCTTTATATCCCATCTCATCCATGCGATGTTTCACCGCCGCACGCCCCGAACGAGAGGTCAGATTCAGCTGGATTTGGTTCAGACCAATAGATTCTGGTGTCATGATTTCGTAGTTTTCGCGGTTTTTCAGTACACCATCCTGGTGGATACCGGAGGAGTGTGCGAATGCGCCGCTGCCAACAATGGCTTTGTTTGCCGGGATCGGCATATTACAAATCTGGCTAACTAACTGGCTGGTGCGCCATATCTCCTGGTGATTGATGGCGGTGTGGACGTTGAGAATATCCTTACGAACTTTGATCGCCATGATGACTTCTTCAAGGGAACAGTTACCGGCACGCTCGCCGATCCCGTTCATTGCGCCTTCTACCTGCCGTGCTCCGGCATGTACCGCCGCCAGTGAGTTGCCGACCGCCAGGCCCAAATCGTCGTGGGTATGTACGGAAATAATGGCTTTGTCGATGTTGGGTACGCGTTCATACAGGCCGCTGATGATTCCGGCGAACTCAAATGGCATGGTGTAGCCCACGGTGTCTGGAATGTTGA;1994
04;12;TGGTGGTGG;9;85479;85487;16;47;TAGTAGTAGTAG;12;86114;86125;>CACCGGCATTAATCGCCGCTTCGACCACTCGCGCCAGATCGGCAATTGGGGTGCGTCCGGCATCTTCGCAAGAAAATTCAACATCATCGGTGTAATTACGGGCGCGTTTCACCATATAGATAGCGCGTTCGATCACTTCGTCCAGCGTGCTGCGCAGCTTGGTGGCGATGTGCATTGGCGAAGTGGCAATAAAGGTATGAATACGGAAGGCTTCGGCGACTTTCAGGGATTCGGCTGCCACGTCAATATCTTTTTCCACGCAGCGAGCTAACGCGCATACACGGCTGTTTTTAACCTGGCGAGCGATGGTCTGCACTGATTCAAAATCACCCGGCGAAGAGACGGGGAAACCGACTTCCATAACGTCAACACCCATACGCTCAAGGGCCAGCGCAATTTGCAGTTTTTCTTTCACACTCAAGCTTGCCTGTAACGCCTGTTCACCGTCGCGCAATGTGGTATCGAAAATAATGACTTGCTGGCTCATGGTTTGGGTCCTTGTCTCTTTTTGAGCGCCTCGCTTCGGGCATAAAAAAACCCGCGCAATGGCGCGGGTTTTTGTTTGACTGCGTGCTGGCTTAATGCTGGATGCCGCTCACTCGTCTACCGCGCAAAAAAGATGCGTT;626
16;47;TAGTAGTAGTAG;12;86114;86125;02;05;GGCGGCGGCGGC;12;95286;95297;>ACCGATAAAGCGAACGATGTGAGTCATTAAATCAGCTCCAGATGAATGCGATATGCTTTTAGAGTTACTGGATACAAAAACGGATGTCAACCCTGAAGCAATAAAAACGTCACGCCATTGTGAGTTCGGCATCCGTAAAATTAGCTAATTGTGCTGCGGTGGTTAAAACAAGCGATATTAATTTCTGCTTAACCGCCGATGCTTTTCATCGGTTGACATATTTCAGAATAATTTTTTGCATCTAATCAACGAGGGAAAGGGGGATAAAATGCACGCGTTACAAAACCTATCCTGATGATTTGTATTGAATTATATGTTTTGCGAATTTTTTGATATTCATTTGCTGAATATTATTGATCAATTAATGTTAAGAATTAATGCATTAAACATATAAATTAATTATTAAAAAACACATTTAATCCATTTTGTGGATGATTGAGTATTCGTGGTAGTTATGATTAGATTGTTTTCGCAACAAAAACATTATGGATTATTATGCTGTAGTAAATGACTCTTTGCTCGGCAGTGGATTCTGTTTTTATCAGAACCTGTATCTTTATGTTTTCCTAATTTTACTCATTTTGCTTTTTCTTATTTTATATGCATGATAAATCATATTCTCGAGGATTATTTCTCTGCATTCCAATAAGGGAAAGGGAGTTAAGTGTGACAGTGGAGTTAAGTATGCCAGAGGTACAAACAGATCATCCAGAGACGGCGGAGTTAAGCAAGCCACAGCTACGCATGGTCGATCTCAACTTATTAACCGTTTTCGATGCCGTGATGCAGGAGCAAAACATCACCCGTGCCGCTCATGCTCTGGGAATGTCGCAACCTGCGGTCAGTAACGCTGTTGCACGCCTGAAGGTGATGTTTAATGACGAGCTTTTTGTTCGTTATGGCCGTGGTATTCAACCGACTGCTCGCGCATTTCAACTTTTTGGCTCAGTTCGTCAGGCATTGCAACTAGTACAAAATGAATTGCCTGGTTCAGGTTTTGAACCCGCGAGCAGTGAACGTGTATTTCATCTTTGTGTTTGCAGCCCGTTAGACAGCATTCTGACCTCGCAGATTTATAATCACATTGAGCAGATTGCGCCAAATATACATGTTATGTTCAAGTCTTCATTAAATCAGAACACTGAACATCAGCTGCGTTATCAGGAAACGGAGTTTGTGATTAGTTATGAAGACTTCCATCGCCCTGAATTTACCAGTGTGCCATTATTTAAAGATGAAATGGTGTTGGTAGCCAGCAAAAATCATCCAACAATTAAAGGCCCGTTACTGAAGCATGATGTTTATAACGAACAACACGCTGCGGTTTCGCTCGATCGTTTCGCATCATTTAGTCAAACCTGGTATGACACGGTAGATAAGCAAGCCAGTATCGCGTATCAGGGCATGGCAATGATGAGCGTACTTAGCGTGGTGTCGCAAACGCATCTGGTCGCTATTGCGCCGCGTTGGTTGGCTGAAGAGTTCGCTGAATCCTTAGAGTTACAGGTATTACCGCTGCCGTTAAAACAAAACAGCAGAACCTGTTATCTCTCCTGGCATGAAGCTGCCGGGCGCGATAAAGGCCATCAGTGGATGGAAGAGCAATTAGTCTCAATTTGCAAACGCTAACTGAATGCAGAATAGGTCAGACATCAATGTCTGGTTTATTCTGCATTTTTTATTGAATGTAGAATTTTATTCTGAATGTTTGTGCTCTCTATTTTAGGATTAATTAAAAAAATAGAGAAATTGCTGTAAGTTGTAGGATTCAGCCGATTTATTATCAATTTCATCCTCTGTAATGGAGGATTTTATCGTTTCTTTTCACCTTTCCTCCTGTTTATTCTTATTACCCCGTGTTTATGTCTCTGTCTGCCAATTGCTTAAGCAAGATCGGACGGTTAATGTGTTTTACACATTTTTTCCGTCAAACAGTGAGGCAGGCCATGGAGATGTTGTCTGGAGCCGAGATGGTCGTCCGATCGCTTATCGATCAGGGCGTTAAACAAGTATTCGGTTATCCTGGAGGCGCGGTCCTTGATATTTACGATGCATTGCATACCGTGGGTGGTATCGATCATGTTTTAGTTCGCCATGAGCAGGCGGCGGTGCATATGGCCGATGGTCTGGCGCGCGCGACCGGGGAAGTCGGCGTCGTGCTGGTAACGTCGGGTCCAGGGGCGACCAATGCGATTACTGGCATTGCCACCGCTTATATGGATTCCATTCCATTAGTTGTCCTTTCCGGGCAGGTAGCGACCTCGTTGATAGGTTATGATGCCTTTCAGGAGTGCGACATGGTGGGGATTTCTCGCCCGGTGGTTAAACACAGTTTTCTGGTTAAGCAAACGGAAGACATTCCGCAGGTGCTGAAAAAGGCTTTCTGGCTAGCGGCAAGTGGTCGTCCTGGACCCGTGGTCGTTGATTTACCGAAAGATATTCTAAATCCGGCGAACAAATTACCCTATGTCTGGCCGGAGTCGGTCAGTATGCGTTCTTACAATCCCACGACCTCCGGGCATAAAGGGCAAATTAAGCGCGCTCTGCAAACGCTGGTGGCGGCAAAAAAACCGGTTGTCTACGTAGGCGGTGGGGCAATCACGGCGGGCTGCCATCTGCAGTTGAAAGAAGCGGTGGAGGTGTTGAATCTGCCCGTTGTTTCCTCTTTGATGGGGCTGGGGGCGTTTCCGGCAACGCATCGCCAGGCACTGGGCATGTTGGGAATGCACGGTACCTACGAAGCCAATATGACGATGCATAACGCGGATGTGATTTTCGCCGTCGGGGTACGTTTTGATGACCGAACGACGAACAATCTGGCAAAGTACTGCCCAAATGCCACTGTTCTGCATATCGATATTGATCCAACCTCAATTTCTAAAACCGTGACTGCTGATATCCCGATTGTGGGGGATGCTCGCCAGGTCCTAGAACAAATGCTTGAACTCCTGTCGCAAGAATCCGCCCATCAACCGCTGGATGAGATCCGCGACTGGTGGCAGCAGATTGAACAGTGGCGCGCTCGTCAGTGCCTGAAATATGACACTCACAGTGAAAAGATTAAACCGCAGGCGGTGATCGAGACTCTTTGGCGGTTGACTCATGGGGACGCTTACGTGACGTCCGATGTCGGGCAGCACCAGATGTTTGCTGCGCTTTATTATCCATTCGACAAACCGCGTCGCTGGATCAACTCTGGCGGCCTCGGCACGATGGGTTTTGGTTTACCTGCGGCACTGGGCGTCAAAATGGCGTTGCCAGAAGAAACCGTGGTTTGCGTCACTGGTGACGGCAGTATTCAGATGAACATCCAGGAACTGTCTACCGCGTTGCAATATGAGTTGCCCGTACTGGTGGTGAATCTCAATAACCGCTATCTGGGGATGGTGAAGCAGTGGCAGGACATGATCTATTCCGGCCGTCATTCACAATCTTATATGCAGTCCTTACCAGACTTCGTCCGTCTGGCGGAAGCCTATGGTCACGTCGGGATCCAGATCTCTCATCCGCAAGAACTGGAAAGCAAACTTAGCGAGGCGCTGGAACAGGTGCGCAATAATCGCCTGGTGTTTGTTGATGTTACCGTCGATGGCAGTGAGCACGTCTACCCGATGCAGATTCGCGGGGGCGGAATGGATGAAATGTGGTTAAGCAAAACGGAGAGAACCTGATTATGCGCCGGATATTATCAGTCTTACTCGAAAATGAATCAGGCGCGTTATCCCGCGTGATTGGCCTTTTTTCCCAGCGTGGCTACAACATTGAAAGCCTGACCGTTGCGCCAACCGACGATCCGACATTATCGCGTATGACCATCCAGACCGTGGGCGATGAAAAAGTGCTTGAGCAAATCGAAAAGCAATTACACAAGCTGGTCGATGTCTTGCGCGTGAGCGAGTTGGGGCAGGGCGCGCACGTTGAGCGGGAAATCATGCTGGTGAAAATTCAGGCCAGCGGTTACGGGCGTGACGAAGTGAAACGTAATACGGAAATATTCCGTGGGCAAATTATCGATGTCACACCCTCGCTTTATACCGTTCAATTAGCAGGCACCAGCGATAAGCTTGATGCATTTTTAGCATCGATTCGCGATGTGGCGAAAATTGTGGAAGTTGCTCGCTCTGGTGTGGTCGGACTTTCGCGCGGCGATAAAATAATGCGTTGAGAATGATCTCAATGCGCAATTTGCAGCCCAACATGTCACGTTGGGCTTTTTTTGCGAAATCAGTGGGAACCTGGAATAAAAGCAGTTGCCGCAGTTAATTTTCTGCGCTTAGATGTTAATGAATTTAATCCATACCAGTACAATGGCTATGGTTTTTACATTTTACGCAAGGGGCAATTGTGAAACTGGATGAAATCGCTCGGCTGGCGGGAGTGTCGCGGACCACTGCAAGCTATGTTATTAACGGCAAAGCGAAGCAATACCGTGTGAGCGACAAAACCGTTGAAAAAGTCATGGCTGTGGTGCGTGAGCACAATTACCACCCGAACGCCGTGGCAGCTGGGCTTCGTGCTGGACGCACACGTTCTATTGGTCTTGTGATCCCCGATCTGGAGAACACCAGCTATACCCGCATCGCTAACTATCTTGAACGCCAGGCGCGGCAACGGGGTTATCAACTGCTGATTGCCTGCTCGGAAGATCAGCCCGACAACGAAATGCGCTGCATTGAGCACCTTTTACAGCGTCAGGTTGATGCCATTATTGTTTCGACGTCGTTGCCACCTGAGCATCCTTTTTATCAACGCTGGGCTAACGACCCGTTCCCGATTGTCGCGCTGGACCGCGCCCTCGATCGTGAACACTTCACCAGCGTGGTTGGTGCCGATCAGGATGATGCCGAAATGCTGGCGGAAGAGTTACGTAAGTTTCCCGCCGAGACGGTGCTTTATCTTGGCGCGCTGCCGGAGCTTTCTGTCAGCTTCCTGCGTGAACAAGGCTTCCGTACTGCCTGGAAAGATGATCCGCGCGAAGTGCATTTCCTTTATGCCAACAGCTATGAGCGGGAGGCAGCTGCCCAGTTATTCGAAAAATGGCTGGAAACGCATCCGATGCCGCAGGCGCTGTTCACAACGTCGTTTGCGCTGTTGCAAGGGGTGATGGATGTCACGCTACGTCGCGACGGCAAACTGCCTTCTGACCTGGCAATTGCCACCTTTGGCGATAACGAACTGCTCGACTTCTTACAGTGCCCGGTGCTGGCAGTGGCTCAACGTCACCGCGATGTCGCAGAACGTGTGCTGGAGATTGTCCTGGCGAGCCTCGATGAACCGCGTAAGCCAAAACCTGGTTTAACGCGCATTAAACGTAATCTCTATCGCCGCGGCGTGCTCAGCCGTAGCTAAGCCGCGAACAAAAGTACGCGCCAGGTGAATTTCTCTCTGGCGCGTTGAGTACGGGAATGGACATCAATATCCTTAAAGTAAATAAGACTATTCCTGGCATTTATTGATAAATGCTTTTAAACCCGCCCGTTAATTAACTCACCTGCTGAAATTCACAATAATTAAATGATATTGACAGCGCGTTTTTGCATTATTTTGTTACATGCAGAGATGAATTGCCGATTTAACAAACACTTTTCTTTGTTTTTGCGCAAACCTGCTGGCATCAAGCGCCACACAGACGCAACAGGGACTGTTAACCAGAGAAGATATGTCCTAAAATGCCGCTCGCGTCGCAAACTGACACTTTATATTTGCTGTGGAAAATAGTGAGTCATTTTAAAACGGTGATGACGATGAGGGATTTTTTCTTACAGCTATTCATAACGTTAATTTGCTTCGCACGTTGGACGTAAAATAAACAACGCTGATATTAGCCGTAAACATCGGGTTTTTTACCTCGGTATGCCTTGTGACTGGCTTGACAAGCTTTTCCTCCGCTCCGTAAACTCCTTTCAGTGGGAAATTGTGGGGCAAAGTGGGAATAAGGGGTGAGGCTGGCATGTTCCGGGGAGCAACGTTAGTCAATCTCGACAGCAAAGGGCGCTTATCAGTGCCTACCCGTTATCGGGAACAGCTGCTTGAGAACGCTGCCGGTCAAATGGTTTGCACCATTGACATTCATCACCCGTGCCTGCTGCTTTACCCCCTGCCTGAATGGGAAATTATCGAGCAAAAATTATCGCGTCTGTCGAGCATGAACCCGGTTGAGCGCCGTGTGCAGCGCCTACTGTTAGGTCATGCCAGCGAATGTCAGATGGATGGCGCAGGTCGATTGTTAATCGCGCCAGTACTGCGGCAACATGCCGGGCTGACAAAAGAAGTGATGCTGGTTGGACAGTTCAACAAGTTTGAGCTGTGGGATGAAACAACCTGGCATCAACAGGTCAAGGAAGATATCGACGCAGAGCAGTTGGCTACCGGAGACTTATCGGAGCGACTGCAGGACTTGTCTCTATAAAATGATGGAAAACTATAAACATACTACGGTGCTGCTGGATGAAGCCGTTAATGGCCTCAATATCCGTCCTGATGGCATCTACATTGATGGGACTTTTGGTCGCGGTGGTCACTCACGTCTGATCCTCTCGCAGCTTGGCGAAGAGGGGCGTTTGCTGGCGATCGATCGCGACCCGCAGGCTATCGCCGTTGCGAAGACTATTGATGATCCGCGCTTCTCCATCATCCACGGACCTTTCTCCGCGCTGGGCGAATACGTTGCCGAGCGCGATCTTATCGGCAAGATCGACGGCATTCTCCTCGATCTTGGCGTCTCTTCACCGCAACTTGATGATGCTGAGCGCGGCTTTTCCTTTATGCGCGATGGTCCGCTGGACATGCGTATGGACCCAACCCGTGGGCAGTCAGCCGCTGAATGGCTACAAACCGCAGAAGAAGCCGATATCGCCTGGGTATTGAAAACCTATGGTGAAGAGCGTTTTGCCAAACGCATTGCCCGCGCCATTGTCGAGCGTAACCGCGAACAGCCGATGACCCGCACCAAAGAACTGGCGGAAGTCGTGGCTGCCGCAACGCCGGTGAAAGATAAGTTTAAACATCCCGCGACCCGTACCTTCCAGGCGGTGCGCATTTGGGTAAACAGTGAACTGGAGGAGATAGAGCAGGCGCTAAAAAGCTCGCTCAATGTGCTGGCCCCGGGTGGGCGGCTTTCGATCATCAGCTTCCACTCGCTGGAAGACCGCATTGTGAAACGTTTTATGCGTGAAAACAGCCGCGGTCCGCAAGTTCCGGCAGGGTTACCGATGACAGAAGAGCAGCTCAAAAAACTGGGGGGCCGTCAGTTGCGAGCACTAGGTAAGTTGATGCCGGGCGAAGAAGAGGTGGCTGAGAACCCTCGTGCCCGTAGTTCAGTTCTGCGTATTGCAGAGAGGACGAACGCATGATCAGCAGAGTGACAGAAGCTCTAAGCAAAGTTAAAGGATCGATGGGAAGCCACGAGCGCCATGCCTTGCCTGGCGTTATCGGTGACGATCTTTTGCGATTTGGGAAGCTGCCACTCTGCCTGTTCATTTGCATTATTTTGACGGCGGTGACCGTGGTAACCACGGCGCACCATACCCGTTTACTGACCGCTCAGCGCGAACAACTGGTGCTGGAGCGAGATGCTTTAGACATTGAATGGCGCAACCTGATCCTTGAAGAGAATGCGCTCGGCGACCATAGCCGGGTGGAAAGAATAGCCACGGAAAAGCTGCAAATGCAGCATGTTGATCCGTCACAAGAAAATATCGTAGTGCAAAAATAAGGATAAACGCGACGCATGAAAGCAGCGGCGAAAACGCAGAAACCAAAACGTCAGGAAGAACATGCCAACTTTATCAGTTGGCGTTTTGCGTTGTTATGCGGCTGTATTCTCCTGGCGCTGGCTTTTCTGCTCGGACGCGTAGCGTGGTTACAAGTTATCTCCCCGGATATGCTGGTGAAAGAGGGCGACATGCGTTCTCTTCGCGTTCAGCAAGTTTCCACCTCCCGCGGCATGATTACTGACCGTTCTGGTCGCCCGTTAGCGGTGAGTGTGCCAGTAAAAGCGATTTGGGCTGACCCAAAAGAAGTGCATGACGCTGGCGGTATCAGCGTCGGTGACCGCTGGAAGGCGCTGGCTAACGCGCTCAATATTCCGCTGGATCAGCTCTCAGCCCGCATTAACGCCAACCCGAAAGGGCGCTTTATTTATCTGGCGCGTCAGGTAAACCCTGACATGGCGGACTACATCAAAAAACTGAAACTGCCGGGGATTCATCTGCGTGAAGAATCTCGCCGTTATTATCCATCCGGCGAAGTGACTGCTCACCTCATCGGCTTTACTAACGTCGATAGCCAAGGGATTGAGGGCGTCGAGAAGAGTTTCGATAAATGGCTTACCGGGCAGCCGGGTGAGCGCATTGTGCGTAAAGACCGCTATGGTCGCGTAATTGAAGATATTTCTTCTACTGACAGCCAGGCAGCGCACAACCTGACGCTGAGTATTGATGAACGCCTGCAGGCGCTGGTTTATCGCGAACTGAACAACGCAGTGGCCTTTAACAAGGCTGAATCTGGTAGCGCCGTGCTGGTGGATGTCAACACCGGTGAAGTGCTGGCGATGGCTAACAGCCCGTCATACAACCCAAATAATCTGAGCGGCACGCCGAAAGAAGCGATGCGTAACCGTACCATCACCGACGTGTTTGAACCGGGCTCAACGGTTAAACCGATGGTGGTGATGACCGCGTTGCAACGTGGCGTGGTGCGGGAAAACTCGGTACTCAATACCGTTCCTTATCGAATTAACGGTCACGAAATCAAAGACGTGGCGCGCTACAGCGAATTAACCCTGACCGGGGTATTACAGAAGTCGAGTAACGTCGGTGTTTCCAAACTGGCGTTAGCGATGCCGTCCTCAGCGTTAGTAGATACTTACTCACGTTTTGGACTGGGAAAAGCGACCAATTTGGGGTTGGTCGGAGAACGCAGTGGCTTATATCCTCAAAAACAACGGTGGTCTGACATAGAGAGGGCCACCTTCTCTTTCGGCTACGGGCTAATGGTAACACCGTTACAGTTAGCGCGAGTCTACGCAACTATCGGCAGCTACGGCATTTATCGCCCACTGTCGATTACCAAAGTTGACCCCCCGGTTCCCGGTGAACGTGTCTTCCCGGAATCCATTGTTCGCACCGTGGTGCATATGATGGAAAGCGTGGCGCTACCG;9160
02;05;GGCGGCGGCGGC;12;95286;95297;12;34;GTTGTTGTT;9;95439;95447;>GTGAAGGCGGCGATTAAAGGCTATCGTATCGCCATTAAAACCGGTACCGCGAAAAAGGTCGGGCCGGACGGTCGCTACATCAATAAATATATTGCTTATACCGCAGGCGTTGCGCCTGCGAGTCAGCCGCGCTTCGCGCTG;141
12;34;GTTGTTGTT;9;95439;95447;10;29;CTGCTGCTG;9;96541;96549;>ATCAACGATCCGCAGGCGGGTAAATACTACGGCGGCGCCGTTTCCGCGCCGGTCTTTGGTGCCATCATGGGCGGCGTATTGCGTACCATGAACATCGAGCCGGATGCGCTGACAACGGGCGATAAAAATGAATTTGTGATTAATCAAGGCGAGGGTACAGGTGGCAGATCGTAATTTGCGCGACCTTCTTGCTCCGTGGGTGCCAGACGCACCTTCGCGAGCACTGCGAGAGATGACACTCGACAGCCGTGTGGCTGCGGCGGGCGATCTCTTTGTAGCTGTAGTAGGTCATCAGGCGGACGGGCGTCGATATATCCCGCAGGCGATAGCGCAAGGTGTGGCTGCCATTATTGCAGAGGCGAAAGATGAGGCGACCGACGGTGAAATCCGTGAAATGCACGGCGTACCGGTCATCTATCTCAGCCAGCTCAACGAGCGTTTATCTGCACTGGCGGGCCGCTTTTACCATGAACCCTCTGACAATTTACGTCTTGTAGGCGTAACGGGCACCAACGGCAAAACCACGACGACCCAGCTGCTGGCACAGTGGAGCCAACTGCTTGGCGAAACCAGCGCGGTAATGGGCACCGTTGGTAACGGCCTGCTGGGGAAAGTGATCCCGACAGAAAATACCACCGGTTCGGCAGTCGATGTTCAGCATGAGCTGGCGGGGCTGGTGGATCAGGGCGCGACTTTTTGCGCAATGGAAGTTTCATCCCACGGGCTGGTACAACACCGTGTGGCGGCATTGAAATTTGCGGCGTCGGTCTTTACCAACTTAAGCCGCGATCACCTTGATTATCATGGTGATATGGAACACTACGAAGCTGCGAAATGGCTGCTTTATTCTGAGCATCATTGCGGTCAGGCGATTATTAACGCCGACGATGAAGTGGGCCGCCGCTGGCTGGCAAAACTGCCGGACGCGGTTGCGGTATCAATGGAAGATCATATCAATCCGAACTGTCACGGACGCTGGTTGAAAGCGACCGACGTGAACTATCACGACAGCGGTGCGACCATTCGCTTTAGCTCGAGTTGGGGCGATGGGGAAATTGAAAGTCGCCTGATGGGCGCATTCAACGTCAGCAAC;1093
10;29;CTGCTGCTG;9;96541;96549;04;10;GGTGGTGGT;9;96666;96674;>GCGCTGGCGACACTGCTGGCACTCGGCTATCCGCTGGCTGATTTGCTGAAAACCGCCGCGCGTCTGCAACCGGTTTGCGGACGTATGGAAGTGTTCACTGCACCAGGCAAACCGAC;116
04;10;GGTGGTGGT;9;96666;96674;04;12;TGGTGGTGG;9;98158;98166;>GGATTACGCGCATACGCCGGATGCACTGGAAAAAGCCTTACAGGCGGCGCGCCTGCACTGTGCGGGCAAGCTGTGGTGCGTCTTTGGCTGCGGTGGCGATCGTGATAAAGGCAAACGTCCACTGATGGGCGCAATTGCTGAAGAGTTTGCTGACGTGGCGGTGGTGACGGACGATAACCCGCGTACCGAAGAGCCTCGTGCCATCATCAACGATATTCTGGCGGGAATGTTAGATGCCGGATATGCCAAAGTGATGGAAGGCCGTGCTGAAGCGGTGACTTGCGCCGTTATGCAGGCTAAAGAGAATGATGTGGTACTGGTCGCGGGCAAAGGCCATGAGGATTACCAGATTGTTGGCAATCAGCGTCTGGACTACTCCGATCGCGTCACGGTGGCGCGTCTGCTGGGGGTGATTGCATGATTAGCGTAACCCTTAGCCAACTTACCGATATTCTCAACGGTGAACTGCAAGGTGCAGATATTACCCTTGATGCTGTAACCACTGACACGCGAAAACTGACGCCGGGCTGCCTGTTTGTTGCCCTGAAAGGCGAACGTTTCGATGCTCATGATTTTGCCGACCAGGCGAAAGCTGGCGGCGCAGGCGCACTACTGGTTAGCCGTCCGCTGGATATTGATCTGCCGCAGTTAATCGTCAAGGATACGCGTCTGGCGTTTGGTGAACTGGCTGCATGGGTTCGCCAGCAAGTTCCGGCGCGCGTGGTTGCTCTGACAGGTTCCTCCGGCAAAACCTCCGTTAAAGAGATGACGGCGGCAATTTTAAGCCAGTGCGGCAACACACTTTATACGGCAGGCAATCTCAATAACGACATCGGTGTACCGATGACGCTGTTGCGCTTAACGCCGGAATACGATTACGCAGTTATTGAACTTGGCGCGAACCATCAGGGTGAAATTGCCTGGACTGTGAGTCTGACTCGCCCGGAAGCGGCGCTGGTCAACAACCTGGCAGCGGCGCATTTGGAAGGTTTTGGCTCGCTTGCGGGTGTCGCGAAAGCGAAAGGTGAAATCTTTAGCGGCCTGCCGGAAAACGGTATCGCCATTATGAACGCCGACAACAACGACTGGCTGAACTGGCAGAGCGTAATTGGCTCACGCAAAGTGTGGCGTTTCTCACCTAATGCCGCCAACAGCGATTTCACCGCCACCAATATCCATGTAACCTCGCACGGTACGGAATTTACCCTGCAAACCCCTACAGGTAGCGTCGATGTTCTGCTGCCGTTGCCGGGGCGTCACAATATTGCGAATGCGCTGGCAGCCGCTGCGCTCTCCATGTCCGTGGGCGCAACGCTTGATGCTATCAAAGCGGGGCTGGCAAATCTGAAAGCTGTTCCAGGCCGTCTGTTCCCCATAAAACTGGCAGAAAACCAGTTGCTGCTCGACGACTCCTACAACGCCAATGTCGGTTCAATGACCGCCGCTGTTCAGGTTCTGGCTGAAATGCCGGGCTACCGCGTGC;1483
04;12;TGGTGGTGG;9;98158;98166;14;41;TTCTTCTTC;9;101079;101087;>GCGATATGGCGGAACTGGGCGCTGAAAGCGAAGCCTGCCATGTACAGGTGGGCGAAGCGGCAAAAGCTGCTGGTATTGACTGCGTGTTAAGTGTGGGTAAACAAAGCCATGCTATCAGCACCGCCAGCGGCGTTGGCGAACATTTTTCCGATAAAACTGCGCTTATCGCGCGTCTTAAATCACTGATTGCTGAGCAACAGGTAATTACGATTTTAGTTAAGGGTTCACGTAGTGCTGCCATGGAAGAGGTAGTACGCGCTTTACAGGAGAATGGGACATGTTAGTTTGGCTGGCCGAACATTTGGTCAAATATTATTCCGGCTTTAACGTCTTTTCCTATCTGACGTTTCGCGCCATCGTCAGCCTGCTGACCGCGCTGTTCATCTCATTGTGGATGGGCCCGCGTATGATTGCTCATTTGCAAAAACTTTCCTTTGGTCAGGTGGTGCGTAACGACGGTCCTGAATCACACTTCAGCAAGCGCGGTACACCGACCATGGGCGGGATAATGATCCTGACGGCGATTGTGATCTCCGTGCTGCTGTGGGCTTACCCGTCCAATCCGTACGTCTGGTGCGTACTGGTGGTGCTGGTAGGTTATGGTGTTATTGGCTTTGTTGATGATTATCGCAAAGTGGTGCGTAAAGACACCAAGGGCCTGATTGCCCGTTGGAAGTATTTCTGGATGTCGGTCATTGCACTGGGTGTTGCCTTCGCGCTGTACCTTGCCGGCAAAGACACGCCCGCAACGCAGCTGGTGGTTCCGTTCTTTAAAGATGTGATGCCGCAACTGGGGCTGTTCTACATTCTGCTGGCTTACTTTGTCATTGTGGGTACTGGCAACGCGGTAAACCTGACCGATGGTCTCGACGGTCTGGCAATTATGCCGACCGTATTTGTCGCCGGTGGTTTTGCGCTGGTGGCGTGGGCGACCGGCAACATGAACTTTGCCAGCTATTTACACATACCGTATCTACGACACGCCGGGGAACTGGTCATTGTCTGTACCGCGATAGTCGGGGCAGGGCTGGGCTTCCTGTGGTTTAACACCTATCCGGCGCAGGTCTTTATGGGCGATGTAGGTTCGCTGGCGTTAGGTGGTGCGTTAGGTATTATCGCCGTACTGCTGCGTCAGGAATTCCTGCTGGTGATTATGGGGGGCGTGTTCGTGGTAGAAACGCTTTCCGTCATCCTGCAGGTCGGCTCCTTTAAACTGCGCGGACAACGTATTTTCCGCATGGCACCGATTCATCACCACTATGAACTGAAAGGCTGGCCGGAACCGCGCGTCATTGTGCGTTTCTGGATTATTTCGCTGATGCTGGTCCTGATTGGTCTGGCAACGCTGAAGGTACGTTAATCATGGCTGATTACCAGGGTAAAAATGTCGTCATTATCGGCCTGGGCCTCACCGGGCTTTCTTGCGTGGACTTTTTCCTCGCTCGCGGTGTGACGCCGCGCGTTATGGATACGCGTATGACACCGCCTGGCCTGGATAAATTACCCGAAGCCGTAGAACGCCACACGGGCGGTCTGAATGATGAATGGCTGATGGCGGCAGATCTGATTGTCGCCAGTCCCGGTATTGCACTGGCGCATCCATCCTTAAGCGCTGCCGCTGATGCCGGAATCGAAATCGTTGGCGATATCGAGCTGTTCTGTCGTGAAGCACAAGCACCGATTGTGGCGATTACCGGTTCTAACGGCAAAAGCACGGTCACCACGCTAGTGGGTGAAATGGCGAAAGCGGCGGGGGTTAACGTTGGTGTGGGTGGCAATATTGGCCTGCCTGCGTTGATGCTGTTGGATGATGAGTGCGAACTGTACGTGCTGGAACTGTCGAGCTTCCAGCTGGAAACCACCTCCAGCTTACAGGCGGTAGCAGCGACCATTCTGAACGTGACTGAAGATCATATGGATCGCTATCCGTTTGGTTTACAACAGTATCGTGCAGCAAAACTGCGCATTTACGAAAACGCAAAAGTTTGCGTGGTTAATGCTGATGATGCCTTAACAATGCCGATTCGCGGTGCGGATGAACGCTGCGTCAGCTTTGGCGTCAACATGGGCGACTATCACCTGAATCATCAGCAGGGCGAAACCTGGCTGCGGGTGAAAGGCGAGAAAGTGCTGAACGTGAAAGAAATGAAACTTTCCGGGCAGCATAACTACACCAATGCGCTGGCGGCGCTGGCGCTGGCAGATGCCGCAGGGTTACCGCGTGCCAGCAGCCTGAAAGCGTTAACCACATTCACTGGTCTGCCGCATCGCTTTGAAGTTGTGCTGGAGCATAACGGTGTGCGCTGGGTTAACGATTCAAAAGCGACCAACGTCGGCAGTACGGAAGCGGCGCTGAATGGCCTGCACGTAGACGGCACGCTGCATTTGTTGCTGGGGGGCGATGGTAAATCGGCGGACTTTAGCCCACTGGCGCGTTACCTGAATGGCGATAATGTACGTCTGTATTGTTTCGGTCGGGACGGCGCGCAGCTGGCGGCGCTACGCCCGGAAGTGGCAGAACAAACCGAAACCATGGAACAGGCGATGCGCTTGCTGGCTCCGCGTGTTCAGCCGGGCGATATGGTTCTGCTCTCCCCGGCCTGTGCCAGCCTTGATCAATTCAAGAACTTTGAACAACGAGGCAATGAGTTTGCCCGTCTGGCGAAGGAGTTAGGTTGATGCGTTTATCTCTCCCTCGCCTGAAAATGCCGCGCCTGCCAGGATTCAGTATTCTGGTCTGGATCTCCACGGCGCTAAAGGGCTGGGTGATGGGCTCGCGGGAAAAAGATACCGACAGCCTGATCATGTACGATCGCACCTTACTGTGGCTGACCTTCGGCCTCGCGGCGATTGGCTTTATCATGGTGACCTCGGCGTCAATGCCCATAGGGCAACGCTTAACCAACGATCCG;2912
14;41;TTCTTCTTC;9;101079;101087;04;10;GGTGGTGGT;9;101444;101452;>GCGAAGCGTGATGGCGTCTATCTGATCCTGGCATTCATTCTGGCGATCATTACGCTGCGTCTGCCGATGGAGTTCTGGCAACGCTACAGTGCCACGATGCTGCTCGGATCTATCATCCTGCTGATGATCGTTCTGGTAGTGGGTAGCTCGGTTAAAGGGGCATCGCGTTGGATCGATCTCGGTTTGCTGCGTATCCAGCCTGCGGAGCTGACAAAACTGTCGCTGTTTTGCTATATCGCCAACTATCTGGTGCGTAAAGGCGACGAAGTACGTAATAACCTGCGCGGCTTCCTGAAACCGATGGGCGTAATTCTGGTGTTGGCAGTGTTACTGCTGGCACAGCCAGACCTTGGTAC;356
04;10;GGTGGTGGT;9;101444;101452;02;06;GCGGCGGCG;9;101928;101936;>GTTGTTTGTGACTACGCTGGCGATGTTGTTCCTGGCAGGAGCGAAATTGTGGCAGTTCATTGCCATTATCGGTATGGGCATTTCAGCGGTTGTGTTGCTGATCCTCGCCGAACCGTACCGTATCCGCCGTGTTACCGCATTCTGGAACCCGTGGGAAGATCCCTTTGGCAGCGGCTATCAGTTAACGCAATCGTTGATGGCGTTTGGTCGCGGTGAACTGTGGGGACAAGGTTTAGGTAACTCGGTACAAAAACTGGAGTATCTGCCGGAAGCGCATACTGACTTTATTTTCGCCATTATCGGCGAAGAACTGGGGTATGTCGGTGTGGTGCTGGCACTTTTAATGGTATTCTTCGTCGCTTTTCGCGCGATGTCGATTGGCCGCAAAGCATTAGAAATTGACCACCGTTTTTCCGGTTTTCTCGCCTGTTCTATTGGTATCTGGTTTAGTTTCCAGGCGCTGGTTAACGTAGGC;475
02;06;GCGGCGGCG;9;101928;101936;02;05;GGCGGCGGC;9;102826;102834;>GGGATGTTACCGACCAAAGGTCTGACATTGCCGCTGATCAGTTACGGTGGTTCGAGCTTACTGATTATGTCGACAGCCATCATGATGCTGTTGCGTATTGATTATGAAACGCGTCTGGAGAAAGCGCAGGCGTTTGTACGAGGTTCACGATGAGTGGTCAAGGGAAGCGATTAATGGTGATGGCAGGCGGAACCGGTGGACATGTATTCCCGGGGCTGGCGGTTGCGCACCATCTAATGGCTCAGGGTTGGCAAGTTCGCTGGCTGGGGACTGCCGACCGTATGGAAGCGGACTTAGTGCCAAAACATGGCATCGAAATTGATTTCATTCGTATCTCTGGTCTGCGTGGAAAAGGTATAAAAGCACTGATAGCTGCGCCGCTGCGTATCTTCAACGCCTGGCGTCAGGCGCGGGCGATTATGAAAGCGTACAAACCTGACGTGGTGCTCGGTATGGGCGGCTATGTATCAGGTCCAGGTGGTCTGGCCGCGTGGTCGTTAGGCATTCCGGTTGTACTTCATGAACAAAACGGTATTGCGGGCTTAACCAATAAATGGCTGGCGAAGATTGCTACCAAAGTGATGCAGGCGTTTCCAGGTGCTTTTCCTAATGCGGAAGTGGTGGGTAACCCGGTGCGTACCGATGTGCTGGCGCTGCCGTTGCCGCAGCAACGTTTGGCTGGACGTGAAGGTCCGGTTCGTGTGTTGGTAGTGGGTGGTTCCCAGGGCGCACGCATTCTTAATCAGACAATGCCGCAGGTTGCTGCGAAACTGGGTGATTCAGTCACTATCTGGCATCAGAGCGGCAAAGGTTCGCAACAATCCGTTGAACAGGCGTATGCCGAAGCGGGGCAACCGCAGCATAAAGTGACGGAATTTATTGATGATAT;889
02;05;GGCGGCGGC;9;102826;102834;09;27;CAGCAGCAG;9;106287;106295;>GTATGCGTGGGCGGATGTCGTCGTTTGCCGCTCCGGTGCGTTAACGGTGAGTGAAATCGCCGCGGCAGGACTACCGGCGTTGTTTGTGCCGTTTCAACATAAAGACCGTCAGCAATACTGGAATGCGCTACCGCTGGAAAAAGCGGGCGCAGCCAAAATTATCGAGCAGTCACAGCTTAGCGTGGATGCTGTCGCCAACACCCTGGCCGGGTGGTCGCGAGAAATCTTATTAACCATGGCAGAACGCGCCCGCGCTGCATCCATTCCGGATGCCACCGAGCGAGTGGCAAATGAAGTGAGCCGGGCTGCCCGGGCGTAATTGTAGCGATGCCTTTTGCATCGTATGAATTTAAGAAGTTAATGGCGTAAAGAATGAATACACAACAATTGGCAAAACTGCGTTCCATCGTGCCCGAAATGCGTCGCGTTCGGCACATACATTTTGTCGGCATCGGTGGTGCCGGTATGGGCGGTATTGCCGAAGTTCTGGCCAATGAAGGTTATCAGATCAGTGGTTCCGATTTAGCGCCAAATCCGGTCACGCAGCAGTTAATGAATCTGGGAGCGACGATTTATTTCAACCATCGCCCGGAAAACGTACGTGATGCCAGCGTGGTCGTTGTTTCCAGCGCGATTTCTGCCGATAACCCGGAAATTGTTGCAGCTCATGAAGCGCGTATTCCGGTGATCCGTCGTGCTGAAATGCTGGCTGAGTTAATGCGTTTTCGTCATGGCATCGCCATTGCCGGAACACACGGCAAAACGACAACCACCGCGATGGTTTCTAGCATCTACGCAGAAGCGGGACTCGACCCAACCTTCGTTAACGGTGGGCTGGTAAAAGCGGCGGGGGTTCATGCGCGTTTGGGGCATGGTCGGTACCTGATTGCCGAAGCAGATGAGAGTGATGCATCGTTCCTGCATCTGCAACCGATGGTGGCGATTGTCACCAATATCGAAGCCGACCACATGGATACCTACCAGGGCGACTTTGAGAATTTAAAACAGACTTTTATTAATTTTCTGCACAACCTGCCGTTTTACGGTCGTGCGGTGATGTGTGTTGATGATCCGGTGATCCGCGAATTGTTACCGCGTGTGGGACGTCAGACCACGACTTACGGCTTCAGCGAAGATGCCGACGTGCGTGTAGAAGATTATCAGCAGATTGGCCCGCAGGGGCACTTTACGCTGCTGCGCCAGGACAAAGAGCCGATGCGCGTCACCCTGAATGCGCCAGGTCGTCATAACGCGCTGAACGCCGCAGCTGCGGTTGCGGTTGCTACGGAAGAGGGAATTGACGACGAGGCTATTTTGCGTGCGCTGGAAAGCTTCCAGGGGACGGGGCGCCGTTTCGATTTCCTCGGTGAATTCCCGCTAGAGCCAGTGAATGGAAAAAGCGGTACGGCAATGCTGGTCGATGACTACGGCCACCACCCGACGGAAGTGGACGCCACTATTAAAGCGGCGCGCGCAGGCTGGCCGGATAAAAACCTGGTAATGCTGTTTCAGCCGCACCGTTTTACCCGTACGCGCGACCTGTATGATGATTTCGCCAATGTGCTGACGCAGGTTGATACCCTGTTGATGCTGGAAGTGTATCCGGCTGGTGAAGCGCCAATTCCGGGAGCGGACAGCCGTTCGCTGTGTCGCACAATTCGTGGACGTGGGAAAATTGATCCCATTCTGGTGCCGGACCCGGCGCAGGTAGCCGAGATGCTGGCACCGGTATTAACCGGTAACGACCTGATTCTCGTTCAGGGGGCTGGTAATATCGGAAAAATTGCTCGTTCTTTAGCTGAAATCAAACTGAAGCCGCAAACTCCGGAGGAAGAACAACATGACTGATAAAATCGCGGTCCTGTTGGGCGGGACCTCCGCTGAGCGGGAAGTTTCTCTGAATTCTGGCGCAGCGGTGTTAGCCGGGCTGCGTGAAGGCGGTATTGACGCGTATCCTGTCGACCCGAAAGAAGTCGACGTGACGCAACTGAAGTCGATGGGTTTTCAGAAAGTGTTTATCGCGCTACACGGTCGCGGCGGTGAAGATGGTACGCTGCAGGGCATGCTCGAGCTGATGGGCTTGCCTTATACCGGCAGCGGAGTGATGGCATCTGCGCTTTCAATGGATAAACTACGCAGCAAACTTCTGTGGCAGGGTGCCGGTTTACCGGTCGCGCCGTGGGTAGCGTTAACCCGCGCAGAGTTTGAAAAAGGCCTTAACGATAAGCAGTTAGCAGAAATTTCTTCTCTGGGTTTGCCGGTTATCGTTAAGCCGAGCCGCGAAGGTTCCAGTGTGGGAATGTCAAAAGTAGTAGCAGAAAATGCTCTACAAGATGCATTAAGATTGGCATTTCAGCACGATGAAGAAGTATTGATTGAAAAATGGCTAAGTGGGCCGGAGTTCACGATTGCGATACTCGGTGAAGAAATTTTACCGTCAATACGTATTCAACCGGCCGGAACCTTCTATGATTATGAGGCGAAGTATCTCTCTGATGAGACACAGTATTTCTGCCCCGCAGGTCTGGAAGCGTCACAAGAGGCCAATTTGCAGGCATTAGTGCTAAAAGCATGGACGACGTTAGGTTGCAAAGGATGGGGACGTATTGACGTTATGCTGGACAGTGATGGACAGTTTTATCTGCTGGAAGCCAATACCTCACCGGGTATGACCAGCCACAGTCTGGTGCCGATGGCGGCACGTCAGGCAGGTATGAGCTTCTCGCAGTTGGTAGTACGAATTCTGGAACTGGCGGACTAATATGTCGCAGGCTGCTCTGAACACGCGAAATAGCGAAGAAGAGGTTTCTTCTCGCCGCAATAATGGAACGCGTCTGGCGGGGATCCTTTTCCTGCTGACCGTTTTAACGACAGTGTTGGTGAGCGGCTGGGTCGTGTTGGGCTGGATGGAAGATGCGCAACGCCTGCCGCTCTCAAAGCTGGTGTTGACCGGTGAACGCCATTACACGCGTAATGACGATATCCGGCAGTCGATCCTGGCATTGGGTGAGCCAGGTACCTTTATGACCCAGGATGTCAACATCATCCAGACGCAAATAGAACAACGCCTGCCGTGGATTAAGCAGGTGAGCGTCAGAAAGCAGTGGCCTGATGAATTGAAGATTCATCTGGTTGAATATGTGCCGATTGCGCGGTGGAATGATCAACATATGGTAGACGCGGAAGGAAACACCTTCAGCGTGCCGCCAGATCGCACCAGCAAGCAGGTGCTTCCAATGCTGTATGGCCCGGAAGGCAGCGCCAATGAAGTGTTGCAGGGCTATCGCGAAATGGGGCAGATGCTGGCAAAGGACAGATTTACTCTGAAGGAAGCGGCGATGACCGCGCGACGTTCCTGGCAGTTGACGCTGAATAACGATATTAAGCTCAATCTTGGTCGGGGCGATACGATGAAACGTTTGGCTCGCTTTGTAGAACTTTATCCGGTTTTA;3452
09;27;CAGCAGCAG;9;106287;106295;13;39;GAAGAAGAA;9;106724;106732;>GCGCAAACCGATGGCAAACGGATTAGCTACGTTGATTTGCGTTATGACTCTGGAGCGGCAGTAGGCTGGGCGCCCTTGCCGCCAGAGGAATCTACTCAGCAACAAAATCAGGCACAGGCAGAACAACAATGATCAAGGCGACGGACAGAAAACTGGTAGTAGGACTGGAGATTGGTACCGCGAAGGTTGCCGCTTTAGTAGGGGAAGTTCTGCCCGACGGTATGGTCAATATCATTGGCGTGGGTAGTTGCCCGTCGCGTGGTATGGATAAAGGTGGGGTGAACGACCTCGAATCCGTGGTCAAGTGCGTACAACGCGCCATTGACCAGGCAGAATTGATGGCAGATTGTCAGATCTCTTCGGTATATCTGGCGCTTTCTGGTAAGCACATCAGCTGCCAGAATGAAATTGGTATGGTGCCTATTTCT;428
13;39;GAAGAAGAA;9;106724;106732;04;10;GGTGGTGGT;9;107057;107065;>GTGACGCAAGAAGATGTGGAAAACGTCGTCCATACCGCGAAATCGGTGCGTGTGCGCGATGAGCATCGTGTGTTGCATGTGATCCCGCAAGAGTATGCGATTGACTATCAGGAAGGGATCAAGAATCCGGTAGGGCTTTCGGGCGTGCGGATGCAGGCAAAAGTGCACCTGATCACATGTCACAATGATATGGCGAAAAACATCGTCAAAGCGGTTGAACGTTGTGGGCTGAAAGTTGACCAACTGATATTTGCCGGTCTGGCATCAAGTTATTCGGTATTGACGGAAGATGAACGTGAACTGGGTGTCTGCGTCGTTGATATC;324
04;10;GGTGGTGGT;9;107057;107065;02;04;CGGCGGCGGCGGCGG;15;107800;107814;>ACAATGGATATCGCCGTTTATACCGGTGGGGCATTGCGCCACACGAAGGTAATTCCTTATGCTGGCAATGTCGTGACCAGTGATATCGCTTACGCCTTTGGCACACCGCCAAGTGACGCCGAAGCGATTAAAGTTCGCCACGGTTGTGCGCTGGGCTCCATCGTTGGAAAAGATGAGAGCGTGGAAGTGCCGAGCGTAGGCGGTCGTCCGCCGCGGAGTCTACAACGTCAGACCCTGGCAGAGGTGATCGAGCCGCGCTATACCGAGCTGCTCAATCTGGTCAACGAAGAGATATTGCAGTTGCAGGAAAAGCTTCGCCAACAAGGGGTTAAACATCACCTGGCGGCAGGCATTGTATTAACCGGTGGCGCAGCGCAGATCGAAGGTCTTGCAGCCTGTGCTCAGCGCGTGTTTCATACGCAAGTGCGTATCGGCGCGCCGCTGAACATTACCGGTTTAACGGATTATGCTCAGGAGCCGTATTATTCGACGGCGGTGGGATTGCTTCACTATGGGAAAGAGTCACATCTTAACGGTGAAGCTGAAGTAGAAAAACGTGTTACAGCATCAGTTGGCTCGTGGATCAAGCGACTCAATAGTTGGCTGCGAAAAGAGTTTTAATTTTTATGAGGCCGACGATGATTACGGCCTCAGGCGACAGGCACAAATCGGAGAGAAACTATGTTTGAACCAATGGAACTTACCAATGACGCGGTGATTAAAGTCATCGGCGT;734
02;04;CGGCGGCGGCGGCGG;15;107800;107814;04;10;GGTGGTGGT;9;108059;108067;>TAATGCTGTTGAACACATGGTGCGTGAGCGCATTGAAGGTGTTGAATTCTTCGCGGTAAATACCGATGCACAAGCGCTGCGTAAAACAGCGGTTGGACAGACGATTCAAATCGGTAGCGGTATCACCAAAGGACTGGGCGCTGGCGCTAATCCAGAAGTTGGCCGCAATGCGGCTGATGAGGATCGCGATGCACTGCGTGCGGCGCTGGAAGGTGCAGACATGGTCTTTATTGCTGCGGGTATG;244
04;10;GGTGGTGGT;9;108059;108067;13;37;AAGAAGAAG;9;112969;112977;>ACCGGTACAGGTGCAGCACCAGTCGTCGCTGAAGTGGCAAAAGATTTGGGTATCCTGACCGTTGCTGTCGTCACTAAGCCTTTCAACTTTGAAGGCAAGAAGCGTATGGCATTCGCGGAGCAGGGGATCACTGAACTGTCCAAGCATGTGGACTCTCTGATCACTATCCCGAACGACAAACTGCTGAAAGTTCTGGGCCGAGGTATCTCCCTGCTGGATGCGTTTGGCGCAGCGAACGATGTACTGAAAGGCGCTGTGCAAGGTATCGCCGAACTGATTACTCGTCCGGGTTTGATGAACGTGGACTTTGCAGACGTACGCACCGTAATGTCTGAAATGGGCTACGCAATGATGGGTTCTGGTGTGGCGAGCGGTGAAGATCGTGCGGAAGAAGCTGCTGAAATGGCTATCTCTTCTCCGCTGCTGGAAGATATCGACCTGTCTGGCGCACGCGGCGTGCTGGTTAACATCACAGCGGGCTTCGACCTGCGTCTGGATGAGTTCGAAACGGTAGGTAACACCATCCGTGCATTTGCTTCCGACAACGCGACCGTGGTTATCGGTACTTCTCTTGACCCGGATATGAATGACGAGCTGCGCGTAACTGTTGTTGCGACAGGTATCGGCATGGACAAACGTCCTGAAATCACTCTGGTGACCAATAAGCAGGTTCAGCAGCCAGTGATGGATCGCTACCAGCAGCACGGTATGGCTCCGCTGACCCAGGAGCAGAAGCCGGTTGCTAAAGTCGTGAATGACAATGCGCCGCAAACTGCGAAAGAGCCGGATTATCTGGATATCCCAGCATTCCTGCGTAAGCAAGCTGATTAAGAATTGACTGGAATTTGGGTTTCGAGGCTCTTTGTGCTAAACTGGCCCGCCGAATGTATAGTACACTTCGGTTGGATAGGTAATTTGGCGAGATAATACGATGATCAAACAAAGGACACTTAAACGTATCGTTCAGGCGACGGGTGTCGGTTTACATACCGGCAAGAAAGTCACCCTGACGTTACGCCCTGCGCCGGCCAACACCGGGGTCATCTATCGTCGCACCGACTTGAATCCACCGGTAGATTTCCCGGCCGATGCCAAATCTGTGCGTGATACCATGCTCTGTACGTGTCTGGTCAACGAGCATGATGTGCGGATTTCAACCGTAGAGCACCTCAATGCTGCTCTCGCGGGCCTGGGCATCGATAACATTGTTATCGAAGTTAACGCGCCGGAAATCCCGATCATGGACGGCAGCGCCGCTCCGTTTGTATACCTGCTGCTTGACGCCGGTATCGACGAGTTGAACTGCGCCAAGAAATTTGTTCGCATTAAAGAGACTGTTCGTGTCGAAGATGGCGATAAGTGGGCTGAATTTAAGCCGTACAATGGTTTTTCTCTGGATTTCACCATCGATTTTAACCATCCGGCTATTGATTCCAGCAACCAGCGCTATGCGATGAACTTCTCCGCTGATGCGTTTATGCGCCAGATCAGCCGTGCGCGTACGTTCGGTTTCATGCGTGATATCGAATATCTGCAGTCCCGTGGTTTGTGCCTGGGCGGCAGCTTCGATTGTGCCATCGTTGTTGACGATTATCGCGTACTGAACGAAGACGGCCTGCGTTTTGAAGACGAATTTGTGCGTCACAAAATGCTCGATGCGATCGGTGACTTGTTCATGTGTGGTCACAATATTATTGGTGCATTTACCGCTTATAAATCTGGTCATGCACTGAATAACAAACTGCTGCAGGCTGTCCTTGCAAAACAGGAAGCCTGGGAATATGTGACCTTCCAGGACGACGCAGAACTGCCGTTGGCCTTCAAAGCGCCTTCAGCCGTACTGGCATAACGACATTTATACTGTCGTATAAAATTCGACTGGCAAATCTGGCACTCTCTCCGGCCAGGTGAACCAGTCGTTTTTTTTTGAATTTTATAAGAGCTATAAAAAACGGTGCGAACGCTGTTTTCTTAAGCACTTTTACGCACAACTTATCTTCATTCGTGCTGTGGACTTCAGGCTTTAATGATAAGATTTGTGCGCTAAATACGTTTGAATACGATCGGGATGGCAATAACGTGAGTGGAATACTGACGCGCTGGCGACAGTTTGGTAAACGCTACTTCTGGCCGCATCTCTTATTAGGGATGGTCGCGGCGAGTTTAGGTTTGCCTGCACTCAGCAATGCCGCCGAACCAAACGCGCCCGCAAAAGCGACAACCCGCAACCACGAGCCTTCAGCCAAAGTTAACTTTGGTCAATTGGCCTTGCTGGAAGCGAACACGCGCCGCCCGAATTCGAACTATTCCGTTGATTACTGGCATCAACATGCCATTCGCACGGTAATCCGCCATCTTTCCTTCGCGATGGCACCGCAAACGCTGCCCGTTGCTGAAGAATCTTTGCCTCTTCAGGCGCAACATCTTGCATTACTGGATACGCTTAGCGCGCTTCTGACCCAGGAAGGCACGCCGTCTGAAAAGGGTTATCGCATTGATTATGCGCATTTTACCCCACAAGCAAAATTCAGCACGCCCGTCTGGATAAGCCAGGCGCAAGGCATCCGTGCTGGCCCTCAACGCCTCAGCTAACAACAATAAACCTTTACTTCATTTTATTAACTCCGCAACGCGGGGCGTTTGAGATTTTATTATGCTAATCAAATTATTAACTAAAGTTTTCGGTAGTCGTAACGATCGCACCCTGCGCCGGATGCGCAAAGTGGTCAACATCATCAATGCCATGGAACCGGAGATGGAAAAACTCTCCGACGAAGAACTGAAAGGGAAAACCGCAGAGTTTCGTGCGCGTCTGGAAAAAGGCGAAGTGCTGGAAAATCTGATCCCGGAAGCTTTCGCCGTGGTGCGTGAGGCAAGTAAGCGCGTCTTTGGCATGCGTCACTTCGACGTTCAGTTACTCGGCGGTATGGTTCTTAACGAACGCTGCATCGCCGAAATGCGTACCGGTGAAGGTAAAACCCTGACCGCAACGCTGCCTGCTTACCTGAACGCACTAACCGGTAAAGGCGTACACGTAGTTACCGTCAACGACTACCTGGCGCAACGTGACGCCGAAAACAACCGTCCGCTGTTTGAATTCCTTGGCCTGACTGTCGGTATCAACCTGCCGGGCATGCCAGCACCGGCAAAGCGTGAAGCCTACGCTGCTGACATCACTTACGGTACGAACAACGAATACGGCTTTGACTACCTGCGTGACAACATGGCGTTCAGTCCTGAAGAACGTGTACAGCGTAAACTGCACTATGCGCTGGTGGACGAAGTGGACTCCATCCTGATCGATGAAGCGCGTACACCGCTGATCATTTCCGGCCCGGCAGAAGACAGCTCGGAAATGTATAAACGCGTGAATAAAATTATTCCGCACCTGATCCGTCAGGAAAAAGAAGACTCCGAAACCTTCCAGGGCGAAGGCCACTTCTCGGTGGATGAAAAATCTCGCCAGGTGAACCTGACCGAACGTGGTCTGGTCCTGATTGAAGAACTGCTGGTTAAAGAAGGCATCATGGATGAAGGAGAGTCTCTGTACTCTCCGGCCAACATCATGCTGATGCACCACGTAACGGCGGCGCTGCGCGCTCATGCGCTGTTTACCCGTGACGTCGACTACATCGTTAAAGATGGTGAAGTTATCATCGTTGACGAACACACCGGTCGTACCATGCAGGGCCGTCGCTGGTCCGATGGTCTGCACCAGGCTGTGGAAGCGAAAGAAGGTGTGCAGATCCAGAACGAAAACCAAACGCTGGCTTCGATCACCTTCCAGAACTACTTCCGTCTGTATGAAAAACTGGCGGGGATGACTGGTACTGCTGATACCGAAGCTTTCGAATTCAGCTCCATCTATAAGCTGGATACTGTCGTTGTTCCGACCAACCGCCCAATGATTCGTAAAGATCTGCCGGACCTGGTCTACATGACTGAAGCGGAAAAAATTCAGGCGATCATTGAAGATATCAAAGAACGTACTGCGAAAGGCCAGCCGGTGCTGGTGGGTACAATCTCCATCGAAAAATCGGAGCTGGTGTCAAATGAACTGACCAAAGCCGGTATTAAGCACAACGTCCTGAACGCCAAATTCCATGCCAACGAAGCGGCGATTGTTGCTCAGGCAGGTTACCCGGCTGCGGTGACTATCGCGACCAACATGGCGGGTCGTGGTACCGATATTGTGCTCGGTGGTAGCTGGCAGGCAGAAGTTGCCGCGCTGGAAAATCCGACTGCAGAGCAAATTGAAAAAATTAAAGCCGACTGGCAGGTACGTCACGATGCGGTACTGGCAGCAGGTGGCCTGCATATCATCGGTACTGAACGTCACGAATCCCGTCGTATCGATAACCAGCTGCGCGGTCGTTCTGGTCGTCAGGGGGATGCTGGTTCTTCCCGTTTCTACCTGTCGATGGAAGATGCGCTGATGCGTATTTTTGCTTCCGACCGAGTATCCGGCATGATGCGTAAACTGGGTATGAAGCCAGGCGAAGCCATTGAGCACCCGTGGGTGACCAAAGCGATTGCCAACGCCCAGCGTAAAGTTGAAAGCCGTAACTTCGACATTCGTAAGCAACTGCTGGAATATGATGACGTGGCTAACGATCAGCGTCGCGCCATTTACTCCCAGCGTAACGAACTGCTGGATGTCAGCGATGTGAGCGAAACCATCAACAGCATTCGTGAAGATGTGTTCAAAGCGACCATTGATGCCTACATTCCGCCACAGTCGCTGGAAGAAATGTGGGATATTCCGGGGCTGCAGGAACGTCTGAAGAACGATTTCGACCTCGATTTACCAATTGCCGAGTGGCTGGATAAAGAACCAGAACTGCATGAAGAGACGCTGCGTGAGCGCATTCTGGCGCAGTCCATCGAAGTGTATCAGCGTA;4901
13;37;AAGAAGAAG;9;112969;112977;03;08;CCACCACCA;9;115152;115160;>TGGTTGGTGCTGAGATGATGCGTCACTTCGAGAAAGGCGTCATGCTGCAAACTCTCGACTCTCTGTGGAAAGAGCACCTGGCAGCGATGGACTATCTGCGTCAGGGTATCCACCTGCGTGGCTATGCACAGAAAGATCCGAAGCAGGAATACAAACGTGAATCGTTCTCCATGTTTGCAGCGATGCTGGAGTCGTTGAAATATGAAGTTATCAGTACGCTGAGCAAAGTTCAGGTACGTATGCCTGAAGAGGTTGAGGAGCTGGAACAACAGCGTCGTATGGAAGCCGAGCGTTTAGCGCAAATGCAGCAGCTTAGCTATCAGGATGACGACTCTGCAGCCGCAGCTGCACTGGCGGCACAAACCGGTGAACGCAAAGTAGGACGTAACGATCCTTGCCCGTGTGGTTCTGGTAAAAAATACAAGCAGTGCCATGGCCGCCTGCAATAAAAGCTAACAGTTGAAGTAAAAGGCGCAGGATTCTGCGCCTTTTTTATAGGTTTAAGACAATGAAAAAGCTGCAAATTGCGGTAGGTATTATTCGCAACGAGAACAATGAAATCTTTATAACGCGTCGCGCAGCAGATGCGTACATGGCGAATAAACTGGAGTTTCCCGGCGGTAAAGTTGAAATGGGCGAAACGCCGGAACAGGCGGTGGTGCGTGAACTTCAGGAAGAAGTCGGGATTACCCCACAACATTTTTCGCTATTTGAAAAACTGGAATATGAATTCCCGGACAGGCATATAACTCTGTGGTTCTGGCTGGTCGAAAGCTGGGAAGGGGAGCCGTGGGGTAAAGAAGGGCAACCCGGTGAGTGGATGTCGCTGGTCGGTCTTAATGCCGATGATTTTCCGCCAGCCAATGAACCGGTAATTGCGAAACTTAAGCGTGTGTATGCCGGATAAGGCGTCACGCTGCATCCGACATTTGCATATGATGCCTGATGCGACGCTGGCGCGTTTTATCAGGCCAGCGTCGCATCAGATAGAATGTCACTGCTTTGGCTCTTCGCTCCAGTCATCGCTTTCGGAAAGATCGCCACTGCTGGGGATTCGTTTTTCTTCAGCAGCCCATTCTCCGAGGTCGATCAGCTGACAACGTTTGGAGCAAAATGGCCGAAACGGGCTGATTTCACCCCACACCACCGTTTTCCCGCAGGTTGGGCAATTCACCGTAATAGTTTCTGACATTTTTACTCCTTAGCAACAGGCCAGTTCGAAATCCAGACGTTCTGGTACCTGTCCGTTTTCACTGTCCAGCGGCATAAAACGAATGGCAAAACGGCTCTTATGACCGGAAATTTGCGGATAAAGCTGTGAATCGAGCGACAGATTCAGGCGCAGCAAGTCGGCATCGCCACCGTTATCCTGATAAAAACCATTCAGGCTGGTTTGTTTACGGAAGGGGGCCGACTGGCGAATTAAATCCAGCACCATGGTAAGTGCCTGGGTAAGCGGGTTCAGGCTGGCAATCCAGGTTTCTACCTGGCTGTCGCGCTGCGCCTGGGGTAGATGCAGCCAAATGTGCAATGTAGGTAAATCAAAGCTGCAACAGCCGCCCGGGATGCTCAGTCGCTGACGCACCAGAGCAATCAAACGATCTTCACGTAGAAATTGCCCGATACGCGGCGCGGAGATTAATACGCTCCCCGCCGCTTTTAACTGCTGAATTAATGCTTCAATACGGCTCTGGTCCACGCCGGGCACGCCAATCCAGGTCTGGAGTTTACGTTGCTGCCGGTCAAGTTCTTTCAACAGCTCAGTGCGGACTTCGCCGCGCTCGAAAACATCCAGTAATTCGCTGACATTACGGAAGAAATGCAGCGCGCCAGCGTGGTCAACGATGGGTAAATTAACGGTGAGTTGCTGAATCAAAAACTCAATGCGCAGCCATGTACGCATTTTTTCATTTAGTGGATGTTCAAAAAGGACCTGGGTCTGCATTACGGTTTTTCCTGTGAGACAAACTGCGACGCAAGCTGCAAATAGTGTGCGTGCAGGCGGGCAACATCCGATGCGATAGCATCCGGTGCGCCGTTATTATCAATGACGTCATCTGCCACGGCAAGGCGAGCTTCGCGCGTTGCCTGAGCAGCAAGGATTTGTTCGACATGCTCGCGAGTTACATCGTCGCGCTGCATGGTGCGCTTAAGTTGCGTTTCTGGGCTGACAT;2174
03;08;CCACCACCA;9;115152;115160;03;08;CCACCACCA;9;116898;116906;>GCACTCGATTCGCTTTTTTATACAGTGAGTTTTCTACCAGCAATGGCACAACCCATAGTACATAGGGGGAAGTAGCTTGCTGGATCTGGTGTTGCGTCTCTTGCTGAATCAGCGGATGCAGCAGGGCGTTAAGCCAGTTTTTCTCTTCCGGGTTGGCGAAGATCCGTTCGCGCAAGGCCCGGCGCTGCAATGTTCCATCAGCAGCAATCATGTTAGCGCCAAAGTGATCAGCAATGGCATGTAGCGCAGGTGCACCTGGTTCAACCACCTGACGCGCAATAATATCGGCATCAATGACGTTAATTCCGAGATTAGCAAACGCATTGGCAACGGTACTCTTGCCACTGCCAATGCCTCCCGTTAAGGCAACTATATACCTCATAATTTATATTCCCGGGAATTCATCATGATTATCAAAACGTTAAAAATGAGCGCACGAAAGCGAAATTGATGAAACGTTCGCTCACTATTTACCAGGTAAATTTATGGGATTGTAGCGTAAAAAAAGACAATTTCGCAGTCTTGCGCCGCATTGATTAGTGCGTATGATAACGTCACTGGAGTTGCGCTCTTACCCTTATAGCCATTAACCCCAGGAATCCGCACATGCGTATTGAAGAAGATCTGAAGTTAGGTTTTAAAGACGTTCTCATCCGCCCTAAACGCTCCACTCTTAAAAGCCGTTCCGATGTTGAACTGGAACGTCAATTCACCTTCAAACATTCAGGTCAGAGTTGGTCCGGCGTGCCGATTATTGCCGCAAATATGGACACCGTAGGCACATTTTCTATGGCCTCTGCGCTGGCTTCTTTTGATATTCTGACTGCTGTGCATAAACACTATTCTGTCGAAGAGTGGCAAGCGTTTATCAACAATTCTTCCGCTGATGTGCTGAAACATGTGATGGTTTCTACCGGCACGTCTGATGCGGATTTCGAAAAAACTAAACAGATTCTCGACCTGAACCCGGCATTAAATTTCGTTTGTATTGACGTGGCGAATGGTTATTCCGAACACTTCGTGCAGTTCGTTGCGAAAGCGCGTGAAGCGTGGCCGACCAAAACCATTTGTGCAGGCAACGTAGTGACTGGTGAAATGTGTGAGGAGCTTATCCTCTCCGGTGCCGATATCGTTAAAGTTGGCATTGGCCCAGGTTCTGTTTGTACAACTCGCGTCAAAACAGGCGTCGGTTATCCGCAACTTTCTGCGGTGATCGAATGCGCCGATGCTGCGCACGGTCTGGGCGGAATGATCGTCAGCGATGGCGGCTGCACCACGCCGGGCGATGTCGCGAAAGCCTTTGGCGGCGGTGCCGATTTCGTAATGCTTGGCGGCATGCTGGCGGGCCACGAAGAGAGCGGCGGTCGCATCGTTGAGGAGAACGGCGAGAAATTTATGTTGTTCTACGGCATGAGCTCAGAGTCTGCGATGAAACGTCACGTTGGCGGCGTTGCGGAATATCGCGCAGCAGAAGGTAAAACCGTTAAGCTGCCGCTGCGAGGCCCGGTTGAAAATACCGCGCGTGATATTTTGGGCGGCCTGCGTTCAGCTTGTACATACGTTGGGGCTTCACGCCTGAAAGAACTGACCAAGCGCACCACGTTTATCCGTGTGCAGGAACAAGAAAACCGCATCTTCAACAACCTGTAATATACCAACGCTGGCGTGGAGCAACACGCCAGCGTTATCCCATTCCACTCATCGCATCGCCTAAATGGAAAATTGGCAGATACATTG;1737
03;08;CCACCACCA;9;116898;116906;18;52;GATGATGAT;9;116994;117002;>GCGTACCGATAATTCCTCCCGTTATGATCAGCAACGCCGGTTCCAGTAAGGCTGCGAGGTTATCCGCCAGCGCCATTGTGTTATCCC;87
18;52;GATGATGAT;9;116994;117002;04;10;GGTGGTGGT;9;119636;119644;>GGGCGAGGTTGTCTAACATGAGATCCAGCGAGCCGGATGCCTCTCCTGTTCTCACTAATTGCAAACAGAGCGGGCTAAACTCACCGGCATTTTTTAGCGCCAGCCAGATGGGGTGACCGTTACTGATATCGTGCTGGATTTGTGTCAGAAGTTGCACCCAGTACGGGCAGCGCATTGTTTCTCTGACGCTCTCAACGCCCTGTAAAAAAGAAATGCCTGCACTTTGTGTCAGTGTCAGAATCGTAAAGATCTGCGTGAGTTTTTGTCCCCGCATCAGTGAACCCATAATCGGGATGCGTAACAGCAATTTCTGCCGTGCGATAAGCCTGGTTGGGTGGCGCATCAGCAGCTTATTGGCTATCGCCAGCAGAAAGCCGAATAGCACCAGCAACCAACCCCATTCGCCACTAAAACTTGCCAGCGTCATGATCCCCTGCGTTAGCGCCGGTAGCGGAGTGTTAAAGGTCTTATAGATAGCGGCAAACTCCGGCAGTACAAAATGCAGCATTGCCACAACCACCATGATTGCCATCGCTAAAATGATAATGGGATAACGTAACGCTGATTTCACTTTGTCGGTCAACTGACGCTGGGCTTTTTGCTGACGCGCCAGTTCAAAGCAGCATTCATCCAGCTTACCGGTCAGTTCACCCGTGCGGATCATCGCCTGATAGAGCGGCGGAAATACCTCTGACCAGGGTAATAAGGCATTGGAAAAGGCAACGCCCTGTTCAAGATCGTGCGCCAGTGATTGCAGCAACGCTTGCCACTGCTTACTGGGATGCTGTTCCGCCAGCAGAGCCAGCCCTTCAGAAAGCGTTAACCCGGCTTTGAGTAGCGTCGCCAGTTGATGAATGACTTCCGCGCTTATATCTCCTCGCCACTGCGTAGAATTGATGGTGATTCGCTTCAGGCTTAGTGGGGTAACCATCTGTTGCTGTAGTGCCATGAGCAGCAAAGCACGGCTCTCTGCCCATAGCATCCCATCTTGCGCATTGCCGTCGCCGGTTATGCCATGCCAGCGCCAGAGTTGCTTACTCGCCATGCGGCATCCCTAATACGCGGATTAACTCTTCAAAGGTGGTTAAGCCTTGCTCCACGGCTAGGCAGCCGTTTTCAAAAAGCGTTCGCATACCCGCCTGTCGGGCGTGCGTTTCCAGCGATTCAACGTCGGTATTAGCGGAAATAAGCTGACGTATGACCGGTGTTATGGGCAGAACTTCAAATAAGGCCGTGCGACCATAAAAACCGTGGTAGCAATGTACACAACCGGGTGCCTGCCAGTGGGGCAGCGGCGACGGCCATACATTGTCTGGAATATGGATGGGCTCCCCTTGCTGCCGGCGACAATGCGGGCAAAGTTTGCGTACCAGACGCTGGGCTATTACCAGCGTAAGCGCCGATGATAGCATCCAGCGGGCGACTCCCATTTGCTGTAAACGTACCAGCGTTTCGCAGGTGGAGTTAGTGTGTAGGGTAGACAACACCAGGTGACCGGTTTGCGCGGCTTTAATGGCAATTTCTGCCGTTTCGCCATCGCGGATCTCTCCGATCATGATGACGTCAGGATCCTGGCGCAATAACGCACGCAAAACGCCCTGAAAGGTGAGTCCGGCACGCGAATGGATTTGCGTCTGGTTTAGTCCGGCTATGGGGATCTCAACCGGATCTTCGACGCTACAAATATTAATGTCAGCGGTATTCAGCATTTGCAGGGCACTATAAAGCGTGACCGTTTTGCCGCTGCCTGTAGGGCCAGTTACCAGCACCAGTCCCTGTGGTTGTTGCAAGGCATGAGCAAAGTCCACCAGTTGTGACGGCTGCATTCCAAGCGTGTTAACATCCAGTGCCTGGTTCACCTGCTGTAACAACCTTAATACCACCTTTTCACCACCCCGACATGCTAAGGTCGCAATACGAAATGAGACGGCGTTTCCTGCCAGTTCGACAGTGAATTGCCCGTCCTGCGGCAGGCGATGTTCCGCAATATCCAGGTTTCCCAGCACTTTTAATCTGGCGGTTAATGCGACTCCGGCATCCGGTGAAACGTCCGGTAAAGGATGCAATACGCCGTCGATACGCAAGCGGATGCGGTAGGCATTGTCCGCTGGTTCGATATGAATATCAGACGCGCGTTGTTCTAGCGCAGATTGTAACGTTCGAGTCAGCAACTCTGCTTTGGGCTGATGCTTCTCCTGAACAGCTACGGGCAATGTCTGTTGTGTGCGACTGGCGTGACCTTCCATTTGTTGGCGTGTCCAGCAGGTGATCTCAATACGTTTGGTGGTAGCGAAATGCAATGCGTCCAGTAGCTCATGCGAAGGTGCATCGACTACCGCAACATGAACCACCTCTTCGCTGGCATCCAGCAAGACTCCCTGATAACGCAGACACAGGGCAGTGAGCTGTGGAATATTCATTGCCGCTCCTTAGTTGGCGTCATCAAAGCGGAAGACATCTTCGCAGGCTTGCTGCAATGCGCTGTCACTTTGAATATTGCAGTTACGCGTCCAGCCGGTGACGCCGTTTGCGTTATCCCAACCCGGCGTCATGACGACGCTTAGTCCATTGAGACTTTCTTGCCCGGTCAGCGACACCACGCCCTTTGCCACACTCATGGCTGAAACATAGCG;2633
04;10;GGTGGTGGT;9;119636;119644;01;01;CCGCCGCCG;9;120455;120463;>AGGCGAGGGAATGCCATTGCTGCCACCGTCGCAGGTATTTAATCCACCATGTTCCAGCGCGCACAACTCTACGGCGGTACGGTAAGGCACAAAGGTTTGTAGCATGTCGGTGAGTGCGGCTTTGCGCAGGTAGTTTTGATAAGCGGGAATACCAATGGCGCTTAAAATGGCAATGATGCCAATAACCACCATCAGTTCGATAAGTGTAAAACCGCGTTGCTTGTCCATCTGTTTCGCTCCTTGATTTGGTTGGCGCTACTTTGGCAAACGCCATCAGCACAAGCGAGGGGCAAAAAACGAAACGGGAAAGCAGCTTCCGAGGTTTTTTATTTCGTTGCAGCGAAAGACAAGAAATTTGCGAGGCGTTACGAAGAAAGTTGGGGAAGGGGAGATTTATCCGCCCGCGATGGAGCGGATAAATCTGTTAGCAATTAGCGAAAACGCATTGAAAGGTCGAGTGCCTGTACGTGTTTAGTTAGCGCACCAACGGAGATAAAGTCCACGCCCGTTTCGGCAAATTCGCGCAGTGTTTTGTCAGTGACGTTGCCAGACACTTCCAGTAGCGCCTTGCCGTTGGTGCGTTTGACGGCTTCGCGCATCTGTTCTGTTTCGAAGTTATCCAGCATGATGATATCGGCACCTGCTTTCAGGGCTTCATCAAGTTCTTCCAGATTCTCTACTTCGACTTCTACTGGCGCATCCGGGTGCAACCAGGACGCTTTTTCGACCGCCTGGCGCACTGAGCCGGAGGCAATAATATGGTTTTCTTTGATCAGGAAGGCATCAGAAAGCCCCAGACGGTGATTCGCT;810
01;01;CCGCCGCCG;9;120455;120463;17;51;CATCATCAT;9;123255;123263;>CAAAGTACCGCGTATTTCAGAGCTGAACGCAGGCCGGGTAAGGTTTTGCGCGTATCCAACAGCTGCGTGTTGGTGCCTTCCAGTAATTCGACATAGTGGCGTACCTTACTGGCAACTCCTGAAAGGGTTTGCACAAAATTAAGCGCAGTGCGTTCGCCCGTTAACAGCACGCGAGATGGGCCTTCGAGTTCGAACAAGGGTTGATTGGCGTTGATGACATCGCCGTCATCCACATGCCAGATTATGGTGACATCGTCGCCTGCCAGTTGAATAAACACCTCTTCAACCCAGCGTTTGCCGCAAAATACGCCATTCTCGCGGGTGATCACTGTGGCATGAGAGCGAGAGTTTTCCGGTAAAAGTTTTGCCGTAATGTCATTGTTGGCATCGACTGTTCCGCCTAAATCTTCCCGTAGCGCCTGGGCCACCGCGCCGGGGATATCGAGATTAATGCGTTCCAGCAGCTCGTCACGTCGGGTGTCAGGGTTATAGCGGCGAGGCGGCATGTTAAAACTCCAGATAGCTAACGAATCATAAGGTAGAAACATGCTACTCTGAACCGGGTATTAGCACCACATATAAGGAGATCCTGCATGTTGTTAGAACAGGGGTGGCTGGCTGGCGCGCGCCGCGTTCCCTCACCACATTACGATTGCCGCCCGGATGACGAAACACCCACTCTGCTGGTGGTGCACAATATTAGCCTGCCGCCAGGCGAGTTTGGCGGCCCGTGGATCGACGCATTATTCACTGGAACTATTGATCCGCAGGCGCATCCTTTCTTTGCTGAGATCGCCCATTTGCGCGTCTCCGCTCACTGTTTGATTCGCCGTGATGGTGAAATAGTCCAGTATGTTCCTTTCGATAAACGAGCCTGGCATGCGGGAGTCTCTCAGTATCAGGGGCGTGAACGCTGCAATGATTTTTCTATTGGGATTGAGCTGGAAGGCACCGATACGCTGGCGTATACCGATGCGCAGTATCAACAGCTTGCGGCGGTTACACGGGCACTGATTGATCGCTATCCGGATATCGCTAATAACATGACGGGCCATTGTGATATTGCGCCGGATCGGAAAACCGATCCCGGTCCTGCATTTGATTGGGCACGGTTTCGTGCGCTGGTCAGCAAGGAGACAACATGACGCTATTTACAACCTTACTGGTGTTAATTTTCGAGCGCCTGTTTAAGTTGGGCGAGCACTGGCAGCTTGATCATCGTCTTGAAGCGTTCTTTCGGCGGGTGAAACATTTTTCTCTCGGGCGCACGTTATGCATGACCATTATTGCGATGGGCGTGACTTTTTTACTGTTACGCGCATTGCAGGGAGTATTGTTCAACGTTCCCACGCTGCTGGTGTGGCTGCTGATTGGTTTGCTGTGTATTGGCGCAGGTAAAGTTCGTCTTCATTATCATGCTTATCTGACAGCTGCTTCACGTAATGATAGCCATGCCCGTGCCACGATGGCTGGCGAACTCACCATGATTCACGGCGTCCCGGCAGGCTGCGATGAACGTGAGTATTTGCGTGAGCTGCAAAATGCATTGCTGTGGATTAACTTTCGTTTTTATCTTGCACCGCTGTTCTGGCTGATTGTGGGGGGAACCTGGGGACCCGTTACGCTGATGGGGTATGCGTTTTTGCGTGCATGGCAATACTGGCTGGCGCGATACCAGACGCCGCATCATCGTTTACAGTCCGGCATTGATGCCGTGCTTCATGTACTTGATTGGGTGCCGGTTCGTCTTGCGGGTGTGGTATATGCCTTGATCGGTCATGGTGAGAAAGCGTTACCGGCCTGGTTTGCTTCGCTGGGTGATTTCCATACTTCGCAATATCAGGTATTAACGCGTCTGGCACAGTTCTCTCTGGCGCGTGAACCGCATGTCGATAAGGTGGAGACGCCAAAGGCAGCGGTTTCAATGGCGAAGAAAACCTCGTTCGTGGTCGTGGTGGTTATTGCGCTACTGACGATTTACGGGGCGTTGGTGTAAAGATTATTGCCCTCACCCTGCACGGGTGAGGGCGTAGAGAGATTAATGCGCTTTTACGGCTTTGGCGGTTTTCTCTTTAAACAGATAGCCTATACCTAACACGATCAGCCATACCGGGATCAGGTATACCGAAATCGCCATTCCTGGGGTCATCAGCATAATCACCAGTACCGCCGCCATAAACAGCAGGCAGATCCAGTTACCCAGCGGATAAAGCAGGGCAGGGAAGCGAGTTACCACGCCTTGTTCTTGTTTGGCACGACGGAATTTCATATGCGCCAGACTGATCATCGCCCAGTTGATGACCAGTGCAGATACCACCAGCGCCATTAACAGTCCGAAAGCGGACTCTGGGGCAAGGTAGTTAATCAGTACGCACAATGCCGTAACCAGCGCAGACACCAGAATAGTGTTAACCGGTACGCCGCGTTTATCGACAGACGCCAGCGCTTTTGGCGCGTTCCCTTGTTGTGCCAGACCGAACAGCATACGGCTGTTGCAATATACGCAGCTGTTGTACACGGAGAGCGCAGCGGTCAGTACCACGATATTCAGCGCATTCGCTACAAAGGTATCGCCTAACTCGTGGAAGATCAGCACAAACGGACTGGTATCGGCGGTAACGCGGGTCCACGGCATTAGTGAGAGCAGAACGGCTAACGAGCCAATATAGAAAATCAGGATGCGGTAGATAACCTGGTTAGTTGCTTTCGGGATACTTTGCTCCGGGTTATCAGCTTCTGCTGCGGTGATCCCCACCAGTTCCAGACCACCGAAAGAGAACATGATAATCGC;2791
17;51;CATCATCAT;9;123255;123263;20;58;TATTATTAT;9;124700;124708;>CACCAGACCGGTGAAGCCGTGTGGCAGGAAACCACCCTGATCCCACAGGTTGCTAACGCTCGCCTGCGGGCCGCCGTTGCCGCTGAATAGCAGCCAGGCGCCGAAGATGATCATCGCTACCACCGCGATAACTTTGATAATGGCAAACCAGAACTCCATCTCGCCAAACACTTTTACGTTTGTCAGGTTGATGGCGTTGATCACCACAAAGAACACGGCGGCAGAAACCCAGGTTGGGATTTCCGGATACCAGAACTGAATGTATTTACCCACGGCAGTCAGCTCTGCCATGGCAACTAAAACGTACAGTACCCAGTAGTTCCAGCCAGAGGCGAAACCGGCAAAACTGCCCCAGTATTTATAAGCAAAGTGGCTAAAGGAGCCTGCGACAGGTTCTTCGACCACCATTTCACCTAGCTGACGCATGATCAGAAAGGCGATAAAACCAGCAATGGCGTAACCCAGGATAATCCCTGGCCCTGCGGATTGTATTACGGAGGCGCTACCCAGGAATAGCCCTGTCCCTATCGCGCCACCCAGCGCGATAAGCTGAATATGGCGGTTTTTAAGGCCGCGCTTTAGCTGCTCGCCGTGCTGTTGACCTTCCATTATGAAACCTCGTGTTGTGTTGTTTTTTTGAACTACGCAGCAATGCGTGTGTAATTTTGTAATTCCGTTTGTTGTATTGGTTTCTTTACATTTTATGTAACTGAATTATGATGATAGTACTTTCAACTATCACAAGATAATGGTATATGCGCGAGAATGCACCTGCTTTATGTAGATGTGTTGATTTTCTGGATAAAAAAAAAGCAATTGTAAGTTTTTCATCACATTTAATAGATACTTTAAGTCTGATAACATACTGTTTTAACTAGCTATATGTCGGATTTGTCTGCCTGCTGAACACCATGCCTTAGCCACCAGCACAATAATCTTACAAAAGGTCATATAAGAATAAATAGATGTTAATAATACAATGGGGTTGTAACGCGAGTATTTAAATATAATATTGCGAGCTAAGTGAAAACGTTAAGTAATTGAAATAATTTTTCATTAAAAGCGTTTCTTATTGATCGAGAAATAAGTTTTCTATTTAATGCAAAAAAGTTAAGGATAAACGGGAATGAAATAAAGTGGGCGATATTGTTTACCTGAGAATAATCGGTGAGAAGCAGGGCGATATTTCTTCAGGCTGTGGGACGTATGCGTCGGTTGGTAATCGCTGGCAGGTTGGCCATGAAGATGAAATTTTTGCCTTTGCACTCACCAACGCCATTACCAGTACTGGTAAAGGCGTTAATCTACAGGGGCTACAATTTTGCAAACTCATTGATAAAAGCTCACCGCTACTGTCTAATGCCATCAATCAGAATGAGCGGTTATTTATTGAAATCGATTTGTATCGTATAAATAAAAGCGGGCGCTGGGAACGG;1436
20;58;TATTATTAT;9;124700;124708;19;57;AATAATAAT;9;126536;126544;>ATTCAGCTAAGAAATGCTTCATTAACTGCTATTCATGTAAACATTTCTGACAATAATCTTCCTACCGAATGTGTAAATGTTAATTATGACTACATATTATGCAAACATCTAATAGCCAATACGGAATTTGACTGGTTGGCCTTTCCTGCTGGCTATAATAGCTTATTTATTCCACCTAAAAACCCACCTGCCAGTAATCTTAACCCTGAGCCACTACCAGTTGTTAACCTTCCACTCTCTCCACCAGCGGTTAAACCGGTCTATGCCAAATCCTGTCTGAAGGAGAAGGGATGTACAGATGCCGGAACGGCAGAAGAACCCGCTGAAAACTTCGGGCAAGTAGCGATTTTTGCTCTGCCAGTGGTTGATGACTGCTGTGGATACCACCATCCGGAGGCTAACGATGTTGGGCAACCCGCAGAAGCTCAAACCATGCTACTGTTTCCGGGTAGTGTGTTGGCGGCTCAAATATGGGGAAAATGGTCGCTCAGTGGCATACTCAGTGCAACCTGCGGCTCTTACATCGGTGCGTTGGCATCTGCTTTGTATATTCCCTCTGCGGGCGAGGGCAGTGCTCGCGTGCCCGGACGTGATGAGTTCTGGTATGAGGAAGAACTGCGGCAGAAAGCACTAGCAGGCAGTACCGCCACCACCCGGGTACGTTTTTTCTGGGGAACTGACATTCACGGCAAGCCTCAGGTGTATGGTGTTCATACGGGTGAAGGTACGCCGTATGAAAACGTCCGCGTGGCGAACATGCAGTGGAACGAGCAGACGCAGCGTTATGAATTTACCCCCGCTCACGATGTCGATGGCCCCCTGATTACCTGGACGCCGGAAAATCCGGAACATGGGTATGTTCCGGGCCATACCGGTAACGACAGGCCGCCGCTGGAGCAGCCCACCATTCTGGTGACGCCGATTCCGGACGGCACCGATACCTATACCACGCCGCCATTCCCGGTTCCTGATCCGAAAGAATTCAACGATTATATTCTGGTTTTTCCGGCGGGATCCGGTATTAAGCCCATCTATGTTTACCTGAAGGAGGATCCGCGAAAGCTGCCTGGTGTTGTAACAGGGCGCGGCGTCCCGCTTTCACCAGGAACTCGCTGGCTGGATATGTCGGTATCCAATAACGGCAACGGCGCACCAATCCCGGCGCATATTGCTGATAAATTGCGCGGACGGGAGTTTAAAACCTTTGATGAGTTTCGCGAGGCGCTGTGGCTGGAGGTGAGTCAGGATCCGGAGTTGATAGCGCAGTTTTCAAGTGGTAACCAAACACGTATAAAACAAGGATTAACCGCAAAAGCACCTATTGACGGTTGGTATTATGGCCCTAAAGAAATAGTTAAAAAATTCCAGATACATCATCGTGTTGCAGTTGAATATGGCGGCAGCGTATACGATATTGATAATTTACGAATTGTTACCCCCAGACTACACGATGAGATTCACTACAGGAGATAAATATGTTTAAAGAAAAGCTCCAGGATTATACCGAGGATGAATTTCTTAATTTTTTAGGCGGATTGAGATCATCTATGAAAGATGGAAAATCCTTAAAAGGTAAGGAGCTAGAAATGTACTGGGATTCATTAGTAGATCATTTTATTGAAATTACACAGCATCCGTCAGGGAGCGATCTAATTTTCTACCCTAAAAGTCAAGGAGATGATAAGCCTGAAAACATCCTGAAAATTGTCAAAGAATGGCGGCGTTCACAGGGGTTACCCTTGTTTAAAGACTCTAAATAAAGTAGATAATAAAACTATATATGGAACATCATCGCATCTGGCTAATGCGATGATATTAATGACATAA;1827
19;57;AATAATAAT;9;126536;126544;19;57;AATAATAAT;9;127234;127242;>GTGATTGCTCTTAAAAAACAGGTAAAAATACTGAAGCCTCATTAGGTTATTTTATCATTTTCCCGCTTTTACCGATACCCTTTGGCTGGAGGTGAGTCAGTATCCGGAGTTGATAGCGCAGTTTTCAAGCGGTAATCAAACACGTATAAAACAAGGATTAATCGCAAAAGCACCACTTGAAGGTTGGCATTATGGCACTAAAGAAATCGTTAAAAAATTCCACATGTATCATCGTGTTGCGATTGAATATAGTGGCGGAATTTACGATATTGATAATTTAAGGAGGGCACACCTCATTTGCATGATGAAATTTATTACAGGAGATAGTTAAATGTATAATTTTAAAGATGAAATAGAAGATTACACAGAGCGGGAATTCATTGAGTTGCTTGGCGAGTTTACAAATCCAACCGGGGATAACGCTCAATTAAAAGGGGAAGAGCTTGACAAATATTGGGATGATCTAGAAGAACATCTTACCAGAATTACACAACATCCGTTGATGAGCGATCTTATCTACTATCCTGCAAAGAAGGGAGATGATGAACCTGAAAACATCCTGAAAATTGTCAAAGAATGGCGGCGTTCACAGGGGCTACCCTTGTTTAAAGACTCTAAATAAAGTAGATAATAAAACTATATATGGAACATCATCGCGTCTGGCTAATGCGATGATGTTAATAACATAA;689
19;57;AATAATAAT;9;127234;127242;15;43;TACTACTAC;9;131304;131312;>GTGGGTGCTCTTAAAAAACAGGTAAAATACTGAAATTTCATTAGGTTATTTTATCAATTTCCCGCTTTCACCGATACCCTTTGGCTGGAGGTGAGTCAGTATCCGGAGTTGATAGCGCAGTTTTCAACTGGTAACCAAACACGTATAAAACAAGGATTAATCGCAAAAGCGCCTCTTGAAGGTTGGCATTATGGCTCTAAGGAAATTGTTAAAGAATTCCATATATATCATAGTGTTGCGATTGAATGTGGTGGCGAAATTTATGATATTGATAATTAAAGGATTGTTACGCCTCGACTACATGATGAAATTCACTACAGGAGATAATGTATATGCATGATTTAAAATATAAAATATATTTTTACACAGAAGGTGAATTTCTTGAAATGCTTGAGGAGATAGTAAATGCAACTAGCAAAGATAAATCCCTAAAAGGGAAAAAATTAGAAAAATATCTCGATACCTTAGTGGATCATTTCATTAAAATTACTGAACATCCTAAAAAGGGAGATCTCATTTTCTATCCTAATTCCCCAGAAGATGGTAAACCTGAAAACATCCTGAAAATCGTCAAAGAATGGCGGCGTTCGCAAGGATTGCCTTTGTTCAAAGATTCAGAATGAACTCTAAACAGAATCTGTCACCTGAAAATCATCACGTTCTGGTTAAGTGATGATTTTCGCTACGAGAAGGTTACGGTGGCGATTGCAGTGATAATAAGCAATGTAAAAAGAAAACATAGGTAAATACTACCTTTCTCTCCTTCCCTGAACATTCATTTTACATATTAATTCACATAATTGAATTGTTATGCGTTTTGTTGCTTGGTGAATCGGTTCAGAGGAAATATTTTTTCGTTTCAATTCTGTTAAGGTCACCCCTTGATGGGTAAATTTAACATTTGTGCATAGTTACAACTTTGAAACGTTATATATGTCAAGTTGTTAAAATGTGCACAGTTTCATGATTTCAATCAAAACCTGTATGGACATAAGGTGAATACTTTGTTACTTTAGCGTCACAGACATGAAATTGGTAAGACCAATTGACTTCGGCAAGTGGCTTAAGACAGGAACTCATGGCCTACAGCAAAATCCGCCAACCAAAACTCTCCGATGTGATTGAGCAGCAACTGGAGTTTTTGATCCTCGAAGGCACTCTCCGCCCGGGCGAAAAACTCCCACCGGAACGCGAACTGGCAAAACAGTTTGACGTCTCCCGTCCCTCATTGCGTGAGGCGATTCAACGTCTCGAAGCGAAGGGCTTGTTGCTTCGTCGCCAGGGTGGCGGCACTTTTGTCCAGAGCAGCCTATGGCAAAGCTTCAGCGATCCGCTGGTGGAGCTGCTCTCCGACCATCCTGAATCACAGTATGACTTGCTCGAAACACGACACGCCCTGGAAGGTATCGCCGCTTATTACGCCGCGCTGCGTAGTACCGATGAAGACAAGGAACGCATCCGTGAACTCCACCACGCTATAGAGCTGGCGCAGCAGTCTGGCGATCTGGACGCGGAATCAAACGCCGTACTCCAGTATCAGATTGCCGTCACCGAAGCGGCCCACAATGTGGTTCTGCTTCATCTGCTAAGGTGTATGGAGCCGATGTTGGCCCAGAATGTCCGCCAGAACTTCGAATTGCTCTATTCGCGTCGCGAGATGCTGCCGCTGGTGAGTAGTCACCGCACCCGCATATTTGAAGCGATTATGGCCGGTAAGCCGGAAGAAGCGCGCGAAGCATCGCATCGCCATCTGGCCTTTATCGAAGAAATTTTGCTCGACAGAAGCCGTGAAGAGAGCCGCCGTGAGCGTTCTCTGCGTCGTCTGGAGCAACGAAAGAATTAGTGATTTTTCTGGTAAAAATTATCCAGAAGATGTTGTAAATCAAGCGCATATAAAAGCGCGGCAACTAAACGTAGAACCTGTCTTATTGAGCTTTCCGGCGAGAGTTCAATGGGACAGGTTCCAGAAAACTCAACGTTATTAGATAGATAAGGAATAACCCATGTCAGAACGTTTCCCAAATGACGTGGATCCGATCGAAACTCGCGACTGGCTCCAGGCGATCGAATCGGTCATCCGTGAAGAAGGTGTTGAGCGTGCTCAGTATCTGATCGACCAACTGCTTGCTGAAGCCCGCAAAGGCGGTGTCAACGTAGCCGCAGGCACCGGTATCAGCAACTACATCAACACCATCCCCGTTGAAGAACAACCGGAGTATCCGGGTAATCTGGAACTGGAACGCCGTATTCGTTCAGCTATCCGCTGGAACGCCATCATGACGGTGCTGCGTGCGTCGAAAAAAGACCTCGAACTGGGCGGCCACATGGCGTCCTTCCAGTCTTCCGCAACCATTTATGATGTGTGCTTTAACCACTTCTTCCGTGCACGCAACGAGCAGGATGGCGGCGACCTGGTTTACTTCCAGGGCCACATCTCCCCAGGCGTTTACGCTCGTGCTTTCCTGGAAGGTCGTCTGACTCAGGAGCAGCTGGATAACTTCCGTCAGGAAGTTCACGGCAATGGCCTCTCTTCCTATCCGCACCCGAAACTGATGCCGGAATTCTGGCAGTTCCCGACCGTATCTATGGGGCTGGGTCCGATTGGTGCTATTTACCAGGCTAAGTTCCTGAAATATCTGGAACACCGTGGCCTGAAAGATACCTCTAAACAAACCGTTTACGCGTTCCTCGGCGACGGTGAAATGGACGAACCGGAATCCAAAGGTGCGATCACCATCGCTACCCGTGAAAAACTGGATAATCTGGTCTTCGTTATCAACTGTAACCTGCAGCGTCTTGACGGCCCGGTCACCGGTAACGGCAAGATCATCAACGAACTGGAAGGCATCTTCGAAGGTGCTGGCTGGAACGTGATCAAAGTGATGTGGGGTAGCCGTTGGGACGAACTGCTGCGTAAAGATACCAGCGGTAAACTGATCCAGCTGATGAACGAAACCGTTGACGGCGATTACCAGACCTTCAAATCGAAAGATGGTGCGTATGTTCGCGAACACTTTTTCGGTAAATATCCTGAAACCGCAGCACTGGTTGCAGACTGGACTGACGAGCAGATCTGGGCACTGAACCGTGGTGGTCACGATCCGAAGAAAATCTACGCTGCATTCAAGAAAGCGCAGGAAACCAAAGGCAAAGCGACGGTAATCCTTGCTCATACCATTAAAGGTTACGGCATGGGCGACGCGGCTGAAGGTAAAAACATCGCGCACCAGGTTAAGAAAATGAACATGGACGGTGTGCGTCACATCCGCGACCGTTTCAATGTGCCGGTGTCTGATGCAGATATCGAAAAACTGCCGTACATCACCTTCCCGGAAGGTTCTGAAGAGCATACCTATCTGCACGCTCAACGTCAGAAACTGCACGGTTATCTGCCAAGCCGCCAGCCGAACTTCACCGAGAAGCTGGAGCTGCCGAGCCTGCAAGATTTCGGCGCGCTGCTGGAAGAGCAGAGCAAAGAGATCTCTACCACTATCGCTTTCGTTCGTGCTCTGAACGTGATGCTGAAGAACAAGTCGATCAAAGATCGTCTGGTACCGATCATCGCCGACGAAGCGCGTACTTTCGGTATGGAAGGTCTGTTCCGTCAGATTGGTATTTACAGCCCGAACGGTCAGCAGTACACCCCGCAGGACCGCGAGCAGGTTGCTTACTATAAAGAAGACGAGAAAGGTCAGATTCTGCAGGAAGGGATCAACGAGCTGGGCGCAGGTTGTTCCTGGCTGGCAGCGGCGACCTCTTACAGCACCAACAATCTGCCGATGATCCCGTTCTACATCTATTACTCGATGTTCGGTTTCCAGCGTATCGGCGATCTGTGCTGGGCGGCTGGCGACCAGCAAGCGCGTGGCTTCCTGATCGGCGGTACTTCCGGTCGTACCACCCTGAACGGCGAAGGTCTGCAGCACGAAGATGGTCACAGCCACATTCAGTCGCTGACTATCCCGAACTGTATCTCTTACGATCCGGCTTACGCTTACGAAGTTGCTGTCATCATGCATGACGGTCTGGAGCGTATGTACGGTGAAAAACAAGAGAACGTT;4061
15;43;TACTACTAC;9;131304;131312;09;26;GCAGCAGCA;9;132212;132220;>ATCACTACGCTGAACGAAAACTACCATATGCCGGCAATGCCGGAAGGTGCTGAGGAAGGTATCCGTAAAGGTATCTACAAACTCGAAACCCTTGAAGGTAGCAAAGGTAAAGTTCAGCTGCTGGGCTCCGGTTCTATCCTGCGTCACGTCCGTGAAGCGGCAGAGATCCTGGCGAAAGATTACGGCGTAGGTTCTGACGTTTATAGCGTGACTTCCTTCACCGAATTGGCGCGTGATGGTCAGGATTGTGAACGCTGGAACATGCTGCACCCGCTGGAAACTCCGCGCGTTCCGTATATCGCTCAGGTGATGAACGACGCTCCGGCAGTGGCATCTACCGACTATATGAAACTGTTCGCTGAGCAGGTCCGTACTTACGTACCGGCTGACGACTACCGCGTACTGGGTACTGATGGCTTCGGTCGTTCCGACAGCCGTGAGAACCTGCGTCACCACTTTGAAGTTGATGCTTCTTATGTCGTGGTTGCGGCGCTGGGCGAACTGGCTAAACGTGGCGAAATCGATAAGAAAGTGGTTGCTGACGCAATCGCCAAATTCAACATCGATGCAGATAAAGTTAACCCGCGTCTGGCGTAAGAGGTAAAAGAATAATGGCTATCGAAATCAAAGTACCGGACATCGGGGCTGATGAAGTTGAAATCACCGAGATCCTGGTCAAAGTGGGCGACAAAGTTGAAGCCGAACAGTCGCTGATCACCGTAGAAGGCGACAAAGCCTCTATGGAAGTACCATCTCCGCAGGCGGGTATCGTTAAAGAGATCAAAGTCTCTGTTGGCGATAAAACCCAGACCGGCGCACTGATTATGATTTTCGATTCCGCCGACGGTGCAGCTGACGCTGCACCTGCTCAGGCAGAAGAGAAGAAAGAAGCAGCTCCG;899
09;26;GCAGCAGCA;9;132212;132220;09;27;CAGCAGCAG;9;132840;132848;>CCAGCGGCTGCCGCGGCAAAAGACGTTAACGTTCCGGATATCGGCAGCGACGAAGTTGAAGTGACCGAAATCCTGGTGAAAGTTGGCGATAAAGTTGAAGCTGAACAGTCGCTGATCACCGTAGAAGGCGACAAGGCTTCTATGGAAGTTCCGGCTCCGTTTGCTGGCACCGTGAAAGAGATCAAAGTGAACGTGGGTGACAAAGTGTCTACCGGCTCGCTGATTATGGTCTTCGAAGTCGCGGGTGAAGCAGGCGCGGTAGCTCCGGCAGCTAAACAGGAAGCAGCTCCGGCAGCGGCCCCTGCATCAGCAGCTGGCGTGAAAGAAGTTAACGTTCCGGATATCGGCGGTGACGAAGTTGAAGTGACCGAAGTGATGGTGAAAGTGGGCGACAAAGTTGCCGCTGAACAGTCACTGATCACCGTAGAAGGCGATAAAGCTTCTATGGAAGTTCCGGCTCCGTTTGCAGGCGTCGTGAAGGAACTGAAAGTCAACGTTGGCGATAAAGTGAAAACTGGCTCGCTGATTATGATCTTCGAAGTTGAAGGCGCAGCGCCTGCGGCAGCTCCTGCGAAACAGGAAGCGGCAGCGCCGGCTCCGGCAGCAAAAGCTGAAGCTC;619
09;27;CAGCAGCAG;9;132840;132848;13;39;GAAGAAGAA;9;135436;135444;>CTCCGGCTGCGAAAGCCGAAGGCAAATCTGAATTTGCTGAAAACGACGCTTACGTTCACGCGACTCCGCTGATCCGCCGTCTGGCACGCGAATTTGGCGTTAACCTGGCGAAAGTGAAGGGCACTGGCCGTAAAGGTCGTATCCTGCGCGAAGACGTTCAGGCTTACGTGAAAGAAGCTATCAAACGTGCAGAAGCGGCTCCGGCGGCGACTGGCGGCGGTATCCCAGGCATGCTGCCGTGGCCGAAGGTGGACTTCAGCAAGTTTGGTGAAATCGAAGAAGTGGAACTGGGCCGTATCCAGAAAATCTCTGGTGCGAACCTGAGCCGTAACTGGGTGATGATCCCGCATGTTACCCACTTCGACAAAACCGATATCACCGAGCTGGAAGCGTTCCGTAAACAGCAGAACGAAGAAGCGGCGAAACGTAAGCTGGATGTGAAGATAACCCCAGTTGTCTTCATCATGAAAGCCGTTGCTGCAGCTCTTGAGCAGATGCCTCGCTTCAACAGTTCGTTGTCGGAAGACGGTCAGCGTCTGACCCTGAAGAAATACATCAACATCGGTGTGGCGGTGGATACCCCGAACGGTCTGGTTGTTCCGGTATTCAAAGACGTCAACAAGAAAGGCATCATCGAGCTGTCTCGCGAGCTGATGACTATTTCTAAGAAAGCGCGTGACGGTAAGCTGACTGCGGGCGAAATGCAGGGCGGTTGCTTCACCATCTCCAGCATCGGCGGCCTGGGGACTACCCACTTCGCGCCGATTGTGAACGCGCCGGAAGTGGCTATCCTCGGCGTTTCCAAGTCCGCGATGGAGCCGGTGTGGAATGGTAAAGAGTTCGTGCCGCGTCTGATGCTGCCGATTTCTCTCTCCTTCGACCACCGCGTGATCGACGGTGCTGATGGTGCCCGTTTCATTACCATCATTAACAACACGCTGTCTGACATTCGCCGTCTGGTGATGTAAGTAAAAGAGCCGGCCCAACGGCCGGCTTTTTTCTGGTAATCTCATGAATGTATTGAGGTTATTAGCGAATAGACAAATCGGTTGCCGTTTGTTGTTTAAAAATTGTTAACAATTTTGTAAGATACCGACGGATAGAACGACCCGGTGGATAATGGGCGTCATAAAAAAAACGTCAGACCCGCCGGAGATAAATATATAGAGGTCATGATGAGTACTGAAATCAAAACTCAGGTCGTGGTACTTGGGGCAGGCCCCGCAGGTTACTCCGCTGCCTTCCGTTGCGCTGATTTAGGTCTGGAAACCGTAATCGTAGAACGCTACAACACCCTTGGCGGTGTTTGCCTGAACGTCGGCTGTATCCCTTCTAAAGCACTGCTGCACGTAGCAAAAGTTATCGAAGAAGCCAAAGCGCTGGCTGAACACGGTATCGTCTTTGGCGAACCGAAAACCGATATCGACAAGATTCGTACCTGGAAAGAGAAAGTGATCAATCAGCTGACCGGTGGTCTGGCTGGTATGGCGAAAGGCCGCAAAGTCAAAGTGGTCAACGGTCTGGGTAAATTTACCGGGGCTAACACCCTGGAAGTTGAAGGTGAGAACGGTAAAACCGTGATCAACTTCGACAACGCGATCATTGCAGCGGGTTCTCGCCCGATTCAACTGCCGTTTATTCCGCATGAAGATCCGCGTATCTGGGACTCCACTGACGCGCTGGAACTGAAAGAAGTACCAGAACGCCTGCTGGTAATGGGTGGCGGTATCATCGGTCTGGAAATGGGCACCGTATACCACGCGCTGGGTTCACAGATTGACGTGGTTGAAATGTTCGACCAGGTCATCCCGGCAGCTGATAAAGACATCGTTAAAGTCTTTACCAAGCGTATCAGCAAGAAATTCAACCTGATGCTGGAAACCAAAGTTACCGCCGTTGAAGCGAAAGAAGACGGCATTTATGTGACGATGGAAGGCAAAAAAGCACCCGCTGAACCGCAGCGTTACGACGCCGTGCTGGTAGCGATTGGTCGTGTGCCGAACGGTAAAAACCTCGACGCAGGCAAAGCTGGCGTGGAAGTTGACGACCGTGGTTTCATCCGCGTTGACAAACAGCTGCGTACCAACGTACCGCACATCTTTGCTATCGGTGATATCGTCGGTCAGCCAATGCTGGCACACAAAGGTGTTCACGAAGGTCACGTTGCCGCTGAAGTTATCGCCGGTAAAAAACATTACTTCGATCCGAAAGTTATCCCGTCCATCGCCTATACCGAACCAGAAGTTGCATGGGTAGGTCTGACTGAGAAAGAAGCGAAAGAGAAAGGCATCAGCTACGAAACCGCCACCTTCCCGTGGGCTGCTTCTGGTCGTGCTATCGCTTCCGACTGCGCAGACGGTATGACCAAGCTGATTTTCGACAAAGAATCTCACCGTGTGATCGGTGGTGCAATTGTCGGTACTAACGGCGGTGAGCTGCTGGGTGAAATCGGCCTGGCAATCGAAATGGGTTGTGACGCTGAAGACATCGCACTGACCATCCATGCGCACCCGACTCTGCACGAGTCTGTGGGCCTGGCGGCAGAAGTGTTCGAAGGTAGCATTACCGACCTGCCGAACCCGAAAGC;2587
13;39;GAAGAAGAA;9;135436;135444;17;49;ATCATCATC;9;136497;136505;>GTAATTTTTCGTTTGCCGGAACATCCTGCAAATTAAGAAGCGGCTATTCTGGCCGCTTCAGATTGTTGATAAAGTGCTCGTGGTTGATGCCGGATGCGGCGTAAACGCCTTATCCGACCTACAAAATCATGCAAATTCAATATATTGCATGGCTTGTGTAGGCCCGATAAGCTTGCGCATCGGGCGATTCGATGTTTGTCATCAGTCTTAAGCGGCTAACAACGCCGCTTTTTTACGCCTGCAATTTACCTTTCCAGTCTCCTTGCTCCACGCTCAGACAACCGTTCGCGTACCGCTGACCGTTGCTCATTATTCAATCGGGCAGTATGGTTACTGTCGTTTAGACGCTGCGGGCGGCTCTCCTGAACTTTCTCTCGAAAAACCTGACGCTGCTCAGGCGAGGCAGACTGGATACGCTGACGTGCTGCATCTCTTTGCTGTTGATTCTGCGGGTTAGTCTGCATTTTCTCGCGAACCGCCTGGCGCTGCTCAGGCGACGCGGACTGAATACGCTGACGTGCCGCTTCTCTTCTCTGCTGATTCTGCGGGTTAGCCTGAATTTTCTCGCGGACTGCCTGGCGCTGCTCAGGAGAAGCCGACTGATAACGCTGACGAGCGGCGTCCTTTTGTTGCTGGGTCAGTGGCTGGCGACGGCTGAAGTCGCGGAAGTCGTCATAGCTCCCATAGTGTTCAGCTTCATTAAACCGCTGTGCCGCTGCCTGACGTTGGGTATCTCGCGTAATGACGGGGGCGGCGTGTGTTCGTTGCTGAAACTGACTTGCTGCCGCATGACGCTGGCTGTCGCGTGTTGGAGCAGGTAACTGCGTGGCGCTCATTCCGCCGTTGACATCGGTTTGATGAAACCGCTTTGCCATATCCTGATCATGATAGGTCACACCATTACGGTAGTTTGGATTGTGCCGCCATGCCATATTCTTATCAGTAAGATGCTCACCGGTGATACGGTTGAAATTGTTGACGTCGATATTGATGTTGTCGCCGTTGTGTTGCCAGTCATTACCGTCACGATGACCGCCATCGTGGTGATGATA;1052
17;49;ATCATCATC;9;136497;136505;18;53;ATGATGATGATG;12;136509;136520;>GTC;3
18;53;ATGATGATGATG;12;136509;136520;08;24;TCGTCGTCG;9;136528;136536;>GTCATGA;7
08;24;TCGTCGTCG;9;136528;136536;02;05;GGCGGCGGC;9;136633;136641;>TCCCAGTCGATGCTGCTGAATAGTGCGTATGTGGTAGCAACGCCCATGCTATAGCCGAATCCGCGCACAAAGCTGTCAACAAACGGTTCTCCGGCT;96
02;05;GGCGGCGGC;9;136633;136641;13;39;GAAGAAGAA;9;137922;137930;>AGATAAACTGGCGGATAAGCGGTATTGGCCCAACTGCCGTAAACCACGTTTGGGTTGTAGTTCGGAATATAAACCACATCCGGATTGGCTGGCTCAATGGTTATTACGGTCGGTGCAGGTTCTGCGACGACGGGGCTGGACGTAGAAACGGTATTTGATTGTGTGGCAGGGGCGTTGGCGGGCTGATTTACCGGTACGACTTTTTTCGTTGTCGCGATGATCTTTTGTTCAGTTGATGACTTCAGCGAGCCGGTTTGTTGCGCCAGTTGCCGCAATCGCTGTACCGAGTCCATCACGTCCTGCGGCTGCGCCAGAAAAGCATCGCCCAGGTTTTGCACCCATTGCGGGTTTTCGCCCATCAATGCCATCAACTGTGGAAAGGCCACCAGTGATTTGACGCTGGCGTCCCAGGGCTGGTCAGATACAGCCTGAATAGCAGCATCGCCTTGTTTAAGTGGATTATCGTGCGACCATTGCACTGCTTGAGCAACGTTTGCCGGATAGGTTGATGCCATTAACACTTGTGAAAGCAGAGAGTCGGGGTATAGCGCGACAGGTGCAACCCATTGATCTATTTGAGCAGTGCTGAATGCGGATTTGACGACGGCAGGCGTTACGGGAGGCGCGGAAACCGTTGCAGGAAGCGTAACTGCGGAGATGTCAGGCGCAGTCTGTTGTGTCGATTGCGCTTCCACAGGCGCTTCCACTGTGCGGCTTTTTATATATAGCCCGGCAGAGGCGGCACAAAGCCCGGCACTGCAAATTAGCGCCAGCACATGGGGTTTAAACGGCAAAGTCATTTTCATAATTCGGATCTCAAGGAAATCGCAATGGTCGGCGAACTGCCACCCGCAGGTGCTGTGAATCCGAGTATAAAGAGGCCGTAGTTTAAATTTTGACTAATCTTGGGATTCGTTGAGAAAGGTGATTATCACCATGCGAATTAACGAAGTTTTTACGGAGGGAAACATTCTCTAGACTATCCTTAACGATTCAGCCACTTTTTTATGTTGCTTTTTTGTAAACAGATTAACACATCGTCAAAATCCTGCTATTCTGCCCGTTGCGGTACTGGGCATTTACCCTACAAACTGCTGTCTCACAGGAGCGTGAAGAGAATCGCCTGCCGCACTATGACAATGAGAGCGAGGAGAACCGTCGTGCTAGAAGAATACCGTAAGCACGTAGCTGAGCGTGCCGCTGAGGGGATTGCGCCCAAACCCCTGGATGCAAACCAAATGGCCGCACTTGTAGAGCTGCTGAAAAACCCGCCCGCGGGC;1280
13;39;GAAGAAGAA;9;137922;137930;10;30;TGCTGCTGC;9;139258;139266;>TTCCTGTTAGATCTGTTAACCAACCGTGTTCCCCCTGGCGTCGATGAAGCCGCCTATGTCAAAGCAGGCTTCCTGGCTGCTGTCGCCAAAGGCGAAGCTAAATCCCCGCTGCTGACTCCGGAAAAAGCCATTGAACTGCTGGGCACTATGCAGGGTGGTTACAACATTCATCCGCTGATCGACGCGCTGGATGATGCCAAACTGGCACCGATCGCTGCCAAAGCACTTTCTCACACGCTGCTGATGTTCGATAACTTCTATGACGTAGAAGAGAAAGCCAAAGCAGGCAACGAATATGCGAAGCAGGTAATGCAGTCCTGGGCGGATGCCGAATGGTTCCTGAATCGCCCGGCGCTGGCTGAAAAACTGACCGTTACCGTCTTCAAAGTCACTGGCGAAACCAACACCGATGACCTCTCTCCGGCACCAGATGCGTGGTCACGCCCGGATATCCCACTGCACGCGCTGGCGATGCTGAAAAACGCCCGTGAAGGTATTGAGCCAGATCAGCCTGGTGTTGTTGGCCCGATCAAACAGATTGAAGCTCTGCAACAGAAAGGTTTCCCGCTGGCGTACGTCGGTGACGTTGTGGGTACGGGTTCATCGCGTAAATCCGCCACGAACTCCGTTCTGTGGTTTATGGGCGATGATATTCCACATGTGCCGAACAAACGCGGCGGTGGTTTGTGCCTCGGCGGTAAAATTGCACCAATCTTTTTTAACACGATGGAAGACGCGGGTGCACTGCCAATCGAAGTCGACGTCTCTAACCTGAACATGGGCGACGTAATTGACGTTTACCCGTACAAAGGTGAAGTGCGTAACCACGAAACCGGCGAACTGCTGGCAACCTTCGAACTGAAAACCGACGTGCTGATTGATGAAGTGCGTGCTGGCGGCCGTATTCCGCTGATTATCGGGCGTGGCCTGACCACCAAAGCGCGTGAAGCACTTGGCCTGCCGCACAGCGATGTGTTCCGTCAGGCGAAAGATGTCGCTGAGAGCGACCGTGGCTTCTCGCTGGCGCAGAAAATGGTGGGCCGAGCCTGTGGCGTGAAAGGCATTCGTCCGGGCGCGTACTGTGAACCGAAAATGACTTCTGTAGGTTCCCAGGACACCACCGGCCCGATGACCCGTGATGAACTGAAAGACCTGGCGTGCCTGGGCTTCTCGGCTGACCTGGTGATGCAGTCTTTCTGCCACACCGCGGCGTATCCGAAGCCAGTTGACGTGAACACGCACCACACGCTGCCGGACTTCATTATGAACCGTGGCGGTGTGTCGCTGCGTCCGGGTGACGGCGTAATCCACTCCTGGCTGAACCGTA;1327
10;30;TGCTGCTGC;9;139258;139266;01;02;CGCCGCCGC;9;142389;142397;>CGGATACCGTCGGTACCGGTGGTGACTCCCATACCCGTTTCCCGATCGGTATCTCTTTCCCGGCGGGTTCTGGTCTGGTGGCATTTGCAGCCGCAACAGGCGTAATGCCGCTGGATATGCCAGAATCCGTTCTGGTGCGCTTCAAAGGCAAAATGCAGCCGGGTATCACCCTGCGCGATCTGGTACACGCGATCCCGCTGTATGCAATCAAACAAGGTCTGCTGACCGTTGAGAAGAAAGGTAAGAAAAACATCTTCTCTGGCCGCATTCTGGAAATTGAAGGTCTGCCGGATCTGAAAGTTGAGCAGGCATTTGAGCTGACCGATGCGTCTGCCGAGCGTTCTGCTGCCGGTTGTACCATCAAGCTGAACAAAGAACCGATCATTGAATACCTGAACTCTAACATCGTCCTGCTGAAGTGGATGATCGCGGAAGGTTACGGCGATCGTCGTACCCTGGAGCGTCGTATTCAGGGCATGGAAAAATGGCTGGCGAATCCTGAGCTGCTGGAAGCCGATGCAGATGCGGAATACGCGGCAGTGATCGACATCGATCTGGCGGATATCAAAGAGCCAATCCTCTGTGCACCGAATGACCCGGACGACGCACGTCCGCTGTCTGCGGTACAGGGCGAGAAGATCGACGAAGTATTTATCGGTTCTTGCATGACTAACATCGGTCACTTCCGTGCTGCTGGTAAACTGCTGGATGCGCACAAAGGTCAGTTGCCGACCCGCCTGTGGGTGGCACCGCCAACGCGTATGGACGCTGCGCAGCTGACCGAAGAAGGCTACTACAGCGTCTTCGGTAAGAGTGGTGCTCGTATCGAGATCCCTGGCTGTTCCCTGTGTATGGGTAACCAGGCGCGTGTAGCAGACGGTGCGACGGTGGTTTCCACCTCTACCCGTAACTTCCCGAACCGTTTGGGTACTGGCGCGAATGTCTTCCTGGCTTCTGCGGAACTGGCTGCTGTTGCGGCGCTGATTGGCAAACTGCCGACGCCGGAAGAGTACCAGACCTACGTGGCGCAGGTAGATAAAACAGCCGTTGATACTTACCGTTATCTGAACTTCGACCAGCTTTCTCAGTACACCGAAAAAGCGGACGGGGTGATTTTCCAGACTGCGGTTTAATAAGTAAGCGCACGCGCTGCGCATAAACGACACAATGCCCGGTGAATGAGATTCCCGGGCATTTTTTATTTCTAAACCATCGCCGTTCCGCTGTTTTTCTCCGGTAAGGCTGCGATAATTACATCAATGGCGCAATGCGATTTCGGCGCATTGCCGGGAGCAGAGGAACACACTATGGATTACGAATTTCTGCGCGATATTACCGGAGTGGTAAAGGTGCGCATGTCCATGGGGCATGAAGTGGTCGGGCACTGGTTTAATGAAGAGGTGAAAGAAAACCTGGCCTTGCTTGATGAAGTGGAACAAGCGGCGCACGCATTGAAAGGTAGCGAACGTTCCTGGCAACGGGCAGGGCATGAATACACGCTATGGATGGATGGTGAAGAGGTGATGGTTCGCGCCAATCAACTGGAATTCGCTGGCGATGAAATGGAAGAGGGGATGAACTACTACGATGAAGAGAGCTTGTCGCTGTGCGGCGTTGAGGATTTTCTTCAGGTGGTGGCGGCTTACCGTAATTTCGTGCAGCAGAAGTAAGTAAATCAGGCGGAGCCTCCGTGCTCCGCCTGAGACGTTAAACAGCGGGCATATTGCGCCCGTAATAAATCTCGCGCATTTCTTTCCACAGCGCAGCGGTAATTTCCTGGCGCTCGCTGTCGGTTAAATCTTCCGGTTTGGTGTGGAACATGTAGTGCTTAAGGTCGAACTCTTTAAGCAACATCTTGGTATGGAAGATATTCTCCTGATAGACGTTTACATCCACCATGTCATACAGCGCCTTCATATCTTCGGACATAAAGTTCTGAATCGAATTAATCTCATGGTCGATAAAGTGCTTCATACCGTTAATGTCGCGGGTAAAACCGCGCACGCGATAATCAATAGTCACAATATCGGACTCAAGCTGGTGGATCAGGTAATTCAGCGCCTTCAGCGGAGAAATCACGCCGCAGGTAGAGACTTCAATATCGGCGCGGAAGGTACATAAACCGCCTTCAGGATGACTTTCCGGGTAGGTATGTACGCAAATATGACTTTTATCGAGATGGGCAACGACCGTTTCTGGCAGTGGGCCGGGATGTTCTGTTTTGTCGATAAGTTTCGGGTCGACCGGTTCTTCACTCACCAGAATAGTGACGCTGGCACCTTGTGGCTCGTAATCCTGGCGGGCGATGTTAAGAATATTGGCCCCGATAATGGAACAGGTTTCTGACAGGATTTCGGTCAGACGGTTGGCATTATAGAGTTCATCGATATAAGCAATATAACCGTCGCGCTCTTCGGTAGTTTTGGCGTAGCAGATATCGTAAATACAAAAACTCAGACTTTTGGTCAGATTATTAAAGCCATGCAGTTTCAGTTTTTTCAATTTCTTATCTTCTCCTTAGGACGGCTGTGAAGCCAGTGCATCTTGCAGATACTGGGGTAAGGCAAAAGCTGCCGTATGGACTGCCGGATTGTAATAACGGCATTTCAGGCCAGAAGCGAGAAAACGCGCCTGAATAATTTCGGTTGAGAGATGGCGTAAGGCGTCGTTATCTGTCGCCCATGCAAAGGTCATGATGCCGCCGTAATAGGTCGGGATCGCCGCCTGATAAAAGCCAACATCGCTGAAGTAATGGCTGAGTTTGCGATGACTGTCGATGGCCTCTTCCTGCTGTAAAAAGCAGACGCCGTTTTGTGCGACGAAGATACCGCCAGGATTCAGGCAACGTTTGCAGCCTTCATAAAATGCAGAAGTAAACAGACTTTCGCCGGGACCGATAGGATCGGTGCAGTCGGAGATAATGACATCAAAGGTCTGGTTGGTTTGATTAACGAAATTGACACCATCGTCGATCACCAGTTTAAAGCGCGGATCGTCGTAACTACCGGCGTTATGGTTGGGAAGATACTGACGGCAGAACGACACGACACCCGCATCGATTTCCACCATCGTGATTGACTCAACGTTTTTATGTCGGGTTACTTCACGCAGCATGGCACCGT;3122
01;02;CGCCGCCGC;9;142389;142397;01;01;CCGCCGCCG;9;143879;143887;>CGATAATCAGCACATGTTTCGCGTGACCGTGGGCCAGTAGCGGAACATGGGTCATCATCTCATGATAGATAAACTCGTCACGCTCGGTGGTTTGTACTACACCATCCAGCGCCATTACGCGACCAAATGCGGCGTTCTCAAAAATGATCAGATCCTGGTGATCGGTCTTTTCATGATACAGAACGTTATCTACCGCAAAGTACTGCCCAAACTGGTCGTGTAGCGTTTCATGCCACTGTTTTTTTTCGGCCATGGGTTGATACCTCCTTTGTTAACACCCGTAAAAAAATGGCGCAACATAATAGCTAACATTGACCGCGGATGCACGGTCAATATTTCTACAAAAAGGTATCAGGGATTATTTGACGTAGGCAAGCAGGCTTAAGGAATCGCGAGCCAGGGCTTTGCACTTTTTAGCGACGGGAATGCCAATGCCGCTGAGATCGCGGTAGCTGTCTTCACCGAGGGCTTTCATGTCGAAGGTGTCGTAATTACTGAGATCCCACTGGTTTTGCTGGGCGAAAAAGACCAGCGCGCGACGAATTTGCCCGTTAGGTAAGTTCTGGTAACCACAATCGTTCTTCAGAAAAACAAAAACTGCCGTTAAATCGGCCATATCTTCGGCTTCAGACTCGCTGAGCGCGTAACTGTTTGCGCAAACGGCCATCAGGCTGCCGAATAACACTGTTCTGAAAAACGTCTTCATTGCTTCTACCAGGGGCTTAAAGAAGATAAACGTTAGCACACTGCGAGCGAGGCGACGACCATTATTGTCGATTAAATTGTGTCTGCGGCTTGACCTTCCCGTAAGGGGAAGGACTATGCTCAACGTTTGATTTTGTTTCGCCTGCTTAAGAATAAGGAAATAACTATGCAACGTCGTGATTTCTTGAAATATTCCGTCGCGCTGGGTGTGGCTTCAGCCTTGCCGCTGTGGAGCCGCGCAGTATTTGCGGCGGAACGCCCAACGTTACCAATCCCTGATTTGCTCACGACCGATGCCCGTAATCGCATTCAGTTAACTATTGGCGCAGGTCAGTCCACCTTTGGCGGGAAAACCGCAACTACCTGGGGCTATAACGGCAATCTGCTGGGGCCGGCGGTGAAATTACAGCGTGGCAAAGCGGTAACGGTTGATATCTACAACCAACTGACGGAAGAGACGACGTTGCACTGGCACGGGCTGGAAGTACCGGGTGAAGTGGACGGCGGCCCGCAGGGAATTATTCCGCCAGGTGGCAAGCGCTCGGTGACGTTGAACGTTGATCAACCTGCCGCTACCTGCTGGTTCCATCCACATCAACATGGCAAGACCGGACGTCAGGTGGCGATGGGGCTGGCTGGTTTGGTGGTGATTGAAGATGACGAGATCCTGAAATTAATGCTGCCAAAACAGTGGGGTATTGATGATGTCCCGGTGATTGTTCAGGATAAAAAATTTAACGCTGACGGGCAGATTGATTATCAACTGGATGTGATGA;1481
01;01;CCGCCGCCG;9;143879;143887;02;06;GCGGCGGCG;9;144535;144543;>TGGGCTGGTTTGGCGATACGCTGCTGACCAACGGTGCAATCTACCCGCAACACGCTGCCCCGCGCGGCTGGCTGCGCCTGCGTTTGCTCAATGGCTGTAATGCCCGTTCGCTCAATTTCGCCACCAGCGACAATCGCCCGCTGTATGTGATTGCCAGCGACGGTGGTCTGCTACCTGAACCAGTGAAGGTGAGCGAGCTACCGGTGCTGATGGGTGAGCGTTTTGAAGTGCTGGTGGAGGTTAACGACAACAAACCATTTGACCTGGTGACGCTGCCGGTCAGTCAGATGGGGATGGCGATTGCGCCGTTTGACAAGCCGCATCCGGTAATGCGGATTCAGCCGATTGCCATTAGTGCCTCTGGTGCTTTGCCAGACACATTAAGTAGCCTGCCTGCGTTACCTTCGCTGGAAGGGCTGACGGTACGCAAGCTGCAACTTTCTATGGACCCAATGCTCGATATGATGGGGATGCAGATGCTGATGGAGAAATATGGCGATCAGGCGATGGCCGGGATGGATCACAGCCAGATGATGGGCCATATGGGGCACGGCAATATGAATCATATGAACCACAGCGGGAAGTTTGATTTCCACCATGCCAACAAAATCAACGGTCAGGCGTTTGATATGAATAAGCCGATGTTT;647
02;06;GCGGCGGCG;9;144535;144543;01;02;CGCCGCCGC;9;148392;148400;>AAAGGGCAGTACGAACGTTGGGTTATCTCTGGCGTGGGCGACATGATGCTGCATCCGTTCCATATCCACGGTACGCAGTTCCGTATCTTGTCAGAAAATGGCAAACCGCCAGCGACGCATCGTGCAGGCTGGAAAGATACCGTTAAGGTAGAAGGTAATGTCAGCGAAGTGCTGGTGAAGTTTAATCACGATGCACCGAAAGAACATGCTTATATGGCGCACTGCCATCTGCTGGAGCATGAAGATACGGGGATGATGTTAGGGTTTACGGTATAAAAAGACCGTATTCGGAAATATGCCCGGATCTCTCCGGGCATTATGGTTACTTCACATCATCCGGCAACGCATAAGCCACAATATAGTCGCCCATCTTCGTACCAAATGAACCGTGACCGCCTGCGGAGATCACCACATACTGCTTGCCATTCACTTCATAGGTCATTGGCGTAGCCTGACCACCCGCTGGTAAACGACCCTGCCACAGTTTTTCACCGTTGCTCATGTTGTAAGCGCGCAGGTAGTTATCTGCCGTAGCGGCGATAAACAGCACGTTACCCGCCGTGGAGATTGGCCCGCCCAGCATCGGCATACCCATATTGAACGGCACCGGTACAGGCATTGGGAATGGCATACTGTCCTGCGGCGTACCAATACGTTTCTTCCACACCACTTCATTGGTTTTCAGATCCAATGCTGAGATATAGCCCCATGCTGGCTGTTTACATGGCAGACCAAACGGTGAGAGGAACGGGTTGAGCGTGACGCCATACGGTACACCGTACTGCGGCTGGATGCCGGATTCCGTACCCGTGCCTTTGGCATCTTTCGGCTGTTCCATCGGGTTACCAGGACCGCGTGGGATCAGTTTCGAAACAAACGGCAGTGCCATTGGGTTGGCAATCGCCACTTCACGATTCGGATCAACGGAAATCCCGCCCCATTCGAACATCCCCAGGTTACCCGGGAAGACCAGCGTACCCTGTTCAGATGGCGGCGTAAAAATGCCTTCATAGCGCATCTGGTGGAACATCACGCGGCACACCAACTGGTCAAACATGGTGGCACCCCACATATCCGCACCGCTCAAATCTTTCGTCGGACGGAAGCTCAGTTCCGAGAAGGGTTGAGTAGGGGTCACGTAATCGCCTTTGGCAGCACCTTGGGGAACCGGTTTTTCCGGGGCCGGAACCACCAGTTCACCATTGCGACGATCGAGCACAAAAATGTTGCCGGTTTTCGCCGGAGCATAAATGACCGGCACTTTCTGACCATTAACGGTGATGTCCGCCAGCGTCGGCTGTGCAGGAAGATCCATATCCCACAGGTCGTGGTGAACGGTCTGGTAGCTCCACGCCAGTTTCCCGGTAGTGGCATTCAGCGCCAGAATCGAGCTGGCATAACGTTCCTGTTCCGGTGTGCGATTACCGCCCCAGATATCTGGCGTGGTCACGCCCATCGGCAGATAGACCAGATCCAGCTTCGCGTCATAGGCCGCTGGTGCCCACGAGTTTGGTGAGTTAAAGGTAAAGGTGTGTTCGTCAGACGGGATCGCATTCGGATCTTTCGCGCCCGGATCAAAAGCCCACAGCAGCTCCCCGGTGTTGACATCAAAACCACGGATCACGCCAGACGTTTCGCGGGTTGAGAAGTTGTCGGTGACTGAACCGGCCATCACGATGGTTTTATCGGTGATAATCGGCGGCGAAGTCGGCTCATACAGACCCGGTTTGGTGTCCGGCATATTGCTTTGCAGATTGAGCACGCCTTTATTGGCGAAGGTTTCGCACAGCTTGCCGTTTTCAGCGTTAATCGCAATCAGACGACCATCATTGACCGGAAGAATGATACGACGCGGGCAATCCGCCATCACTTCCGGCGAAGCAGTTTCTGCTTTGGCTTCATGATAAGAGACGCCACGGCAGGTTACATGCTGGAAGGACTCGTTGGTTTTCAGCTCAGGATCGTAATGCCATTTCTCTTTACCGCTGGCGGCATCCAGCGCAAACAGACGTTGATGCGCGGTACACAGGTAAAGGGTGTCGCCCACTTTAATTGGCGTCACTTCATTGGTGATTTCGCCCGGATCGTTCGGCTGCTTCACATCGCCAGTACGGAACACCCAGGCTTCTTTCAGCTTGTGGACGTTATCAGTGTTAATTTGCTTCAGTGGTGAAAAGCGTTGACCTTCCTGATTGCGACCATAGGCAGGCCAGTCCTGATCGGCAACGGGGGAGATGGCTTCTGCTGGCGTGGTATCGGCGCTTAAGGTGCCGCTGATTTCCTGCGGATCGTTAAATCCGGCCCAGGTCAGGATACCACCGCTAATCAGCAGTGCGACCACCAGTGCGGCAACTGCGCCGCTGGCAGGAATGACCAGGCGACGCCAGACAAACGGCAGGATCAGCCAGATGCCGAAGAAGACCAGAATGTCGCTGCGCGGAGTCAGCGCCCAGAAGTCGAAACCAACTTCCCAGACGCCCCAAATCATAGTGCCGAGCAGCAGGGCTGCGTACAGCCAAAGCGCGGCGCGTTTACTGCGCCACAGCATCCAGGCGACGCCGAGCATCACAAGGCCAGCGATAGGGTAGTACCAGGAGCCGCCAATCGCGACCAGCCAGCCTCCGCCAATGAGTAGATACAGCCCGCAAAGCGCTGCAAAAAGGGCTGTTAGCGTGACGAGTAATCGCCGCGAGCCGGTATTGTTAATTGCCATAAAGAGACACCATTTCAATTCATTAATATTTTAGTAGCAATTAATTATAGGTTTTAACATGTGTGATCGTCATCACAATTCGAGCTTTATTAACAGATTCCGCGAATGAATAGTTTTACTGGTATACTGCGTGTCTTGCGCTTTGTTGCGGTGCTGAAACCTGCCCGTGCGAAGTGATTTGTTTTTAAATCATATGGTTATAGATATGAAACATACTGTAGAAGTAATGATCCCCGAAGCGGAGATTAAAGCGCGTATCGCCGAACTGGGTCGTCAGATTACTGAGCGTTACAAAGACAGCGGCAGCGATATGGTGCTGGTGGGTCTGCTGCGTGGCTCATTTATGTTTATGGCGGACCTGTGCCGTGAAGTTCAGGTATCTCATGAAGTCGACTTTATGACCGCCTCCAGCTACGGTAGCGGCATGTCCACCACCCGTGATGTGAAAATCCTCAAAGACCTGGATGAAGATATCCGTGGCAAGGACGTGCTGATTGTTGAAGATATCATCGACTCGGGGAATACACTGTCGAAAGTGCGTGAGATCTTAAGCCTGCGCGAACCGAAGTCGTTGGCGATTTGTACGCTGCTGGATAAACCGTCCCGTCGTGAAGTGAACGTCCCGGTAGAATTTATCGGTTTCTCGATCCCGGATGAGTTTGTGGTGGGTTACGGCATTGATTACGCACAGCGTTACCGTCATCTGCCGTATATCGGCAAAGTGATTCTGCTGGACGAGTAAGTGTGAAGTTGCCGGATGTGTTGCATCCGGCATGGCGAATTTATTTGTGATTGATGTGCTTCAGCTTGAGGTTGGAGATCCCGTGACGGTAACGTTGCTCAAGGGTTTCGCGGTTAGTCGCTGTGACATCCAGATCACGCAGCAAGCCGTCGTGAATGCCGTAGGCCCAGCCGTGAATGGTAACTTTCTGCCCGCGTTTCCACGCTGATTGCATAATGGTGGAGTGGCCCAGGTTATACACCTGTTCCATGACGTTCAGTTCACACAAGGTATCCAGACGGCGCTCTTGCGGCATTTCGCCGAGCAATGAGCTATGTTTGAACCAGATATCGCGGATATGCAGCAGCCAGTTGTTGATAAGCCCCAGTTCTGGGTTTTCAACTGCGGCTTGTA;3848
01;02;CGCCGCCGC;9;148392;148400;11;33;CAACAACAA;9;150995;151003;>AACCGTAGTGGCCACAGATAATAATGTGTTCAACTTCGAGTACATCCACTGCATACTGAACCACGGAAAGGCAGTTCAGGTCGGTGTGAATGACCAGGTTAGCAACATTACGGTGAACAAAGAGTTCGCCCGGCTCAAGACCGGTTAAACGTTCTGCAGGAACGCGACTGTCGGAACATCCAATCCATAGAAAGCGCGGTTTTTGCGCTTGTGCCAGTTTCTCAAAAAACCCGGGATCCTCTTCCACCAGCATTTTTGACCATAGTGCATTGTTGCTGATGAGTGTATCTATGTCTTTCATGGAGGTTAACGACCTGTAACCAAATAATTACGTTTGGCTAATATAGGGCAACTCCGGGACGATTTAAACCACAGATAAAGTGTAAGAACGTAAGGTAAGTAAAAATTTATGACCATTGCACTGGAACTTCAACAGCTTAAAAAAACCTATCCAGGCGGCGTTCAGGCGCTTCGTGGAATCGATTTGCAGGTCGAAGCGGGTGATTTTTATGCGCTTCTCGGGCCGAACGGGGCCGGAAAATCGACCACTATCGGTATTATCAGCTCTCTGGTAAATAAAACCTCCGGGCGGGTCAGCGTATTTGGTTACGATCTCGAGAAAGATGTCGTAAACGCTAAACGTCAGTTGGGGCTGGTGCCACAGGAATTTAACTTCAACCCGTTTGAAACCGTGCAGCAAATTGTGGTGAATCAGGCAGGGTACTACGGTGTGGAGCGCAAAGAAGCGTACATTCGCAGCGAAAAGTATCTTAAACAACTCGATCTATGGGGAAAACGCAACGAACGTGCGCGTATGTTATCTGGCGGGATGAAGCGCCGTTTAATGATTGCCCGTGCGTTAATGCATGAACCTAAACTACTGATTCTCGACGAACCGACCGCAGGCGTGGATATTGAACTTCGCCGCTCAATGTGGGGCTTTTTGAAGGATTTAAACGACAAAGGCACCACCATCATTCTCACCACACATTACCTGGAAGAAGCAGAAATGCTGTGCCGCAATATCGGCATTATTCAACACGGTGAGCTGGTGGAAAATACTTCGATGAAGGCGCTGCTGGCGAAGCTGAAATCAGAAACCTTTATTCTCGATCTCGCACCGAAAAGTCCGTTACCGAAGCTCGATGGCTATCAGTATCGACTGGTAGATACCGCCACGCTGGAAGTTGAAGTGCTGCGTGAGCAGGGCATCAACAGCGTATTTACGCAGTTAAGTGAGCAGGGCATTCAGGTATTAAGTATGCGTAACAAAGCTAACCGTCTGGAAGAGCTGTTTGTTTCACTGGTTAATGAAAAACAAGGAGATCGCACATGATGCATCTTTACTGGGTGGCGCTAAAAAGCATCTGGGCGAAAGAGATCCATCGCTTTATGCGCATCTGGGTGCAGACGCTGGTGCCGCCAGTCATCACCATGACCCTTTACTTTATTATCTTCGGTAACCTGATTGGTTCGCGTATTGGCGATATGCATGGCTTCAGCTACATGCAGTTCATCGTACCGGGGCTGATCATGATGTCGGTGATCACCAACGCCTACGCTAACGTCGCGTCATCATTTTTTGGTGCCAAGTTCCAGCGTAATATTGAAGAGCTGCTGGTAGCGCCGGTTCCGACTCATGTCATTATTGCCGGATATGTCGGTGGTGGCGTGGCGCGTGGTCTGTTTGTTGGTATTTTGGTGACGGCAATTTCACTGTTTTTTGTGCCGTTTCAGGTGCATTCGTGGGTATTCGTTGCCTTAACCCTGGTGCTCACTGCGGTGCTATTCTCCCTTGCGGGTTTGCTGAACGGCGTGTTTGCCAAAACGTTCGATGACATCAGCCTGGTGCCAACCTTTGTGTTAACGCCACTCACGTATTTGGGCGGGGTGTTTTACTCCCTGACTTTGTTGCCGCCGTTCTGGCAAGGGCTGTCGCACCTGAACCCAATCGTTTATATGATCAGTGGTTTCCGCTACGGCTTCCTCGGTATCAATGATGTTCCGCTGGTCACTACCTTCGGTGTACTGGTGGTCTTTATTGTGGCGTTTTATTTGATCTGTTGGTCGCTGATCCAACGTGGACGTGGTTTGCGTAGCTAAGGCTATTTCCTCTCCTCTGGATTTGGGGGAGAGGAGTTTTGACGGCTATCACCCTTTATCAACAATGGTCAGGGTAGACTGATTTTCGGCTAAGGAGGAAGGCGATGTTAGGTTGGGTAATTACCTGTCACGATGACCGGGCGCAAGAGATACTGGATGCGCTGGAGAAAAAACATGGGGCACTTCTTCAGTGCCGGGCCGTGAATTTCTGGCGCGGATTAAGCTCTAATATGCTCAGCCGCATGATGTGCGATGCCTTGCATGAAACGGACTCTGGTGAGGGCGTTATCTTTTTAACCGATATAGCCGGAGCGCCACCGTACCGCGTGGCTTCATTATTAAGCCACAAACACTCCCGTTGCGAAGTGATTTCTGGTGTCACGTTACCGTTAATTGAACAGATGATGGCTTGCCGTGAAACCATGACCAGTTCAGCGTTTCGCGAGCATATTGTCGAACTGGGTGCGCCGGAGGTGAGTAGTCTTTGGCAC;2594
11;33;CAACAACAA;9;150995;151003;09;26;GCAGCAGCA;9;152838;152846;>AAAAATCCGCCTTTCGTCCTCAAACATAATTTGTATGAGTATTAACCCGCGATTCTGATGACGCTTTTGCTACAATAAAGGCGTTGTTTCACCCTCGGTTATTTTTTCATGTACAAACAAGCTGTTATTCTCCTGCTGATGCTGTTTACCGCAAGTGTCAGTGCCGCGTTACCTGCCCGTTATATGCAAACCATCGAAAATGCCGCGGTCTGGGCGCAAATTGGCGACAAAATGGTGACGGTAGGGAATATTCGGGCCGGACAAATCATTGCCGTGGAGCCCACTGCCGCAAGTTATTACGTATTTAATTTTGGCTTTGGTAAAGGGTTTATCGATAAAGGCCATCTCGAGCCGGTTCAGGGGCGACAAAAAGTTGAAGATGGTTTGGGTGACCTCAACAAGCCGCTGAGTAATCAGAACTTAATAACCAGGAAAGATACGCCGGTTTATAACGCACCGAGTGTGGGCAGTGCGCCATTTGGAGTACTGGCGGACAATTTGCGCTACCCGATTTTGCATAAACTGAAAGACAGGTTAAATCAAACCTGGTATCAGATCCGTATTGGCGATCGACTGGCCTATATCAGCGCGCTGGATGCCCAACCCGATAATGGCTTGCCGGTGCTAACCTATCACCATATTTTGCGCGACGAAGAAAACACCCGTTTTCGCCATACTTCGACGACCACCTCGGTACGCGCTTTCAATAACCAGATGGCCTGGCTGCGCGACAGGGGATACGCGACACTGAGCATGGCGCAGCTGGAAGGTTACGTGAAGAATAAGATCAATCTCCCTGCGCGAGCGGTGGTAATTACCTTTGATGATGGCCTCAAGTCGGTGAGCCGCTATGCGTATCCTGTGTTGAAACAATATGGTATGAAGGCGACGGCGTTTATTGTTACCTCGCGCATCAAACGTCACCCGCAGAAATGGAACCCAAAATCGCTGCAATTTATGAGCGTTTCTGAACTTAACGAAATTCGCGATGTATTTGATTTCCAGTCACATACTCATTTTTTGCATCGGATAGATGGTTATCGGCGGCCTATATTGCTGAGCCGTAGTGAGCACAATATTCTGTTTGATTTTGCACGTTCACGCCGCGCTCTGGCGCAATTTAATCCACATGTTTTGTATCTTTCTTATCCATTTGGCGGATTTAATGACAAAGCCGTGAAGGCAGCAAAAGAAGCCGGATTTCACCTGGCGGTGACGACCATGAAAGGCAAAGTAAAACCGGGGGATAATCCGTTGTTACTAAAACGACTTTATATCTTAAGAACGGATTCGCTGGAGACGATGTCGCGGCTGGTGAGTAACCAGCCGCAGGGATAACAATCAGGCAACCTGTACCGGAATCGCTTTCGCGGTACGTTTCATTTCGTTGTCGCCTTCAAAATAGGCGACGTTGGGTCGCCAGGTGCGAGCTTCTTCATCTGGCATGGTAACGAAGCTGGCGATGATGACAATATCGCCGACGCTGGCGCAGTGGGCCGCCGCACCGTTAACAGAAATAATTCTCGAACCGCGTTCTGCCGCGATGGCATAGGTGGAGAAACGCTTGCCGTTGGTGACATTCCAGATATCAATGGCTTCGTTTTCGAGAATACCGGCTGCGTCAAGAAAATCCTGATCAATGGCGCAAGAACCTTCATAGTGCAGGTCCGCATGAGTCACTTTCACGCGGTGGAGTTTGCCCTGCAGCATCGTGCGAATCATAACTTCTACCTTTCTACCCTGTCGTTAACGAAGCAGGCGATGCCTGCTTTGAGGAAATTCTCACGCAGTATTGCCCGATTTTTGTTGAGTGTCTACTCATCTGACGGCATTT;1834
09;26;GCAGCAGCA;9;152838;152846;07;21;GACGACGAC;9;154658;154666;>GTTTGCGTACCGTGCCGAAGCGTGCCATGTAACGCCTGTAACCAATTGAAATTTATCTGAACGCTGCTCGGTAAACACTAAAGAGGCGGCTGACGACGGCACACCATGACTGGATACTGCCTTCACGCAAGACCACACGGAAGGCAGGGAAGATGGATGCACCGAGTACCACACCGCATGATGCGGTGTTTAAACAATTTTTAATGCATGCGGAAACGGCTCGCGACTTTCTGGATATCCATTTGCCAGCGGAGCTACGCGAACTGTGTGACCTCGACACGCTGCATCTTGAGTCGGGGAGTTTTATTGAAGAAAGCCTGAAAGGGCACAGCACTGACGTGCTCTATTCCGTACAGATGCAGGGTAGTACGGGTTATCTGCATGTTGTGATTGAACACCAAAGCAAGCCAGATAAGAAAATGGCCTTTCGCATGATGCGTTATTCTATTGCTGCCATGCACCGGCATCTGGAGGCTGATCACGATAAGCTGCCGCTGGTGGTGCCAATTCTGTTTTATCAGGGCGAGGCCACACCTTATCCGCTATCAATGTGCTGGTTTGATATGTTTTACTCACCGGAACTGGCGCGACGCGTCTATAACAGTCCTTTCCCGCTGGTGGATATCACTATCACACCGGATGACGAAATCATGCAACATCGGCGGATTGCGATTCTCGAACTGCTGCAAAAACATATTCGCCAGCGCGACTTAATGTTATTGCTGGAGCAACTGGTCACGCTGATTGACGAAGGGTACACTAGCGGAAGTCAGTTAGTTGCCATGCAAAACTATATGCTGCAACGCGGTCATACTGAACAAGCGGATTTGTTTTATGGTGTGGTGAGAGACAGGGAAACGGGAGGGGAGTCTATGATGACGCTGGCGCAGTGGTTTGAAGAGAAGGGGATTCAGCAGGGAAGACAGGAAGTAAGTCAGGAATTCGCCCTGCGTCTTCTGAGTAAAGGAATGTCTCGGGAAGACGTTGCAGAGATGGCAAATTTACCTCTTGCTGAGATTGATAAAATGATTAACTAAGTTGTCTGCATTATGAATAATTGCCTACAGATAACGTGGCAATGAATAACTGGCGCCATCAGCCGTAGCGCCAGTTAAGCATTACGCCAGTTCGACCAGTTTGTTGTCGATCAGGCGAGCATCGCCAAGCCAGGCGGCTACCAGAATCACTGCGCGTTTGCTGTTTTCAGAGACTTCCAGCAATGTGTCGGCATCACGAATCTGAATATCATCGGAACGGAAACCTTTTTCATTCAGTTCTTGCCCGGCAATAGCAATAATTTCATCGAGATCCCGTTCGCCAGCCTGCAATTTGTCGGCAATTGAACTTAAAACCTTGTACAGACCGGGCGCAATTTTGCGTTGTTCCGCCGTCAGATAACCGTTACGGGAACTCAGCGCCAGACCGTCTTTCGCACGCATAATCGGTACGCCGACAATCTCAATATCGAAGCCCATATCAGCAACCATTTTGCGGATCAGCGCCAGTTGCTGAAAATCTTTTTCACCGAAGCAAGCGATATCTGGCTGGACCAGGTTGAACAGCTTGCTGACGATAGTCGACACGCCGCGAAAATGTCCCGGACGGCTGGCACCTTCCAGCATGGTGGAAAGACCGGGAACATCAACATAGGTGTGGGTTTCAGTACCGTTCGGGTAGATCTCTTTTACCGAAGGCGCGAAAACTAAATCCACTTTACGTTTGTTCAGCTTTTCGCAGTCCTCTTGCAAGGTCCGTGGATAACGTGCCAGATCTTCCGGGCGGTCAAACTGCATTGGGTTAACGAAAATACT;1811
07;21;GACGACGAC;9;154658;154666;16;47;TAGTAGTAG;9;160313;160321;>CACATCGGCGCGGGCTTTGGCTTCGTCGACCAGCTTCATATGGCCGTCGTGCAGGTTACCCATGGTGGGCACCAGCGCCACGCGCTTACCTTCCATACGCAGGCGGCGGATTTGCTGACGCAGCAGCGGCAGGGTTTCGATAATTAACACAACGTCACTCCTTAATGGAAACTGTGTTCTTCGCCCGGGTAAACGCCGGACTCCACTTCAGCCATATACTGCCGCACAGCCGCGCGGATGTCGCCCGTTTCGGCGAGGAAATTTTTGGCAAATTTAGGGATATGACCGCCAGTAATGCCGAACGCATCGTGCATCACGAGGATCTGTCCATCGGTAACGTTGCCTGCGCCAATACCGATAACCGGGATCGCCAGTGCTTCGGTAATGCGTTTTGCCAGTTCAACCGGCACGCACTCCAGTACCAGCAGTTGTGCCCCAGCAGCTTCTAAGGCTAATGCATCGCTGAGCAGTCGATCGCCCGCTTCATCGCCGCGCCCCTGGACTTTGTAGCCACCGAAAATATTCACTGACTGTGGGGTTAGGCCTAAATGACCACAAACTGGAACGGCACGTTCGGTCAGCATTTGTACGGTTTCTACCAGCCACTCGCCGCCTTCAATTTTGACCATGTTGGCCCCAGCACGCATGACAGTCGCGGCGTTTTCAAAGGCTTGTTCCGGCGTGGCATACGCCATAAATGGCAGGTCAGCCAGCAGAAGGCAGTTTGGCGCGCCGCGACGCACAGCGGCGGTGTGATAGGCGATATCGGCAACGGTAACCGGTAGCGTGGAGTCATGCCCCTGAACCGTCATGCCCAGTGAATCGCCGACCAGCATGACGTTAAGTCCTTCTTCGGCAAACAGTTTTGCGAAGCTGTAGTCGTAAGCGGTGATGGTTGCGAAACGTTTTTTGTCCTGCTTGCATTTCTGCAATGAAGCAATCGTGGTTGGTTTCATAGCGTATCCTGATAAATGATGTTGTGCTGTCTCGCATTTTATCAGTCACATTGGTGGGGGCAATGATTTATCCGTATCGCACCGCCGTTGTCTGGCGGTGCGATAGTGTTATCAGGGGTAGGTAACCTGAAAAGTGCTGGTGGCTTTAAAATCCCCCGGTTCTATAGCAATATTACCGTCTTGTTTTAATGTAGCCTGGAAATGAAGAGGTTGTGAGGTACCGTTTCCTTTATCCGGGTAAATTCCTCCGGTAGTGTCATCTTCTGTTTCATAATCTTTATAAATAGACGTTGCATCATTTGGTTTCAGTACCATTTGTGCACTTTTAGTGTTTTTTAAACCTTCAATCAGTACACCAACGCCTTTTGCTGCGTCATTTCCTGTGAGTGTGTTAGCCAGAAGTTCTTTGCTTACACTACCCACCTTGTTTGACTTGAGTTTTGTTTCTATATTGCGAACACGAATACAGTTCTGTAGCGTGATATCAAAAGGAACCGCTGTTGCGCCATTTTTTATTTGCGCTGGGGTATAATCACCCATTTTAACCGTTGAACCACTTACCGATGAGCCACTAAGCGCCGCAGTAAAACAGGTAGGGTTTGTTAATACGATATCTGTCAGGTCAAAGTCTATTTTAAGAAAATAGCTGTAGTCATTGATACCAATGCCAGCACCATATGCTTTGAATGAGTAGAGGTAATTATCTGTTCTGGATAATGTTACCCGTTGATTCGTTGTCGGGTTAAAGTCGGTATCGGTATAAAATTCAATCGTGAGCGTTTGCATAACGCCGCCAACGGCCCAATATTTATTTTTTGTATTCGCATTGTTGCAAGACCAATATAGTGTTTGCTCGCTTTCGCCACGCCAGTTAAAAGATTGGCTCGTAGAATCGCCAATATACATGCCTGATGGGTTGATATCAGTATATGTATATGTTGACCAAATGTTTGATATTGCTAACGTGTAATACAGGCCTGGAACAGATGTCTTAAAGAGTTTATGTCCGCCATAACTTTTACCGGAATCAACCATTTTATTTTCAATATGCATTGGCCCGCCGCTTGTGCTACCACTCCTGTTACAGTAAAGGAAACCTCCACCTGAAGCGGAATCTAACTGCGCCCATTTTAATGACACCCCGGTTGGGCCAAGTTGGGTTGGTTTATAAAAAACTAAATTATTGGTGACTGAGCCATACCGGAATTTGACGGTAACATCTCCATTAGGACCTGTCTCTCGCCATTTTTGGCCTGATGGACCAACACCGTAATTATTCCCAACAACATAGCCGACGTGATCATCGGTACCGGCACTTGCTATATAACAACAAGAGCACAGTGCTAAAAAAAGAAAGTATCTGAAGAATATCTTCATTTTTACTCCATTGTCATGCTGCAAGATAATGCTTGCAGCACTTTGTCTGTTATTCGTAGTAAATATCCACTAACACATGGCTTATCAGTGGGCCAGAGGTGACATTCAGCGCTGGATCGATTTTTTGCATTCGGGTGCTAAATTTCCAGGATGAATTATTTAGTGCTGATGACATGACCGGATAAACGGAACGTGAGCTACCAGTGGCACTAAGAACGTTGAAGGTATTTGCCGGGTCCTGAATAGAAAATATAACTACCCCAACATTTTTAGCCCCGGCGTTGTCTTCATTAGCGAATATTTGACTGGAACCTGTCGCCATTACGCCACTGAGTGCGCGAAAATTAATATGTAACTGATTTAACACATTCCCTGTGCCCTGAAGTGTGCAGTCCTGTACTGTAATAGTGAACTCTTTTCCACCGGGGTGATAATTTTCGGCTGAAATGTTTCCGGTAAAATCGCCCACGCCAACGACACCTAAATCAATATTTCCGTTGTTGCTGATTCCACTTTGGCAGGTGTTATTTTTTATATTTGCAACAATGTCAACATCCTGTCCTGCAACCACAGGGGAAGTGGCGCTGAATAGCAACGACAGAAGCAGAATTGATTTTTTCATCAGATTACGTTGAGTGGGACGCATATTTAGTTCCTGAATCAGTCTGCCTGTTAGTTATAAGTCACGGTGAATGTTGCCGGGGCAGTGAAATCACCCGCAGTGACATTTGTGACAGTTTTATCTTTTGCGACCACCAACACCGCACTCATTGGGTAATCGACAACATTGCTGCCCGTCGCATTAGCAATACTGACTTCTTCTGTTGCGGGGGTGACACAACTGAATTGTTTAGCGCCGTTCTTACCTGGTGTGGATGTGCTCCAGACCTCAACGGCGACCGCCGCTGCTTTTGCTGTTGCCGTTGATGCGTTAGCAAATCCAGGACCATTATTAGAATTACCTTCACATAATGCTCGTGTAGTCAATTTTATTTTGGCCTTTTTCCCGGGAATCCCCGCACAGTCTTTGAACTGTAATTTGAAGGTTTTAATTTTAGTTTCGGCATTAATTTCAGAAATATATACATCACCGAAATTGATGGTGGAAATTTTAGTTGTACCGTCATCAGTCAACGTTGATGTACAGGTACCCATTTCTACGTCAGTAGTAACAGTCAGGCCAATACTGTCAGTGGCCGCATGTGAGGAAATGGTTAACAGTGATGAAGCCAGAAATAGACTACCCGATAATCCATAACATAATTTTTTTAATATCATCATTGTCATCCTTGTTATTGATAGCTGAAGTTAAAAGTTGCCAGTGCGCGAAACTTGCCTGGAACACCTTTCCCTACACTTGTTTCACGCAGTGCGACAGTCATCTCAAGTCCATCGGTGCTAATTTCTGATGCACTCCAACGTATATATTCTGCGCTATTAGGTTTCAGAAATGTATCGCCTGAAGTCGCCTTCCTTTTAAATCCCATTCCGATATAGCTTGTGGTGGAGGTTGTATCACTGGCCAGGGGGATAATTAGCGCGGGTGAACTTCCTGATTGATTTCCTGTCAGGGTTGTATCAATCCAGCTAATTCCACTGCTGCATCCATTGGCTACCAATTTAAAGTTGGCTTCAGATTGTGCTGTTTTATTGGCTATTTTATCCATTCCCATCGAGGGAATAACTAAGGTGTACTTATCTTTTCCATTATCAGTGACATTAGTTCCGGTAAGTGTAATATTACAGGTTGTTGCTTTCACGGTAGCGGTAAAATCGACATTAACATCCGTTGCAAATACCGAAGGCGATAACAATAGTCCCATGAGTATTGTTATTTTATGTGGTGTGATTTTTATCATTGGAAGTCCCTTGTGGTTACTGTATCTGACAACGAAGTCCGTTCAGAATAATAGATTGTGCTATTTTTTCTGATGTCGTGTTTTGTTGATAATGAGCAAAACAACTGACCGGTTTGCCCTCTTCAATCCAGGTAATTCGTATATTTCCTTCCTGCCCGATACCGCGAACAAAGGCCTGACCACCCTGACCTACGTTGCCGATGATATTGTTTTGTTCATCATAAATATCCGCTGCAAATGGAATATTTTTACCATCGCTTCGCACGATGTTCATAATTGCCGATTGTCCCTGAACTGTTTCAAAATCAGCAAAGACGACGGCTCCCTGGCGCGGGACGGCGACAGTACTGGTGCTTTTCAATTCAACATCGTTTTCCAGATCGTTAATGTCCAGTGCGATACGATTTTCATGGTATGGCGAAAGGGCGCTGGTCACACCATAACCCCAGCGGTCTACGGTGCTGTTTCCGTAGTTAATACGAGCGCCTTTTGCTCCTGGCGCCTGAATGACAGCCAGAGTGTCGGAATCACTAAAACTGTCATTACTGAACGTCAGCCCGCCGCTATGTAACACAAATCCACCATCAGTATTGAGTGAGAATTGGCGACTATTATCACTGCTTGCTGAGGCTGAACCTGACAGCGTTCCCCACGGCGATTCATAACTGGCATAACCGCCGATATAACTCAAATCATCACTGGATTTATTCATCATATAACCCGTGTTTACGCTGTAGCTGATGCGATTGGTATCGCTGTAACCACTACTGCTGATATTGAGTTGGTTATTACCCTTAAAGTCGCTGTTTAATTGTGTATCAATACTCTGGAAGCCGGAGCTGCGGTGTTCCGTACCCAGTAAATTTTCTATTGGAATTGTGAAGCTGAGATAAATGCTATCGTCGGTTTGACCATCTTCATTCAACGAACGTTGAGCACTGATACTGTAACTGCCCCAGGACGCACTATTGCTATAACCAATAGAGTAATTAGTACTGTTTTGCCCGGAGGCCCAGTAATCTGACCAGCTTCCAGAGAGATAAAATGAACCGTAATCCTTTTTCTCAAATTTCAGCGGTTGGTTGATACTGACCGTGACCTGATTTTTCATGCGCGAGTAATTGCGCATGGATTTAGGCTCAAGATCTTGCTCAGGATGTTCTACTTCATCAATCAGCGTCAGCGCATCATTGAGGCCCAGATAATGCTGGGTGGAGTAGCGATAGGCCGCGATATTTAATGATGTACTGGTATTTTCAAATAACTTGTTCCAGGAAATACGGTAGCTTTGTCCTTGATAGGTTTTATCGTCCGGAATGCTGACATTTGAGTGAGTAACATCGACAGAAAAAGCCCCCACGGGGGTATTCATACCAAGCCCCAGCAATCCGGCGGTATAGTTATTATCGGTTAGCTGAATACCGGTATATCCTGTCAGGTAGTTATTCAAACCA;5646
16;47;TAGTAGTAG;9;160313;160321;18;53;ATGATGATG;9;162982;162990;>CTGGCTTGAAATAAATTAGGCTCATCCTGGATACTGTCTTTTAAAACCTGACCGGCGCTAATATCCCAGCGACCAACGCCAGGGCGCAGCATTTGCACAACAGATGAAAATGGCTGGGAGAACGTCCGTTTTGTGCCATCAGCTTCTTCGATAGTCACAATGAGATCGCTGCCATAACCTGACGGGCTAAGATCGTCAATGGCAAAAGCCCCTGGCGGCACCGTCGTTTCATAGATCTTATAACCATTTTGCATAACGGTTACTTTGGCATTGGTATTCGCTACGCCATGAATGATTGGCGCAAAACTGGCTAATACCGGAGGCAGCATTCGACTGTCACTGTATAAGCGAATACCGCGAATTCTGACTGAATCGAAGGTCTCGCCGGTCGTGTAAGATTCACCAATAACCAGTTGTGAACGTAGTGACGCAAGATCGCGTTGTAAATAGCGATTCTGAAAATCGTAATCGCTATGGACATTGGTCATCCAGTTGTAGTTACCTGAGGCACGTAACCGCCACGCGCCTAAGTTTATCCCACCGTTGAATGCCGCGTAGATACTGTCATTTGTTCTGCCTGGACTTTCACTGTGATATCCATTGAGGTTGTAGGAAAGCATGGCTGCATTAATGCCATTTTCCCACAAAGAGGGATCAACATAGTTTTGATAATTCTTCATAATCCATGCCTGGGGGACATCGATATCCAGGCGTTGATCGTTAACATCGTAACGAATGGATGATTGAGGGATCATTTCAGCCAGATTGAGGCAATCACCAAGATCGTCGTCTCGCTTAAGCAAAATGGCTTTTTCGCTATTCTTGTCTGGTGAACTGATATGAAATTGCAATAAATTTTTCTGCGTAATGCAGGCCTGAGCGTTCTTTTTACCTTCAATAACAGCAAAAGCAATGCTTTGGCTCATGATGGGTTGATCGTTAACATACACACTGACATCGTAAATGCCAGGTAGTGTGGGATTGCCTTCTGTATACCGACTAAGGTCGATATTTGAAGCATCCTTTCCCATCAGAAATGTATGGTCATATTCGACGAGTTCAGCGCATAAAGCACTATTGCTATACAGCAGAGCGCAAAACGTGGCGATGTGGGTAAGGTGATTAGTAGATTTAATAGTCACGTTCTGCTTCCTGCTGTGTTATATCCTTGCCAGATTAAAGGTTGGCGTTGCCTTCAATAGATCCACCAAAATCATTAATGGCGAAAAAATGCACTTTTGCAGAGCTTGTTCTGCCACTCATCCCATTTACCTTGATGACGTCGTTACTGAACGGCGCAATCATTGTCATATCCAGGGGATAGCGTTTGCCGTTGGCTTCTAAATCACCACTGCTAAAAGAGACATAGTAGGGCGTAGGGTTATCAACGCGTAATGCTGCTTTGCCTTCAGATGTTGCCCAGGACCACTTCAGAGCCAATGGTGCATCAGATGAAATTCCACTCAATCCTTCCGGGCGATAGAACAGTTTTATACGTGTGCGAAATGCCAGTTGTAGCAGGCTTTGATTTGCTGCTTTTGCTGCATCGGGTTTTGGTGGAACTTCCAGTACGTTAAACCAGAACACACTTTCTCTGTCTTTTGGCAGAGCACTACTGGCGGTGTACATCAGTTTGATTGTTTGGCCACGTTTAGCATCAATACGTGATACTGGTGGCGTAGCGGTAAAGGGGACAGTAATACTGCCTGGTTCAGCGTTATCATCTCCAGTATCTAACCAACTCTGAACCAGCAATGGGTTATTGCCTTTATTTTCCAGACGTACATTGACGCTTTTTTGTTCGCTTTTATAAACTACGCGTGTACCTGAAATTACGATGTCTGCAATAGCTGATGAGCTAAAAGCCATACAGCTCGCTAAGCACAATGCTGCGGTATGTTTAGTATTAAAAAACATAAACCATTCCTTACAGAATTAATTAAAACAGGGAATAATTATCAAAAGTAAAAATATTTGATGTTATTCCCTGTATATATTCACCCGATCAATTTAAGCGGTTGATATTTACTGGTAAGTAATGGTATATGCTGAGTTGGTTTTTACATAACCGGCAGTAGCTGCTTTGCTTGCATCCGCACGAACATAGGATGCTTTAAAATCGTAGGTTGCAGATTTAGACGTTGAATCCAGAGTTTTGCTGTAAACATCACCCGGATTATTGACCTGAACCTGTTTAATAGTAGAACCTTCAATATTGTGCAGAGCGATATTTACGCCGTCAGACGGGGTGTTAATAGACATGTCGTTGTTCAGTGTTCCTTTGCTGTTACCAAAGAAAACAGAACCGAAGGTCATTTTTGCAGTAGTACCCGGAGCCGGGTTAGCTTTGCTGCAGTCAATAGTAATGCTGAATGGTTTAGCTTTAGCACCTACAGTGGTATCCAGTACACCATCAGTAATTTCAGCAACAGTAGCGGTTTGCAGCAGGATCAGACCGTCTTTGTTACCGCCATCAACACGAGCTTCACAAGTGTTATCAACGACCAGACCGCTAATATTTAATTGACCGCCGTCCATATCGTTAGCAGCAAATGCAGTACCAGCAGCCATTGCCAACATAATACCGGACAGCGCAAAACCTAATTTTTTAGACATAAAAATCCTTGAGTAATATTCCATAAAGCAGATAACAGCATTGC;2660
18;53;ATGATGATG;9;162982;162990;20;58;TATTATTAT;9;163236;163244;>AGATTTTGATGCAATGCCATGTAACTGAACGTTACTTTGTTAATGATGTTTGTTTGTTTTTTACTAAGTATTACATTCATTCATCATTGGGACAGCTATTTTGCATAATGCCATGACATATGCAATTTAATTTTACTAAATATGAAAATTAGTAAAATTAACTTTAAAAAATTAAGGGGGTGGTGTATGGAATTAGAACTTCAGGAAGGTATATTATATTTCTGTGCTTTTATTTATCTTAAATA;245
20;58;TATTATTAT;9;163236;163244;07;19;ACGACGACG;9;163823;163831;>TTGCAATAGCTCGAGATTATTTTCGGAATATATTTATATTCATGCAAAAAATAATTACCACTTATCTAATTCATTAAAGCCTTTTGCCTGTAGAGCTTCAACTAATGATAAGCCATCAGGAAATACCAATTCCGGCGCAATTTCAAACAGTGGCCACAGCATAAAGCCGCGATTTTTCATATCGTAGTGCGGAACGGTCAGACGTTCGGTATTTATTACTTCATTACCAAACAGCATGATGTCGAGATCCAGCGTGCGCGGTCCCCAGCGTTCAGCTTTACGGACGCGACCTTGCTGCAATTCGATACGCTGTGTGTGATTGAGTAGCCCTTCAGGGGCAAGAGTGGTTTTCAGCGCGACGGCGGCATTTAAGTAATCGGGTTGATCTTGCGGCCCCAGCGGTGGGGTGCGGTAAAACGAAGAAACAGCAAGAATGCGGCTTTCTGGAATATCGCCTAATGCTTTCAGGGCAGCATTGACCTGCTCCAGCGGAGAGGCCAGATTGCTGCCTATGGCAATATACGCCACTGTCATGCGGTACCCTCACGACGCGGTGCGCGTTTGCGTGGACGACGAGT;578
07;19;ACGACGACG;9;163823;163831;01;02;CGCCGCCGC;9;164968;164976;>CGGTGACGGTTCTTCATCCAGTTCGTTAAGCATCCCTTTTTGGTCTGGTGGCGCGGAAACCTGGAACTCACCCCACCATTTCACCAGACGTTGCAGTTCAGCGTTACGCTCAACTTCGGCTCGTAAGGCCAACAGGTCGTATGCCGCACGGAACTTAGGATGCTCCAGCAGTTTCCATGCGCGTTTAGCCTGACGACGGGACATACGCAACTGCAACTGCCAGATATCGCGGGTTAGCGTGGTCAGCCGTTTCGGGATCGCCAGTGAACGGCAGGCTTCGTCCAGCACGTCGTTCATCGCCAGTGCGAAAGCGTCGTGATAGGTCAGGCCGCTTTCCTGGGCGATCTTCTGTGCCGTCTCCAGCAATGGGTACCAGAACATGGCGGCAAACAGGAACGCCGGGTTCACGCGCATATCGTTATGGATACGCGTATCGGTATTCTTCAGTACCTGCTCAATAATGCGTTCCATCGGGCTGTCGCCATTTTCCGTGAAGTAGCGGGTAATGGTCGGGAACAGCGGCTGGAACAGATGATATTCACACAGCAGCTTATAGGTTTCGTAACCGTAGCCCGCTTGTAGCAGTTTAAGCGATTCTTCAAACAGGCGTGCCGGTGGGATATCGTTCAGCAGGGTAGCGAGGCGAGGGATCGGTTCTGCGGTTTCCGGGCTGATGCGCATGCCCAATTTGGCGGCAAAACGAACCGCGCGGAGCATCCGTACCGGATCTTCACGGTAGCGCGTTTCCGGGTTACCAATCAGACGGATAACGCCGTCTTTCAGATCCTTCATGCCGCCAACGTAATCACGGACGGTAAAATCTGCCACGCTGTAATACAGGCTGTTGATAGTGAAATCGCGGCGCTGGGCGTCTTCTTCGATGGAGCCGAAAATGTTGTCGCGCAGCAACATACCGTTTTGCCCGCGTTGGGAGGTCGTGCGGTCGCTGACGTTACCTTCGTGATGTCCACGGAAGGTCGCAACTTCGATAATCTCCGGGCCAAACATCACATGAGCCAGACGGAAACGGCGACCCACCAGGCGGCAATTACGGAACAGTTTGCGCACCTGCTCTGGCGTGGCGTTGGTGGTCACGTCAAAATCTTTCGGCTTTTTGCCAAGTAACAGGTCGCGCA;1136
01;02;CGCCGCCGC;9;164968;164976;03;08;CCACCACCA;9;165594;165602;>CAACCAGCCAGGCTTCGTATCCCGCTTTATTGAGCCTGTACATTACCTTCAGGGCATTTTCACTGATATCTTTGCGGGAAATAGCATGCTGCTCACGCGGGATCACCGTCACCTGTGGACGGGCGACTGCCTGTTCAGCCTCGCTTTCCTCGCGGCTTAGCACCTTGCGGCAAAAATTAGCGACTCGGGTAAAAATAGTACACCTCGGTAGTGTCAAACATCATTCAGGACAAAAAAATAGCGGCTAATCATAGCTCAGCATGACGCATTTGAGAATGTTGAATTTACAATTGCCGACTCAGGCACGGCGGTCAGCGTCCAGTTTTTGACGGCTGACTGAAGGATTTGCTCGACGCTGAAATCCTGCCAGTGTGTTTCTACCTGCTGACCCAGAAAATGAAGTGCCGCGATTAACACCGGGCGCGGATCGCCTTTCGGCAACGCAGGCGCATGATTCTGCTTGGAAAGTTTAGCGCCTTGTGGATTAAGCGCCAGCGGTAAATGGATGTAATCTGGCACTTTCCAGCCAAAAAGCTGGTACAGCGAGATTTGCCGCACCGTCGGTTCGATCAAATCTGCCCCGCGGACAATTTCGCTCACGCCCTGGAAGTGATCAT;617
03;08;CCACCACCA;9;165594;165602;04;12;TGGTGGTGG;9;169007;169015;>CCGCCAGGTTATAGGCAAACAAACCATCACGGCGATGAATAATAAAATCTTCCCGTGCCAGTTTTTCGTCGGCGTGAATAATGCCTCGCAGCAGATCAGTAAACTGGGTGACCGGATGCTGCTGGCGGATACGTACTGCGGCGTTGTCTGGTCCATGATGCAAATCCCGGCAATGACCGTCGTAAATACCGCCAATGCTTTGAATACGCGCACGCGTGCAGGTGCAGTAATAACTTAGTCCTTGCTCATGTAACCAGGCGAGTGCTTCGCGATAGGCGTGGTGACGTTGCGATTGCCAGAGAACGTCGCCGTCCCAGTGCAGGCCGTAATGTTCCAGCTGGCGCAGGATAGTTTCTGCGGCACCGGGAACTTCACGAGGCGGGTCGATATCTTCAATGCGTACCAGCCAGCGACCTTGCCGGGCGCGAGCCTGCAAATAGCTGCCAAGCGCAGCAATCAGAGAACCAAAATGAAGCTCGCCGGAAGGAGAGGGGGCGAAGCGGCCAATATAGTGTGTGTCTGTCATCTCTTTGAACAAAAAATAAGGCGGGAGCATTTCCCGCCTGTGGTAAACGTGATGGAACGGCTGTAATTAGCCAGCCATCTGTTTTTCGCGAATTTCAGCCAGCGTTTTGCAGTCGATGCACAGATCGGCTGTCGGGCGCGCTTCCAGACGGCGAATACCAATTTCAACACCGCAGGATTCGCAGTAGCCGAAATCTTCGTCTTCCACTTTTTTCAGCGTCTTCTCGATCTTTTTGATCAGCTTACGCTCGCGATCGCGGTTACGCAGTTCGAGGCTGAACTCTTCTTCCTGGGCTGCACGGTCTACCGGGTCCGGGAAGTTGGCTGCTTCATCCTGCATATGTGTAACGGTGCGATCGACTTCATCCCTGAGTTGATTACGCCATGCTTCCAGAATACGACGGAAGTGCGCCAGCTGGGCTTCATTCATATACTCTTCGCCCGGCTTCTCCTGATATGGTTCCACCCCAGCGATGGCGAGAATACTCAGGGACGATGTTTTACGGTTTTGCCCTTCTTGCATGTTGCTTCTCCTTAACACGCACTATCGATCCCCATGTTCGGGGGAAAAATGAGGCCGCTATAAATAGCAGATGCTTTTCCGGATAGCAATTATCTAAACGTAACACTTGACAACTGTGTGAGGAAAAGCGTATTTGCGCACGCGACCAGAATGTAAATTAACCAGTTACTTACTCTACTACAATGTAACCGGTAGTGATTTTTTAAGAGCCATGCCTTCGGCAGAAAGTTCCGCTTTGTAAGCCAGAATTTCTACCCCCCTCTGTTGAGCTTCTGACAATAGTTGCGCGTATTTCTCATCGATGTGGCGCGCGGGTGAAAACCGTGTAATGGCTGAATGCAGCACGGCGAAAAAGATAACCGCACGCTGGCCTTCAGCCGCTACGCTCATCAACTCCCGAAGGTGTTTCTGACCTCGTTCAGTGACCGCATCGGGAAAATATCCCTGTTCGTTCTCCGCTAACGTAACCGATTTCACTTCAATATAGCAGTCTGGACGCGAATCCGCCTGCAACATAAAGTCAATACGGCTGCGTTCGGCGCCGTATTTTACTTCGCTTTTCAGCGAGCTATAGCCTGCCAGCTCTGAAATTGATTCATTAAGGATAGCCTCTTTCGTCAACCTGTTAGCCCAAAGCGTATTGACGCAAATAATTGCGCCGCTCTGGCTTTGAGTTAATTCCCAGGTGTGTGGGTATTTCCGTTTGGTGTTGTCTGAAGTCGAATACCAGACGGTATCGCCAGGCGTTGCACAACCGGTCATCGCACCCGTATTCGGGCAGTGTAGCGTTAATTCGCGACCATCGGGTGTGATCACATCGGCTAAAAAACGTTTGTAACGCTGAATTAGCGTCGCGCGCTGTAGAGGGGGAGAAAATTCCATTGCGACAATCCTTGTTATTGCGTTAGCGCCCAGCGTTTTAGCGGCGTGTAGCGTGTGCGTCCACGGGCAAACGAGGAGGCGTAAAGGGTGAACTCCGTCACCGTATACGACCAGTTAAAACCTGGCGGCGGGATTGTCACCGCCTCGCTGGCGTCGCGCAATAAGGTAATATGTGGATGAAACGGACGATTGCTTTGAAAACAACCGCTGCGGGCAGCCTGTGAACGGAGCATATTCGCCAGCTGGATTAAGCCGCGTGGCGGCTGTCGCATCCCTAACCACACCACACGCGAACGCAGCCATTGACCGGCGTCATCAAGCGTGAGTGTGAAACCAGGTTGACGAATCCGTCCGGCTAAAAGAGAAAGCGCCTTCTCTTTCTCTGCGCTCACTTCGCCTAAAAATGCCAGAGTCAGATGCAAATTATCGGCGGCGACCGGACGTCCCGCCTCAGGTGGGAAGTGTGTGGCGCGCCAGCGGATAATCTGTTCGCGGATTTCTGCAGGTAAGTCGATAGCAAAGAACAGCCGTTGCGGTTCAGACATGTGAGGCACTCGGTTATGAATTACCGCGATGCTACAATGTGGCGCGAAGAATGTTAACCCTCTGGAGCGTTTTGTGTCGTCGTTGCCCGTTGCTGCCGTCTTACCTGAGTTACTTGCTGCCCTCGATGGTGCATCGCAGGTGTTATTAAGTGCGCCGACCGGGGCCGGGAAATCAACCTGGCTGCCGCTGCAACTGCTGGCGCATCCCGGCATTAACGGGAAAATTATCCTGCTGGAGCCGCGTCGTCTGGCGGCGCGTAACGTTGCGCAACGACTGGCGGAGCTGCTTAACGAAAAGCCAGGCGATACCGTTGGCTACCGGATGCGTGCGCAAAACTGCGTCGGGCCGAATACCCGCCTGGAAGTGGTTACCGAAGGCGTGCTGACGCGGATGATCCAGCGTGACCCGGAACTGAGCGGTGTTGGATTGGTGATCCTTGATGAATTTCATGAGCGCAGCTTGCAGGCGGATTTGGCGTTGGCGCTGTTACTCGATGTGCAACAAGGTCTGCGTGATGACCTTAAACTGCTGATTATGTCGGCTACGCTGGACAACGACCGCTTGCAGCAAATGCTGCCAGAAGCGCCCGTCGTCATCTCAGAAGGGCGCTCGTTTCCGGTTGAACGCCGTTATTTGCCGCTGCCCGCTCATCAGCGTTTTGACGAAGCCGTCGCGGTTGCCACCGCCGAAATGCTGCGTCAGGAAAGTGGATCATTACTGTTATTTTTACCTGGCGTCGGAGAAATTCAGCGTGTGCAGGAACAACTGGCTTCACGCATCGGCAGTGATGTGTTGCTCTGCCCGCTGTATGGCGCGTTGTCGCTGAACGATCAGCGAAAAGCGATCCTCCCGGCACCGCAAGGGATGCGTAAAGTGGTGCTGGCGACCAATATTGCTGAAACCAGTTTAACCATCGAAGGTATTCGTC;3404
04;12;TGGTGGTGG;9;169007;169015;07;19;ACGACGACG;9;169436;169444;>ATTGTGCCCAGGAGCGTGTGGCGCGTTTTGATCCGCGTACAGGGCTTACGCGGCTGGTTACTCAACGCGTTAGTCAGGCGTCGATGACGCAACGTGCCGGGCGTGCCGGGCGTCTGGAGCCGGGTATCTGCCTGCATTTAATCGCCAAAGAACAAGCAGAACGCGCTGCCGCACAAAGTGAACCGGAGATCTTACAAAGCGATCTTTCCGGTTTGCTGATGGAATTACTGCAATGGGGATGCAGCGATCCGGCGCAGATGAGCTGGCTGGATCAACCGCCAACGGTGAATCTACTGGCCGCGAAACGCCTGTTACGGATGCTGGGGGCGCTGGACGGTGAACGGCTTAGTGCGCAAGGGCAAAAAATGGCAACGCTGGGTAACGATCCGCGTTTAGCGGCAATGCTGGTTAGCGCGAAGA;420
07;19;ACGACGACG;9;169436;169444;18;54;TGATGATGA;9;170106;170114;>AAGCTGCTACCGCGGCAAAAATTGCCGCCATTCTCGAAGAGCCGCCACGGATGGGCAATAGTGACCTGGGCGTGGCGTTTTCGCGCAATCAACCCGCCTGGCAGCAACGTAGTCAGCAACTGTTAAAACGCTTAAACGTACGCGGCGGTGAGGCAGACAGTTCGCTTATCGCGCCGCTACTTGCCAGAGCGTATGCCGATCGCATTGCTCGTCGCCGTGGGCAAGATGAACGCTATCAACTGGCGAACGGCATGGGGGCGATGCTCGATGCCGACGATGCGCTAAGCCGCCACGAATGGTTGATCGCACCGTTATTATTGCAGGGCAGCGCCTCACCGGATGCACGGATTTTACTGGCGCTGCCGGTCGATATTGATGAGTTAGTACAACGCTGCCCGCAGCTGGTACAGCAGTCTGACACTGTGGAGTGGGATGACGCGCAAGGTACGCTGAAAGCCTGGCGTCGGCTGCAAATTGGTCAGTTGATGGTTAAAGTGCAACCGCTGGCGAAACCCTCGGAAGACGAGTTGCATCAGGCGATGCTTAACGGCATTCGTGATAAAGGTTTAAGCGTGCTCAACTGGACGGCGGAAGCGGAACAGCTACGCTTGCGTTTGTTATGCGCCGCAAAGTGGTTGCCGGAATATGACTGGCCAGCGGT;661
18;54;TGATGATGA;9;170106;170114;14;42;TCTTCTTCT;9;170605;170613;>AAGTTTGTTGGCGACGCTGGAAACGTGGCTACTGCCGCATATGACAGGCGTACATTCGCTACGCGGCCTGAAATCACTCGATATTTATCAGGCACTGCGTGGATTACTTGATTGGGTAATGCAGCAACGTCTGGATAGTGAATTGCCTGCGCATTACACTGTGCCGACGGGAAGCCGGATCGCCATTCGTTACCATGAAGATAACCCGCCCGCGCTGGCGGTGAGAATGCAGGAGATGTTTGGTGAGGCCACTAATCCGACTATCGCCCAGGGGCGCGTACCGTTGGTGCTGGAGTTGCTTTCCCCTGCCCAAAGGCCGCTGCAAATCACGCGTGATTTGAGCGCCTTCTGGAAAGGAGCGTACCGTGAGGTGCAAAAAGAGATGAAAGGGCGTTATCCCAAACATGTCTGGCCGGACGACCCGGCAAACACCGCACCGACGCGACGAACGAAAAAGTATTCGTGAAGACCAAAGCAAATTTGAGAGATA;490
14;42;TCTTCTTCT;9;170605;170613;08;22;CGTCGTCGT;9;170746;170754;>GTCTTGCAACAGAAGAACAGAAAATCGGGCTTTTGCGCCTGAATATTGCGGAGAAAAAGCATGGCCGGGAATGACCGCGAGCCAATTGGACGCAAAGGGAAACCGACGCGTCCGGTCAAACAAAAGGTAAGC;132
08;22;CGTCGTCGT;9;170746;170754;10;28;GCTGCTGCT;9;170874;170882;>TACGAAGATGACGATGATTACGACGATTATGATGACTATGAGGATGAAGAACCGATGCCGCGCAAAGGTAAGGGCAAAGGCAAAGGGCGTAAGCCTCGTGGCAAACGCGGCTGGCTATG;119
10;28;GCTGCTGCT;9;170874;170882;09;26;GCAGCAGCA;9;173070;173078;>AAAACTGGCTATCGTTTTTGCCGTGCTGATCGCCATTTACGGCGTTTATCTCGATCAAAAAATTCGTAGCCGTATTGATGGCAAGGTCTGGCAATTGCCCGCGGCAGTTTATGGTCGAATGGTCAACCTTGAGCCAGACATGACCATCAGCAAGAACGAGATGGTGAAGCTGCTGGAGGCGACCCAGTATCGCCAGGTGTCGAAAATGACCCGTCCTGGCGAGTTTACCGTACAGGCCAACAGCATTGAGATGATCCGCCGTCCGTTTGATTTCCCGGACAGCAAAGAAGGGCAGGTGCGCGCGCGTCTGACCTTTGATGGCGATCATCTGGCGACGATCGTCAATATGGAGAACAACCGTCAGTTCGGTTTCTTCCGTCTTGATCCGCGCCTGATCACCATGATTTCTTCGCCAAACGGTGAGCAGCGTCTGTTTGTGCCGCGCAGTGGTTTCCCGGATTTGCTGGTGGATACTTTGCTGGCGACAGAAGACCGTCATTTCTACGAGCATGATGGGATCAGTCTCTACTCAATCGGACGTGCGGTGCTGGCAAACCTGACTGCCGGACGCACGGTGCAGGGGGCGAGTACGCTGACGCAACAGTTGGTTAAAAACCTGTTCCTCTCCAGCGAGCGTTCTTACTGGCGTAAAGCGAACGAAGCCTACATGGCGCTGATCATGGACGCGCGTTACAGCAAAGACCGTATTCTTGAGCTGTATATGAACGAGGTGTATCTCGGTCAGAGCGGCGACAACGAAATCCGCGGCTTCCCGCTGGCGAGCTTGTATTACTTTGGTCGCCCGGTAGAAGAATTGAGCCTCGATCAGCAGGCGCTGTTGGTGGGTATGGTGAAAGGGGCGTCCATCTACAACCCGTGGCGTAACCCGAAACTGGCGCTGGAGCGACGTAACCTGGTACTACGTTTGCTGCAACAGCAACAAATTATTGATCAAGAACTCTACGACATGCTGAGTGCGCGTCCGCTGGGTGTTCAGCCGCGCGGTGGGGTGATCTCTCCTCAGCCAGCCTTTATGCAGCTGGTGCGTCAGGAGCTGCAGGCGAAATTAGGCGATAAGGTAAAAGATCTCTCCGGCGTGAAGATCTTCACTACCTTTGACTCGGTGGCCCAGGACGCGGCAGAAAAAGCCGCCGTGGAAGGCATTCCGGCACTGAAGAAACAGCGTAAGTTGAGCGATCTTGAAACCGCGATTGTGGTTGTTGACCGCTTTAGCGGTGAAGTTCGTGCGATGGTCGGTGGTTCTGAGCCGCAGTTTGCGGGCTACAACCGTGCGATGCAGGCGCGTCGTTCGATTGGTTCCCTTGCAAAACCAGCGACTTATCTAACGGCCTTAAGCCAGCCGAAAATCTATCGTTTGAATACGTGGATTGCCGATGCGCCAATCGCGCTGCGTCAGCCGAATGGCCAGGTCTGGTCACCGCAGAACGATGATCGTCGTTATAGCGAAAGTGGCAGGGTGATGCTGGTAGATGCGTTGACCCGTTCGATGAACGTGCCGACGGTGAATCTGGGCATGGCGTTGGGGCTACCTGCGGTTACGGAGACCTGGATTAAACTGGGTGTGCCGAAAGATCAACTGAATCCAGTTCCAGCAATGTTGTTGGGGGCGTTGAACTTAACGCCAATCGAAGTGGCGCAGGCCTTCCAGACTATCGCCAGCGGTGGTAATCGTGCTCCGCTTTCCGCGCTACGTTCAGTCATCGCAGAAGACGGCAAGGTGTTGTATCAGAGCTTCCCGCAGGCGGAACGCGCTGTTCCGGCGCAGGCGGCGTATCTGACACTATGGACCATGCAGCAGGTTGTACAACGCGGTACGGGTCGTCAGCTTGGGGCGAAATACCCGAACCTGCATCTGGCAGGGAAAACAGGGACTACCAACAATAACGTAGATACCTGGTTTGCGGGCATTGATGGGAGCACGGTGACCATCACCTGGGTCGGCCGTGATAACAACCAGCCGACCAAACTGTATGGTGCCAGCGGGGCAATGTCGATTTATCAGCGTTATCTGGCTAACCAGACGCCAACACCGCTGAATCTTGTTCCGCCGGAAGATATTGCAGATATGGGCGTGGACTACGACGGCAACTTTGTTTGCAGCGGTGGTATGCGTGTCTTGCCGGTCTGGACCAGCGATCCGCAATCGCTGTGCCAGCAGAGTGAGAT;2187
09;26;GCAGCAGCA;9;173070;173078;18;54;TGATGATGA;9;174567;174575;>ACCGTCAGGCAATCCGTTTGATCAGTCTTCTCAGCCGCAGCAACAGCCGCAACAGCAACCTGCTCAGCAAGAGCAGAAAGACAGCGACGGTGTAGCCGGTTGGATTAAAGATATGTTTGGGAGTAATTAACGTCTAAGCGTGATATACCGGATGGCGAGCTGCCATCCGGTAAAATAACATCCCCTCCAAAGTATTAACCCTTTCTTTTCATCTGATTGTTTATTGACCCTTCAGGAATGCGCAGATTGCGTACCGCTTGCGAACCCGCCAGCGTTTCGAATATTATCTCATCTTTATAATAATCATTCTCGTTTACGTTATCATTCACTTTACACCAGAGAAATACCAATGGCACCTTCCAAAACTGCTCAGCCAAAACACTCACTGCGTAAAATCGCAGTTGTAGTAGCCACAGCGGTTAGCGGCATGTCTGTTTATGCACAGGCAGCGGTTGAACCGAAAGAAGACACTATCACCGTTACCGCTGCACCTGCGCCGCAAGAAAGCGCATGGGGGCCGGCTGCAACTATTGCGGCGCGACAGTCAGCTACCGGCACTAAAACCGATACGCCGATTCAAAAAGTACCTCAATCTATTTCTGTCGTCACCGCTGAAGAGATGGCGCTGCATCAGCCTAAGTCGGTGAAAGAAGCGCTTAGCTATACGCCGGGTGTCTCTGTTGGTACGCGTGGCGCATCCAACACCTATGACCACCTGATCATTCGCGGTTTTGCGGCAGAAGGCCAAAGCCAGAATAACTATCTGAATGGCCTGAAGTTGCAGGGCAACTTCTATAACGATGCGGTCATCGACCCGTATATGCTGGAACGTGCTGAAATTATGCGTGGCCCGGTTTCCGTGCTTTACGGTAAAAGCAGTCCTGGCGGTCTGTTGAATATGGTCAGCAAGCGTCCGACCACCGAACCGCTGAAAGAAGTTCAGTTTAAAGCCGGTACTGACAGCCTGTTCCAGACCGGTTTTGACTTCAGCGATGCGCTGGATGATGACGGCGTTTATTCTTATCGCCTGACCGGTCTTGCGCGTTCTGCCAATGCCCAGCAGAAAGGGTCAGAAGAGCAGCGTTATGCTATTGCACCGGCGTTCACCTGGCGTCCGGATGATAAAACCAATTTCACCTTCCTTTCTTACTTCCAGAACGAGCCGGAAACTGGTTATTACGGCTGGTTGCCGAAAGAGGGAACCGTTGAGCCGCTGCCGAACGGTAAGCGTCTGCCGACAGACTTTAACGAAGGGGCGAAGAACAACACCTATTCTCGTAACGAGAAGATGGTCGGCTACAGCTTCGATCACGAATTTAACGATACCTTTACTGTGCGTCAGAACCTGCGCTTTGCTGAAAACAAAACCTCGCAAAACAGCGTTTATGGTTACGGCGTCTGCTCCGATCCGGCGAATGCTTACAGCAAACAGTGTGCGGCATTAGCGCCAGCGGATAAAGGCCATTATCTGGCACGTAAATACGTCGT;1488
18;54;TGATGATGA;9;174567;174575;04;11;GTGGTGGTG;9;174962;174970;>GAAGCTGCAAAACTTCTCCGTTGATACCCAGTTGCAGAGCAAGTTTGCCACTGGCGATATCGACCACACTCTGCTGACCGGTGTCGACTTTATGCGTATGCGTAATGACATCAACGCCTGGTTTGGTTACGACGACTCTGTGCCACTGCTCGATCTGTACAATCCGGTGAATACCGATTTTGACTTCAATGCGAAAGACCCGGATAACTCCGGGCCGTACCGCATTCTGAATAAGCAGAAGCAAACGGGCGTTTATGTTCAGGATCAGGCGCAGTGGGATAAAGTGCTGGTCACCCTGGGCGGTCGTTACGACTGGGCAGATCAAGAATCTCTTAACCGCGTAGCGGGAACGACCGATAAACGTGATGACAAACAGTTTACCTGGC;386
04;11;GTGGTGGTG;9;174962;174970;10;30;TGCTGCTGC;9;177459;177467;>TTAACTACCTGTTTGATAATGGTGTAACACCATACTTCAGCTATAGCGAATCGTTTGAACCTTCTTCGCAAGTTGGGAAGGATGGTAATATTTTCGCACCGTCTAAAGGTAAGCAGTATGAAGTCGGCGTGAAATATGTACCGGAAGATCGTCCGATTGTAGTTACTGGTGCCGTGTATAATCTTACTAAAACCAACAACCTGATGGCGGACCCTGAGGGTTCCTTCTTCTCGGTTGAAGGTGGCGAGATCCGCGCTCGTGGCGTAGAAATCGAAGCGAAAGCGGCGCTGTCGGCGAGTGTTAACGTAGTCGGTTCTTATACTTACACCGATGCGGAATACACTACCGATACTACCTACAAAGGCAATACGCCTGCACAGGTGCCAAAACACATGGCTTCGCTGTGGGCTGACTATACCTTCTTTGACGGTCCGCTTTCAGGTCTGACGCTGGGCACCGGTGGTCGTTATACTGGCTCCAGCTATGGTGATCCGGCTAACTCCTTTAAAGTGGGAAGTTATACGGTCGTGGATGCGTTAGTGCGTTATGATCTGGCGCGAGTCGGCATGGCGGGCTCCAACGTGGCGCTGCATGTCAACAACCTGTTTGATCGTGAATACGTCGCCAGCTGCTTTAACACTTATGGTTGCTTCTGGGGCGCAGAACGTCAGGTCGTTGCAACCGCAACCTTCCGTTTCTAATTTCTCTTTTGGGGCACGGATTTCCGTGCCCGTTTCACAAGTTGGCTGTTATGCAGGAATACACGAATCATTCCGATACCACTTTTGCACTGCGTAATATCTCCTTTCGTGTGCCCGGGCGCACGCTTTTGCATCCGTTGTCGTTAACCTTTCCTGCCGGGAAAGTGACTGGTCTGATTGGTCACAACGGTTCTGGTAAATCCACTCTGCTCAAAATGCTTGGTCGTCACCAGCCACCGTCGGAAGGGGAGATTCTTCTTGATGCCCAACCGCTGGAAAGCTGGAGCAGCAAAGCGTTTGCCCGCAAAGTGGCTTATTTACCGCAGCAGCTTCCTCCGGCAGAAGGGATGACCGTGCGTGAACTGGTGGCGATTGGTCGTTACCCGTGGCATGGCGCACTAGGGCGCTTTGGTGCTGCAGATCGCGAAAAGGTCGAGGAAGCTATCTCGCTGGTTGGCTTAAAACCGCTGGCGCATCGGCTGGTCGATAGCCTCTCTGGCGGCGAACGTCAACGGGCGTGGATCGCCATGCTGGTGGCGCAGGATAGCCGCTGTCTGTTGCTCGACGAACCGACCTCGGCGCTGGATATCGCCCACCAGGTTGATGTACTGGCGCTGGTGCATCGTTTAAGTCAGGAGCGAGGCCTGACGGTCATTGCCGTGCTGCACGATATAAATATGGCGGCGCGCTACTGTGATTATCTGGTCGCCCTGCGCGGCGGTGAAATGATTGCTCAGGGAACGCCTGCGGAAATTATGCGCGGCGAAACCCTCGAAATGATTTATGGCATCCCGATGGGTATTCTGCCGCATCCGGCGGGTGCTGCACCTGTGAGTTTTGTTTATTGATGAGCGGCTTACCTCTTATTTCGCGCCGCCGACTGTTAACGGCGATGGCGCTTTCTCCGTTGTTATGGCAGATGAATACCGCCCACGCGGCAGTTATTGATCCCAATCGTATTGTGGCACTGGAGTGGTTGCCGGTGGAGTTACTGCTGGCGCTCGGCATCGTGCCTTACGGCGTGGCGGACACCATCAACTATCGCCTGTGGGTCAGCGAACCGCCATTGCCGGACTCAGTGATTGACGTTGGTTTGCGTACAGAACCCAACCTTGAACTGCTGACCGAAATGAAACCGTCGTTTATGGTCTGGTCTGCAGGATATGGCCCTTCACCAGAAATGCTGGCACGTATTGCGCCGGGGCGCGGATTTAACTTCAGCGACGGCAAACAGCCACTGGCGATGGCGCGTAAATCACTGACGGAAATGGCAGATTTACTTAACCTGCAAAGCGCAGCGGAAACGCATTTAGCGCACTATGAAGACTTTATCCGCAGCATGAAACCCCGCTTTGTGAAGCGTGGTGCACGCCCGTTATTGCTGACGACGCTTATCGATCCGCGCCATATGTTGGTCTTCGGTCCAAACAGCTTGTTCCAGGAAATTCTCGATGAGTACGGCATCCCAAATGCCTGGCAAGGGGAAACCAACTTCTGGGGCAGTACCGCCGTCAGTATCGATCGTCTGGCAGCGTATAAAGACGTTGATGTGCTCTGTTTTGATCACGACAACAGCAAAGACATGGATGCGCTAATGGCAACCCCGCTGTGGCAGGCCATGCCGTTTGTCCGCGCCGGACGCTTTCAGCGCGTACCTGCAGTCTGGTTCTATGGTGCGACGCTTTCTGCAATGCACTTTGTGCGTATTCTGGATAACGCCATCGGAGGTAAAGCGTGAGTAAACGAATTGCGCTTTTTCCGGTGTTATTGCTGGCGCTGCTGGTGGT;2488
10;30;TGCTGCTGC;9;177459;177467;04;11;GTGGTGGTG;9;178489;178497;>GGCGTTGACCTGGATGAACTTCTCGCAGGCGCTGCCGCGCAGCCAGTGGGCGCAGGCCGCCTGGTCGCCGGATATTGACGTCATCGAGCAGATGATTTTTCACTACAGCTTGTTGCCGCGTCTGGCGATTTCGCTGCTGGTGGGCGCGGGCCTGGGGCTGGTGGGCGTGCTGTTTCAGCAAGTGCTGCGTAACCCGCTGGCGGAACCGACGACATTGGGTGTTGCAACAGGCGCGCAACTGGGGATTACCGTCACCACGCTCTGGGCAATCCCCGGCGCGATGGCGAGCCAGTTTGCTGCGCTGGCAGGGGCTTGTGTTGTTGGCTTAATCGTCTTTGGCGTCGCGTGGGGGAAACGGCTTTCGCCGGTAACGCTGATCCTCGCGGGGCTGGTAGTGAGCCTTTATTGCGGCGCAATCAATCAGTTACTGGTTATCTTCCATCATGACCAACTGCAAAGCATGTTCCTGTGGAGCACCGGAACGCTGACGCAAACCGACTGGGGCGGCGTTGAGCGTTTATGGCCGCAGCTGCTGGGCGGCGTGATGCTGACGTTATTGCTACTTCGCCCGTTAACTCTGATGGGGCTTGATGATGGCGTGGCGCGCAATCTCGGGCTGGCCTTGTCGCTCGCTCGTCTGGCGGCGTTGTCGCTGGCGATTGTCATCAGTGCGCTGCTGGTGAACGCGGTGGGGATTATCGGCTTTATCGGTTTGTTCGCGCCACTGCTGGCGAAAATGCTGGGGGCGCGGCGTTTGTTGCCACGGTTGATGCTGGCATCGCTGATTGGTGCGTTAATTCTGTGGCTTTCTGATCAAATCATCCTCTGGCTGACTCGCGTGTGGATGGAAGTGTCCACCGGTTCGGTCACTGCGTTGATCGGTGCGCCGCTGCTACTGTGGTTGCTGCCGCGTTTACGCAGCATTAGCGCGCCGGATATGAAGGTGAACGATCGTGTCGCGACTGAACGCCAACACGTGCTGGCGTTTGCCCTCGCGGGCGGCGTGCTGCTGTTGATGGCT;1021
04;11;GTGGTGGTG;9;178489;178497;10;28;GCTGCTGCT;9;179109;179117;>GCGCTGTCGTTTGGTCGTGATGCGCACGGCTGGACGTGGGCGAGCGGGGCGTTGCTCGAGGATTTGATGCCCTGGCGCTGGCCGCGAATTATGGCTGCGCTGTTTGCGGGCGTCATGCTGGCGGTGGCGGGCTGTATTATTCAGCGGCTGACCGGAAACCCGATGGCAAGCCCGGAAGTGCTGGGGATTAGCTCCGGCGCGGCGTTTGGCGTGGTGTTAATGCTGTTTCTGGTGCCGGGTAATGCCTTTGGCTGGCTGTTACCCGCAGGCAGTCTCGGGGCGGCGGTGACGCTGTTGATCATTATGATCGCCGCCGGACGTGGTGGATTTTCCCCACACCGCATGTTACTGGCGGGGATGGCGTTAAGTACCGCGTTCACCATGCTTTTGATGATGTTGCAGGCAAGTGGTGACCCGCGAATGGCGCAAGTTCTGACCTGGATTTCCGGTTCGACCTACAACGCGACCGATGCGCAGGTCTGGCGTACCGGAATTGTGATGGTGATTTTGCTGGCGATTACCCCGCTGTGCCGCCGCTGGCTGACCATTTTACCGCTGGGTGGTGATACCGCACGAGCCGTGGGGATGGCGCTGACGCCGACGCGAATTGC;611
10;28;GCTGCTGCT;9;179109;179117;10;30;TGCTGCTGC;9;181470;181478;>GTTAGCGGCTTGCCTGACGGCGACCGCGACAATGACCATTGGACCGTTGAGTTTTGTTGGTTTAATGGCACCGCATATTGCGCGGATGATGGGCTTTCGACGGACGATGCCACACATCGTAATTTCGGCGCTGGTGGGTGGTTTACTGCTGGTGTTCGCTGACTGGTGTGGGCGGATGGTGCTGTTTCCATTCCAGATCCCCGCGGGGCTGCTGTCGACCTTTATCGGCGCGCCATATTTTATCTATTTGTTGAGAAAGCAGAGCCGTTAATTGAATGCCTCGCCCGGTGGGCGAGGCAAAATCATCACAACTTCGCAAACACCCGACGTGCAGCATCGATGGTGTTATTGATATCTTCCATGCTGTGCGCCACAGACATAAAACCCGCTTCAAACGCTGACGGTGCCAGATAAACACCTTCGTCCAGCATCATATGGAAGAAACGCTTAAAACGTTCCACGTCACAGGCCATCACATCCTGATAGCACGTCACGGACTCGGCGTCGGTAAAGAAAATACCGAACATGCCGCCAACGTGGTTTACCACCAGCGGAATTCCGGCTTCTTCTGCCGCTTCCCGCAGACCTTCTGCCAGACGTGTTGTCAGCTCATCCAGCGTCTCGTGAACGCCCGGCTGTGCGACTTCATTCAGACAGGCGAAACCAGCAGCCATCGCAATCGGGTTACCGGAAAGCGTACCCGCCTGATAGACCGGACCGGTCGGGGCCAGCGCATCCATTACATCACGACGACCACCGAATGCGCCTACCGGCATTCCACCGCCGATGATTTTGCCGAGGCAGGTGAGATCCGGTTCCACACCGTAATAATCCTGTGCGCCAGCTAGCGCTACGCGGAAACCGGTCATCACTTCATCGATGATCAGCAACGCGCCAAATTCGTCGCACAGCGCGCGCAGACCTGGCAGGAACTCTGGCAGCGGTGGAACGCAGTTCATATTGCCTGCCACCGGCTCGACGATAATACAGGCAATCTCTTGCGGGTATTGCTCAAACGCGGCGCGTACAGAGGCCAGATCGTTATAAGTACAGGTTAAGGTATGTTTGGCGAAATCTGCCGGAACGCCCGGCGAATTTGGCTGGCCTAACGTGAGTGCGCCAGAACCGGCTTTCACCAGCAGGCAGTCAGCGTGACCGTGGTAACAACCTTCAAATTTAATAATTTTGTCGCGACCGGTAAAACCACGGGCCAGGCGGATGGCGCTCATCGTCGCTTCAGTGCCGGAGTTCACCATGCGCACCATATCCATGGTCGGGACCAGTTCGGTCACCAGTTGCGCCATTTTCACTTCCATTTCGGTTGGTGCACCAAAGCTTAAACCACGCTCGGCGGCTTCAATCACGGCATTGCGGATCGCCGGATGGTTATGGCCCAGCACCATCGGCCCCCAGGAACCGACATAATCGATATAGGCTTTGCCATCAACATCGTACAGATAAGCGCCGTCCGCTTTTTCGATAAACAGTGGAGTGCCGCCCACGCCAGTAAAGGCGCGAACAGGGGAGTTCACACCGCCAGGGATCAGCTCGCGCGCTGCGCTGTAAAGATTTTCAGACTTACTCATGGAGGGTTCCTGATTCGTAGAAAAAGTGAATGGCTGCTATTCTATGTTATTCATAACAAGTTAAATACTCGTCAAACATCAGGCTGCTTGTACTGGTGCAATCCTGATTTCTTAGAGTATAAAAGTTTTGTGCATTTGAAACATTACGCTTTGCAAAGGATTTTCATGGAACGTGCGAGTAAAATGCCGTCATCTTATTTGTATGACCAATAAGTGATCATTGGATGAAAACTGATACTCCCTCTTTAGAAACACCGCAGGCCGCGCGCCTGCGACGCAGACAACTGATTCGCCAACTTCTTGAGCGCGATAAAACCCCGTTAGCCATTTTGTTTATGGCGGCAGTCGTCGGCACGCTTGTCGGGCTGGCTGCGGTTGCTTTTGACAAAGGTGTCGCCTGGTTGCAGAACCAACGTATGGGGGCACTGGTACATACTGCTGATAATTATCCGCTTCTGTTAACCGTCGCTTTTCTCTGTTCGGCGGTGCTGGCGATGTTCGGCTACTTTTTGGTGCGCAAATACGCGCCGGAAGCAGGTGGTTCGGGGATCCCGGAAATTGAAGGGGCGCTGGAAGATCAACGTCCCGTTCGCTGGTGGCGTGTGTTGCCGGTGAAATTCTTTGGCGGGCTGGGAACACTCGGCGGAGGCATGGTGTTGGGGCGCGAAGGGCCAACCGTGCAGATAGGCGGCAATATCGGGCGGATGGTACTCGATGTTTTCCGCCTGAAAGGTGACGAAGCTCGTCATACGCTGTTGGCAACCGG;2352
10;30;TGCTGCTGC;9;181470;181478;20;59;ATTATTATT;9;182379;182387;>GGGGCTGGCTGCGGCCTTTAACGCGCCGCTGGCGGGTATTTTGTTTATTATCGAAGAGATGCGTCCGCAGTTTCGCTATACGTTAATTTCGATTAAAGCGGTATTTATTGGCGTCATTATGTCGACCATTATGTACCGGATTTTTAATCATGAAGTTGCGTTGATTGACGTCGGTAAACTTTCTGATGCGCCGCTTAATACGCTGTGGCTTTATCTGATCCTCGGTATTATTTTTGGCATTTTCGGCCCTATTTTTAATAAATGGGTGCTGGGGATGCAGGATTTGCTGCACCGTGTGCACGGTGGCAATATTACCAAATGGGTACTGATGGGCGGTGCGATTGGCGGTCTGTGTGGATTGCTGGGGTTTGTGGCACCAGCAACTTCGGGCGGCGGTTTTAACCTGATTCCTATCGCTACCGCGGGGAATTTCAGCATGGGAATGCTGGTGTTTATCTTCGTCGCGCGGGTCATTACCACTTTACTCTGCTTCTCTTCCGGCGCGCCGGGCGGTATTTTTGCCCCGATGCTGGCGCTGGGTACTGTGCTGGGAACCGCTTTCGGAATGGTTGCCGTTGAGTTGTTTCCGCAATATCACCTTGAGGCGGGGACGTTTGCTATTGCCGGAATGGGGGCGTTACTGGCGGCATCTATTCGCGCGCCGTTAACGGGGATCATTCTGGTTCTGGAAATGACCGATAACTACCAGCTCATTTTGCCAATGATTATTACCGGTCTTGGCGCAACACTATTAGCACAATTTACCGGTGGGAAACCGCTATACTCGGCGATTCTTGCGCGCACGCTGGCAAAACAGGAAGCTGAGCAACTGGCGCGAAGCAAGGCCGCATCAGCCCGCGAGAATACTTGAACGAAATACCAGGGTATTAGATAATGGCG;900
20;59;ATTATTATT;9;182379;182387;14;40;CTTCTTCTT;9;184938;184946;>GGGTTAGAATTTGCCCAATTGCCGATGTCGTTTGGAGCAAAATATGAGTGATGACGTAGCACTGCCGCTGGAGTTTACCGACGCAGCAGCCAACAAAGTTAAAAGCCTGATCGCTGACGAAGATAACCCGAATCTGAAATTACGCGTGTATATCACCGGTGGCGGTTGCAGCGGCTTCCAGTATGGTTTCACCTTTGATGATCAGGTGAACGAAGGCGATATGACCATCGAAAAACAGGGCGTTGGCCTGGTGGTTGATCCGATGAGCCTGCAATATCTGGTCGGCGGTTCCGTTGACTATACCGAAGGTCTGGAAGGTTCTCGTTTCATCGTGACCAACCCGAACGCGAAAAGTACCTGCGGTTGCGGTTCTTCCTTTAGTATCTAATCTGCTGTTCATGTGCCGGATAAACTATCCGGCACATCTCCTCTCTTCAACGACCATTCTCATCCAGCGCAAACGTCGGTAGCTTAAGATGCCAACGAATAGCCGCCAGCCGAATCAATAGCGTCACGACCATGCCCATCATACTGGCTGTTTCCAGTGGTACGGAAAATGTGTAATAAGCCGTAGCGTGGACAATACCGCCGATAATACAGGCAGTTGCGTAGATTTCTGTACGTAAAATCATGGGGATTTCGCGGGCCAGTACATCACGAATGATCCCGCCGCCAACGCCAGTAATGACGCCCATACAAACCGCGATTAACGGACCGGCTTCCGCATTAAAGGCTTTATTCACGCCAATGCCGACAAACACCGCCAGACCAACGGCGTCCAGCACCGGCAACATCCATTTTGGTAAGCGTCTTGGCTGGCGCACCAGCACGATGGTCAGCATGCTGGTGACCATTGCAACGACCAGATCGGTGGGATCTTTCACCCAAAATACCGGGCCGTGATCCAGCGCCATGTCGCGAATTGTTCCGCCGCCTACTGCGGTAACCACGCCCAATACCAGAACACCAAAAGGGTCCATACGCAATTTTCCGGCTAACAAAACGCCAGAGATAGCAAATACCGCTGTGCCGACTATATCCAGCCAATAGACGAGCATTGTTCAATCCCCACTGAGCACCTGAAAAGGTCAGGCACTAATCTACCTGTGAAAGCGCATTACAGAGCTGTTGTGCAGCGAGGATAATACGTGGGCTTGCACGTTCAAACCAGTCACTCGTGAGAGGAATAACGGGAATTTTGAGCTGTTCACCCCAGTATTGTTTGATTTTAGGAATTTGGTCCGGTCCGCCTGTAATGACAATCGCCTGTGGCGAGCGTGCTAACACCTGTTCGCGGCTAACTTGCGGCCAGGGAACCCGGCTGTCTTTAAAGATGTTTTCTCCGCCACAAACTTCGAGTACCTGGTTCTGAATCGACTCTTTTCCACTGGTAAATGGCGGATTAATGCCGAATTGCAGAAAAACACGTTTTTTAGGTTTATCAGCATATTGCGCTTTCAATTGCGCGTACTGATCCAGCAGGGATTGCGCGGCTTGTTCGGCCTTATCCGGTTGCGGACTCCAGGGGGCCAGTTGACGTAACGCATTGGCAATTTGTTCAATGCTTGTCGCATCGACCCACATCACTTTTATTCCCAGCGAAGCCAGCTGGTCAACCTGCCGCTCGGCATTACCTCCACGCCAGGCAATCACCAGATCGGGTTTCAGCGCGACAATGCGTTCCAGATTCATCCCCTGCCAGGTGGAAACCTGCCCAATCTTTTGCGCTTGTGGAGGATAGTCGGAATAGCTGCTGACCCCAACCGGCGTGATCCCGGCGGCAAAGGCAAGTTCAGTGTTGGCGGGAGAAAGCGTGATGACGCGCGGCGCGGCATTGAGCCACAGCGGCGCGAGAAAAGACAGGGCGACCAGCGCCCTGAACAGTGACTTAGCCATGTGCCAGTTTCTGCACCAGTGACTCAACCATCAGGCTGGACTGTTTAGCGGCAACAGCCAGGAACTCATCGAAGCTAAGATGAGACTGTTGATCGGCCACGTCGGAGATGGCGCGTACTACGACAAACGGGACGTTGAAATTGTGGCAGACATGGGCGATTGCCGTCGCTTCCATCTCTACAGCAATGGCCTGTGGGAAGTTGTGGCGGATTTTCGCCAGACCAACAGAACCGTTGATGAAAGCGTCGCCGCTAACAATCAGGCCACGTACAGCGTTAAGATTCAGTTCGGCAATGCAGGCCTCAGCGGCAGCGATCAGTTTATCGTCAGCTTTGAAGCCTGCCGGGCAGCCTGGTAACTGACCGTATTCATAACCAAATGCCGTGACATCCGCGTCGTGATAACGCGCTTCGTCCGAGACAACGATATCGCCCACTTTCAGCGTTGGTGCCAGGCCACCGGCAGAACCGGTGTTAATAATCACATCTGGCTTGCAGTGTTCCAACAGCAAAGTGGCACCCAGCGCCGCAGCGACTTTACCGATGCCCGATTTCAGAAGCGCAACCTCGGTTCCATTCAGTTGGCCGGTATAGATTTCGCAACCGCCCAGACTGATAGTTTGACGGTTTTCGATTTTGTCACGCAGCAGCGTAA;2550
14;40;CTTCTTCTT;9;184938;184946;02;05;GGCGGCGGC;9;187011;187019;>CCATTGCACCAATGATGCCGATTTTCATAGATTTACTCGCGATAAGCCCGATTTGAAGGCATAGTTTACCATGCGCTTACGGGGAAGCGTATTTCTCACGCGGGAGAGGACATGGCACAGATTGATTTCCGAAAAAAAATAAACTGGCATCGTCGTTACCGTTCACCGCAGGGCGTTAAAACCGAACATGAGATTCTGCGGATCTTCGAGAGCGATCGCGGGCGTATCATCAACTCTCCGGCAATTCGTCGTCTGCAACAAAAGACCCAGGTTTTTCCACTGGAGCGCAATGCCGCCGTGCGCACGCGTCTTACCCACTCGATGGAAGTCCAGCAGGTGGGGCGCTACATCGCTAAAGAAATTTTAAGCCGTTTGAAAGAGCTTAAATTACTGGAGGCGTATGGTCTCGATGAACTGACCGGGCCCTTTGAAAGCATTGTTGAGATGTCATGCCTGATGCACGATATCGGCAATCCGCCGTTTGGTCATTTTGGCGAAGCGGCGATAAATGACTGGTTTCGCCAGCGTTTGTACCCGGAAGATGCCGAAAGCCAGCCTCTGACTGACGATCGCTGCAGCGTGGCGGCACTACGTTTACGGGACGGGGAAGAACCGCTTAACGCGCTGCGGCGCAAGATTCGTCAGGACTTATGTCATTTTGAAGGTAACGCACAGGGTATTCGTTTGGTGCATACATTGATGCGGATGAATCTCACCTGGGCACAGGTTGGCGGTATTTTAAAATATACCCGTCCGGCGTGGTGGCGTGGCGAAACGCCTGAGACACATCACTATTTAATGAAAAAGCCGGGCTATTATCTTTCCGAAGAAGCCTATATTGCCCGGTTGCGTAAAGAACTTAATTTGGCGCTTTACAGTCGTTTTCCGTTAACGTGGATTATGGAAGCTGCCGACGACATCTCCTATTGTGTGGCAGACCTTGAAGATGCGGTAGAGAAAAGGATATTTACCGTTGAGCAGCTTTATCATCATTTGCACGAGGCGTGGGGCCAGCATGAGAAAGGTTCGCTCTTTTCGCTGGTGGTTGAAAATGCCTGGGAAAAATCACGCTCAAATAGTTTAAGCCGCAGTACGGAAGATCAGTTTTTTATGTATTTACGGGTAAACACCCTAAATAAACTGGTACCCTATGCGGCACAACGATTTATTGATAATCTGCCTGCGATTTTCGCCGGAACGTTTAATCATGCATTATTGGAAGATGCCAGCGAATGCAGCGATCTTCTTAAGCTATATAAAAATGTCGCTGTAAAACATGTGTTTAGCCATCCAGATGTCGAGCAGCTTGAATTGCAGGGCTATCGGGTCATTAGCGGATTATTAGAGATTTATCGTCCTTTATTAAACCTGCCGTTATCAGACTTTACTGAACTGGTAGAAAAAGAACGGGTGAAACGTTTCCCTATTGAAACGCGCTTATTCCACAAACTCTCGACGCGCCATCGGCTGGCCTATGTCGAGGCTGTCAGTAAATTACCGTCAGATTCTCCTGAGTTTCCGCTATGGGAATATTATTACCGTTGCCGCCTGCTGCAGGATTATATCAGCGGTATGACCGACCTCTATGCGTGGGATGAATACCGACGTCTGATGGCCGTAGAACAATAACCAGGCTTTTGTAAAGACGAACAATAAATTTTTACCTTTTGCAGAAACTTTAGTTCGGAACTTCGCGCTATAAAACGAATCTGAAGAACACAGCAATTTTGCGTTATCTGTTAATCGAGACTGAAATACATGAAAAAAACCACATTAGCACTGAGTGCACTGGCTCTGAGTTTAGGTTTGGCGTTATCTCCGCTCTCTGCAACGGCGGCTGAGACTTCTTCAGCAACGACAGCCCAGCAGATGCCAAGCCTTGCACCGATGCTCGAAAAGGTGATGCCTTCAGTGGTCAGCATTAACGTAGAAGGTAGCACAACCGTTAATACGCCGCGTATGCCGCGTAATTTCCAGCAGTTCTTCGGTGATGATTCTCCGTTCTGCCAGGAGGGTTCTCCGTTCCAGAGCTCTCCGTTCTGCCAGGGGGGCCTGGGCGGTAAT;2064
02;05;GGCGGCGGC;9;187011;187019;04;11;GTGGTGGTG;9;187935;187943;>CAGCAACAGAAATTCATGGCGCTGGGTTCCGGCGTTATCATTGATGCCGATAAAGGCTATGTCGTCACCAACAACCACGTTGTTGATAACGCGACGGTGATTAAAGTCCAACTGAGCGATGGTCGTAAGTTCGACGCGAAGATGGTTGGCAAAGATCCGCGCTCTGATATCGCGCTGATCCAGATCCAGAACCCGAAAAACCTGACCGCAATTAAGATGGCGGATTCTGATGCGCTGCGCGTGGGTGATTACACCGTAGCAATTGGTAACCCGTTCGGCCTGGGCGAGACAGTAACTTCCGGGATTGTCTCTGCGCTGGGACGTAGCGGCCTGAACGCTGAAAACTACGAAAACTTCATCCAGACTGATGCAGCGATCAACCGGGGTAACTCAGGTGGTGCGTTGGTTAACCTGAACGGCGAACTGATTGGTATCAACACCGCGATTCTCGCACCGGACGGCGGAAACATCGGTATCGGTTTTGCTATCCCGAGCAACATGGTGAAAAACCTGACCTCGCAGATGGTGGAATACGGCCAGGTGAAACGTGGTGAGTTGGGTATTATGGGCACTGAGCTGAACTCCGATCTGGCGAAAGCGATGAAAGTTGACGCCCAGCGCGGTGCTTTCGTAAGCCAGGTTCTGCCGAATTCTTCCGCCGCGAAAGCGGGCATTAAAGCGGGTGATGTGATCACCTCACTGAACGGTAAGCCAATCAGCAGCTTTGCCGCACTGCGTGCTCAGGTGGGCACTATGCCGGTAGGTAGCAAACTGACCCTAGGCTTACTGCGCGACGGGAAGCAGGTTAACGTGAACCTGGAACTTCAGCAGAGCAGCCAGAATCAGGTTGATTCCAGCACCATCTTCAACGGCATTGAAGGCGCTGAGATGAGTAACAAAGGCAAAGATCAGGGC;915
04;11;GTGGTGGTG;9;187935;187943;04;12;TGGTGGTGG;9;189091;189099;>AACAACGTGAAAACGGGCACTCCGGCTGCGCAGATCGGCCTGAAGAAAGGTGATGTGATTATTGGCGCGAACCAGCAGGCAGTGAAAAACATCGCTGAACTGCGTAAAGTTCTCGACAGCAAACCGTCTGTGCTGGCACTGAACATTCAGCGCGGCGACAGCACCATCTACCTGTTAATGCAGTAATCTCCCTCAACCCCTTCCTGAAAACGGGAAGGGGTTCTCCTTACAATCTGTGAACTTCACCACAACTCCATACATCTTCATCATCCTTTGGGCATTTGCACAATGCCGTACGTTACGTACTTCCTTATGCTAAGCCGTGCATAATGGAGGACTTATGGCTGGCATCTTGATACCAAAATGGCGCAGGATATCGTGGCACGTACCATGCGCATCATCGATACCAATATCAACGTAATGGATGCCCGCGGGCGAATTATCGGCAGCGGCGATCGTGAGCGTATTGGTGAATTGCACGAAGGAGCATTGCTGGTACTTTCACAAGGACGAGTCGTCGATATCGATGACGCGGTGGCACGTCATCTGCACGGTGTGCGGCAGGGGATTAATCTACCGTTACGGCTGGAAGGTGAAATTGTCGGCGTAATTGGCCTGACAGGTGAACCAGAGAATCTGCGTAAATATGGCGAACTGGTCTGCATGACGGCTGAAATGATGCTGGAACAGTCGCGGTTGATGCACCTGTTGGCGCAGGATAGCCGTTTGCGGGAAGAACTGGTGATGAACCTCATTCAGGCTGAGGAGAATACTCCCGCACTTACTGAATGGGCGCAACGGCTGGGGATCGATCTCAATCAACCGCGAGTGGTGGCTATTGTTGAGGTCGACAGCGGTCAGCTTGGCGTGGACAGCGCAATGGCGGAGTTACAGCAACTGCAAAATGCGCTGACTACGCCCGAGCGTAATAATCTGGTGGCGATTGTCTCGCTAACCGAAATGGTGGTGTTGAAACCGGCGTTGAACTCTTTTGGGCGCTGGGACGCAGAAGATCATCGTAAGCGAGTTGAACAACTGATTACCCGCATGAAAGAGTATGGCCAGCTGCGTTTTCGCGTTTCGCTGGGCAACTATTTTACCGGTCCTGGCAGTATTGCCCGATCCTATCGTACGGCGAAAACGACGA;1147
04;12;TGGTGGTGG;9;189091;189099;01;02;CGCCGCCGC;9;192150;192158;>GTAAACAGCGGATGCCAGAAAGTCGCTGCTATTTTTATCAGGATCTGATGTTACCTGTGTTACTCGACAGTTTGCGTGGCGACTGGCAGGCCAACGAACTGGCGCGACCGCTGGCGCGGCTGAAAGCGATGGACAATAACGGCTTGCTGCGGCGAACTCTGGCGGCGTGGTTTCGCCACAATGTGCAACCGCTGGCAACGTCAAAGGCGTTGTTTATTCATCGTAATACTCTGGAATATCGGCTTAATCGTATATCGGAACTGACCGGGCTTGATTTGGGCAATTTTGATGACAGGTTGCTGCTGTATGTGGCGTTACAACTGGATGAAGAGCGGTAGGTCGATTACAAAATTACAGCCGGGTGAGACTTTACCCGGCCCACAGAATGGCATTATTTACGCGTCAGTTTTTCCAGATCGGCTTCAATCTCGCTGATCTTATTGGTTACTACTGACTCCAGGTGACGTAAGTCGTCGAGGATCTTACGCTTAAGATCAACTTCGCTGCGGTCACGCTGGCAGATTTGATCAAGCTCATCAATGATATACCGTAGATTCGGGCTAATTTCCTGGACTTCTTTATAACCCTGACCCACACCATCAGCGACGACCGTTTTACGCTGACGCGGGTATTTAAACTTCACGCTCTTGGCGAAAAACTCGCCTTTGTCTTTCTGGAAATAGATTTTCAGAATATCGTTGTTGGCTTCCTGCCGGAGGCTGTAACGATCAATTTCTTCAGGATTGGTAATACCCAGACTTTTCAGATTGTCGTACATAGTGTTACCTCAAAATGAGTCAGTAAATTGTGCTTATTTTAGCATTTGGCCTGGCCCGCCCGGCTCGACTGTGATCGCAGAAAGCCTTTTTCTTCCAGACTTCTATCATGGCGTAAAAATCAAAAAATTACCTGCTTTATTGTGGTGATATTCCATGGGATGGATTAGCACATTTATCTTCATTTTGCGAATTACATGACAGTCCGAAACAAGATGAAAAAGTATTTAAAAAAAAGGGGGAAAATGAGTAGGACGAATTATTCTGAGCCAGAAAGCAATCGGGCAGCGTCGTGCTGCCCGTGTACATACTTTTAGTCGATGGTACGCAGCAGTTCGTTAATACCAACTTTACCGCGAGTTTTCGCGTCAACTTTCTTAACGATAACTGCACAGTAGAGGCTGTATTTGCCATCTTTCGACGGCAGATTACCTGAAACAACCACAGACCCCGCCGGAACGCGACCGTAGTGGATTTCGCCGGTTTCACGGTCATAAATACGGGTGCTCTGACCAATGTATACGCCCATAGAGATGACGGAACCTTCTTCGACAATCACCCCTTCAACCACTTCAGAGCGTGCGCCGATGAAGCAGTTATCTTCAATAATGGTCGGGTTAGCCTGCAGCGGCTCCAGCACGCCGCCGATACCCACGCCACCGGAAAGGTGGACGTTTTTACCAATCTGCGCACAGGAACCGACGGTCGCCCAGGTATCAACCATGGTGCCTTCATCAACATATGCGCCGATGTTGACGTAAGACGGCATCAGCACGGTGTTACGGGCAATGAACGCGCCCTGACGCACTGCCGCTGGTGGCACGACGCGGAAGCCTTCTTTCTGGAAACGTGCTTCATCGTAGTTAGCGAATTTCATCGGCACTTTGTCGAAGTAGCGGCTTTCTGCCCCTTCGATCACCTGATTATCATTAATACGGAAAGAGAGCAGCACCGCTTTTTTCAACCACTGATGCGTCACCCACTGACCGTCAATTTTTTCCGCTACACGCAGTGCGCCGGAATCCAGCAGGGCGATCACCTGATTTACCGCTTCGCGGGTAACGGTGTCTGCATTGGCTGGCGTGATCTCGGCACGGCGTTCAAAAGCGGTTTCAATAATGTTCTGTAACTGCTGCATTGTTAAACTCTTTTCATATCAGTAAACACATCACCCTTTATCGTTTGGATTGAGGGCCTCTGTCAACCGCTGATGCACTTCCTGCTGCAACTCGTTATTAAGCGCACGCCGGTCAGCGGTGGCAATTATGAATAAATCTTCTACTCGCTCGCCAATGGTTGTAATTCGGGCGCCATGAAGCGAAATTCCCAGATCGGCAAAAATTTTCCCGACTCGCGCCAGCAGTCCAGGTTGGTCGAGGGCGATCAGTTCGAGGAACGATTTGCGGTCGGTATGGGTCGGCAAAAACGTCACTTCGGTTTCAACAGTAAAATGGCGCAATTTGGCGGGTTGGCGACGGGGCTGCGGTGGCTGCCAGCTACTTTGTGTCAGTACTTGCTCCAGACCAAACCGAATAACCTCATGACGATCTGCGGATAGCGGGCTACCATCGGGTTCCAGCACTATAAAGGTATCCATCGCCATACCGTCGCGAGTGGTGAAAATTTGTGCGTCGTGAACACTTAAATTGCGGCGGTCTAATTCGGCACAGACGGCGGCAAACAGATAGGGGCGGTCCGGGCTCCAGATAAAAATCTCGGTGCCTCCACGCGTAGCCTGCGGGCTAAGCAGTACCAGCGGTTTGCTTAAATCATGCTGTAATAAATGGCGTGCGTGCCAGGCCAGTTGATTTGGGCTATGGCGGACAAAATAGTTAGCGCGACAGCGTGACCAAATTTGGTGCAGCGCCTCTTCGTCGATGTTATCCATGCGCAGTAGTGCCAGCGCCTGGAGTTGGTGATGGCGAACCCGTTCGCGCATATCCGGCGTGTTTTGCATTCCGCGTCGTAGCTGCTTTTCGGTGGCAAAATAGAGTTCGCGCAACAGACTTTGCTTCCAGCTATTCCACAGTGTTTCGTTGGTGGCGCAAATGTCAGCCACTGTCAGGCATACCAGATAGCGCAGACGATTTTCCGTTTGAACTTCTTCGGCAAATTGCTTGATGACTTCCGGGTCCTGAATATCGCGGCGCTGAGCGGTCACCGACATCAGCAAGTGCTGGCGAACCAGCCATGCGACCAGCTGTGTTTCGCGTGAGTTCAGCCCGTGGAGTTCGGCAAAATGCACTACATCCTGAGCACCGAGAATGGAGTGGT;3050
01;02;CGCCGCCGC;9;192150;192158;09;26;GCAGCAGCA;9;192723;192731;>GTCCTTTGGCGATATCGTGAAACAGCGCGGCGATGAAAATCAGCTCAGTTGACGGCAGGCGCGGCCAGACGTCCACACACAACGGATGGCGCTGGCGCGTTTCTTCACTGGCAAAACTCTCCAGTTTCAGCATCACGCGGATAGTATGTTCATCCACCGTGTAGGCATGGAACAGGTCAAACTGCATCTGCCCGACGATATGCGACCATTGCGGCATATACGCGCCGAGCACGCTATGGCGATGCATTGGCAATAGCCCGCGCCGCACCGCTCCGGGGTGACGCAGAATGCTCAAAAACAGTTTTCGCGCTTCCGGAATATTACACAGAGGTTGTTGCAGATGGCGACGGGCGTGGCGTAACTGGCGTAGCGTGGTGGAGTAAATGCCGGTGATCGCACTGTTGCGCACCATGGTGTAGAACATACGCAAGATGGCTTCCGGCTGGCGCATAAATAGTGTTTCATCACGCAGGTCGATCAGCGTTCCGCGTAGCTGAAACTCATCGTCGATTGGACGTGGTTTTTCGTCGGCGGGAAGGGCGAGGATGGCTTCATCGAACAGTT;564
09;26;GCAGCAGCA;9;192723;192731;07;19;ACGACGACG;9;195547;195555;>TCTGGTTGAGTTCACTGACGCGGCGTGTAACGCGGAAGTAATCCTTCATCATCCGCTCGACCGGTTCGTTACCTTCACCACTGTAATTCAAACGCTGGGCGACGCTAAGCTGGCGATCGAATAACAGGCGATTATCGTAACGACTGACGACCAGATGCAGGGCAAAGCGAATGCGCCACAATATATGCAGGCATTCGTTTAATTCCGCTCTCTCCGCAGAGGTTAAGAAGCCAAACCCTACCATTTCATCCAGCGATGTTGCTCCAAAATGACGGCGGGCCACCCATTGCAGAGTGTGGATATCGCGCAAGCCGCCGGGGCTACTTTTGATGTCTGGTTCAAGGTTGTAGCTGGTGCCGTGGTAACGCTGATGGCGCTGGTTCTGTTCTTCAACTTTCGCCGCGTAGAACTTGTCGGAAGGCCAGAATCCTTCGCTAAAAATATGTTTTTGCAGTTCGAGGAACAGCGCAACATCGCCAATTAATAAGCGGGATTCGATTAAATTGGTGGCGACGGTTAAATCCGATAACCCTTCCAGCATGCACTCTTCAAGCGTGCGCACGCTATGACCTACTTCCAGCTTTACATCCCAGAGCAGTGTTAACAGCTCGCCCACTTTTTGCGCCTGATCGTCCGGGAGCTTTTTACGGCTTAAAATCAGTAAATCGATGTCAGAAAGTGGATGCAGCTCGCCACGACCGTAGCCACCGACGGCGACCAATGCCAGGTCGGCAATCTGGCTGAATCCCGCTTCAATCCATAATCGTTGAAGAAGCTGGTCGATAAACTCGGTACGCGCCTCAATCAACTGTTCTGCGGAGATACCATTGTCAAAGGCATCACCCAGCCAACGCTGGAAAGTATCGATATGGGCTTTTATCCCACCGACGGTTAATTCATCACGGGGCCAGGCGCATGGATTTTGCGGTTGACCGGACAGGGTGGGGAGAGCGGTGTTTGCGTACTGTTCTGGAAGGGTATTCATTGTGCGCCACCCATAAGATTAAATTATTGCATTAAAAAAGCCGGCATTCGCCGGCTTCATTTTATTCGTCGTGCGAGATTATCGCCGGGATGGTGTCATCCTTGCGTAGCGTCAGAATTTCGCAGCCGTTATCAGTCACCACAATAGTATGCTCATATTGTGCAGACAAGCTGCGATCTTTGGTTTTTACCGTCCAGCCATCTTTCATGGTGCGGATCTCTTTTTTACCCGCGTTGACCATTGGCTCGATGGTGAACGTCATCCCCGGTTTCAGCACGACGTTGGTTTCACGGGAGTCATAGTGCAGCACCTGCGGTTCTTCGTGGAAGCCGCGACCAATACCGTGTCCACAATATTCACGAACGACGGAGAAGCCTTCTGCTTCGACAAATTTCTGAATTGCCGCACCGATTTCGCGCAGATTAATGCCAGGTTTTACCATGCGTAGCGCCAGGTACAGGCTTTCTTGCGTGATGCGGCACAGACGTTCGCCCATGATGGTCGGCTTACCGACGATAAACATTTTCGAGGTATCGCCGTGGAAACCATCTTTGATTACGGTGACATCAATGTTAACGATATCGCCATCTTTCAGCAGCTTGGCGTCGTCCGGGATACCGTGGCACACCACTTCATTAATAGAGATGCAAACGGATTTCGGATAGCCGTGATAGCCGAGGCAGGCAGAAACCGCGTGTTGTTCATTAACAATGTAATCATTACAGATGCGATCCAGCTCGCCGGTGCTGACGCCCGGTTTAACATACGGTTCGATCATCTCCAGCACTTCGGCAGCCAGTCGGCCAGCGACGCGCATTTTTTCGATATCTTCTGGGGTCTTGATTGAGATAGCCATTAATTCTGTCCATCAGCGTCGGTGATACCGACAATATATATGTAAGTGCCGTCAATGGTATCACACCCGGGCAAATTGAGAATCATTCTGAATTTCGCCAAACGTGCCACTGAAGGTTTTCTATAATAGAAAATTCAACGTCTGATGCTGTACACAGCGCCAACAATTATTGGTGTCCACGACGTATTTGTGGTATAAAGCGCGCCGGACTTCCGATCCATTTCGTATACACAGACTGGACGGAAGCGACAATCTCACTTTGTGTAACAACACACACGTATCGGCACATATTCCGGGGTGCCCTTTGGGGTCGGTAATATGGGATACGTGGAGGCATAACCCCAACTTTTATATAGAGGTTTTAATCATGGCAACTGTTTCCATGCGCGACATGCTCAAGGCTGGTGTTCACTTCGGTCACCAGACCCGTTACTGGAACCCGAAAATGAAGCCGTTCATCTTCGGTGCGCGTAACAAAGTTCACATCATCAACCTTGAGAAAACTGTACCGATGTTCAACGAAGCTCTGGCTGAACTGAACAAGATTGCTTCTCGCAAAGGTAAAATCCTTTTCGTTGGTACTAAACGTGCTGCAAGCGAAGCGGTGAAAGACGCTGCTCTGAGCTGCGACCAGTTCTTCGTGAACCATCGCTGGCTGGGCGGTATGCTGACTAACTGGAAAACCGTTCGTCAGTCCATCAAACGTCTGAAAGACCTGGAAACTCAGTCTCAGGACGGTACTTTCGACAAGCTGACCAAGAAAGAAGCGCTGATGCGCACTCGTGAGCTGGAGAAACTGGAAAACAGCCTGGGCGGTATCAAAGACATGGGCGGTCTGCCGGACGCTCTGTTTGTAATCGATGCTGACCACGAACACATTGCTATCAAAGAGGCAAACAACCTGGGTATTCCGGTATTTGCTATCGTTGATACCAACTCTGATCCGGACGGTGTTGACTTCGTTATCCCGGGTA;2815
07;19;ACGACGACG;9;195547;195555;13;39;GAAGAAGAA;9;196145;196153;>CAATCCGTGCTGTGACCCTGTACCTGGGCGCTGTTGCTGCAACCGTACGTGAAGGCCGTTCTCAGGATCTGGCTTCCCAGGCGGAAGAAAGCTTCGTAGAAGCTGAGTAATAAGGCACGCTCGTACGAGCCCTTATAGACCAGGTAGTACACGTTTGGTTAGGGGGCCTGCATATGGCCCCCTTTTTCACTTTTATATCTGTGCGGTTTAATGCCGGGCAGATCACATCTCCGAGGATTTTAGAATGGCTGAAATTACCGCATCCCTGGTAAAAGAGCTGCGTGAGCGTACTGGCGCAGGCATGATGGATTGCAAAAAAGCACTGACTGAAGCTAACGGCGACATCGAGCTGGCAATCGAAAACATGCGTAAGTCCGGTGCTATTAAAGCAGCGAAAAAAGCAGGCAACGTTGCTGCTGACGGCGTGATCAAAACCAAAATCGACGGCAACTACGGCATCATTCTGGAAGTTAACTGCCAGACTGACTTCGTTGCAAAAGACGCTGGTTTCCAGGCGTTCGCAGACAAAGTTCTGGACGCAGCTGTTGCTGGCAAAATCACTGACGTTGAAGTACTGAAAGCACAGTTC;589
07;19;ACGACGACG;9;212403;212411;18;54;TGATGATGA;9;215233;215241;>GCGAAATCGTGTATGGTATTGGCGCGATCAAAGGGGTAGGTGAAGGCCCGATTGAGGCCATCATCGAAGCCCGTAATAAAGGCGGCTACTTCCGCGAACTGTTTGATCTCTGCGCCCGTACCGACACCAAAAAGTTAAACCGGCGAGTGCTGGAAAAACTGATCATGTCTGGGGCGTTTGACCGTCTTGGGCCACACCGCGCGGCGCTGATGAACTCGCTGGGTGATGCGTTAAAAGCGGCAGATCAACACGCGAAAGCGGAAGCTATCGGTCAGGCCGATATGTTCGGCGTGCTGGCCGAAGAGCCGGAACAAATTGAACAATCCTACGCCAGCTGCCAACCGTGGCCGGAGCAGGTGGTATTAGATGGGGAACGTGAAACGTTAGGTCTGTACCTGACGGGACACCCTATCAACCAGTATTTAAAAGAGATTGAGCGTTATGTCGGAGGCGTAAGGCTGAAAGACATGCACCCGACAGAACGTGGTAAAGTCATCACGGCTGCGGGGCTCGTTGTTGCCGCGCGGGTTATGGTCACCAAGCGCGGCAATCGTATCGGTATCTGCACGCTGGATGACCGTTCCGGGCGGCTGGAAGTGATGTTGTTTACTGACGCCCTGGATAAATACCAGCAATTGCTGGAAAAAGACCGCATACTTATCGTCAGCGGACAGGTCAGCTTTGATGACTTCAGCGGTGGGCTTAAAATGACCGCTCGCGAAGTGATGGATATTGACGAAGCCCGGGAAAAATATGCTCGCGGGCTTGCTATCTCGCTGACGGACAGGCAAATTGATGACCAGCTTTTAAACCGACTCCGTCAGTCTCTGGAACCCCACCGCTCTGGGACAATTCCAGTACATCTCTACTATCAGAGGGCGGATGCACGCGCGCGATTGCGTTTTGGCGCGACGTGGCGTGTCTCTCCGAGCGATCGTTTATTAAACGATCTCCGTGGCCTCATTGGTTCGGAGCAGGTGGAACTGGAGTTTGACTAATACAGGAATACTATGAGTCTGAATTTCCTTGATTTTGAACAGCCGATTGCAGAGCTGGAAGCGAAAATCGATTCTCTGACCGCGGTTAGCCGTCAGGATGAGAAACTGGATATTAACATCGATGAAGAAGTGCATCGTTTGCGTGAAAAAAGCGTAGAACTGACGCGTAAAATCTTCGCCGATCTCGGTGCATGGCAGATTGCGCAACTGGCACGCCATCCACAGCGTCCTTATACCCTGGATTACGTTCGCCTGGCATTTGATGAATTTGACGAACTGGCTGGCGACCGCGCGTATGCAGACGATAAAGCTATCGTCGGTGGTATCGCCCGTCTCGATGGTCGTCCGGTGATGATCATTGGTCATCAAAAAGGTCGTGAAACCAAAGAAAAAATTCGCCGTAACTTTGGTATGCCAGCGCCAGAAGGTTACCGCAAAGCACTGCGTCTGATGCAAATGGCTGAACGTTTTAAGATGCCTATCATCACCTTTATCGACACCCCGGGGGCTTATCCGGGCGTGGGCGCAGAAGAACGTGGTCAGTCTGAAGCCATTGCACGCAACCTGCGTGAAATGTCTCGCCTCGGCGTACCGGTAGTTTGTACGGTTATCGGTGAAGGTGGTTCTGGTGGTGCGCTGGCGATTGGCGTGGGCGATAAAGTGAATATGCTGCAATACAGCACCTATTCCGTTATCTCGCCGGAAGGTTGTGCGTCCATTCTGTGGAAGAGCGCTGACAAAGCGCCGCTGGCGGCTGAAGCGATGGGTATCATCGCTCCGCGTCTGAAAGAGCTGAAACTGATCGACTCCATCATCCCGGAACCGCTGGGCGGTGCTCACCGTAACCCGGAAGCGATGGCGGCGTCTCTGAAAGCGCAGCTGCTGACGGATCTGGCCGATCTCGACGTGTTAAGCACTGAAGATTTAAAAAATCGTCGTTATCAGCGCCTGATGAGCTACGGCTACGCGTAATCGGCAAATGTTCTGAAAAGGGTCACTTCGGTGGCCCTTTTTTATCGCCACGGTTTGAGCAGGCTATGATTAAGGAAGGATTTTCCAGGAGGAACACATGAACATCATTGCCATTATGGGACCGCATGGCGTCTTTTATAAAGATGAGCCCATCAAAGAACTGGAGTCGGCGCTGGTGGCGCAAGGCTTTCAGATTATCTGGCCACAAAACAGCGTTGATTTGCTGAAGTTTATCGAACATAACCCACGAATTTGCGGCGTGATTTTTGACTGGGATGAGTACAGTCTCGATTTATGTAGCGATATCAATCAACTTAATGAATATCTCCCGCTTTATGCCTTCATCAACACCCACTCGACGATGGATGTCAGCGTGCAGGATATGCGGATGGCGCTCTGGTTTTTTGAATATGCGCTGGGGCAGGCGGAAGATATCGCCATTCGTATGCGTCAGTACACCAACGAATATCTTGATAACATTACGCCGCCGTTCACGAAAGCCTTGTTTACCTACGTCAAAGAGCGGAAGTACACCTTTTGTACGCCGGGGCATATGGGCGGCACCGCATATCAAAAAAGCCCGGTTGGCTGTCTGTTTTATGATTTTTTCGGCGGGAATACCCTCAAGGCGGACGTCTCTATTTCGGTCACCGAGCTTGGTTCGTTGCTCGACCACACCGGGCCACACCTGGAAGCGGAAGAGTACATCGCGCGGACGTTTGGCGCGGAACAGAGTTATATCGTTACCAACGGAACATCGACGTCGAACAAAATTGTGGGTATGTACGCCGCGCCATCCGGCAGTACGCTGTTGATCGACCGCAATTGTCATAAATCGCTGGCGCATCTGT;2821
18;54;TGATGATGA;9;215233;215241;03;07;ACCACCACC;9;215667;215675;>ACGATGTAGTGCCAGTCTGGCTGAAACCGACGCGTAATGCGTTGGGGATTCTGGGTGGGATCCCGCGCGGTGAATTTACTCGCGACAGCATCGAAGAGAAAGTCGCTGCCACCACGCAGGCACAATGGCCGGTTCATGCGGTGATCACCAACTCCACCTATGATGGCTTGCTCTACAACACCGACTGGATCAAACAGACGCTGGATGTCCCGTCGATTCACTTCGATTCTGCCTGGGTGCCGTACACCCATTTTCATCCAATCTACCAGGGTAAAAGTGGTATGAGCGGCGAGCGTGTTGCAGGAAAAGTGATCTTCGAAACGCAGTCGACCCACAAAATGCTGGCGGCGTTATCGCAGGCGTCGCTGATCCACATTAAAGGTGAGTATGACGAAGAGGCGTTTAACGAAGCCTTTATGATGCAT;425
03;07;ACCACCACC;9;215667;215675;02;04;CGGCGGCGG;9;215710;215718;>TCGCCCAGTTATCCCATTGTTGCTTCTGTTGAGA;34
02;04;CGGCGGCGG;9;215710;215718;03;09;CACCACCAC;9;218489;218497;>CGATGCTGCGTGGTAATCCGGGCAAACGGCTGATTAACCGTTCAGTAGAACGAGCTCTGCATTTTCGCAAAGAGGTCCAGCGGCTGCGGGAAGAGTCTGACGGCTGGTTTTTCGATATCTGGCAACCGCCGCAGGTGGATGAAGCCGAATGCTGGCCCGTTGCGCCTGGCGAACAGTGGCACGGCTTTAGCGATGCGGATGCCAATCACATGTTTCTCGATCCGGTTAAAGTCACTATTTTGACACCGGGGATGGACGAGCATGGCAATATGAGCGAGGAGGGGATCCCGGCGGCGCTGGTGGCAAAATTCCTCGACGAACGTGGGATCGTAGTAGAGAAAACCGGCCCTTATAACCTGCTGTTTCTCTTTAGTATTGGCATCGATAAAACCAAAGCAATGGGATTATTGCGTGGGTTGACGGAATTTAAGCGCTCTTACGATCTCAACCTGCGGATCAAAAATATGCTGCCCGATCTCTATGCAGAAGATCCCGATTTCTACCGCAATATGCGTATTCAGGATCTGGCGCAAGGGATCCATAAGCTGATTCGTAAACACGATCTTCCCGGTTTGATGTTGCGGGCATTTGATACCTTGCCGGAGATGATCATGACGCCACATCAGGCATGGCAGAGACAGATTAAAGGCGAAGTAGAAACCATTGCGCTGGAACAACTGGTCGGTAGAGTATCGGCAAATATGATCCTGCCTTATCCACCCGGCGTACCGCTGCTGATGCCGGGAGAAATGCTTACCGAAGAGAGCCGCACGGTACTCGATTTTCTACTGATGCTTTGTTCCGTAGGGCAACATTACCCCGGTTTTGAAACGGATATTCACGGCGCGAAACAGGACGAAGACGGTGTTTACCGCGTACGAGTCCTAAAAATGGCAGGATAACTTGCCAGAGCGGCTTCCGGGCGAGTAACGTGCTGTTAACAAATAAAGGAGACGTTATGCTGGGTTTAAAACAGGTTCACCATATTGCGATTATTGCGACGGATTATGCGATGAGCAAAGCTTTCTACTGCGATATTCTTGGTTTCACGCTGCAAAGCGAAGTCTATCGCGAAGCGCGCGACTCGTGGAAAGGGGATTTGGCGCTTAATGGGCAATATGTGATTGAGCTTTTCTCATTTCCGTTCCCGCCGGAGCGCCCCAGCCGATCGGAAGCCTGCGGCCTGCGTCATCTGGCTTTTAGCGTTGATGATATCGATGCGGCAGTGGCGCACCTTGAAAGCCATAACGTGAAGTGTGAAGCCATCCGTGTCGATCCCTACACGCAAAAACGCTTCACGTTCTTTAACGATCCGGACGGGCTGCCGTTGGAACTGTATGAGCAGTAAGGCTTGTCATCGCCGCATTTGCCCGGTAACGTGCCCGGCATTGCTACTGTAAAATCGCACCATCATGACACTCACGCTCAATAGACAACTTCTCTCCTCACGCCAGATTCTGGTGGCCTTTAGCGGCGGCCTTGATTCTACTGTCTTACTGCATCAACTGGTGCAGTGGCGGACGGAAAATCCGGGCGTCACTCTGCGCGCTATCCATGTGCATCACGGTTTAAGCGCCAATGCTGATGCCTGGGTGAAACATTGTGAAAACATCTGCCAACAGTGGCAGGTGCCGCTGGTGGTCGAACGTGTGCAGCTTGCGCAAGAGGGGCTAGGTATTGAGGCTCAGGCTCGGCAGGCGCGTTATCAGGCATTTGCCCGCACCTTGTTGCCCGGTGAAGTGCTGGTTACAGCGCAACATCTCGACGATCAATGTGAAACCTTTCTGCTGGCGCTAAAACGCGGTAGCGGCCCTGCCGGGCTTTCGGCTATGGCGGAAGTTTCGGAGTTTGCCGGAACACAGCTTATCCGCCCGTTGCTTGCCCGCACGCGGGGGGAACTGGTGCAGTGGGCGTTGGCGCATGGTTTACGCTGGATTGAAGACGAAAGTAATCAGGATGATAGCTACGATCGTAACTTTCTGCGCCTGCGCGTAGTGCCGTTATTGCAGCAGCGTTGGCCGCATTTTGCCGAAGCAACAGCCCGCAGCGCCGCACTTTGCGCTGAACAAGAGAGCCTGTTAGATGAACTGCTGGCGGATGATTTAGCGCACTGTCAAACTCCGCAGGGGACGCTGCAGATTGCGCCAATGCTGGCGATGAGTGATGCCCGTCGCGCGGCGATTATCCGCCGCTGGCTGGCAGGGCAGAATGCACCGATGCCTTCCCGCGACGCGTTGGTGAGGATCTGGCAGGAAGTGGCGCTGGCGCGGGAAGATGCCTCCCCCTGTTTACGTTTGGGTGCGTTTGAAATCCGCCGCTATCAATCGCAACTGTGGTGGATTAAATTCGTCACTGGGCAAAGCGAAACCATTGTGCCGTGGCAGACGTGGCTACAACCGCTGGAATTACCGGCGGGGCTGGGAAGTGTACAGCTTACTGCGGGAGGCGATATTCGCCCTCCGCGTGCAGACGAAGCGGTCAGCGTGCGTTTCAAAGCGCCAGGACTGCTGCATATTGTCGGGCGCAACGGCGGACGTAAGCTGAAGAAAATCTGGCAAGAGTTAGGCGTTCCGCCGTGGCTACGTGACACCACGCCACTGCTGTTTTATGGCGAAACGCTGATTGCGGCGGCAGGGGTATTTGTGACGCAAGAAGGTGTGGCTGTAGGTGAGAATGGCGTCAGTTTTGTCTGGAAGAAAACGCTTAGTTAAGTGAAAGCCGGATAAGACGCAACAAACGTCGCATCCGGCGAAGTCAATCAGGACTCGCT;2770
03;09;CACCACCAC;9;218489;218497;14;41;TTCTTCTTC;9;222552;222560;>CGTACCGATTTCCGGGTGGCTAAAGCTGGTAATTTTATCCAGACGCAGCTCGCGGGTTGCACCAGCGGCTTCGACGACCAGATATTCCACATTTTTGCGGGAGACTAAATCGCTGGCCTTCGCCTGCAATTTTTCGCCATCTTTCAGCTCAAGTGTCAGCATTAAATGATGCTGGCAGGCGAGCTCAAGATTATCGTAATCATCACAATTGATTGGTTGATACGTATCATTTATTGACATAATCGCTCACCAGTAAGTTTGCCGCAGCGTATGCTGCTTTTTCCCTGACAGCCTCAGAAAGGGCGTCGTCGGCAGCCATTTCATTCAGCACTTTCAAAACGCAGCCCAGCGCGTCCGGAACGTATCCTAAGTCTCCGCTGGCGATTTCCGCGTACCGCTTGCGTATTAACTCACAATATTTTTCCACATGCCCTCCTGTCAGCACTCTGACTTAACCGTGGATGCAAGTCTAAGCCTACGAAGATAAACTCTGTTTCGCAAGGTGACTATACCACACTCATTTCTGCAATATCAGCGCCGCAACTGCACGTATTCCGTTACAATGGCCTCCTGATTCGAAAGGAGTTTTCTTATGGCGCTTAAAGCGACAATTTATAAAGCGACGGTTAATGTGGCCGATCTCGACCGCAACCAGTTTCTCGATGCCTCTCTGACGCTGGCGCGCCATCCTTCAGAAACCCAGGAGCGCATGATGCTGCGCCTGCTGGCGTGGCTAAAATATGCCGATGAACGTCTGCAATTTACCCGTGGTTTGTGTGCCGATGATGAGCCGGAAGCGTGGCTGCGTAACGATCATTTGGGTATTGATTTGTGGATTGAGCTGGGGCTGCCGGATGAGCGACGGATTAAGAAAGCCTGCACCCAGGCCGCAGAAGTGGCGCTGTTTGCCTATAATAGTCGGGCGGCGCAAATCTGGTGGCAGCAAAATCAGAGCAAATGTGCGCAGTTTGCCAATCTTTCCGTCTGGTATCTGGACGACGAGCAGCTGGCGAAAGTGAGCGCCTTTGCCGATCGTACTATGACGCTGCAGGCAACGATTCAGGATGGTGTTATCTGGTTATCGGATGATAAGAATAATCTGGAAGTGAACTTAACCGTCTGGCAACAACCTTCATGATTGTGATTTCCCGACATGTTGCTATCCCTGATGGCGAGTTTGAGATCACCGCCATTCGTGCGCAGGGCGCGGGCGGGCAGCATGTTAATAAGACCTCAACGGCTATTCATCTGCGTTTTGACATTCGGGCGTCCAGCCTGCCAGAGTATTACAAAGAACGTCTGCTCGCCGCCAGCCATCACTTGATCAGCAGTGATGGGGTGATTGTCATTAAGGCACAGGAATACCGCAATCAGGAGCTCAACCGCGAAGCGGCGCTGGCCCGGCTGGTGGCAGTGATTAAAGATTTAACAACAGAACAAAAAGCCCGACGACCCACGCGGCCCACCCGCGCATCAAAAGAGCGCAGGCTGGCATCGAAAGCACAAAAATCAAGCGTGAAGGCGATGCGCGGCAAAGTGCGCAGCGGTCGGGAATAAAAAGAAGGAATGGATGGTGAAAAAAGCGATAGTGACAGCGATGGCTGTAATCAGCCTCTTTACTCTGATGGGATGTAATAATCGGGCCGAAGTCGATACGCTTTCTCCGGCACAGGCTGCCGAACTGAAACCGATGCCGCAAAGTTGGCGCGGCGTGCTGCCGTGTGCTGATTGCGAAGGAATCGAAACCTCTCTGTTCCTCGAAAAAGACGGAACCTGGGTGATGAATGAGCGTTATCTGGGGGCTCGTGAAGAACCTTCCTCCTTCGCTTCCTACGGTACATGGGCGCGAACCGCTGACAAGCTGGTATTAACCGATAGCAAAGGTGAAAAGTCATATTATCGCGCGAAAGGAGATGCGCTGGAGATGCTCGATCGTGAAGGTAATCCGATTGAATCGCAGTTCAACTATACGCTGGAACCGGCACAATCCAGCTTACCCATGACACCGATGACCCTGCGGGGCATGTATTTTTATATGGCTGATGCGGCGACCTTCACTGATTGCGCGACCGGAAAACGTTTCATGGTGGCGAATAACGCAGAGCTGGAGCGTGGCTACCTGGCTGCGCGCGGTAACAGTGAAAAACCGGTGTTACTGTCAGTAGAAGGTCACTTTACGCTTGAGGCTAATCCGGATACCGGTGCGCCGACCAAAGTATTAGCGCCCGATACGGCAGGTAAATTTTACCCAAACCAGGATTGCAGTAGTTTGGGGCTGTAACCCGTCTTGAGACAGAAACAAATGAAATATTGCCTCATGCGCTGCGCTTATCAGTCCTAAAGCATACAATGCAATATTTTGAATTAGCACAATTTTGTAGGCCGGATAAGGCGTTCACGCCGCATCCGGCATTTTGCGCACGAGGCTGGCTTTTATCACTGAGTCAGTCCAACAAAGCGACTTGCTTTAATATAAATCCCTGGCTTCAGGTGCCCAATATACTGTAACTGCGTTTCTGGTTTAAATGCAGAGACATCACCACTACGCATATGCATCAGATCGGCAGGGCTAATCCAGCCTGATTGCGCCAGCGTAAGCGGATGCCCGGCTTTGGCAAATGCATCAGTGACAAATTCCGAACAAAACCACGACTTTTTGTCTCCTTCGCCCACACTGCTTAACTGCGCTTTCGCCAGGCCGCTGACGCACTGTTGACGAAAATCCTCGGAGAACGGATTTAGTGAGCACATCTGGCGAGTCACCATAAATGGAATAAATTCGACAATGCCGCGATAGTTATAACCGCTATCTTTAATTTTGTTGGCGAACGCGGTGATTTCTGTGGCTTGTTGCGGGGTAAGATCCGGGACTCGTAAGACGAAAAGCTTATCACTATGCTTTATGGCTTTTTTAAGGGAAACAATCTGGACGCCAGCGCCTGTCGCTTCGGCAACGTTATTATCTCCCAAATAGATTGCAACGTGACTCACAGAGGAAGTGCTGAATACGCGGATACCAAATGAGGTTACCCCAAGGCTTGAGGAGAAAAGCAAATCGCCGGGTTTGAGATCTGGTTCCGTTATTTCTTTTATTGATTGTTCGGTGAAAGAGCTTTGATGCTGGAATTTAACAGCCCATGTTTTCGCCTCGGCATTTACCACTGTGGCTGATGAGTCTGGCTGGCTGATATCAACGGTACAGGCCGAAAGTAAAAGAAAGCAGGGGAGAAGCAGGCGGCAGTACGCCTTTGGTTTATCCATTTTATACAATCCATGTAAAAAAGGGCCCCGAAATTCAGGACCCTTTCTGGCATCAGCCTTTAATCTGTTTCACCAGATAATCGACGATGTCACCAGTCTTAATTAACTGTTTCTCGCCGTTACGACGATATTTATATTCGATATCATCGTTGTCGAGGTTACGGTCGCCCAGCACAATAGTGTGCGGAATACCGATCAGTTCCATATCAGCAAACATCACGCCCGGGCGCTCTTTGCGGTCATCCAGCAGCACTTCGATACCTTGTGCGCGCAGTTCGCTGTACAGTTTCTCAGCAAGTTCCTGTACGCGGAAGGATTTGTGCATGTTCATTGGCAGAATCGCCACCTGGAACGGCGCGATAGCGTCAGGCCATACGATGCCGCGTTCGTCGTAGTTCTGCTCAATCGCCGCAGCTACCACACGCGTTACGCCGATACCGTAGCAACCCATCGTCAGGATTTGGTTACGGCCATCTTCACCCTGTACGGAGGCTTTCAGTGCTTCGGAGTACTTGGTACCCAGCTGGAAGATGTGACCGACTTCGATACCACGTTTGATCAGCAGCGTACCCTGACCATCCGGGCTTGGATCGCCAGCCACCACGTTGCGGATATCAGCAATTTCCGGAGTAGCGACATCGCGATCCCAGTTGATACCGAAGTAGTGTTTACCATCGATGTTAGCACCAGCAGCGAAATCACTCATCGCCGCAACGGTACGGTCAATCACCACCGGAATCGGCATGTTTACCGGACCCAGTGAACCCGGACCGGCTTTAACCACGGCACGAAT;4054
14;41;TTCTTCTTC;9;222552;222560;09;25;AGCAGCAGC;9;222786;222794;>GGTCGCAAAAGTCAGCGGGCTGGCAACCTGCGGCAGTTTTTCTGCTTTAACTTCGTTCAGCTCGTGGTCACCGCGCACCAGCAGCGCAACCAGCGGGAAGCTACTGCCTTCAACGGCTTTAACCAGCAGAGTCTTAACCGTTTTCTCAATCGGCAGATTGAACTGTTCAACCAGTTCCGCGATGGTTTTCGCGTTCGGCGTATCAACCAGCGTCATTTCCTGGGT;225
09;25;AGCAGCAGC;9;222786;222794;09;26;GCAGCAGCAGCA;12;225234;225245;>GCGCGGTTCTTTCGGCGCGATAGCTTCTGCCAGTTCAATGTTCGCTGCATAGTCAGAAGTATCGGAGAAGACCACATCGTCTTCTCCGCTCTGCGCCAGCACCTGAAATTCGTGAGAGGCGCTACCGCCGATAGAACCGGTATCGGCCTGTACGGCGCGGAAATCCAGCCCCATGCGGCTGAAGATTTTGCTGTAGGCCGCATACATTGCATCGTAGGTTTCCTGCAGGGATTCCTGAGAAGTATGGAAAGAGTAAGCATCTTTCATCAGGAATTCGCGGGAACGCATGACGCCGAAACGCGGACGCACTTCGTCGCGGAACTTGGTCTGGATCTGATAGAAGTTCAGCGGCAGCTGTTTGTAAGAGCTCAGCTCGTTACGAATCAGGTCTGTAATCACTTCTTCATGAGTTGGGCCGAGTACGAACGGACGGTCACCACGGTCAGCAATACGCAGCAATTCCGGGCCATACTGTTCCCAACGACCACTCTCTTGCCACAGTTCAGATGGCTGAACCACCGGCATTAACACCTCGATCGCACCGGCGTTGTTCATCTCTTCACGCACGATGTTTTCGACTTTTTTCAGAACGCGCACGCCGGTCGGCAGCCAGGTATATAACCCGGAGGCCAGCTTGCGGATCATCCCGGCGCGCAGCATCAGCTGATGGCTGATCACCTCGGCGTCGGCAGGTGTCTCCTTGAGAGTGGAGAGCAGGTATTGGCTAGTACGCATGTTGTTACGGTTCCAGTTGGAAGGTAGAACAGGCTCAAGGCGAGCCTGGGACAAAAAAAGTGATTTAGTTTACCAGTGCAAAAGAAATGTCAAAAGAGAAGGGCGTGAATTTAACGCGGTTCCAGCGCAAAGACTTCAAAACCTGCGTCGGTGACGCGCCAGCGAACGTTAAAATCATGCAGCCAGACGGCATAGGTTTTGCCCGTTTCCTCACCTTTACGATAGGCCGGGCGCGGGTCCTGCGCCAGTACTTCGCGGATAAACAGCGTTAACTGCGGATAACGCTTCTCCAGCGTCAAAAGCTGCTTTTCGACCTCTGCGGTAAAACACACCGCCATTTCTGCCGCTGGCGCACTTTGCGCATAGCTGGCACTGGCATCGGGAAGCGATTCAGCAAAGGGGAGATACGGTTTGATATCCACTACCGGCGTACCATCGACGAGATCCAGACTGCCGAGCTTCAGAATCACGCTATCTTTATGGCAAACAACCTCTTTCAGCTCTACCAGCGACATACCAATTGGGTTAGGGCGAAAAGTGGAGCGCGTAGCGAAAACACCCATTCTGGCATTACCGCCGAGACGAGGCGGACGCACAGTCGGACGCCAGCCGCCTTCCATCGTTTGATGAAAGACGAAAAGGATCCATAAATGGCTGAATGCTTCCAGGCCGCGAACGGCGTCGGCCTGGTTGTAGGGAGCAATGAGATGTAGTTCGCCGTTGGCGCTTTTTACCAGACCTGGCTGGCGCGGAACGGCGAATTTTTCTTTATAGGGCGAGCGAATAACGCCTATTTGCTCGAACTGGAAACTGCTCATTTCGCCGTGATGTTAAGCGCAGAACCTATACATACAGCCTGACGATAGCAACCTGGCGTACCGCTGGTGACTTCGCAGCTATGCAGTAATACCGCATTGGCTTTCATTTTCGAGGCGTTGATTTGCATCCGCTTACGTGCGGTTGGAATGCTCGGCGGAGAGTCCTGATTAGAGGCCTGGCAAGAGTCGCCACTGACTTCACCGAGATCGCGGAACGGTTTGCCGACTAATTCTTCTGCATTGGTATAAATTCGGACCGGCGTGGCGCGCGGCGCTTTCGGTTTTGCAGGCTCCGCTTTCGGCTGGGGTGCAGTGCTTTGAACGGGTTCGACAGGGGATCTGCTTAACATGGAACAGCCGCTTAGCATGAGTGCTACTAAACAGATCGGTAAAGCACGCATAGTATTTCCTCAATGTATGATCAAAACGTCAATATTGAATCAGGCGCTTGTAAAAATGACAAGACGGGCAAGCGCCCGTCCTGAATGATATTACAAATTGTGGAAACAGCCTAAATATTACCAGCCTTTAACAGCGCCGCCGTTAAACACTTTGTTTGCTGCTTCGTAAACTTCGTCAGACTGATAAGCCTGAACGAATTTCTTCACGTTTTCGGCGTCTTTGTTGTCTTCACGCGTTACGATCAGGTTTACGTACGGGGACTCTTTATCTTCGACAAAGATACCGTCTTTCGCTGGAGTCAGGCCAATCTGGCTGGCATAGGTGGTATTGATAACTGCCAGAGCGATTTGCGCGTCGTCCAGAGAGCGCGGCAGCTGCGGTGCTTCCAGTTCAACAATTTTCAGATTTTTTGGGTTCTCAACAACATCAAGAACGGTCGGCAGCAGGCCAACGCCATCTTTCAGTTTGATCAAGCCCACTTTTT;2439
09;26;GCAGCAGCAGCA;12;225234;225245;12;36;TGTTGTTGT;9;226513;226521;>GTGAACGACCAAGGTTAGTTGGGTCGTTTGGCACGGCAACCTGCGAACCATCCTGCAGTTCATCCAGTGATTTGATTTTCTTGGAGTAACCAGCAATCGGATAAACAAATGTGTTGCCTACTGCGACCAGTTTGTAGCCACGATCTTTCAGTTGCTGATCAAGGTACGGTTTATGCTGGAAGGCGTTGGCGTCGATATCGCCTTTGCTCAATGCTTCGTTTGGCAGAACATAGTCGTTGAAGGTTACCAGCTCAACGTCCAGGCCATATTTGTCTTTCGCAACTTTCTGCGCGACTTCTGCAACCTGCTGTTCGGCACCAACAATCACGCCGACTTTAATGTGGTTTGGATCTTTTTCATCCTGACCGCAGCCTACCAGTGCCAGTGATCCAATCAGGGCTCCCACTGCCGCAAAGGTTTTGAATTTGAACGCCATACCTTATTCCTTCTTCAATTATTTATGTTGTGTTGAACGTTACTTGCGAGTGACAGCCCGGACGATGCGGTCGCCTGCGAACTGAATTAAATAAACCAGAATGACCAGCAATACCAGTACCGTATTCATCACCGTCGCGTTGTAGCCGATGTAGCCATACTGATAGCCAATCTGACCTAAACCACCGGCACCGACTGCACCACCCATCGCGGAATAACCAACCAGGGTAATCAGGGTGATAGTTGCCGCATTCACCAGACCCGGCAACGCTTCCGGTAACAGCACTTTACGGACGATCTGCATTGGCGTGGCCCCCATTGCGCGGGAAGCTTCAATTAACCCGGTTGGGATCTCCAGCAGAGCGTTCTCGACCATACGGGCAATAAACGGTGCTGCACCAACGGTTAACGGAACAATCGCTGCCTGCAATCCAATCGATGTACCGACAATAACGCGGGTAAACGGAATCATCCATACCAGCAAGATAATGAACGGGATGGAACGGAAAATGTTCACAATCGCAGAAATGGTACGATACAACTTCGCGTTAGCAATAATTTGCCCCGGACGCGTGACATAAAGCAGAACGCCAACCGGCAGACCAATCACAAAGCCAAAAAAACCGGATACGAAGGTCATTGCCAGTGTTTCCCATACGCCACGAACCAGCAGCCATATCATCGGCTCAGACATAACCCAGTACCTCTACTTTTACATGGTGTTCCTGAAGCCAGGCAATGGCGGCTTGCGTATCTTGTTGTGTGCCGTGCATTTCAGTCAGCATAATGCCGAACTTAACGCCACCGGCGTAATCCATCTGCGCGCTAATAA;1267
12;36;TGTTGTTGT;9;226513;226521;07;21;GACGACGAC;9;233324;233332;>TGACGTTGAAACGACGCGCGGTTTCAGAAAGCAGTGGGGCATCGACCGATTGACCGGTAAACTCCAGACGCAGCATCGGCACGCAGTCAGTAAATGGCTCCGCTTGCAGACGTTCCTGGTAATCTTCCGGGATATCCAGATGCAGGGTCGACTGAATAAACTTCTGCGCCAGCGGCGTTTTCGGATGCGAGAACACTTCACTTACCGTGTCCTGCTCGATCAGTTCGCCATTGCTGATGACCGCCACGCAATCACAAATGCGCTTCACAACGTCCATTTCGTGAGTGATCAACAGAATCGTCAAACCCAGACGGCGGTTGATGTCTTTCAGCAGTTCGAGAATAGAACGTGTCGTTGCCGGGTCCAGCGCGCTGGTGGCTTCATCACACAGCAATACTTTGGGATTGCTGGCTAATGCACGGGCAATCGCCACACGTTGTTTCTGCCCACCGGAAAGATTCGACGGGTAGCTATCATGCTTATCGCCAAGACCAACCAATGACAGCAATTCCGTCACGCGACGTTTGATCTCGTCTTTCGGTGTGTTGTCCAGCTCCAGCGGCAGAGCCACGTTGCCAAAAACAGTACGCGAAGAGAGCAGGTTAAAATGCTGGAAAATCATACCAATCTGGCGACGAGCTTTGGTCAACTCGGATTCTGACAGCGTGGTCAGTTCCTGGCCATCGACCAGCACGCTACCCTCGGTTGGGCGCTCCAGCAGGTTTACACAACGTATAAGCGTACTCTTACCCGCGCCTGAGGCACCGATAACGCCATAAATTTGTCCAGCTGGCACATGCAGGCTGACGTTGTTCAACGCCTGGATGGTGCGGGTGCCCTGGTGGAACACTTTGGTGATATTCGAAAGTTTTATCATTGATTATTTATTATCGTCATTAAGTTAGTCGTGGCATTTCGAATGCCTGGAACGGGCAACGCCGTCAATGAAATGGATGTTAAGGCATCCAGACGTCTAAATCAATCAGGTTTATGCGAAGAGCACTTTCTTGCAGGTCGAAACATGCGATACTAGCGTCACATGCCTTATTAAGGAGCTATAAAAGGTGGCGAAGAGCGTACCCGCAATTTTTCTTGACCGTGATGGCACCATTAATGTCGATCACGGTTATGTCCATGAGATCGACAACTTTGAATTTATCGACGGTGTTATTGACGCCATGCGCGAGCTAAAAAAAATGGGCTTTGCGCTGGTGGTAGTAACCAACCAGTCTGGCATTGCTCGCGGTAAATTTACTGAAGCACAGTTTGAAACGCTGACCGAGTGGATGGACTGGTCGCTGGCGGACCGCGATGTCGATCTGGATGGTATCTATTATTGCCCGCATCATCCGCAGGGTAGTGTTGAAGAGTTTCGCCAGGTCTGCGACTGCCGCAAACCACATCCGGGGATGTTTTTGTCAGCACGCGATTATTTGCATATTGATATGGCCGCTTCTTATATGGTGGGCGATAAATTAGAAGATATGCAGGCAGCGGCTGCGGCGAGCGTGGGAACAAAAGTGCTGGTGCGTACGGGTAAACCTATTACGCCTGAAGCAGAAAACGCGGCGGATTGGGTGTTAAATAGCCTGGCAGACCTTCCGCAAGCGATAAAAAAGCAGCAAAAACCGGCGTAATGATTAAAAGATGAGCGGTTGAAATAAAAATGCATTTTTCCGCTTGTCTTCCTGAAACGACTCCCTATAATGCGCCTCCATCGACACGGCGGATGTGAATCACTTCACACAAACAGCCGGTTCGGTTGAAGAGAAAAATCCTGAAATTCAGGGTTGACTCTGAAAGAGGAAAGCGTAATATACGCCACCTCGCGACAGTGAGCTGAAAGCCGCGTCGCAACTGCTCTTTAACAATTTATCAGACAATCTGTGTGGGCACTCGAAGATACGGATTCTTAACGTCGCAAGACGAAAAATGAATACCAAGTCTCAGGAGTGAACACGTAATTCATTACGAAGTTTAATTCTTTGAGCATCAAACTTTTAAATTGAAGAGTTTGATCATGGCTCAGATTGAACGCTGGCGGCAGGCCTAACACATGCAAGTCGAACGGTAACAGGAAGCAGCTTGCTGCTTTGCTGACGAGTGGCGGACGGGTGAGTAATGTCTGGGAAACTGCCCGATGGAGGGGGATAACTACTGGAAACGGTAGCTAATACCGCATAACGTCGCAAGACCAAAGAGGGGGACCTTAGGGCCTCTTGCCATCGGATGTGCCCAGATGGGATTAGCTAGTAGGTGGGGTAACGGCTCACCTAGGCGACGATCCCTAGCTGGTCTGAGAGGATGACCAGCCACACTGGAACTGAGACACGGTCCAGACTCCTACGGGAGGCAGCAGTGGGGAATATTGCACAATGGGCGCAAGCCTGATGCAGCCATGCCGCGTGTATGAAGAAGGCCTTCGGGTTGTAAAGTACTTTCAGCGGGGAGGAAGGGAGTAAAGTTAATACCTTTGCTCATTGACGTTACCCGCAGAAGAAGCACCGGCTAACTCCGTGCCAGCAGCCGCGGTAATACGGAGGGTGCAAGCGTTAATCGGAATTACTGGGCGTAAAGCGCACGCAGGCGGTTTGTTAAGTCAGATGTGAAATCCCCGGGCTCAACCTGGGAACTGCATCTGATACTGGCAAGCTTGAGTCTCGTAGAGGGGGGTAGAATTCCAGGTGTAGCGGTGAAATGCGTAGAGATCTGGAGGAATACCGGTGGCGAAGGCGGCCCCCTGGACGAAGACTGACGCTCAGGTGCGAAAGCGTGGGGAGCAAACAGGATTAGATACCCTGGTAGTCCACGCCGTAAACGATGTCGACTTGGAGGTTGTGCCCTTGAGGCGTGGCTTCCGGAGCTAACGCGTTAAGTCGACCGCCTGGGGAGTACGGCCGCAAGGTTAAAACTCAAATGAATTGACGGGGGCCCGCACAAGCGGTGGAGCATGTGGTTTAATTCGATGCAACGCGAAGAACCTTACCTGGTCTTGACATCCACGGAAGTTTTCAGAGATGAGAATGTGCCTTCGGGAACCGTGAGACAGGTGCTGCATGGCTGTCGTCAGCTCGTGTTGTGAAATGTTGGGTTAAGTCCCGCAACGAGCGCAACCCTTATCCTTTGTTGCCAGCGGTCCGGCCGGGAACTCAAAGGAGACTGCCAGTGATAAACTGGAGGAAGGTGGGGATGACGTCAAGTCATCATGGCCCTTACGACCAGGGCTACACACGTGCTACAATGGCGCATACAAAAAGAAGCGACCTCGCGAGAGCAAGCGGACCTCATAAAGTGCGTCGTAGTCCGGATTGGAGTCTGCAACTCGACTCCATGAAGTCGGAATCGCTAGTAATCGTGGATCAGAATGCCACGGTGAATACGTTCCCGGGCCTTGTACACACCGCCCGTCACACCATGGGAGTGGGTTGCAAAAGAAGTAGGTAGCTTAACCTTCGGGAGGGCGCTTACCACTTTGTGATTCATGACTGGGGTGAAGTCGTAACAAGGTAACCGTAGGGGAACCTGCGGTTGGATCACCTCCTTACCTTAAAGAAGCGTACTTTGAAGTGCTCACACAGATTGTCTGATGAAAATGAGCAGTAAAACCTCTACAGGCTTGTAGCTCAGGTGGTTAGAGCGCACCCCTGATAAGGGTGAGGTCGGTGGTTCAAGTCCACTCAGGCCTACCAAATTTGCACCGCAAATTTGAAGAGGTTTTAACTACATGTTATGGGGCTATAGCTCAGCTGGGAGAGCGCCTGCTTTGCACGCAGGAGGTCTGCGGTTCGATCCCGCATAGCTCCACCATCTCTGTAGTGATTAAATAAAAAATACTTCAGAGTGTACCTGCAAAGGTTCACTGCGAAGTTTTGCTCTTTAAAAATCTGGATCAAGCTGAAAATTGAAACACTGAACAATGAAAGTTGTTCGTGAGTCTCTCAAATTTTCGCAACTCTGAAGTGAAACATCTTCGGGTTGTGAGGTTAAGCGACTAAGCGTACACGGTGGATGCCCTGGCAGTCAGAGGCGATGAAGGACGTGCTAATCTGCGATAAGCGTCGGTGAGGTGATATGAACCGTTATAACCGGCGATTTCCGAATGGGGAAACCCAGTGTGTTTCGACACACTATCATTAACTGAATCCATAGGTTAATGAGGCGAACCGGGGGAACTGAAACATCTAAGTACCCCGAGGAAAAGAAATCAACCGAGATTCCCCCAGTAGCGGCGAGCGAACGGGGAGGAGCCCAGAGCCTGAATCAGTGTGTGTGTTAGTGGAAGCGTCTGGAAAGGCGCGCGATACAGGGTGACAGCCCCGTACACAAAAATGCACATATTGTGAGCTCGATGAGTAGGGCGGGACACGTGGTATCCTGTCTGAATATGGGGGGACCATCCTCCAAGGCTAAATACTCCTGACTGACCGATAGTGAACCAGTACCGTGAGGGAAAGGCGAAAAGAACCCCGGCGAGGGGAGTGAAAAAGAACCTGAAACCGTGTACGTACAAGCAGTGGGAGCCTCTTTATGGGGTGACTGCGTACCTTTTGTATAATGGGTCAGCGACTTATATTCTGTAGCAAGGTTAACCGAATAGGGGAGCCGAAGGGAAAGCGAGTCTTAACTGGGCGTTAAGTTGCAGGGTATAGACCCGAAACCCGGTGATCTAGCCATGGGCAGGTTGAAGGTTGGGTAACACTAACTGGAGGACCGAACCGACTAATGTTGAAAAATTAGCGGATGACTTGTGGCTGGGGGTGAAAGGCCAATCAAACCGGGAGATAGCTGGTTCTCCCCGAAAGCTATTTAGGTAGCGCCTCGTGAATTCATCTCCGGGGGTAGAGCACTGTTTCGGCAAGGGGGTCATCCCGACTTACCAACCCGATGCAAACTGCGAATACCGGAGAATGTTATCACGGGAGACACACGGCGGGTGCTAACGTCCGTCGTGAAGAGGGAAACAACCCAGACCGCCAGCTAAGGTCCCAAAGTCATGGTTAAGTGGGAAACGATGTGGGAAGGCCCAGACAGCCAGGATGTTGGCTTAGAAGCAGCCATCATTTAAAGAAAGCGTAATAGCTCACTGGTCGAGTCGGCCTGCGCGGAAGATGTAACGGGGCTAAACCATGCACCGAAGCTGCGGCAGCGACACTATGTGTTGTTGGGTAGGGGAGCGTTCTGTAAGCCTGTGAAGGTGGCCTGTGAGGGTTGCTGGAGGTATCAGAAGTGCGAATGCTGACATAAGTAACGATAAAGCGGGTGAAAAGCCCGCTCGCCGGAAGACCAAGGGTTCCTGTCCAACGTTAATCGGGGCAGGGTGAGTCGACCCCTAAGGCGAGGCCGAAAGGCGTAGTCGATGGGAAACAGGTTAATATTCCTGTACTTGGTGTTACTGCGAAGGGGGGACGGAGAAGGCTATGTTGGCCGGGCGACGGTTGTCCCGGTTTAAGCGTGTAGGCTGGTTTTCCAGGCAAATCCGGAAAACCAAGGCTGAGGCGTGATGACGAGGCACTACGGTGCTGAAGCGACAAATGCCCTGCTTCCAGGAAAAGCCTCTAAGCATCAGGTAACATCAAATCGTACCCCAAACCGACACAGGTGGTCAGGTAGAGAATACCAAGGCGCTTGAGAGAACTCGGGTGAAGGAACTAGGCAAAATGGTGCCGTAACTTCGGGAGAAGGCACGCTGATATGTAGGTGAAGCGACTTGCTCGTGGAGCTGAAATCAGTCGAAGATACCAGCTGGCTGCAACTGTTTATTAAAAACACAGCACTGTGCAAACACGAAAGTGGACGTATACGGTGTGACGTCTGCCCGGTGCCGGAAGGTTAATTGATGGGGTTAGCGGTAACGCGAAGCTCTTGATCGAAGCCCCGGTAAACGGCGGCCGTAACTATAACGGTCCTAAGGTAGCGAAATTCCTTGTCGGGTAAGTTCCGACCTGCACGAATGGCGTAATGATGGCCAGGCTGTCTCCACCCGAGACTCAGTGAAATTGAACTCGCTGTGAAGATGCAGTGTACCCGCGGCAAGACGGAAAGACCCCGTGAACCTTTACTATAGCTTGACACTGAACATTGAGCCTTGATGTGTAGGATAGGTGGGAGGCTTTGAAGTGTGGACGCCAGTCTGCATGGAGCCGACCTTGAAATACCACCCTTTAATGTTTGATGTTCTAACGTTGGCCCGTAATCCGGGTTGCGGACAGTGTCTGGTGGGTAGTTTGACTGGGGCGGTCTCCTCCTAAAGAGTAACGGAGGAGCACGAAGGTTGGCTAATCCTGGTCGGACATCAGGAGGTTAGTGCAATGGCATAAGCCAGCTTGACTGCGAGCGTGACGGCGCGAGCAGGTGCGAAAGCAGGTCATAGTGATCCGGTGGTTCTGAATGGAAGGGCCATCGCTCAACGGATAAAAGGTACTCCGGGGATAACAGGCTGATACCGCCCAAGAGTTCATATCGACGGCGGTGTTTGGCACCTCGATGTCGGCTCATCACATCCTGGGGCTGAAGTAGGTCCCAAGGGTATGGCTGTTCGCCATTTAAAGTGGTACGCGAGCTGGGTTTAGAACGTCGTGAGACAGTTCGGTCCCTATCTGCCGTGGGCGCTGGAGAACTGAGGGGGGCTGCTCCTAGTACGAGAGGACCGGAGTGGACGCATCACTGGTGTTCGGGTTGTCATGCCAATGGCACTGCCCGGTAGCTAAATGCGGAAGAGATAAGTGCTGAAAGCATCTAAGCACGAAACTTGCCCCGAGATGAGTTCTCCCTGAGACTTAGAGTCTCCTGAAGGAACGTTGAA;6802
07;21;GACGACGAC;9;233324;233332;12;36;TGTTGTTGT;9;237579;237587;>GTTGATAGGCCGGGTGTGTAAGCGCAGCGATGCGTTGAGCTAACCGGTACTAATGAACCGTGAGGCTTAACCTTACAACGCCGAAGCTGTTTTGGCGGATTGAGAGAAGATTTTCAGCCTGATACAGATTAAATCGACAGGTCAGAACAGGACGTGTTGATAAAACAGAATTTGCCTGGCGGCCGTAGCGCGGTGGTCCCACCTGACCCCATGCCGAACTCAGAAGTGAAACGCCGTAGCGCCGATGGTAGTGTGGGGTCTCCCCATGCGAGAGTAGGGAACTGCCAGGCATCAAATTTAGCAGTAAGCCGGTTATAAACCGGTGGTTGTAAAAGAATTCGGTGGAGCGGTAGTTCAGTCGGTTAGAATACCTGCCTGTCACGCAGGGGGTCGCGGGTTCGAGTCCCGTCCGTTCCGCCACTTATTAAGAAGCCTCGAGTTAACGCTCGAGGTTTTTTTTCGTTTGTATTTCTATTATTGCCAAAATCGCAAAAATCCTCTGCGTTTTACGCCATTTTTCCACAACTGTCTGAAGCCCATAATCACCTCAGTTAACGAAAATAGCATTAAAAGAGGCATATTATGGCTATCCCTGCATTTGGTTTAGGCACTTTCCGTCTGAAAGACGACGTTGTTATTTCATCTGTGAAAACGGCGCTTGAACTTGATTATCGCGCAATTGATACCGCACAAATCTATGATAACGAAGCCGCAGTAGGTCAGGCGATTGCAGAAAGTGGCGTGCCACGTCATGAACTCTACATCACCACTAAAATCTGGATTGAAAATCTCAGCAAAGACAAATTGATCCCGAGTCTGAAAGAGAGCCTGCAAAAATTGCGTACCGATTATGTTGATCTGACGCTAATCCACTGGCCGTCACCAAGCGATGAAGTCTCTGCTGAAGAGTTTATGCAGGCGCTGCTGGAAGCCAAAAAACAAGGGCTGACGCGTGAGATCGGTATTTCCAACTTCACGATCCCATTGATGGAAAAAGCGATTGCTGCTGTTGGCGCTGAAAACATCGCTACTAACCAGATTGAACTCTCTCCTTATCTGCAAAACCGTAAAGTGGTCGCTTGGGCTAAACAGCACGGTATCCATATTACTTCCTATATGACTCTGGCGTATGGCAATGCACTGAAAGATAAGGTTATTGCTCGTATTGCAGCTAAACACAATGCGACTCCGGCTCAAGTGATTCTGGCGTGGGCTATGGGGGAAGGTTACTCAGTAATTCCTTCTTCTACTAAACGTGAAAACCTGGAGAGTAATCTTAAGGCACAAAATTTACAGCTTGATGCCGAAGATAAAAAAGCGATCGCCGCACTGGATTGCAACGACCGCCTGGTTAGCCCGGAAGGTCTGGCTCCTGAATGGGATTAAGCCTCTCTGACAGCTCCTCCGGGAGCTGTTTTTACATGTCCGCTAAGGAAATCGATAAAAGCCCGGATGCGCGTACTTACCGCACGGTCGCTGTAATAGACTGCACTGAATGGCATTTCCACTGGCAACACTTTATCTGCCATTAACTCCACCAATTCTCCGCGAGCGATTTCTTTGTCGATCATGTAGTCGGACAAACACGCAATCCCGTTGCCACTCAGGCAAAGCTGTTTCAGTGTTTCCCCACTATTGGATGACAAACCGTACTTCACCTCATGTAATTGTCCATCGCTACAGGCTATCGGCCAGGTATTGAGGGAAGCGGGTTCAGTGAATCTCAGGCAAATATGTTGCTTTAAATCGTCGATCGTTTCTGGCTTCCCGTAGCAGGAAATATAATCGGGGGAGGCGATAATTTTTCGATAACTGTTAAATAACGGCCTGGCACGTAAGCTGGAATCCGTTAACGTACCGGCGCGTATCGCGACATCCACTTTTCTTTCGATCAAATTAATAATCGTTTCGGAGGAGACTAGCGATAAAGTGACTTCCGGATAGCGTTCACGAAAAGGCTTAATCAACGGCATCAGAAAGTGCAGCACCACTGGAGTTGCGGCATCGATCCGTAACAGTCCACGCGGTGTATTACGCGTCTCCATAATTTCTGATTCTGCCGCTGCCATCTCCTGCAAAATTGACTGTACGCGATGAAAATAACGCTCGCCTTCTTCCGTCAGGCTAAGTTGCCGCGTGGTCCGATTAAGCAGGCTAACGCCAAGTTTCATCTCCAGCTTTTTCACCGCCCGGCTTACCGCTGAGTTTGCTTGCCCTAATTGTTCCGCTGCCCGGCTAAAGCTGCCGCTTTCGACGACTGAAACAAAAATGGCGAGTTCTTCCGACGTGGCTTTCATTTTTGCTCCTGTTGCAAAATAGAAGAGATATTTTGAATTTATTTGTCATTAAACCATCAGGATGCGAGATATGCCATCCGATTTAATGTTCTCAATAATGAGCAAAATCCTGACCGGTGTAAGCACTTGCTTACATAACAATATACAATTGCTCGTTGAAAGAGTGAGCTAAAATCCCTATAACAGTAGAACCCTCCCGAGTGCGGAAGGGTTGACGTGATAGAGGTTTCAAAGTCAAAAGTGCGAAAAAACACCTATGCCATGCGCTATGTTGCCGGACAACCTGCGGAAAGGATCTTACCGCCGGGGTCTTTTGCGAGCATCGGCCAGGCATTACCACCTGGAGAACCGTTAAGTACCGAAGAGCGTATTCGGATCCTGGTGTGGAACATATACAAACAGCAACGCGCTGAATGGTTGTCGGTATTAAAGAACTACGGCAAAGATGCACATCTGGTGTTATTGCAGGAAGCGCAGACAACGCCAGAGTTAGTACAGTTTGCGACTGCTAACTATCTTGCCGCCGATCAGGTACCCGCTTTCGTGCTGCCACAACATCCTTCTGGCGTAATGACCCTTTCGGCGGCACATCCAGTGTATTGCTGCCCGTTACGTGAACGAGAACCCATTTTGCGTCTGGCGAAATCGGCACTGGTGACGGTCTATCCCTTACCTGACACCCGCCTGTTGATGGTGGTTAATATACACGCCGTCAACTTCAGTCTGGGCGTGGATGTCTATAGTAAGCAGTTACTTCCTATTGGCGATCAGATAGCTCACCACAGTGGCCCGGTCATTATGGCGGGAGATTTCAATGCCTGGAGCCGTAGAAGGATGAACGCGTTATATCGCTTTGCGCGGGAAATGTCGCTACGCCAGGTGCGTTTTACCGATGATCAGCGCCGTCGGGCGTTTGGTCGCCCGCTCGATTTTGTTTTCTACCGTGGTCTGAACGTCAGCGAAGCTTCTGTACTGGTTACGCGCGCTTCCGATCACAATCCGCTACTCGTTGAATTCAGTCCCGGCAAGCCTGATAAATAAGGTATGTCAGGTCTGCCACAGGGCAGACCAACGTTTGGCGCTGCCCTTTTATACTCAAACAACAAAAGGACAGCGCAATGACAACACAATCCCACCATGACCACGTAGAAAAGCAGTTTAGCTCTCAAGCCAGCGAATATCTGACCAGTACCGTACATGCATCCGGACGAGATTTACAGCGCCTGGCGGTGCGTCTGGCTGATTATCCTGATGCAAGTGTACTTGATATGGGCTGCGGAGCAGGGCATGCCAGCTTTGTTGCTGCGCAAAACGTGAGCGCGGTGGTAGCGTATGACTTATCTGCCCAAATGCTGGATGTCGTGGCACAAGCTGCCGAAGCCCGGCAACTGAAAAATATCACCACCCGCCAGGGTTATGCCGAAAGTCTGCCATTTGCCGATAACGCATTTGATATTGTTATCAGCCGTTATTCTGCCCATCACTGGCATGATGTTGGTGCAGCACTGCGTGAAGTGAACCGGATATTGAAACCTGGCGGTAGGCTGATTGTGATGGACGTAATGTCTCCGGGCCACCCAGTGCGCGACATCTGGTTACAGACGGTAGAAGCATTACGCGATACCTCTCACGTACGAAACTACGCCAGCGGTGAGTGGTTGAGGTTAATCAATGAAGCCAATCTGATAGTTGATAATTTAATTACAGATAAGTTACCGCTGGAATTTTCTTCATGGGTCGCGAGAATGCGTACGCCAGAAGCGTTAGTAGACGCTATTCGCATTTACCAACAGAGCGCATCGACAGAGGTGAAAACGTATTTTGCCTTGCAGAATGATGGCTCTTTCACCAGTGATATCATCATGGTAGAAGCACATAAAGCAGCATAAATAAAAAAGGCACCGGGGGAATCGGTGCCTTTCATTATCTGGTTTGTCAGGAATCTGGCA;4246
12;36;TGTTGTTGT;9;237579;237587;16;46;GTAGTAGTA;9;238560;238568;>TTTTCACAAACAACGTCAGCTTATCGCCTGGTTGCAGATTCGCAGTATCGCTGTTCCAGCGCATCACATCTTTGATGTTCACGCCGTGGCGTTTAGCAATGCTTGAAAGCGAATCGCCTTTGCGCACACGATACGTAATGCTATCGCTGTTGTTTGCCAACCGCTGTGCGCTACTACCTGCGCCAATCGTCAAGCTTTGGCCTGGCTTCAGCTTAGATCCGCGCAGTTTGTTCCACTGCTGCAAATCTTTGGTGCTAACGCCGAGACGTGAAGCGATACTTGAAAGCGTGTCGCCAGAGCGTACGGTGTAAACACGGCTGTTAAGCGGCGTATTGTCGGCAACCAGCGTCGACTGTACAGCAGCAATTTCGCCCGAAGCCAGAGATTCACGCAGTTGATCTGCATGCTTCTTTGGCACCATCACGTACTGCGGACCACTTGCGCCCAGCGTGGAGCCTTTCACGCCAGCGTTGAATGTCTTCAGCTTGCTGACGGAAATCCCCGCCATATCTGCAACCTTCGCCATTTCAACCGGGCTGCTCAGGTGCACACGCGCCAGAGCACGGCTTTCATCGGTCGTTGGCAGACGTACGCCATAACGCTTGCTGTTTTTGAGAATATCACTCAATGCCAGCATTTTAGGCACGTACTGCTTCGTTTCCTGCGGCAACGGTAACGACCAGAAGTCCGTGGATTTCCCACGCGCTTTGTTCGTTTTAATTGCCTTCATGACCCGACCTTCGCCGCTGTTATAAGCCGCTACGGTCAGAAGCCAGTCGCCGTCAAACATCTTGTTCAGACGCTGCATCATGTTCAGCGCGGCAGTTGTTGAAGCAACAACATCGCGACGCGCGTCATAATTGCGTGTCTGTTTCAAACCATAATTGCGCCCCGTGCTCGGAATGATCTGCCAGATGCCCGCGGCATTGGCGCCAGACGTTGCGTGAGGATCAAAAGCGCTCTCCACTATGG;972
16;46;GTAGTAGTA;9;238560;238568;09;27;CAGCAGCAG;9;243989;243997;>CCAGTTCCATAGGCATGTTACGTTTTTTAACTTGCCCGGCTATCCAGTACATATACGGCTCTGCCCGTAAAGTTACATCGTGGAGATAGCTCTTATTGCGTAAATATTTCTGTTTCTGTTCGCGAATCCGGTCGTTTTCCGGAATTCCCATCTTTAGCTCGTCGCCAATGAAAGCCCACAAGTCACCATCTGGCGCGATAGACGTCCCATCGTCCATCCATCGTGCCTGACTTGTAAACTTTGCTGCTTCCCCTTGACCAGCTGCAGAAAGGCTCTGTGCGTGCTGTTGAACGTTGCCGGTGCTCTGGCAACCCACGAGCAGGACAGAGGCGAGTAATATCGCTTTTGCCTTCATGTGTGTGTCAATAGTTGCTTAAAAGACGACCGATCATAACGGCGAACGGAGCCGATGACAAGAAAGTTTTATCAGAACCTATCTTTCTTTGACCTTAACCATGCAAAACGTTCTTCAGGTTGTTTCAATAATGTTTCTTCATTAATTACATTAATTAAATCAATATCTTCCGTTCTTAAAAAAACATTAATTTGCCGCTCATTTTTCAGAATTACGGGTAGTGTTATTTGATTTTTTGCCCGTAACTCCTTAACTTTACGATAATAATCATTTATGGACAAATCGTGCGGAAGAATACTCAAAGCAAACTTCATATTTGATAAGGTATATTCATGAGCACAACATACCAATGTATCGTCAGGTAACGCACTTAACTTTTTAATTGATTGATACATTTGTGATGGTGTCCCTTCAAACAACCGACCACACCCACCAGAAAACAGCGTGTCGCCGCAAAATAGATAAGGTTTACTGAAGTAACAGATATGTCCTAAAGTGTGACCCGGTGTGGCAATTACACTAAATTCATGCCCCAAAACGAAGGCAGTTTCGCCATCTTTGACTACCTGTGTTGTTCCCTTATCTTGTGTCTCTTGTGGTCCATACACCACAATTTGCGGAAACTTTTCCACCAGTTCTTTTACGCCTCCAACGTGATCGTGGTGATGGTGGGTGAGAAATATGGCCTCCGGTTGCCAGTTATTGGCGGAAATGGCGTTTAATACTGGCTCTGCGTCCCCGGGATCGACAATCAGACAGCGACCTGCTTCATCATTCAAAACCCAGATGTAATTGTCATCAAAGGCGGGAATACTGTTAAGATTCATAGATTACCTCTCAGTGTGAAACGGAAGGTTGTGATGAAACCGGCAAGAGTCCCTCAAACTGTCGTGGCTCCTGATTGCTGGGGCGATTTGCCCTGGGGAGAGCTTTATCGCAAGGCGCTGGAGCGTCAGCTCAACCCGTGGTTCACTAAAATGTATGGTTTTCATCTGCTTAAGATTGGCAATTTAAGCGCAGAAATCAATTGCGAAGCGTGCGCGGTTTCTCATCAAGTGAATGTTTCTGCGCAAGGAATGCCCGTCCAGGTGCAGGCGGACCCACTTCATCTTCCTTTTGCCGATAAATCCGTTGATGTTTGTCTACTGGCACATACATTGCCGTGGTGCACTGATCCGCATCGTTTATTGCGTGAAGCCGATCGGGTACTGATTGATGATGGCTGGCTGGTGATTAGTGGCTTCAATCCCATCAGTTTAATGGGATTACGCAAACTTGTGCCGGTATTGCGCAAAACATCGCCCTATAACAGCCGGATGTTCACTCTGATGCGGCAGCTGGACTGGCTCTCTTTGTTGAATTTTGAAGTGCTACACGCCAGCCGTTTCCACGTTCTCCCGTGGAACAAACACGGAGGAAAACTATTGAATGCGCATATTCCTGCGCTTGGTTGCTTACAACTTATTGTTGCCCGGAAACGGACTATTCCTTTAACGCTAAATCCGATGAAACAGAGCAAGAACAAACCGCGAATTCGCCAGGCGGTTGGTGCCACCCGGCAATGTCGTAAACCACAGGCTTAAACTTCGACTTGATAGCCTGTATCTTCCAGTGTGGGATTCATTGCCGCAGCACGAGCCAGTTCATCACAGCGTTCGTTTTCCGGGTGTCCGGCATGGCCTTTAACCCATTCCCATTTGATTTGATGCTGCCCCAGAGCAGCATCAAGACGTTGCCAGAGATCGACATTTTTTACTGGTTTTTTGTCTGCTGTTTTCCAACCACGTTTTTTCCAGTTATGGATCCACTGGGTGATACCCTGGCGGACATACTGGCTGTCGGTACTCAAAATGACTTCGCAATGTTCTTTTAACGCCTCCAGCGCGACAATAGCGGCCATCAACTCCATACGGTTGTTGGTGGTGCGGGTGTAGCCAGCGCTAAAGGTTTTCTCGCGTCCGCGATAGCGTAAAATAGCGCCGTAACCCCCAGGTCCAGGATTACCCAGACACGAACCATCGGTGAAAATTTCTACCTGTTTAAGCATCTCTGGTAGACTTCCTGTAATTGAATCGAACTGTAAAACGATAAGTCTGACATAAATGACCGCTATGAGCACTGCAATTACACGCCAGATCGTTCTCGATACCGAAACCACCGGTATGAACCAGATTGGTGCGCACTATGAAGGCCACAAGATCATTGAGATTGGTGCCGTTGAAGTGGTGAACCGTCGCCTGACGGGCAATAACTTCCATGTTTATCTCAAACCCGATCGGCTGGTGGATCCGGAAGCCTTTGGCGTACATGGTATTGCCGATGAATTTTTGCTCGATAAGCCCACGTTTGCCGAGGTAGCCGATGAGTTCATGGACTATATCCGCGGCGCGGAGCTGGTGATCCATAACGCAGCGTTCGATATCGGCTTTATGGACTACGAGTTTTCGTTGCTTAAGCGCGATATTCCGAAGACCAATACCTTCTGTAAGGTCACCGATAGCCTTGCGGTGGCGAGGAAAATGTTTCCCGGTAAGCGCAACAGCCTCGATGCGTTATGTGCCCGCTACGAAATAGATAACAGTAAACGAACGCTGCACGGGGCATTACTCGATGCCCAGATCCTTGCGGAAGTTTATCTGGCGATGACTGGTGGGCAAACGTCGATGGCTTTTGCGATGGAAGGAGAGACACAACAGCAACAAGGTGAAACAACAATTCAGCGCATTGTGCGTCAGGCAAGTAAGTTACGCGTTGTTTTTGCGACAGATGAAGAGCTTGCAGCACATGAAGCCCGTCTCGATCTGGTGCAGAAGAAAGGCGGAAGCTGCCTCTGGCGGGCATAAATACCTGTAAAAGGCGCTAAAAATAGCGACTTGGGCGATTTTTGCAGCAAACGATTCAAAAGATGAGAAAAACCGTTGACGAAGGGTGAGGCAATCCGTAATATTCGCCTCGTTCCCAACGGAACACAACGCGGAGCGGTAGTTCAGTCGGTTAGAATACCTGCCTGTCACGCAGGGGGTCGCGGGTTCGAGTCCCGTCCGTTCCGCCAAATTCACTCATGAAAATGAGTTCAGAGAGCCGCAAGATTTTTAATTTTGCGGTTTTTTCATCTAAATCCCGCTATTTCTTCGGTCTATGATTTTGTTATGCTGTAAATGTGTTAATCACATATGATAGACCATGTCATTAATATTTAATCATGCTATCGAATCATTCAATTTAAATATATTTGCACGTTATGATTTTCATTTTTCTATTGATTTAATGAATTTATATTTGCTGTTATTTTTTGTTTGTTCTGATTCAAGTGGAGTATATAATTAAAAATCGTTAGCTAAACATTACCATGATTATGACAGGCGAGGGAGTGTCCGATTATGAATTTAAAAAAGGTTTGTTGTATATGTGTATTATTCTCGCTGCTTGCAGGATGTGCCTCTGAATCTCCTATTGATGAAAAAAAGAAAAAAACTCAAACCACACAAATTTCTATTAATAAAAACGTTCCCCAGCAACTAACAGACAAAGATTTATATGGTAATGAAACCACACTGGCTGTATCCGAGGAGGATATTCAAGCTGCGCTTGAAGGAGATGAGTTTCGTGTGCCTCTTAATTCTCCTGTAATACTTGTTCAGTCTGGCAGTCGCGCACCGGAAACCATTATGCAGGAGGAGATGAGAAAATATTATACAGTTGCCACATTTTCTGGCATTCCTGACAGGAAAAAAACTGTAACCTGTAATAAAGACAAAAACAAAGATGAAAGCCTGGATATTGTAGATGCCGAAAATATGAACTGGATGCAGGCATTGCGTTTTGTTGCAGCAAAAGGCCATCAGAAAGCGATTATTGTTTTCCAGGATACGTTGCAGACAGGAAAATATGACTCTGGATTGAAATCAATAGTTTGGACAGATTATAAAAATCAAAAATTGACTGACACGATGTCACTGCGTTATTTGGTTCGATTCACGTTGGTGGATGTGGCTACAGGTGAGTGGGCTACCTGGTCGCCTGTGAATTATGAATCGAAAGTGATTTTTCCGCAGATAGGGAATAAAAATTCTGACAGCCTTGATGTGGCAGAACAGCAGATTTCACAACTTAAGCAGAAAACGTATGCAGCAGTGGTTAAAGACCTGGTGAATCGATATCAGTAGTGAGGTTTTATACCAGACGTTTTAGTGGTACTTAGCAAGAAAGAGCATTTCTCTTTTCTATTTTACACTATGGAACAAGTCTGCTAATTAATTTTACATATATCTTTTAGGAGTGGTAAAAACTTTCCTAAAGTTATTTATTGTCCTCTCAACATATAAGCTGTAATTCGAGTTTTCGGTTGAACTGTCAAAAATACATCATATACATCTATAAAACAGCAGGTACGGTTAATTAAGAATTTTTATTCGTGATTAACCGTACTTTGTCATTTTATCCTATAATGTTAAATTGCCTTTTTAAAATATAACAATAATGCAGATGAAAGACTCCCTGGTAACTTAGAAAATCCGTTCACTCCAAAGGCTGTATGCACTGGTTCCGGCGACGCTGTGCTCCCAATTGATGCTCTCATAGGTAAATGACACAGACTCTTCCGCCTGCCCTGGACTGTCGTTAATGGTATGGGGAACGGTAAGGCCGATGTTTGAGAGCCGGGCGTTAGCCAGTTTCAGCTTGTAGTACGGTTCATTAATTCCAAAGCGGTTGGTGCGGTAGAATACAAAATCACAGGTCAGACATTCATTCTCTGAAATGGCCTTGCCCAGCAGAGGGGAGGATTTGTCCACCGGTTTCGTGATGGTCAACTCCTGATGGTTGACATTCTGCGCACGGCTCAGACCATGGGACAGTGACGTCACCATGATCTGATCCTGATGTGCAATCTGGGCTTTGTTACCGATGGACGGCATTGACGAGCATCCGGATGAAATCAGCCCCTGAAGTTCTCCGTTCAGTGTCAGATAGACGGGATTTGCCATTGTTATTCTCCTTAATCTCAATGAGTTGGATGGACAGGTTCGGTTCTGTTATCCGTTGCCATATCCTGTCCGGTATTTTT;5420
09;27;CAGCAGCAG;9;243989;243997;17;50;TCATCATCA;9;244195;244203;>CCAGCGGCTTAACAGCCCGTCCAGCCGTTCGTTGATCTCTTTTTCCAACGCCTGTGTGTCCTGCTTCTGTGTACGGGTCTCCTGGTACTGCGTCAGCAGGTACTCCAGTGGTGTTTCTTGATTCAGTAACCGTTCGGCCTGCCAGGTCACCGTTTTGATATACGATAGGGTGAAACCCTGTTTCTCCGTCTCCTTCT;197
17;50;TCATCATCA;9;244195;244203;10;28;GCTGCTGCT;9;244492;244500;>AATCTGCAAAATCCCGCAAATTCTGCCGCGCTTGTTGCCAGCCCTTCATCTGCGGACTGGCTTGCGCCCGGTTTCTCAGCGTGTTGCTCCACATCCTGCTGGCTTCCTGCTGTTGCAGGCTTTCCGGCCAGAGGGTGTCTGCGGTGCGCATCATCTGCATTCCGGTTTCCAGCGGCTGTAGTGGCGGGGCATTCAGAAGCTGTTGCAGGTACTGTTCATATTCTTTCAGTACCGGGGATGCCAACCAGACGGTGGCGGCTCCCTGTGTGGTATCCCTGACCTGTGTAA;288
10;28;GCTGCTGCT;9;244492;244500;03;08;CCACCACCA;9;244517;244525;>GCATCGGATACGCCTG;16
03;08;CCACCACCA;9;244517;244525;04;10;GGTGGTGGT;9;247333;247341;>GAGTGCAGATGCGATAACGGCAGTACAGGCGGCACCGGCAACAAAACCTTTTACCGTGTCGCCCTGTTTTGCTTTGTCGGCGTTATCTGCCACACCGCGCACCCCCACCCGCATTTCCGGCAGGTCGGGTAGGGGGGGCATGGTTTCCGCTGTGGCGGAAGCCGTGCCTTCAGGCGCATAGACCAGCGTTCTGACCATGGTCTGTGCCGCCGTATCAGTACGGTTTCTGGGCTGCGGCTCAAACCGCTTGCGTGTGTTCTGCACAAAATAAAGCAGATTTTCCACGCGCGGCTGGCGCTTCAGTTCCACTTGCTGGAGTTTGTCGCAGATAAGCTGCAAAGCCCGTTCCGTGCGGTAGAGCAACGAAAGATCATTTTCGGAAAAGGAAACCTGCTGGCGCAGGATATTCCCGGTGCGGGTGTTGAACCAGTCCAGCATCTCAGTCCGCGCCGGACCACTCTGCGGCCAGAATTTATCCCATTCGTGGATGATCATCGCAGCCAGCAGTTCCGCGCCTTCACAGAACCCTGCCAGTCCCTGATTACGTGTACGTGCCAGCGTATAGTAGGTGGCGGTATGCAAATCCACCCCGTTGGCCTTAAAAATCGACAGCGCCAGCGATTCCACCAGTTTCCAGTTCAGCTCCGGCTGTGACGGGTGGTTAGCTTTGTTAATTTCTTCGCGGATGGCGCTGAACTCCGGCAGGGCGCGCGGATCGCTGCCGGTAACGATAGTTTGTGTCAGTGCGTAATTGCTCATCACTATCCCCTTAATACAACGTATCCGGTAAACGGAACAGGCTGAACAGACCGCCGGTGAACGGGTTATCTTCGGTATCCACATGCACCTGGTAAACCATTGCGCCGCCGTCCACGTTAAAGCGCACGTTAAAGGTGTCACTGGTCACATTGGTCAACTGGCCCGCGCCGAACAGGCGGAACTGCGCCCACGGTCCACTGAACGCGATACTGCGCGGTGCTCTGCCGCTGGTGCCAATCAGCGTCAGCTTGCTTTCATTGCCTTCACGCATGTTGTTCGGCCAGACCAGATGGGCGGTGTAGTTGCGTCCCTGGCTGTAGTCCACTAACTGGCCGTCCAGGTTAAGTACGCTGCGCCGCTTATTGCCGGAAAGCGATACGGTTTCCACGGCAAACTGTGCGCCCAGCCCGTTCTGCTGGCTGAAGAAGATGTCGCGGATTTTCTGCGCGGTATCCAGTTGCTGCCGGATATCTTCACGGATTAACACTCTGCCGTCGTCGCCAAAGGTCAGATCGTTTTCAAGGAACAGGCGCAGGTTGTTCTTGTAGAAATTGTCCAGAATGCCATCCGGTTTAAAGAAACGTTCAAACGAATCCAGTGAGGCATCCTGTGTGGCGCGCGGATTAAACGGATAGTTATCGGCAAGCTGCTCGTTGAAGGGTTTCACTACATTGTCGCGCCAGTCCACTTCCATGTAACGAACGGCTTCCACCATCACCACATGCCAGGCCTGATCCGCGAGCTTACCTACCCAGCGGTTAAGAGGCGCAGGCAGGGTTTTTGCCATCTGACGGGTGGCGAAGATTGGATCGCTGCTGTTTTGATCCAGCCGTAGCTGTACTGCTTTCAGCGCCGATTTCCCCGGCACTGGCGAGTTCTGGATCGCCAGCAGGTAACGGTGCAGCTCGGTCAGTTGCTGGTACACGGCCTGTAGCGTACTCGCCTTGTCCTTTTGCTCCTCCAGTGCGCTGTTTTCCGGTGCGAACTCATGCCCCAGCCGGGATAACAGGCGGTAATCCATCTCATTTATCGCCGCTTCCCTCGCCTTATCATCCAGTTTGCCGGAGAGCGTCAGCGCGTGGGTATTATCGCGCAGCGCCGTCAGCGCACGCTGGAATGGCTGATCGCCGCTGATAATCTGCTCCAGCGCGTCGGTCAGCGCCGACATGGCCTCATAGTCACGGACGTTGAGGTTATCCATTCCGGCACGCCAGGTGGCGGTATAGTCACTGATGTACTGTTCGGTGATATGGCGCTGGATCTCTTCACGGTCGGCCTCGCTGTAGGCGACGCTTTGCGTCAGGTTCAGTACCCACGAATCCAGCGCGGTCAGCTCAACGAGGCCCTCACGCTGTTTGACAAAATAGCTTTGCAGTCCATAGCGGGTGAGGAACTGCGGGATCACCAGTTTTTCATCATTACCGGCGACGAACACGTTGTCGAAGGTGGGACCAACCTGGTCGCGCAAATTCAAATCGGCGGGCAACACGCTTAATGCTTTGGTGCGCAGGGTCTGGTAGACACGCTGGTATATGGGCAGCTTGCTCAGTTCCTGCTGCGCATTAATGATCGGTTTATCATAGGGGGTCCAGCGGCTGACAGCATCGCTGTCGCTGCTTTGGCGCTGCGCGTGCCAGTCGGTGTGCTCCAGCGCATAGTCCAGATGCACCATCAGTTGCGCCTGAATATCGCGCTGGCCGTGAAATTCATTGCTCCAGCGCCGTGCCATGTACTGTTTTACCGCCTCGTTGTTGCGCCCACTTTTGTCTTCCATCATGCGCACTACGCGCAGCACAGCGAGCTTTTCTTCGCTCTCTGGCGGGGCAATGTTTAGATCCCGGATCAGGCCGTTCATTAACGAGGGGAGATAACGCTGCTCAAGAAGCTGAATGTAGGTTTGCTCCACATACGGCCCTACGCGGGCGCCCTGGTACAATCCCATATCCGCCAGAAAACCGTGATCGCGATAATCACCATAGGCCAGGGTGGCATCGCGTACCGGGTTAAGCAATGGCAATTGCAGATTGCCGAATTCATCCGTTCCCTGC;2807
04;10;GGTGGTGGT;9;247333;247341;02;05;GGCGGCGGC;9;248204;248212;>ACGTCCATAAAGGCTTTAGCTTGTGCCAGTACGTTAACGCCAGACTGCCAGTTCTGATTGTAATAATGGTGCCAGCTTCCGACCATCAATGCCGCCAGTGCCGCGCCACAGGTGGAAAAGGCGGTCAGCCTGCGCCGGGAGCTGTTCAGCCAGACGCTGTTTTCACCCGCCAGGTTCGGCTCAGCCAGCAGGACTTCCGGGAAGAGGCGGCGAGTAAAATACGGCGTCGTCTCCACCAGAGGCCAGGTTGCCAGCGAGCTGTTACCCAGTCCGTACTGGCGGGCGGCGGACTGCGTGAAAATATCATCCACCTGGCCACGCTGTAGCGAGGATGTGAGCCAGACGCCACGCAGCATTACATCCATGTTCTCACCGTCCAGCAATGCGGCGAGCAGTGCGGTGACGATTTCTCCTGTTCCCTGCATCTGACGGGAGAAGCTGAACACAGCGCTGCGGGGAGCAGCACCGGTTTGTGCGAGCACCAGATCCGACAGCGCCAGGTTCACCTGTTGTACCCACGTCTGCCAGAAAGCCCCCAGTTCGCTGCGCCAGCCGTCACTTTCATGGGCGCGGCGGGTAAATGTGACGCCGAGGATCGCATCGCGGTCTTTTTTATCCAGTGAATGGAACAGCGCGGCAAAGCCGTTCAGCAGATCCAGCCGTGTCAGCACCACGTAAACGGGCAGACGGCAGTGCAGGCTCTGACGGATCTCCTGAAGTTGCTGGCGCAAATTTTGTACCAGTGTCTCACGGCGGGATTTATCCGCCGTCAGCAGATCGGGAAGATCGAGCGTCAGGATAAGACCGTTGAGCGGCTGGCGAGCGCGCGTTTGCATCAGCCAGCCCAGCCAGTGTTCGCGCA;862
02;05;GGCGGCGGC;9;248204;248212;09;27;CAGCAGCAG;9;249340;249348;>GGAGCAGATCATCCCCGCCGGGAGTGGTCAGTACGCCGTCAACATCGAAAATTACCGCCTGGTTGCCCACTCGCGGTGTGATCAGCGGGTGGTATTCCACACCCCGGATGCTTTCCGGCGTGTAAACAATGTCAGACGGAAAGCCCTCGCGCAGCAGCGTGCTTTTGCCGCTACCCGCAGGACCAATGACCATATACCACGGCAACTGCCACAGATAACGGCGGTTATCCAGATGGCGGCGCAGGCGCAGCAGCCAGTGATCCAGATATTGCTGCTGGCGGTGGAGTTCCACGGTCAACGGATCTTTTTCTTCCTCCCGCTGCTGTTTCTGCTGTTTTTCCAGCTTTTGCAGACGCTTCATCACCCGCCAGGTGAGCCAGACCAGAGCGATAAGTCCCCAGACGGCGGTCGCCAGCCAGCGGTTTGCCAGCGGAGCCAGCCAGTGCTGCTCATAGAGCGTCCATTTTGGACCCTGCCACCAGATCCACACCAGCAGAAAAATCCATGCCAGCGTCAGTAGCCAGGTGGCGGAAACTTTAAACCGCGGCATCGCTGGCCTGAGCGCAGATTTCAACGTGCTGAACAGTCGGGATGTGGGAAATTTGAACACAGTAACTCCTTGTTATCTTTTACTGTTCTGCCGTGAGTTTTTGTTCCAGTGCTTTCAGCAGGGAAGGCTCCCATTCGGATAGCATCATGTGTAATCCTGTTCTGAAGAGCATCCGGTACTGCTGTTGTGCAAGCTGAACCATACCGGCCTCTTCCAGTAACTGCGCGCCGAAAAACTGGCGGTGAAACTGGTGGCGGGGATCACCTTCGGGCAGGTTTTCCAGGTACCGCAGCGCGGCTTCCAGCCCGTTTTCATCGAAGCACGCCTTGGCCGCCTGTAATTCTTCATCGGTCTGTACAACCGGGACGGTCTGGTTGACTGAGCCGGATGATGCCAGCCACTGTTTCGTCTGTTCGGACACAAACGGAGTGCGGTCGTTAAACAACAGGTTGATCAGTGCGGGCAGGCGGGCCAGAAAATCGGTAACTTCATCACGGATAGCATCCGCCACCTGTTTATAACCGAGGCGCAGCGCGGTCTGTGCTGAGAGGTAATGACCGTCCAGCCAGTACGGGGC;1127
09;27;CAGCAGCAG;9;249340;249348;09;27;CAGCAGCAG;9;251167;251175;>GCTTTTTTCCACCTGCTGCCACAGCGCCATGTCGGCATTGTTCAGCCGCGCCAGGTAATCATCCATCATATCGACAGGGAAGGCTGCCAGTGGGGTCCGGCCATCGCTTTCTGCCTGCGGGGTACTGGTGATGGTTTGCCACAGCGCATGGCGGCGCAGTCGGTAACCCTGCGGTGACTCCGGCTGGCGCTCACAGAGAATGGCGGCCACCTTTAGCAGGGTGTCGCGCCATGCTTTATCGTCGTGGTTTTCAACGGTGACCTGCGGGATTGGAGTGGCTGCAACAGGAGGCTGAGCGGCAACCGTGTGCGGTGACATATCCGGTACATATCCGGTCGTGGCCTGCGGCGCAATGGCGGCGCTTCGTGCAGATGATGTCATTTCAGGCGCTACATCACGAAACGCGCGCTGAAACAGGGAAAATAAATCGTCTGTCGCCTTTGCCAGCTCAGACGCGTTGTGCGCCTGCCAGCACTGTGCCAGTTTTGCCAGCTCTCCCAGCAAAGCATCGCGCTGTATTGTCGCAGCATTCCCGGCAAAGTCCTGAACGGCAGACTCAAAGCGTTTTATCACCTGGGCGGCAAAGCGTTTTTTGTGGGCCATGTTCTGCGGTGCGGCGCATGTCCAGTAGTGCTCTGTATATTGTGCCAGCATCCTGGAGGCCAGCAGAATATCACCGGCATGTTGCAGGGTACGCAGCAAGTGGGCCAGCAGGCGAAAATCTTTGGTTTCTGAGGCCAGAAGCATCAGGCCCCGGCGCTGAAGTTCCGGGATATCAAGCTGGCTGTGCGCCAGTGAACCGAGCTTGACGATTTCGCTGTCGACAAACTCCCAGTCTGCATTGCCATCATCAAGCGCGGCGGACAGCTTATCTTCTGGCAGGTTTTCCAGCAGGTGTGCAAGCCATACATCGGGATTACGTAAGTCCATTGCCATATTCTTATTCTCCCGCCCAGTGGCAGGCGTCGCGTAGCGGCGCAATAACCCGTGCCAGCCCGTCAATGTTAAAGGTCAGCTTTCCGGCGGCGTTGTCTGTGCCGGTATCCACCGTCAGCGTTTTTGCGCCGAACAGTTGCTTAATTTCATCGATACCGGATAACCCCCGGCTGGACTCCAGCAGGGTGCCGTTCTCGCGCACAAACCAGTGGCTGCGCAATGCCCGGCTGTCGGCATTCAGGGTGACGGCGATATCATGGACATCCAGAGGGTGCATCAGCGCCACCTGCATCCGGGTGATATTGTCCACGCAACTGAACATCAGCACCGGGCGTGGCGGAACATGGCCGATAGCCGGGGTGGTTATCACCACCGTCGGGCGTTCACCCGGTACTTGCGTTACCAGCAGCTCCGTGGTGTTGCCCTGGCGGCGTTTTTCCTGTTCTGTCGCGCGGGCCCAGGCTTCACCTTGGTAACGAGCTTTCACCAGTGCGGCACCACCAAAGCCAGCCTGTTCCGGCGCAAGAATGCGGTCATAACAGTCAAGCCGCTCCAGCGCCGCCGTCTCCTGGCGGCAGGACTGCATGGCCTGTAACGTGGCTGTCGCATCCGGCGGTGTCGCTGTGGCGACAGCTACCGCCACACCGGCCACTGACGATGTTTCTGTGGGCGCGGCACTGGCGGGTAAGCCCGCCATCAGGCCCGCGATAAACCATCCTGTCTGCCGGAAAACGCACAACCTGCTCATAAAACCGTTTCGTCCTCTGTTTGCGGTGTCACGGCATCATCAGGCAGCGCATCTTCCACATCTGCCGTGAACGCACCGTCTGCCGCCGACAGGCGAATCCGGGCAATCGCCGTGTTGGCCGCCATTTTCTGCAA;1818
09;27;CAGCAGCAG;9;251167;251175;10;29;CTGCTGCTG;9;252334;252342;>CGAGAGCGGCGGCAGCATGTCGCCGTCGATAACCGATTCCAGCATCCTCGCGCCGTTTTCCGCGCGGGTGACGCGGCTCATGATTTCGTCCGTCACTTCCGGCCCAATAATCACGTCCGCGCCAAAGCGGCTGCGCAGCACGTTATCCAGGCGGGCCAGTTTCCCGGCAATAATGGTAGCGAGCGTCTCTTTCGACAGCGGTAGGTAAGGCACCACTTCCATGCGCGCCAGCAGAGCAGGTTTAAAGAAGTCCGCCAGCACCGGATAGAGGGCTTCCTGCATGGTTTCCGGGTCATCGGCGTGTTCGACAATCACCTGGTAGCCAAGGTTGGAGGTCAGGAAGAAAACGATATTTTTACAGTCAATCAGGCGGCCTTCACCGTCTGCCATCTCGCCCTTGTCAAACGCCTGGTAGAACAGGTTGAGTACATCCGGGTGCGCTTTTTCTACTTCATCGAGCAGCACCACCGAGTACGGTTTCTGGCGAATCGCTTCGGTCAGTACGCCGCCTTCACCGTAGCCGACATAACCCGGAGGAGAGCCAATCAGCCGCGAAACGGTGTGTTTCTCCTGGAACTCAGACATATTGATGGTGGTCAGGTATTGACGTCCGCCATAGAGCAGTTCCGCCAGTTGCAGGACGGTTTCGGTTTTACCCACGCCGCTGGGGCCAGCCAGCAGGAACGCACCAAGCGGGCGTCCCGGACGGCGCAGGTCGGCGCGTGCGGTCAGCAGGTGTTTATGCAGGCTGGCAATCGCCAGGTCCTGGCCCTTGATGGTGCCGCCGAGCCATACCGGCAGGTCGGTGATGACCGACATCTCATTCTGTGACAGGCGGTTAAGCGGCACGCCGGTCCATTCAGCAATCACCGCTGCAATCTGTTTTTTATCGACATGCGGGGAAACCAGCAACTGGTCGTTATGCAGGGCGTCCAGTTCGGCAGTGAGTTGTGCCAGCCGTTGTACCGGGGAAACTGTTTCAGCGGTCTCTTCCGGCTGTACGCTGCCTGCATCATCAGCCGATTCGGCATCGGTACTATCCTGTTCTGCCTCTGGCGGCGTATCCTCCACGGCATCTGCGTCCGGCAACGACGCAACGTCGTCTTCTGCCACGCCCAGTAACTGCTGGCGCAGCGCGATAATTTCCTGTACCAGCGT;1158
10;29;CTGCTGCTG;9;252334;252342;17;50;TCATCATCA;9;252635;252643;>CCAGGCGACTTCCAGTTCGTCCAGCGCCGACAGCGTTTCATCATACTGCTCCAACACCTCAGTCATTCGTGAGGTGTCGGTACGCAGCCCGATGCGAAGCTCGCGCTCAAGCTGGCGAATTTCTGCCTCCTGCTGGTGGCTCAGGGTGGTCAGTGCCGAGATTTGTTTTGGCGGCGATGACAGGTTGATGGCCACACGGGCGCAGGCGGTGTCCAGCACATCAATGGCTTTGTCCGGCAACTGACGCCCGGAGAGATAACGCTCGCTCAGTGTCGCAGCGGCCTGCAAGGCG;292
17;50;TCATCATCA;9;252635;252643;02;04;CGGCGGCGG;9;253145;253153;>ATCAGCACGCCGTGAGATTGTTCATAGACCGCCGACAAACCGCGCAGAATAATGGTGGCTTCGGCAGCGTTGGGTTCGCTGACCTTCACTAACTGGAAGCGGCGCGACAAAGCTGCATCTTTCTCGAAATATTTTTTGTACTCGCTCCAGGTGGTGGCGGCGATGGTTTTCAGCTCGCCGCGCGCCAGCGCTGGTTTGAGCAGGTTGGATATATCCAGCCCGCCCTGCTGGTTGCCCGCGCCAATCAGGGTATGTGCTTCGTCGATAAACAGAATGACCGGCACCGGGGAGAAAATGACCTCCGCCATCAGCCCCTTGAAGCGTTTTTCAAACTCACCTTTCACCGACGCACCGGCCTGCAATGCGCCCAGGTCAAGGGTCATGATATCGGTGTTTTTCAGCTTGTCCGGCACCTGGCCTGCCACGATGCGCAGCGCCAGCCCTTCAATCAGCGCGCTTTTACCCACGCCTGCTTCGCCCACTACCACCGGATTGTTTTTA;501
02;04;CGGCGGCGG;9;253145;253153;12;36;TGTTGTTGT;9;256876;256884;>CAGAGAATGTCGATCATCAGGTCGATTTCATAGTTGCGGCACAGTACCGGGTCAAGCCTGCCGTTACGGGCGTCTGCGGTCATGTTTTTGGCGTAGCGGGCAAGCAGGGTGTCGCCGGTTTCCGTTGCGCGGGGCGTTTGCCCGCCAGCCAGATCCACGGATTCGGCGGATTCTTTTGTCCATGCTGCGAAATCCTGCTGTAACTGGTCGCGGTTTATGGCCGTCAGCAGACGGGCAGCAGCGGGTGGAATATAGCGCAGCGGTGAATGCAGCAGAGTAAGCAGCAGGACGCCGCTGCGCAGTTCGCTGTGCTGCATCTGGGCTGAGGCCAGCAGCCATGACTCCTTGAGCCATTCGATCAGCATCGGGGAGAAGCTGGGATAGCCTTCGGCGGAACGTCCACCGGGATAACTCTCCACGGTCAGCGCCTGGCGTAAATCCTCCGCACTGATGCCTGTGCGTTCGGCAATCACCCTTACGTCGTTGCGCGGGATTGCCAGCATCTGTAACAGCACATGGGCAACGGTGATCTCACTGGCCTGCTGGCTCATACACTCCGAGGCAGCCATTTCCAGCGCCTGTTTTGCAAAGGGGTTAAGCCGCTTTACGAGCGTGGCTAAATCAATCTGGATCATAAGATGTCCTTATCGGAGTAATTTATTGAGCTGATGCAGAATATCCTGTGTCTGGCTGTCCAGACGCAGCAGATAAAACAGATAAAATACGGTCAGCACAACAAGACCGCCGCACAGTACATGCTTGATGGTCAGTCGTCGGATTAACTGATAACGCCCACCCTGTATGTTGTTCTTCTGATGAAGTAGCGGAAATGGCGCGTCACCGCGCAGTTTGTGCAGGGCATGGTGCAGGCGCTGGTAGATCCGCTCAAATTCATCCTGTTGCTGAATGGCAACCTTGTAGCGCCCGCGAAAGCCGAGCGAAAAACAGAGGTATAAAAATTCCAGCAGATCCTGGTAACGTACCGGCTCCCGGATCAGGCGTTCGAGCAGGATAAACACTTTCTCGCCGCCCCAGGCTTCGTTATGAAAATGAACCAGCAGCGACTGTTTGATCCATTCGTTTTTGTTGGACCAGCCGTTGCCCAGCGCCGCTTCATCAATAAACGTGCAGAGAATGTAACGGAACGAAACAATGACGCCCGGTTCGTATCCCTGTTCCTGGAGTAGTTGCTCTACGGCCTGGACATCGGTTACTACCTGGGTAAACAGATGTTCCGGCATGGCCTGACTGTTCATAGTGGACAGACGCATCACCATGCCGAGCAACGGCGTGGCGGCGTCAATCATTGGATTCAGGCTGTTGCCGCGAAGGGCGAGACGGTACTGGCGTCCTGGTGTTCCGCTCTCCGGCTCCACGGGAAAAACCGACGCTTCACTCATATCGCTCATTCACTTATCCCCTTATAGCCCAGAGCTGGAGGTTCAGATCGGGGAAGCTGCCGGAGATATGCAGCGCCAGTGCGCCCGCTTTTATCACGTCCTGCCAGGCCGGGGTGCCTTTTTCCAGTTCGAAGTAAACATAACCTTCGTGGTATGGCAACTGACGTGGCGCAGCGGTAAGCGTGTGCAGCGGAATACCCGGCACCTGCACGCTGACCACGCTGCGGATTTTGTCGGTAGCGGCCACTTTCGACTGCTGGATGAACTGGCGTTGTACCTGGTCGTAGGGCATCCTGGCGCGCACTGCCAGTACCAGCTTGCAGGACTGCAACAATGTGGGATCGTTGATGGTGGCGATCCAGGTCCCCTCTGAAAAGAACAACGGCAGATTCTGCGCACGCGGCACCAGTACGGTATTGAGCGCGCGCCGCAGTTCCGGGATCACGGTTCTGGTGAAGGTCGCGGTAAGATCCCGGTGATTATACGGCTCCACGGTGCAGGGCAGGCGATTACCTTCGGTAAAGGTCATCAGTTCTCCCAGCAGCCCCACCAGATCCCGGTAGAAGGCTTCCGGATGCAGCGTGTGCAGTTGGGAACGATGCGTGAACTGCATTTGATAGCGGTTAAGCATCTGCAACATCATAAATTCGGCCACATCGGCGATCCCGCTCTGTTCAGGCGAACCAATGCGCCCGGCCAGGTCAGCGGCGCGGGTGGCAAGCAGTCCCTGCACCTCGCCGGAGAATGCCCCGAGCAACCCGCTGACACGGACGGCCTGAATGGTGGGAATAAAGGTGTTGTCCAGCACCAGCGCGCCGGTGGCATTTTTATTGAGGATACGGCACAGGGGGAGAGTCACCATCGCGCTGAGATCATCTGCGCCGCTGACTATCCTGGGGATCAACTGCCCCAGACCGACTGGCTGTTCGTCGCCTTCGTCAGTGTGAAAATCACGGACGCGGGTATGGGTGAGGCGGTAACGCTCCGTACCCTGACCGGCGCTGTGCAACCCCTGGATTTCATTGATCACGTCGCTTATCACCGGCAGCGCCAGATAAATATTGTGGCTCTCTTTCGATGAAAGGGTTCCCGGCTGGAAAGGTTCCGGCAGCAGATCCTGGTCGGGAATGCTGAATACGGTGCCGTCAGGCATACAGCCCGCCGCACGGTCAATCATGATTTTGCCCTGGGCAAGCAGTTCTGTATTGATGGAGAGTTCCGTAAAACCCCAGAAAAAATCACCCAGTGCATCCAGACGACGGGTCAGCAGGTACTCGCAGTGACGCTGCTGTTGCTGAAAATGCTGCGGCAGGGCAAACAGCCCTTCCTGCCAGATCACTTTGTTTTTCATTGTTGCCATCGTCAGTTTTCCTCTTTTTTCATCTCAATCGCACTGGCGCGGATATGCACCAGCAGGCGATAGTGGTGGCCGATACTTTCTACCGACTCAATTTGTTTCCATTCTGTGGCCTGGTCGTCTGAAAAATAGGCAATGACACCGATATAACCGGTTTTCTCATCCAACTTGATCGGCGGCAGTGTTTTTACGGTATCCGGCAACAGGTTGAAGTCCTGGTGATCGATATAGTTTTTCCCCAGCACGTCGGGCAGCGCGGTGGTGGCAACCTGGTCGTAGTCGGCGGCATGGAATTTTGAGTCGTCGCTCAGATAAACCAACTGGACATCCACCGGCGCGGCTTCGCCATCCGCCGTCAGGTTGCTGTCCGGCTCGGTCAGCAGCGTGACGGTCAGCTCGGTTGACTGATCCATCAGCTTTCCGACCTGAATATCCGGATTGCGGATCACCTGGCTGATTTTTTTCGCTGTTTCACAGCCAGTTAATACGACGCTCATCAGAACGCAGGCCAGAAACGCTTTGCCGTTCATGCTTCCGGCTCCCGCTGTTTTTCGCGCAGCACCCGGTCATAGACCTGGGCATAAACTTCATTGAACAGCATTTCAAATCCCTGCTGTCGGCTGGAGGCCAGCTCATCGTAATAGTTGCTGTACATCTGCCATGCCCAGGCGTCGTCCATTTTCTGGCGCAGTTCATGGCTGCGGCGGTATTGCGCAAAGCGGCGCATCAGGTTGCCCGGCGAAAAGGCGTCCAGCATGACACGCAACGCTTCCACAATCGCCGCCCGGTTAGCCTCTTCATGATGCCGGATGTTGCGCAGGCTTTCGGCGATGGCCGCAGGTGCTGCGAGATGTACCGGGCTTTTACCCTCGGCGAACATGACGTTCAGCGCGGTGGCATAGTCCATATCAAGGCGCAACGGGTTGTCTTCTAGTGGACGCAGGTGTTTATCCGACAGGCTGTTC;3722
12;36;TGTTGTTGT;9;256876;256884;13;37;AAGAAGAAG;9;259792;259800;>TGCAGACTCAGCAATCCCTTAATGGCGGCCTGCAACGCCCGTCCGGCCTCTTCGAGAAACTCATCCGCATCCTGAGAATTGTGCAGCGTCAGCGGACACTCCATACCGCGCAGCAGCGGGGTTACGGCCAGGTGGTACTGCGCCATGGCAGAAAATTCATCGCCGTCCTCATGACGGGCATTGCCGGGCGGCAGATCCATAAACGGCGTGTTGATCCCGTTTGCACCTGTCAGATCGGATGCGGGGGCTACGGGCCGGGAAACGCGTGGGGCGATCGGATCATCTGCCACCATCAGGCTTTCCGTCTGGAGTGCCTGGAGCGGATCGCTGGAAAAACCGTGCGCCACCGTGGGGGCAAGCTGATGCTGGAACGGCATTCCCGGATACGCCGGTTGTCCCTCGGTGGTCAGCAGGGTGTCCGCCAGACTGTCGCGGTTCATTACAATCGTTTCCGGGGTCGCCATCCGCTCGTCATAGGTAACAGCTGCACCGTCATGCAGAAACACTTTCAGCGCCAGTGCGCCGAGCTGGATCTCATCCCCCTGGCGCAGGCGGATGAGCGCATCGGAAGAGGCCGGGGCCAGATTAATCATCAGTCCCGGCGTCAGGCACCGCAGGCAATAGGCTCCGTCGTGCCGGATAACGGTACAGGCACGCGCAGCAATGCTTCCCGCCCGGTCCTGTACCTGCCAGTGACATTCCGGCGTATGGCCAATATCACCGCCGTTTTCGCTGAACAGGCATTTTGCGGCGCGTCCGCTTTCCAGTTCGTTGCCATTCATCACCTGTAAAGTCAGTGAGGCCTGGCGGGATTGCTGTTTTTCCTCAGCCATAAGTGGTTCCATAGAATTATTCCCTGATTCGGATTGTGATGGCGGGCGGTACTTTCGGCTGACCAATAAAGCTGGTTCTGCCGAGGCGGGAGCTGGCCGGATCGCTAAGGCGCATCCCTTTAGCCTGCTGTGGCGCCAGGCACAGCCGTAAATCCCAGGCAAACTGGTCGCGCAGAATAAAGGAAAGGAACATGGTCAGCGGCAGGTGATTTTCGCCATCGGGTAAAAATGAGAGATAACGCTCCCGCGACAGGCCGCCAATCTGCAACAGGAATTTTCCGCTGCGATCCGGCACCCGTGCGCCGAGGGTAAAATTAACGCCGAGTATGGAGCGTCCCGGAATATGTCCAGCCGTTTTTCCTTTCGGATTACGTACACCCAGCCGGTTCTGGTGTGCCGGATCAATGGCGACTTTACGCAGTTGCCAGCGTTCAATGGTGACATCCGGCAAATCAAAACAGTGCGACACCAGATTACAGATAACCTCCGGCGCGCGGCCTGGTGTTGCCAGAATTCCGGCGTAGGCCAGCATTTTGCTGTGGTTAATGGCAAGCCTGTCACGCACGCTCTGATTACCCAGCCCGACCAGTGCGTACATGCGCTGTGAAAAGGTGTCAGTACCGCCGCTACGAAAGCAGATGTAGTAGCGGTATTTGCGCCAGGCATGATAGGCAAACTGTGTCCAGCGGTGGCTGAATAGATCGAGAAATTCTTTCAGGCCGTCTTCGTTCTGTGCGGACTCCTGCGCCATCTGATCCAGATAATAGCCCGGTAGCGGCGACTGGCTGCCGGAAAAACCCAGGAACCGGGTTTGCAGTACATACTGTCCGTTCTGGCTACGGGAAAGCGCACTCAGGTCCGTACCCGGAAAACTGATACTGGCGTCAGAGCTGAAACGCACGATCTCCCGGGCAGGCTCGGTACGCAGGGAAATGTCCTGGCCCGGCGCGCCATGCCGACGGTACAGCGCCTCCATCAGCACATAGAAATTGCAGTTGCGCACATCCGCCGGTAACGGCGGTTTTGTCGCTATATCAGGGCGTGCTGGCCCATTTTCTCCTGCCATTCCCAGGACTCCTGACTTTCCGTGTTAATGATTTTCAGACAGTGGTACGAATTGATGCTGGCGTAGAGGGCAAAGAAGTGCGAGAGCACGGTACCCAGAAGATAAATTTCACCTTCGCAGATAAACGGATCGGGACGTATCCACAGCGTGGTCGCCAGCCCGCGAACCGGTACGCCTTTAAACAACCTGTCAACAGGTTTGGTTTCGAGTTTTTCTATGGCATCCAGTTTCTGGCGTGACAGTCTGGCCCGCTGCGGATGGTGAGCACCTGGCAGGTCGAAGGTCCGCAGGATCTGGATCAGTGTCTCCCTGTCCAGCAGGGAGAGGTAGTTCAGGTTCATCGCGGAAATCAGCGACCAGTGCATGTCGCCGTCCGTGACTGGCCAGAGCGGCAGTGTCGGGCGCGTGACATTACGAAATGAGGCCACTGCCGGATTTTTGTTGACGGCCACGCAGATATCACCGGTATGCAGCCGGGCAGGGATCATACGGTTGGTACAGATTAATGACGTGGTGATCACGTCATCGTTAAACCGTGAGCTGCCCGGAATGCTACCGTCTGCATGGACAAAGGCGATAGAGTGTTCAAGCCCGTGGTGAAGCAGGGACGTTTTAGTCCGGTGATGCCAGTAGACGACTTCTCGCTGGCGGCTGTACTCCATCTGGTGCTGGAAGCTTTCAAATTCGGGCCAGACACGCGCCTGGCTACCTGGGCTGATTTCAGTACCTGAAACTTTGACTTTACTGGTGACTGTGCTGACCTGAAAAATGTCATAGGCGTCCGGATGCTTATGGCTGGCGCGCAGCGGGTATTCCGCCATCCGCCCATCCGGCCTGACGGGTTCCGCATAATGCGTAAACAGGTTAATGGCTGGCGTACAGTGCAGACGCAGCGAATCCTGGCGCAGCTTGATGTCGGCAGGTAACGGGCGGTTAAAGTGCAGGCGCAGCGTAAACGCATTGATCGGGAAATCGTCTGGTAGCGGCGCAACATCGCGCAGATGGAAA;2907
13;37;AAGAAGAAG;9;259792;259800;11;31;AACAACAAC;9;260732;260740;>GCTTCGGGATAGCAGAAATACTCCTGAAGCACGCGGTAGCCGCTGTGGACATTTTTCGGCCACGGCAGCAGAGCATCCCGGTTGTCAAAACCCGCCGCCTCCAGCCACAGATCCGGCAGCGGCAGGCGGTACTCTCCGGCAATCAGTTCCGCATCCATCAGGCATTCGCAAAACCACAGATAAAGCTGGTGTCGGGTATAATCGTCTTCATTACCCAGCCAGAACGTGATTTTGTTCAGGTCAAGCATGGCGGGGGAGACATTGTTATCTGCGGTAAAACTGATATCTATGATGCCTTCTTTCAGGCTGCTGGCGTTGCGGGTATCGAGAATGCGCAGTGGTTGCAGCCAGATATCGCGCGCCAGCGTGAAATGGCAGGCTACGGAAGAAACGATTTTATCATGATTGTCAGGCAGCACCTTCTGAGCAGTCAGGGAGGACTTTTCTGAGCGGCTTCTGATCAGTTCATTACGACAGACCTGAACAGGGACTTTTAACTGATCGGTTTTGGGTTCATAGGCAATAACCGTCATGGCCGGAACCGGGCGTAAATAGTTTGCCCACAGCATACGGATCAGCCCATGGGTGAACTCGGGGAATTCGTCCTCAAGTTTCTGGCGCAGGCTACCGGACATAAAGGCAAAGGCTTCCATCAGACGCTCCACGTCCGGATCACCCTCTTTCTCGGCCAGAAAGTGGGCCAGATGTGGTTTTTCCTGCGCCAGCAGTTTGCCTAGCTGGCGAAGATAATCCAGCTCTTCGCGGTAGTAACGTTCTTCAAAAGCCACAGAGATCACTCCACACAATAGCGTTGATGGTTGTCCAGCAAAATGTCAAATTCAAACACTCCCCTGGTTTCGCTGACATCGACCGTAGCCACAATATGAAAACACAGTTCCACAGGGGCGTATTCATCCGGTGCAGCAGCCGT;931
11;31;AACAACAAC;9;260732;260740;01;02;CGCCGCCGC;9;261587;261595;>ATCGGTAATACGAGGTTCGTAATGTAAAATGCACTGGCTAATGGACTTACGGATTTCTCGTCTGAAATCGCTGGAGGCCAGCGATTCATCATTTAAATCAGTAATCCCCAGCTCCGGTGAACCATAACAACTGCCGGAGCGGGTATTCAGGACCTGTCGCAGGTTACGTCTGATGGAACGTATCAGTGCTTCTTTTGGATTCTGATATGAAGGCGGATTTGCCGCCTCACGGATACGTTCAAAAAGACTGCCGGTTGGTCCTGAATCCCGTCTTAGCATCGGATTATTCCTTATCCAGTCGTCCGACCAGGCTCAGGTCGAAACTGGCACCCATGTATTTAAAATGCGGTCTGACAGAAATCGCGACCTGGTACCAGCCCGGCTCACCATCCACATCCAGTACCTCGATCTTAGCCTGACGCAAAGGCCGGTGGCTGCGGACTTCGGCAGGCGGATTTTCCTGGTCAGCAACATACTGGCGAATCCAGGTGTTCAGCTCACGCTCCAGGTCACTACGTTCTTTCCATGAGCCAAGCTGTTCGCGCTGAATTACCTTGATGTAATGCGCTAACCTGCTGATAACAAACAAGTATGGCAGCTGGGTGCCGAGTTTATAGTTGGTCTCCGCAGCCTTGCCTTCGGGGGTTTTGGGGAATGTTTTGGGTTTCTGCACCGAGTTGGCCGAGAAAAAGCACGCATTATCAGACCCTTTACGCATGGTCAGTGTGATAAAGCCCTCTTCCGCCAGCTCATACTCTCTCCGGTCAGTGATCAACACTTCAGTCGGAATTTTTGCCTGCATTTGCCCCATGGATTCATACAGATGCACCGGGAGGTCTTTGACTG;846
01;02;CGCCGCCGC;9;261587;261595;09;27;CAGCAGCAG;9;264812;264820;>TGGAAGGGCCAATAATATTTGGGCACCAGCGATACTTAGCAAAACTTTCCGCCAGGTTGGCGGCCAGTAAAAACGAGGTATTCCCCCACAGATAAGACTCATGACTCTGGCTGACATCTTCATGGTAACGGAAGGTTTTGACAGGGTTTTCATCCGGTGAGTAAGGGTGGCGCAGCAGGAACCGGGGGGCGGTCAGGCCCAGGTAACGGGAATCTTCCGATTCACGCAGGGCGCGCCAGCGGGAGTAGGCCGGGCCTTCAAAGATGGCACCCGGTTCTTTGATCCCCGGTAACTCTGTCCATGAATCCAGACCGAAAAATTCGGATGATACTGACGACAGGAACGGGCTGTGCGCCATCGCGCTGACCTGGCTGATATATTTCAGCAGCTTCATATCCGGCGTGGTGTTCTTAAAGGCAAAGTTGCCGATTACCGCCGCCACTGGCTCACCGCCAAATTGTCCGTAACCGCTTGAATATACATGCTTGTAATACGCAGACTGCGTGATTTCAGGTGCAAATTCGAAATCATCCAGCAGTTCTTCCTGAGTGACATTCAGGAAATGGACTTTGATGTTTTCCCGTGTATCCGCGCGTTCAACCAGCAGCTTCAGCGAGCGCAGCAGGGATTCCAGTTCCTGAAACTCCGGGGCATGAATAATGGCATCCATCTGCCTGCTGGTTCGGGCATCAATATCAGCAATCATGGCGTCAACGGCCAGGATATTGATAGGTTCAGCGCTACTGTCGCCCTGTAACATGGCGGCAATAAAGGCGCTCACGCCCTGGCGGGTGATATCGTAGCTTTCTGATTTAGGCTGGACGCGGGTTTGCGCCATGATTTCATCAAGCAGAGATGGGGGCGCGGCGGTTTGAGACGCGCTGACGGGAGCAATTTCTTCCTTTACTGACATACTGAATATCCTTCTGTGAAAATTATTTCTGAACGGCGATACCCAGTTCCTGGATCAGCTGCTCGCGGGTGTCTTCGTTTTCCAGTAGCGCCTGAAGTTGTGCGCGGAAGGCTGGAATATTGCCTAGTGGAGACTTAAGTGCGACTAGGGCTTCACGCAATTCGAGCAGACGTTTTATTTCTGGTACCTGGCTGGCAATATGGTCAGGAGAAAGGTCATCCATAGATTTGACTTTCAGGTTGACGTACATTTGCTCATTGGGAGCGTCACTGAGTTCAGCCGGAACAACAAACTCCCGTTCAATGTCAGCTTCTGAAATGACTGCGTTGAGGTTATAGCGGTTGATAGCAATGGCAGTTCGCTCATCCAACGGCGTGTTATCTGGTTTCCCTTTCAGATTGCCGGTGATCAATAAATTCAGCGGCAATTCGATATCAGCAGCCACCCCATCAACTTTTGGTGTATACCGAACGCTGATTCTTTCTTTCGGCGCGACACTGCCGCCATTGTTGTTCATTTTGCTCATAAAAATGTTCCCGTTCAGGCCATGAGCACAGCATTTTCGTACTGCATACAAATACCGACAATACCGTTTCAGTGGCAGTTAGATAATGTAACCTTCCTTCTGTTGTGATCGGTATTCTACTCATGAAATAAAACATTAAAAGAACTATTTATATTTTTGAAAGAGATGTATCCTTCATTATTAATACATAAGAGTTAAATCAATTTGGTATTTATAGACTTAGTGAATATGATTTTACGGCTAATAAAGTTACATAATGCATTGATTTATATGTGTTTATTAAATTGATTAATAAGTTTTATGTATGGTTTTATAAATAAATTAATTAATTGCTAGAAATACATCATAAGAAATTCCTTTAAGGAATATCTTAATTGCGTGCCGGAACGATTGTGAAGTAAGTGTTGTAATGATTGATTTTTGAAGAAATTGTAGGTTTTTATGGGGGTAAGGATACGTTATGGATAATTCTACTGTTGATGTTGATATATTTTTAGCTTATGTAATCGTGTTCTGAAATTGACTAAAAATATATTTAAACACCATAAAAGAGTTTTTCGGTAGGTGCTAATTACGTGTGCCTGTAACTCGAATAAAGAAAAGGGTGTGGTTCCTGATGTGAGCCGCATCACACTCTAACCTGTCGGGGATTAACGACGGGTTGTTCGTAAAACAGCAGTTGATAATTTCACAAGGAGTTCATAAATGCCAACCCCATGTTACATTTCAATTACAGGTCAGACCCAGGGGAACATCACTGCCGGTGCTTTCACCGCAGATTCTGTCGGCAATATCTACGTGCAGGGACACGAAGATGAAATGCTGGTGCAGGAGTTTCTGCATAACGTTACTGTTCCAACCGATCCGCAGTCTGGTCAGCCTTCCGGGCAGCGTGCTCACAAACCGTTCATTTTCACCGTGGCGCTGAACAAAGCCGTTCCGCTGCTGTACAACGCGCTGGCCTCCGGTGAAATGCTGCCGAAAGTGGAGCTGCACTGGTGGCGTACCTCTGTTGAAGGCAAGCAGGAGCACTACTTCACCACACGTCTTACTGACGCGACGATTGTGGACATGAACCTGCATATGCCGCACTGCCAGGACCCTGCACAGCGTGAGTTTACGCAATTGCTCGCAGTATCACTGGCCTACCGTAAGGTTGAGTGGGAGCACATCAAATCCGGTACTTCTGGTGCCGATGACTGGCGTGCACCGCTGGAAGCATAAATCTGAGTCAACAACATCCTGCCTCCGTGCAGGATGTTGTTTTTGTACGTGTAAAAAATGAGTGTCAGTAAGGAGTTACGCTTTCATGAGGGAGATGGTGGATGCCGGAAACCCGGGCGGTAGCGTACCTGAAAATGTAAAGATGAGTGTAACGCTGCACTGGCACCCTTTGCTGCATGGTGGGAATCATTTGGTCCGTGAATGAATCAGGGAGGTCATTATGTCCTTAAAAGGTCTTCGCTTTACGCTGGAGGTTGACGGCCAGGAGCCGGACACCTTTGCAGTGGTGAATTTCCGGTTAATCCAGAACCAGTCTTATCCGTTTGTGATGAGTGTGGATGTCGCCAGCGATTCTTTTATGCAGACGGCGGAGATGCTGCTGGAGAAGAACGCAACGCTGACTATCTGGCAGGGTGTCATCCCGCTGCGTTATGTCACCGGCGTGGTGGCGGGCTTTGGCATGCAGGAGAACAACGGCTGGCAGATGCGTTATCACCTGCGTATTGAGCCGCCGTTATGGCGGTGCGGGCTGCGGCGGAACTTCCGTATCTTC;3216
09;27;CAGCAGCAG;9;264812;264820;19;55;ATAATAATA;9;266378;266386;>GATATCCGGACGATATCGGCCACATTACTGAACGAGAACGGCGTCACAGAGTGGACGCCGCTGTTTTATGAGGACCATCCGGCGCGGGAGTTCTGTGTGCAGTACGGGGAGTCGGACCTGGCGTTTCTGGCGCGGCTGTGGGCGGAGGAGGGGATTTTCTTCTTTGAGCGGTTTGCGGCGGACAGTCCGGAGCAGAAGCTGACGCTGTGCGACGATGTGGCGGGGCTGTCACAGGCGGGGGAGCTTCCGTTTAACCCGGACACATCGGCAGGAGCGGAGACGGAGTGTGTCAGTATGTTCCGTTATGAGGCGCATGTCCGCCCGTCATCGGTGCAGAGCCAGGATTACACGTTTAAGGTGCCGGACTGGCCGGGGATGTATGAGCAGCAGGGTGAGAGCCTGAACGGACAGCTTGAACAGTATGAAATATTTGATTATCCGGGAAGGTACAAGGATGAACAGCACGGCAAGGATTTCACGCTGTACCGGATGGAGAGCCTGCGCAGTGATGCGGAAAAGGCCACAGGGCAGAGTAATTCGCCGAAGCTGTGGCCGGGGACGTGGTTTACGCTGACGGGGCATCCGCAGAAGATGCTGAACCGTGAATGGCAGGTGGTACAGAGCATTCTGTCAGGAGACCAGCCGCAGGCGCTTCACGGCAGCCAGGGGAGAGGAACCACGCTGGGAAATCAGTTAGAGGTGATACCGGCGGACCGGACGTGGCGTCCACGGCTGCAAAGCAAACCGAAGGTGGACGGGCCACAGAGCGCCATTGTCACCGGGCCTGCGGGAGAGGAAATCTTCTGTGATGAACATGGCCGGGTACGGGTGAAGTTTCACTGGGACAGGTATAACCCGGCAACGGAGGCGAGTTCGTGCTGGGTGAGGGTGTCACAGGCGTGGGCGGGGCCGGGGTTTGGTAACCTGGCGATACCGCGCGTGGGCCAGGAGGTGATTGTTGACTTCCTGAACGGGGACCCGGACCAGCCGATAATCATGGGGCGGACGTACCATGAGGACAACCGTTCGCCGGGGAGCCTGCCGGGGACGAAGACGCAGATGACGATACGGTCGAAGACCTATAAAGGAAGCGGCTTTAATGAACTGCGGTTTGAAGACGCCACGGGCGGTGAACAGGTCTATATCCACGCGCAGAAGAACATGGATACGGAGGTGCTGAATAATCGGACGACGGATGTGAAGGCTGACCACACGGAGACCATTGGTAACGACCAGAAGATAACGGTGGGGTTGGGCCAGACGGTGAATGTGGGGAGCAAAAAGGAAGGTGGTCATGACCAGAAAGTGACGGTAGCGAACGATCAGCATCTCACGATAAAAAATGACCGGCACAAGGTTGTAAATAACAACCAGACAAGCAAGGTGACGGGAACTGATACCGAAGAAGTCGTCAAAAAACAGAGTATTAAAATAGGTGATAATTACGAACTGAAAGTTGAGCATGGTACAAATATCATATCTGGGGACAGTATTGAGCTAATTTGTGGGCAGGGAGAGAGCGGGACTTGTTCCATAAAACTGGAGAAAACAGGAAAG;1557
19;55;ATAATAATA;9;266378;266386;19;55;ATAATAATA;9;270887;270895;>CGGGGGACGGAGTTTCTATTTGAGGCTACCGGTCCTGTAGATATTAAAGGAAAAGATATTCATCTGAACGGATAGTGCAGGATATAAAACATGGTGATTGTATTTGCTTTATACGCCTGTGAATCACCATTTGTGATTGTTTAAATTAATCATAGCATGACTTATTCAGGAATCAATAAGCATGATAGAAATGAAAAATAACACGCCATTTCCTTTGTTGTCATTTGAAAAATATGGTCGTTATGGTCTTTTGTTTGATGTTATTGCTATTAAAATGTCATTGCGAATTAAAAATGGATTTTATGCTGATCTTGCTGAGTTTCAAAAAGAATTGTCCATGTCTGATGAATACTATGGGGAGTCTGAAACAAGTAGTCTAAAATCTGAAACAGACTTAGTTCTTTGTAAAAGAAATACAGATATTCACGTGACAGGTAGTGCTCATGCCCCTTCAGGGGATAAGTCTCAGTGGAAGGCTTGTGTGAGGGTTAATAGTTTTTCTAAAGAACTGAGTTTATCTGGTGTCCGCTACTTACAATATGAGCGAAATCGTTGGCAGATGAGCTTACCAGATAAAATTATTAATGTTCCTCTACGCTATGAGCTTGCTTACGGTGGTATTTGGCAACCAGATGGTATGGAGAAATTGGTTTTTTCAGCAAACCCTGTAGGTTGTGGATATTATCCTGATATTTCTCAACTTAATACAAGTTGTCAATATAAACTCCCACAAATAACCAGCTCTGCTTTGTCAGAAAACGCTACCATTTTTAATGGGGAATCTGACTTTTTTCAAGGTGTTGGCCCTGTATCTCGATGGTGGAAAAGTCGCCTCCAGTATGCAGGAACCTACAATGAAGTATGGCGTGAAAAGCGCTATCCCTATTTGCCGGATGATTTTGATGAGCGGTTCTACAATAGTGCTCATCCGGATATGATATACACGGGGTTTCTCTCTGGCGATGAAAACATCTCTCTTGAAGGTTTTTTTAAATTTGAACAGGTTGTTAAGACAAAATTGCCAGGTATACGACCTGTACTTATATTAAAAACCAAGCATAATACATCACATATGTTCTTACCTGTTGCGGATACAATGGTTATCGATTTAAGTCGACAGGAAATATACCTTACCTGGAGATTAACAATACCTGATTTTTTTGGAATGAAAGAAGGAGTGCTGAGTTGTATTATTCCTGAATGTATAGGGAAAAAATATTATGGGTAACTATCATATCGGGGATGGTGAATGTAGATTTAGAGTCGTGTGTTCTTCACCAGATGTATGTGAAGTAGGAGGTTACAAGGTTCCTTTTGACAGTTACCAGACTTTAGATAGTGAAAGACAGTACAGTTCAACGGTATGGGCGCGTGGATGCAGAGCTTTAAATGTTGGTTCAGTGATTGCTGGAACTCAAAGTAATGCCGGTAAAGGTGTCATATCCGGTACATCTCAAGGAACGGGTGACTGTGTTATTTTAACGGGAAGTCCGACTGTAACAATAGAAGGGAAACCTGTTGCTTATCATGGTTCAGTTGTTGGGATTAATAACCACAACTGCCTTGGTAAATTGTATACCAAAATAAAATCACCAATGATTTCTGTCATTGATAGAACTTTTAATTATGAAAGGACTGCTGAAGTAATACACGATTTACTGCTTCTGAAGGATCTCCTCTCTGTTGGTAATATTTTTGACGGAGATATTTCACCTGAGGTTAAAAATGATTTATTTCAAATAAAAGATCCTGACCAATCATGGGGGGAGTTTTTTTCAATAAAGAATATCAGAGAATCTCTCAGGAATGGTATTGAAGGAGATAAATCTCAGATCAGAGAATGGTTTGGAGAGAACACACTTACTCAAATGGGGAATGGAGCAATCACCACTTTACATGGTGTGGCGGATTTAGCCTTAGTTACATTCGATGCTCTGTTAGATACGGCAACGGCAACGGTTGCTTGCCCGATAGGCGAAGATGGGTTATGTGAACAGGCAAATATAAATTTAAATGAAAAAGAACAGGCTTTATTTAATATTAGTAATTCATTGATAAATGGGCAAGCATGGGATGCACTTAAAAAAATGATAATGGATACAAATAATGGTGATCAGATTGCTCTGGAGCATTTTGCCAGCTTTTTATGGGGCTTTATGATACCCGCAAAAATACCAGAAGAAAATATCTCTGGGAAAGTATTTGTAGAGCCAGTAGTTTTAGAAGGTGGTGCTGGTGGCAATTGGACAGTATTTGATGAGGTTTTAGATTCAAATGTAATAAAGCAATTGACTTTAACAGGCTGTGGAGCGGCCTGTGGGGAAATGTTGCTTAGGGATAGGTATATTTTTGTCACGCAAAATGTAATTGGAACAGAATTAACATCTATGACGTCGCTGGCAAACAAGCTTAATAAATTTGATGTCGGCTGGGAAGGGAATGCAGTGAGCGAATCTAGTTTATATGCCCTCAGTAATACTGGTTCATGGGGAGCAATGATGTGGGATTCTGGAAGTAAAGTAGGGCATTGGGTACTTGTTAAGGGTGTTGATGATGCTGGGAATGTGATAATATATGATCCATATCAAGGGAGTCGATATCTGATGACTGAACAGGAATTTAAGGAGGTATGGAATGGGCATAGTGTTTACAAACCATAATATTGATTTGTTATCGGTTGAATTTGATGAGATTACAAAAAATTGTAATTACACTTTTAGTGTAGATGGAGAGACGGCTATCTTTACTGCTAGAATATCAATAATAAGAAATATAAAGGGAATTAAATATAGCGAAGAACTTGATAAATTTATAATGTCAATAATGCCATTGCAGCCTAAAGTATCAAAAATTTTGGGAGGTGTTACTTGGGATTGTATTTGTGGTAAGGAAGTTGGATTTCCTGTGAGATTAATTGGTAAGTGAAGGGTGGTGAGGTATTTCTATATTTTTTTCGTGAAAGTCTTTAAAACTGAAATTATCTTGTTGGGAGCCCAAGGTGAGATCATAAAACGTATTATTTTATAAATATTGTTATGCAGGGAAAGGTCAAGTAATGCTGCTTTTTTGTACTAAATAATTCGCATTTTATGTTCAATAATTGAGGTGTTCCTTATTACCTAAAGCTGTTTTTCATTGCTTATACATGATCAAATACTCATTGCCTAATTAAGGGGGACAAAATGGAACTTAAAAAATTGATGGAACATATTTCTATTATTCCCGATTACAGGCAAGCCTGGAAAGTGGAACATAAATTGCCAGATATTCTATCTGTTAACTATTTGCGCCGTTATTTCTGGTGCATAATGCTGGGAAGATATAGAGGATTTGGGGAAACACATCTCGATTTTTTGAAGTGATATGGTGATTTTGAAAATGGTATTCCTGTTCACGATATCATTGCCAGAGTTGTATCCTGTATCAGTCCTGCAAAATTTCATGAGTGCTTTATTAACTGGATGCGTGACTGCCATTCCTCAGATGATAAAGATGTCATTGCAATTGATGGAAAAACGCTTCGGCACTCTTATGACAAGAGTCGCCGCAAGGGAGCGATTTATGTCATTAAAATCCGTCTTCATATTATTTGCGATGTCCCTGATGAACTTATTGATTTCACGTTTGAATGGAAAGAGCTGAAGAAATTATGCATGGCAGTCTCCTTTCGTTCAATAATAACAGAACAAAAGAAAGAGCCAGAAATGACGGACAGATATTATAGCATTTCTGCTGATTTAACCGCAGAGAAGTTCGCCACAGCGAACCGAAATCACTGGTACGTGGAGAATAAGCTGCACTGGCATCTGGACGTGGTAATGAATAAAGACGACTGCAAAATAAGAAGAGGAAATGCAGCAGAATTATTTTCAGGGATACGGAAGATCGCTATTAATATTTTAACGAAAGATAAGATACTCAAGGCAGGGGCAAGATGTAAGATGTGAAAAGCAGCTGCGGACAGAGACTACCTCGCGTCAGTCCTTGCGGGGGCGGGCTTTCGTATTCTTGCTCTGCAAGGGATGATAAAAAGTGCAACTTTATTCCACGCAGCTATTTAGACAGCGTACAGTAAACAAACGAAAGTTGTTATTTCAATGGTCAGGGCAAGAGCATGAAGTGTTTACTACACACTATGCTCTTGTCCTGGAGTCAGGTCTTGTTTGGAGGGATAAATGGTAGATATTGTCGAGGCCGATAAAACGGATATTTATTTCATTCAGGAGAGTGTTTATGGCAAAATCGGGTTGCCAGCTTTTGGTAATACAATAGGACCATCCGCACAGCAAGTTGTTAAAAAGGTATTCGCTGTCGTTAAAGAACGAGATAAGACACATGCAAAACAGAGATTATTGTTGGAATATAATGGTAACAAACTCTGGATGAATGCTATTGATGGCAGTGAAGCTATCCTACCAACAGAATTTTCTAAGCGATACGAACTTTCATTATTCAATACTACTAATTTTGGAGAAGATCCTTTTCCTGATGTTAATTTAT;4500
19;55;ATAATAATA;9;270887;270895;20;59;ATTATTATT;9;271119;271127;>TGAAATCAAGTTTTTTTGTAAGGTTTGGTGGAACATCCCATCCCGAGGCTTGGGCTATTTATAATGCAAGTACGAAAGAGGTTAAATATATAGAAACTGCAAGAGAAATTGATAAAATATTCAGTGATTTTAACTTGAGTGGTACATTGCCAATTCACATTGGTCAATGATTTTTTAAATTGTGTGATTAAATAATTGAACATTAATGATGATTTATAGCATC;223
20;59;ATTATTATT;9;271119;271127;02;06;GCGGCGGCG;9;276435;276443;>CTATAACATGAATAAACGGATTGAATGTGTTATGTTAAAAATGAGTTTATACGTAATAATATTGTTATTTTCCCTTCAGTTTAGTGCAGCCATTACTGGCAAGGAAAGTGAGGTTGTTTCACCATTATTAATGGATGTTAATCCTTCACTAACAATGGAAAATATTTCTGAATTATCCACATCATCGGAACCATCGCAACAGGGGGTATTTCCTGTAATATGTACTCGACTTCATCCTGGCTCCGTAATGAAACGTCAGTTATTAACCGGCTGGGGGCCTGTTTTTATAATTGGTGATGATCCTTTTTCTCTGCGCTGGATGAGTGAACATCTGGAGATCCTTAAATCGCTAAATGCCCTTGGTTTGGTTGTTAATGTTGAATCAGTAGAACGAATGGAGGTATTACAGCAGCGGGCTGATGGGTTATTGTTATTGCCAGTTATCTGCGATAATTTTGTGCAAGCTCTGCAATTAAATGCTTATCCGGTATTAATCACAGAGATGGAAATATCACAATGATTAATAACATAATTACTGCTAATAATATGGTGATTTTGAAAATGGTAATCCTGTTCACGACACCATAATCAGAGTTATGTCCTGTATCCGTTCAGTAAAATTTCACGAATGCTTTATTAACCGGATGCGTGAATGTCATTCTTCAGACGACATAGACGTCATTGCGATTGATGGAAAAGCACTTCCACACTCCTGTGATAAAAGTCGTCGCAGGAGAGCGGGCTTTCGTAGTCTTCCCCGACTCTCCCCGGCCCTAAACACAACCCCCACTCACCACAACCTAAACTCATCCGCATCCCGCCATGCCGGAAACTTTTCTCTATATTCCCGCAATGCCATCATCGACAGCTCCGCATCAATGCGCGTTGCCTGATGCGCGTCGGCAGTAGCGATAATCTCGCCTTGCGGATTAATCACCCGGCTGTCACCGCGATAATGGCAGCCGTTGCCATCGCTGCCGACGCGATTGCATCCCGCCACATACGCTTGATTCTCAATCGCGCGGGCTGTCAGCAATGCCTGCCAGTGCAGAGAGCGCGGAGCAGGCCAGTTGGCGACGTACAGGGCGAGGTCATAATCGTTGAGATTGCGCGACCACACCGGAAAACGTAAGTCGTAGCACACCAGCGGCAAAATACGCCAGCCGCGCCATTCCACAATCACTCGCGCATTGCCCGCTTTATAATGTAGATGCTCATCTGCCATGCGGAACAGATGACGCTTATCATAAAAATGTACCGTGCCGCCCGGCTCAACCAGCAAAAAGCGGTTAACCGAACCAGACTCCGTTTGTAATGCAACACTGCCTGCAATCAGCGCATTGCACTGCTGCGCTTTAGCGGTCATCCAGTTCACTACGTCATCTTGTGCTAGCGACGAAGCTGCCGCTTCCATGGCAAAGCCGCTGGTAAACATCTCCGGTAGAACGATCACATCGCGCCCGGTAATACCTTCCAGTTGACGATCAAAATGGCGCAGGTTGGCAGGACCATCCATCCACACCAGTGGTTGCTGCAAAAGCGTAATCTTCAAACCAGGCACGGTGTACAACTCCTTTATGCGAAGGGTTTTATAACTCTAACACCTTATCAGGCAGTTGCCTTAGCGCAGAATAAATTGATAACAAATGCTGATATTGGAAATATCTGATTTGCAAATTATCGTGTTATCGCCAGGCTTTAGGGAGTTAATCACATGGGCAGGATAAGCCCGGGAGGAATGATGTTTAAGGCAATAACGACAGTCGCCGCTCTGGTCATCGCCACCAGTGCAATGGCGCAGGATGATTTAACCATTAGCAGTCTTGCAAAGGGCGAAACCACCAAAGCGGCGTTTAATCAGATGGTGCAAGGGCATAAGCTGCCTGCCTGGGTGATGAAAGGCGGTACTTATACTCCCGCACAAACCGTGACTTTGGGAGATGAGACGTATCAGGTGATGAGCGCGTGCAAACCGCATGACTGTGGCTCGCAACGTATCGCTGTGATGTGGTCCGAGAAATCTAATCAGATGACGGGGCTGTTCTCGACTATTGATGAGAAAACGTCGCAAGAGAAACTCACCTGGTTGAATGTGAACGATGCGCTTTCGATTGATGGCAAAACGGTGCTGTTCGCGGCGTTGACCGGCAGCCTGGAAAACCATCCGGATGGCTTTAATTTTAAATAATTAGCCGATAAAAAAACGGAGCCGAAAGGCTCCGTTATTCAATTACGCGGCTTCAACTTTCCGCACTTTCTCCGGCAACTTTACCGGCTTCGTCGCCAGCTCTTCTGGATCAAAGTCATCAACGTTAATACTGCGTAAACGGCTTTCTTCAGCTTTTACCAGAATAGCGGCTTCATCTTTATCAATCAGCCCCTTCGCCAGCGCGTTGTGCGCCAGTTCATCCAGACGGGTAAACGGCAGGTTTTTACCCAACTCTTTACAGATCCGCTGATGAATCGGGTCGGCGGCAATCACATCCACCAGCGCCTCTTCCAGTAAACCAACCGGGTTATGCTCGCTTGGCGTCAGGTACTGACCGCGACCAATACGTGAACGAGTGGCGTTCGGTACTTGTAAAATCTTCGCCACTTTATGATCCAGCTTGTCAGACGGTGCCAGGTAATGACGTCCGGTCGGGAAGATCACCACATTCAGCAGCCCGGCAACCACACGGTTCGGGAAGTTTTGCAGTAAATCGTCCATCGCCTGTTCTGCCTGATACAGCGCATCCTGTACGCCCCAGTGCACCAGCGGCAGATCGGCTTCATTACGGCCTTCGTCGTCATAACGCTTCAGAACGGCAGAGGCGAGGTAAAGCTGGCTTAAAATATCCCCCAGACGGGCCGAGATACGCTCACGACGTTTCAGGCTGCCGCCCAGCACCGCCATCGAGACATCAGAAAGCAGGGCGAGGTTGGCGCTCAGGCGGTTCAGGTGCTGATAGTAGCGTTTAGTGGCATCGCCGGTTGGTGTGCTGCTGGTTAAACCGCGCGTCAGGCCCAGCCAGAAGCTGCGAACTTTGTTGCTACCGACGTGACCGATATGTTTGAACAGCAGTTTATCGAACGCATTTACGTCATTGTTCTTCGCCGCTTCCATCTCTTCCAGCACGTACGGATGGCAACGAATTGCTCCTTGTCCGAAGATCATCATGCTGCGGGTCAGAATGTTAGCCCCTTCAACGGTGATGGCAATCGGTGCGCCCTGGTAAGCACGGGCCAGGAAGTTGCTTTGCCCGAGCATAATGCCTTTGCCCCCGGTGATATCCATCGCATCAATAATCGACTGCTGCCCGCGGTGGGTACAGTGATACTTAACGATAGCCGACAGCACGGCAGGTTTTTCACCGAGCATAATGCCGTAGGTAATCAGCGATGCCGCAGCATCCATTACATAAGCGTTCCCGGCAATACGCGCCAGCGGCTCTTCAATCCCTTCCATCTTACCGATAGAGATTTTGAACTGCCGACGAATGTACGCATACGCGCCCGTTGCCAGCGCTACCGATTTCACGCCGCCGGTTGAGTTGGAAGGCAGGGTGATGCCGCGGCCTACCGAGAGGCACTCCACCAGCATCCGCCAGCCTTGCCCGGCCATTTTCGGCCCGCCGATGATGTAATCGATCGGCACGAACACATCTTTACCGCGCGTCGGTCCGTTCTGGAACGGTACGTTCAGCGGGAAGTGGCGACGACCAATTTCCACGCCCGGCGTGGTGGTCGGGATCAGCGCACAGGTAATACCTAAATCTTCTGCACCGCCGAGTAATTTCTCCGGGTCGGAGAGTTTAAACGCCAGACCAAGCACGGTCGCAATCGGTGCCAGCGTAATGTAGCGTTTGTTCCAGGTCAGACGCATCCCCATCACCTGCTGGCCCTGCCATTCGCCCATGCAGACAATCCCGGTATCCGGAATCGCGCCCGCATCGGAACCCGCTTCCGGGCTGGTCAGTGCAAAGCAAGGGATCTCCTGACCACGCGCCAGACGCGGCAGATAGTGATTTTTCTGCTCGTCAGTGCCGTAATGTTGCAGCAGCTCGCCCGGGCCTAATGAGTTCGGCACGCCGACGGTAATCGCCAGGATCCCGCTCACGCCGGAGAGTTTTTGCAGCACGCGAGACTGGGCATAAGCCGAGAACTCCAGCCCGCCGTACTCTTTTTTGATGATCATCGCGAAGAAACGATGCTCTTTAAGGTACGCCCATAACTCCGGCGGCAGGTCCGCCAGCTCATGAGTAATCTGGAAATCATTCGCCATCCGGCAGGCTTCTTCTACCGGGCCGTCGAGAAACGCTTGCTCTTCTGCGGTCAGGCGCGGCTGCGGATAGTTATGCAGCTTTTTCCAGTCCGGCTTGCCCTGGAACAAGTCGCCCTCCCACCAGGTGGTGCCCGCATCAATCGCTTCTTTCTCAGTGCGCGACATCGGCGGCATTACCTTACGGAAACCGCGAAATACCGGCGCGGAAATCATCGACTTACGCATAGGCGCAAAGTTAAATGGCACGAGGATAATGGCCAGAGGCACCAGTACCCACGCCGACCACAGACCAGCAACGCCGAGTGCGGCTGTCCAGGCGAGCAAAATCAGACTGCTGATAAATAAGCTCACGCGGTGATAGAACAATGCGCTGAGCAGGACAACCGTAGCGAGAATACTCAAAATCATCATAACGAAAAGCCCCTTACTTGTAGGAGGTCTGACCACTTGTGATGATATGGTTGTAGTGGATGTAAAAACATTTAGCAATGTGTTTACAATATAATTACAACAAAGCTCACATTGTTGCTGTTTTTATCCGCACTTCAGGTCAAAAAGTCCTGGTCATAGCACCTGCCCGTACTTCTCGCTTTTGGTGGTATCCGGTACACTGCATTTTGTCTATTACTTTTATGCTGAAGGATATCCTCATGTACCAGGATCTTATTCGTAATGAACTGAACGAAGCGGCGGAAACGCTGGCTAACTTTTTAAAAGATGACGCCAATATTCACGCCATTCAGCGCGCGGCGGTCCTGTTAGCAGACAGCTTTAAAGCCGGTGGCAAAGTGCTTTCCTGTGGCAACGGCGGCTCCCATTGCGACGCCATGCACTTTGCCGAAGAGTTGACCGGTCGCTACCGTGAAAACCGTCCGGGCTACCCGGCGATTGCCATTTCTGACGTTAGTCATATTTCCTGCGTCGGTAACGATTTTGGTTTCAATGATATTTTCTCCCGTTACGTTGAAGCGGTAGGTCGCGAAGGCGATGTACTGCTGGGGATCTCCACTTCCGGTAACTCTGCAAACGTGATCAAAGCGATC;5307
02;06;GCGGCGGCG;9;276435;276443;04;11;GTGGTGGTG;9;276898;276906;>CGTGAGAAGGGGATGAAAGTGATCACCCTGACCGGTAAAGACGGCGGCAAAATGGCTGGCACGGCGGATATTGAAATTCGCGTTCCGCACTTTGGTTATGCCGACCGCATTCAGGAGATCCACATTAAAGTGATCCATATCCTGATCCAGTTAATTGAAAAAGAGATGGTTAAGTAAGTCTGGCGTAGGCCGGATAAGGCGTTTACGCCGCATCCGGCATTTGTGCTCTGATGCCTGATGCGACGCTGACGCGTCTTATCATGCCTACAATCTGCACCCGAACCGTAGGCCGAATAATGCGTTCACGCCACATCCGATCTGAAAATTCTTAAATCAATCTTCGCCGGGGGCCATGCGCTCCCGCTGTTGTGGAGGTTACCCATGTGCGAATTGCTCGGGATGAGCGCCAACGTCCCTACCGATATCTGCTTTAGTTTCACCGGACTTGTACAGC;454
04;11;GTGGTGGTG;9;276898;276906;09;25;AGCAGCAGC;9;278994;279002;>GAACCGGGCCACATAAAGATGGCTGGGGCATTACCTTTTACGAAGGTAAAGGCTGTCGCACATTTAAAGATCCGCAACCCAGCTTTAATTCCCCCATCGCCAAACTTGTCCAGGACTACCCGATAAAATCCTGTTCGGTGTTGGCTCATATTCGCCAGGCTAATCGGGGCGAGGTGGCGCTGGAAAATACTCACCCGTTTACCCGCGAGTTATGGGGGCGTAACTGGACTTATGCCCATAATGGGCAACTGACGGGCTACAAATCACTGGAAACCGGCAACTTCCGCCCGGTCGGTGAAACCGATAGCGAAAAAGCCTTTTGCTGGCTCCTGCATAAATTAACGCAGCGTTACCCGCGCACACCGGGCAACATGGCGGCAGTGTTTAAATATATCGCCTCACTGGCGGATGAACTGCGGCAGAAGGGCGTTTTCAACATGCTACTTTCGGATGGGCGCTATGTAATGGCGTATTGCTCGACTAATTTACACTGGATCACCCGCCGCGCGCCGTTTGGCGTGGCAACGTTGCTGGATCAGGATGTGGAAATCGACTTCAGCTCGCAGACCACACCGAATGATGTGGTCACGGTGATTGCGACACAGCCGTTGACGGGCAATGAAACCTGGCAAAAGATTATGCCAGGTGAATGGCGCTTATTTTGCCTCGGGGAGTGTGTAGTTTGATGCCAGTTGTGGCTGCACAACTTCGTGGCTTAACGGCTTGCTGACCACGTAACGGCCATTGACCACAGAAACGGTCGGTGGCTTACGGGTTTGCTCAAAGTAGTCGTAGCCCGGCTTCAGTTGCTCCCAGAAGTCCTTAAAGTTGGAATATTTATGGCGCTTCATATTGGCGTCGGTCATGCGGAACGGATAAATACTCACTTGCACGCTCGGCTGACCAAACACCAGCGCACCAGTAACGAACTGGAAGATCTCATCAATACCCTGATTGGTCATCGCGTAGCAGCCGATGGAAACACAATCGCCGTGAATCATCAGGTATTTCCCTTCATAACCATGCGCACGGTCATAGGCGTTTGGGAATCCAATATTAATCGCTTTGTAGTAACGGCTGTCTGGTTTTAACTGATTACGCTGGACGCTATAAAACCCTTCCGGGCTTTTGAAATCGCCCTGACGCTGTTTTGGCCCTAAGCCGCCGGAATATTTACAGATTTTATAGCTGTCGAGCAGTTGATATTGCTCGCCCATTTTGACGTAGAGATCGAGCGTACGTTCTTCCTTGAAGATCTGGATGTAGACAGGGGATCCCATCAACTGCTGCTTATACTCTTTGCTCACTGGCGTGGTCGAGCTACTGCTGCCCAGCAAACCGGCAAACGAAACGCACGGGATCAACAACATCGCAAGAATTAATGCGATTTTACGCATACTGCTTATTCCTTGATAAAACGGTTACACACGCCAGGACGGCAAAATGAATCCCAAATCGGAATAGTCTGGATTTGGAAGGCTCACATTATCACCAAAAGAGTTTTACGCAAGCCTGTCGGCGCAGGGTTTACAAATTTAGCACAGGGGCAGTTTTCAAGAGTCCGAAAAGCGCATGGATTGTAGATTTATTTCTTATTTCCTAAGATTATGAAACCGCAATAGTAATATGCAAATAAGCAATTAATAATCCCGTTTACTCCTCCGGTCTTTTAAAATTCTCACCTTCATTCAGCTGGTTTATGTCCTTCATGTCTTCGTTCTTGCACGGCAGATTTCTGCATCCAGGCGTGTTTTCGTTATGCGTTTTGCTCCCTTTACTCGCCAGCGCCACCACATCACATATCTCTTTTAGCTACGCCGCCCGCCAGCGGATGCAAAACCGTGCGCGTTTATTAAAACAGTACCAAACCCATCTGAAAAAGCAGGCCAGCTATATTGTGCAAGGCAATGCCAAAAGCAGAAGGGCGCTGCGCCAGCATAATCGGGAGCAGATAAAACAGCATCCAGAATGGTTTCCTGCGCCGCTCAAGGCGAGTGACAGACGCTGGCAGGCGTTGGTGGAGAATAATCATTTCTTAAGCAGCGACCATCTACATAACATCACCGAAGTGGCGATTCACCGCCTGG;2087
09;25;AGCAGCAGC;9;278994;279002;20;60;TTATTATTA;9;279652;279660;>TAGGTAAGCCTTATATCTGGGGGGGCACGCGGCCTGATAAAGGCTTCGACTGTAGCGGGTTGGTTTTTTATGCCTACAACAAGATCCTTGAGGCTAAGCTCCCGCGCACGGCCAATGAGATGTACCACTACCGTCGGGCAACGATTGTGGCGAATAACGACCTGCGCCGGGGAGATTTGCTGTTTTTCCATATCCACAGTCGTGAGATAGCCGACCATATGGGCGTATATCTTGGAGACGGTCAGTTTATCGAGTCACCGCGCACCGGGGAAACCATTCGGGTAAGTCGGTTAGCCGAACCTTTCTGGCAGGACCATTTTTTAGGCGCGCGACGGATTTTGACGGAAGAGACGATTTTGTAGGCCGGATAAGGCGTTCACGCCGCATCCGGCGGTTGTGCGCCGGTGTCTGATGCGACGCTACGCGTCTTATCATGCCTACAAATCTGTGCATTTTTTGCGAGCCGCTTTCCCGATTTAACACAACATCATTGCCGACTTTTCCTTTTCTTCTTACCGTTGAGAAAAAGGAGTCGTTATGTCTGAATATCGTCGTTATTACATCAAGGGGGGAACCTGGTTTTTCACGGTAAATTTACAGAATCGTCGAAACCAACTTTTGACCACCCAGTTTCAGACGCTCCGTAACG;649
20;60;TTATTATTA;9;279652;279660;18;52;GATGATGAT;9;279747;279755;>AAGTTAAGCGAGACAGACCTTTTGAAATTAACGCTTGGGTAGTTTTGCCGGAGCATATGCATTGCATATGGACATTACCTGAAGGC;86
18;52;GATGATGAT;9;279747;279755;09;26;GCAGCAGCA;9;281247;281255;>TTTTCCTCGCGCTGGCGGGAAATTAAAAAGCAATTTACCCATGCTTGTGGATTGAAAAATATCTGGCAACCACGTTTTTGGGAACATGCTATCCGCAATACCAAAGACTATCGCCATCATGTTGATTATATTTATATAAATCCAGTAAAACATGGTTGGGTAAAACAAGTGAGTGATTGGCCATTCTCAACGTTTCACCGCGATGTTGCGAAAGGGTTATATCCCATCGATTGGGCGGGAGACGTAACGGATTTTAGTGCTGGGGAGCGTATCATTTTATAGCTGTGCGCCGATGCCTGATGCGACGCAGACGCGTCTTATCATGCCTACAAAACCGCGCTCACCCGTAGGCCGGATAAGGCGTTCACGCCGCATCCGGCGGTTGTGCACCGGTGCCTGATGCGACGCAGATGCGTCTTATCATGCCGACAAAACCGCACTCACCCGTAGGCCGGATAAGGCGTTCACGCCGCATCCGGCGGTTGTGCACCGGTGCCAGATGCGCCGCTACGCGTCTTATCATGCCGACAAAACCGCACTCACCCGTAGGCCGGATAAGGCGTTCACGCCGCATCCGGCAATATGCACCGATGCCGGATGCCTACATCAACGCCCCCATTATCTTCAACTCCAGCTCATCCAGCACTTCGTTATACGACAGCACATGCAGCCCTGGTGCAAACAACCTTGCGTAGCGCGCCAGCAAAGGGCGCAGCTGCGGCGGCACCAGCAGCACCGGATCTTTCCCCGCCGCTTTCATCTGCTCCTTCACCTGCGGCATCGTGATCTGAAACTGGTTGAGCATATTCGGGTCCACCGGCACGCTATCGAGCATCACTTTGCCGGCCTGTTGCGCCTGATTCACCACGTTGGTCAGCAGATTTTCCAGCTCATTATTCAGCGTATACACCGTCAGCTCCTGCTTGCGAACGAACGGATGGGTAATGCTGCGCCGCAGCACCAGGCGCACATCGGCCGCCAGCAGAATATGATCTTTAGTCACCGCACTACTGGCGACCAACACGGTGGCGATGGTGACGATATCGCGCAGGGAAACGCCTTCAGTCAGTAGTGTGCGGTACACTTTCAGCAACTGGCTGTAATTGAGCGCCGCGCTCAAATCTTCCGCCAGTCGCGGTGCCATCGACGACAAACGGTTATGCAGCTGAGTAATATCGTCATAGTTAAACAAATCAGGAATATAGCTGCGCACAATCTTATTCACATGGGTGGCAATTACGCTGGCGCTGTCGATCACCTGATACCCCATATTCAGCGCCTTCGCTTTCTGCGCGGGCTGAATCCAGGTGACCGGCATCCCGTACGCCGGGTCGTTCCCCAGCACGCCGTCTATCTCGCCGTAGGTTTCGCTGGAGGGCAGGGCCATCAGTTTATCCGCCGGAATATCCGCTTCATCAGCCTTAATGCCGTTGATGAAAATAGCGTACTGGCTGGGCTTGAGGCGGAAGTTTTCCCGAATACGGATCTCCG;1491
09;26;GCAGCAGCA;9;281247;281255;01;02;CGCCGCCGC;9;281671;281679;>CGCCGTTGCCGTCGGAAATCACCTGACGTACGCCGCGAATACGCTGGGTGAGCGGGTTGCCCTGCGCTTTATCCACCAGCGCCACCAGTTTGTAGCCGAGGCTTAAACTGATAGGTTCGATCAGCGGAATAGTTTCCCAACTGACCTGTTGCTCGCTGGTTTCTGTCATCGTACGGGTTAGCGTTTCGAGGCTTTTCTCTTCCGCCTCCGCCGCTTGCGGGCGCTTGCTCATCCGCCAGCCGGTAAAACCAAGCAGGGCGCTGAACATCAGGAACGGGAAATGCGGCATTCCCGGCACCACCGCCAGCACGAACATAATTCCAGTGGCGGTGTAGAGAACCGACGGGCTTGCCAGCAACTGATTACGCACGTCATGGGCGATATCACCGTTATCGCTGACGCGGGTGACGATAAT;415
01;02;CGCCGCCGC;9;281671;281679;17;49;ATCATCATC;9;281822;281830;>GGTGGAGAGCAGCAGGGAAGGGATTTGCGCCACCAGCCCATCGCCGATAGTCATCAGCACATATTGCTGGAAGGCGGCGTCGGCGCTCAGGTTGTATTTGAAGATCCCGATACAGACGCCGCCGATCAGGTTGATCGCCAGA;142
17;49;ATCATCATC;9;281822;281830;13;39;GAAGAAGAA;9;282253;282261;>CCGGCGATGGCATCCCCGCGCACAAATTTTGATGCCCCGTCCATTGCGCCGTAGAAATCGGCCTCGCTGGCAACATCTTTACGCCGGGTTTGCGCCTGCGTCTGGTTGATCAACCCGGCGTTAAGATCGGCGTCAATCGCCATCTGTTTGCCGGGCATCGCGTCCAGGGTAAAGCGGGCAGAAACCTCGGAAATACGCTCGGCCCCCTTGGTGACGACGATAAAGTTGATTGTCAACAGCGTCAGTAAATCCGAGCGTGAAAGCATTATCGCCGCGCTGCACGGGCAGTCGATTTTTAACGGTGGTGGGTTGTCGCCGTTAAATAAAATCAGCCCGTCTCATCTGCCAAAACCTGCCACCGTGGCGGTGCCGGAAGAGACGGAGAAAAAAGCGCGCGACGTCAACGAGAAAACGGCGCTGTT;422
13;39;GAAGAAGAA;9;282253;282261;20;59;ATTATTATT;9;282488;282496;>ATCCGCCACCGAGCTTGGCGAGCTGGCGACCAGTATCAATACCATCGCCCGTGATGCGCATATGGAAGCGAATCTGGAGATGGAGATTGTTCCCCAGGGATTACGCGTGCTGATTAAAGACGACCAGAACCGCAATATGTTTGAACGCGGCAGCGCGAAGATTATGCCGTTCTTTAAAACTTTGCTGGTGGAGCTTGCGCCAGTGTTAGACTCGCTCGATAACAAA;226
20;59;ATTATTATT;9;282488;282496;18;52;GATGATGAT;9;284268;284276;>ACCGGGCATACCGATGCGATGGCCTACAAAAACAATATCTACAACAACTGGAACCTTTCGGGCGATCGCGCGCTTTCGGCTCGTCGGGTGCTGGAAGAGGCCGGAATGCCGGAAAATAAAGTGATGCAGGTAAGCGCAATGGCGGACCAGATGCTGCTGGATGCCAAAAATCCGCAAAGCGCGGGCAACCGGCGCATTGAGATTATGGTGCTGACCAAAAGTGCGTCCGATACGCTGTATCAATACTTTGGTCAGCATGGGGATAAAGTGGTGCAGCCGCTGGTGCAAAAGCTGGATAAGCAGCAGGTGCTTTCGCAGCGAGCGCGTTAAATGCTGAATCTTTACGCATTTCTCAAACCCTGAAATCACTGTATACTTTACCAGTGTTGAGAGGTGAGCAATGCGTAAAATCATTCATGTGGATATGGACTGCTTTTTCGCAGCGGTGGAGATGCGCGACAATCCCGCCCTGCGCGATATCCCTATTGCTATTGGCGGCAGCCGCGAACGACGGGGGGTAATCAGCACCGCCAATTATCCCGCGCGTAAATTTGGCGTACGTAGCGCTATGCCGACAGGGATGGCGCTCAAATTATGCCCGCATCTCACCTTGCTTCCAGGGCGCTTTGACGCCTACAAAGAAGCCTCAAATCATATCCGCGAAATTTTCTCGCGCTATACCTCGCGCATTGAACCGTTATCACTGGATGAAGCCTATCTCGATGTCACCGATAGCGTCCATTGCCACGGTTCTGCGACCCTCATCGCCCAGGAAATCCGCCAGACGATCTTCAACGAGCTGCAACTGACGGCGTCTGCGGGCGTTGCGCCGGTCAAGTTTCTCGCCAAAATCGCCTCCGACATGAATAAACCCAACGGTCAGTTTGTGATTACTCCGGCTGAGGTTCCGGCATTTCTGCAAACCTTACCGCTGGCAAAAATTCCCGGCGTCGGCAAAGTCTCAGCGGCTAAACTGGAAGCGATGGGGCTACGAACCTGCGGTGATGTGCAAAAGTGTGATCTGGTGACTCTGCTCAAACGTTTTGGCAAATTTGGCCGCATTTTGTGGGAGCGTAGTCAGGGCATTGACGAGCGCGACGTTAACAGCGAAAGGTTGCGAAAATCCGTCGGTGTAGAACGTACGATGGCGGAAGATATTCATCACTGGTCTGAATGTGAAGCGATCATCGAGCGGCTTTACCCTGAACTGGAGCGTCGTTTGGCAAAGGTAAAACCTGATTTGCTGATTGCCCGCCAGGGGGTGAAATTAAAGTTCGACGATTTTCAGCAAACCACCCAGGAACACGTCTGGCCGCGGCTGAATAAATCTGATCTAATCGCCACCGCGCGTAAAACCTGGGATGAACGCCGCGGCGGGCGCGGTGTGCGACTGGTGGGGCTGCATGTGACGTTGCTTGACCCGCAAATGGAAAGACAACTGGTGCTGGGATTATGATGTATACTATTTTGTATATTCTGGTGTGCATTATTATGAGGAGATCACTGTATGCATCGAATTCTCGCTGAAAAATCGGTCAATATCACTGAGTTACGTAAAAACCCAGCTAAATACTTTATTGATCAACCTGTTGCGGTTCTTTCTAATAATCGCCCCGCAGGATATCTCTTAAGTGCCAGCGCATTTGAAGCATTAATGGACATGCTTGCAGAACAAGAGGAGAAAAAGCCCATAAAGGCGCGCTTCCGTCCGAGTGCTGCAAGATTAGAGGAAATTACACGCCGCGCTGAACAATATCTTAATGATATGACG;1771
18;52;GATGATGAT;9;284268;284276;09;25;AGCAGCAGC;9;285090;285098;>TTCAATGACTTTAAGGAATAAGGATGCGGGTATTCAAAACAAAACTTATTCGCCTGCAACTTACAGCAGAGGAACTTGAAGCGTTAACGGCGGATTTTATTTCCTATAAGCGTGACGGTGTTTTGCCAGATATATTTGGTCGTGATGCACTCTACGACGACTCGTTTACCTGGCCATTAATCAAATTTGAGCGAGTTGCTCATATTCATCTGGCAAATGTGAATAATCCATTTCCGCCACAGTTGCGCCAATTCAGCAGAACGAATGACGCAGCGCATTTGGTATATTGTCAGGGCGCGTTTGATGAGCAAGCATGGTTGCTCATTGCCATTCTGAAACCTGAACCTCATAAACTGGCTCGAGATAACAACCAAATGCATAAAATTGGGAAAATGGCAGAAGCGTTTCGCATGCGTTTTTGAATTTATATTATGAATAACATACAAATAAGAAACTATCAGCCTGGTGATTTTCAGCAACTATGCGCTATTTTCCTTCGAGCTGTTACGATGACGGCGAGTCAGCACTATTCTCCACAGCAAATTGCCGCCTGGGCGCAGATTGACGAATCTCGCTGGAAGGAGAAACTCGCGAAATCACAAGTGCGGGTTGCAGTTATTAATGCACAACCGGTTGGTTTTATTACCTGCATTGGACATTATATCGATATGTTATTTGTTGAACCGGAATACACCCGACGCGGGGTTGCCAGCGCTTTGTTAAAACCATTGATTAAGTCTGAATCCGAACTTACGGTGGACGCCAGCATAACCGCAAAACCCTTTTTTGAACGTTATGGTTTTCAGACAGTTA;813
09;25;AGCAGCAGC;9;285090;285098;14;40;CTTCTTCTT;9;288095;288103;>GCGTTGAATGCCGGGGAACGTGGTTTACTAATTTTTATATGCGATATAAACCGCAACATTAAATCCAGCTTGCAATGAAAATAACGCCCGTCTAGTATGTGCGCGTTTTCTTATTCCACAAACTGCAAGGAGGTAAATCATGACAAATCCTTTATCAATGACTCTTTGCAGACCTTTCCAGGATTAATTCTTTTTTCTTGCCCTGGATTCGTCTGCCATTTCCTGATTTTTATTCATAAATGGAATGGTACATGGGCAAATATATTCGTCCCTTATCCGATGCGGTATTTACCATCGCATCTGATGACCTGTGGATCGAAAGTTCAGCGATCCAACAATTACACACCACGGCAAATTTACCCAACATGCAGCGCGTTGTGGGGATGCCAGATTTACATCCCGGACGCGGCTACCCGATTGGCGCAGCGTTCTTCTCTGTTGGTCGTTTTTACCCGGCACTGGTCGGCAATGATATCGGCTGCGGCATGGCGCTATGGCAAACAGATATTCTCGCTCGCAAATACAACGCCGATAAGTTTGAAAAGCGATTATCAGATCTGGATGACGTTGCTGAAGAAAGCTGGCTGGAGGAAAACCTGCCGTCAGCATTTGCACAGCATCCGTGGCGCAACTCGCTTGGCTCCATCGGTGGCGGTAACCACTTCGCAGAACTGCAACAGATTGATCAAATTATCGACGCGGAACTGTTTGCACTGGCTGGTCTGGATGCGCAGCATCTGCAACTGCTGGTTCATAGCGGCTCGAGGGGATTGGGGCAGTCTATTTTACAGCGGCATATTGCCTCGTTTTCGCATCATGGTTTGCCTGAAGGCAGTGACGACGCGCTACGGTATATTGCGGAACATGACGATGCGCTGGCGTTTGCGCGTATTAATCGCCAGCTGATCGCTTTGCGCATAATGCAACAAGTTAAGGCCACCGGAAGTCCGGTTCTGGATGTGGCGCATAACTTTGTTAGCGCGTGCCAAATCGGCGATCAACAGGGCTGGTTGCATCGTAAAGGCGCCACGCCGGATGACAACGGTCTGGTGATTATTCCCGGTTCACGCGGCGATTACTCCTGGCTGGTTAAACCTGTTGCGAACGAAAAAACGCTCCACTCGCTGGCGCATGGGGCGGGGCGTAAATGGGGGCGCACCGAGTGTAAAGGGCGTCTGGCAGCGAAATACACGGCGACGCAACTCTCGCGGACTGAACTTGGCAGTCGGGTAATTTGTCGCGATAAACAACTCATCTTTGAAGAAGCGCCACAAGCCTATAAATCGGCTGAAAGCGTGGTGCAATGTCTGGTGCTGGCTGGGTTAATTATTCCTGTCGCGCGACTGCGCCCGGTGCTGACGCTCAAAAACAGTGGAGGGAAAAAAGGATGATCTTGCTACAACTCTCCTCTGCTCAGGGGCCGGAAGAATGTTGTCTCGCAGTGAAAAAAGCACTGGACAGGCTGATTAAAGAAGCTACCCGACAGGACGTCGCGGTAACGGTGCTGGAAACAGAAACGGGTCGCTACTCTGACACACTGCGTTCGGCGCTGATTTCTCTGGATGGCGATAACGCATGGGCTCTAAGCGAAAGCTGGTGCGGCACTATCCAGTGGATTTGTCCGAGTCCGTATCGGCCTCATCATGGGCGCAAAAACTGGTTTCTGGGCATTGGGCGTTTTACCGCTGATGAGCAGGAACAATCGGATGCAATCCGTTATGAGACGCTGCGTTCGTCGGGGCCGGGCGGTCAACATGTCAATAAAACCGACTCGGCGGTACGCGCCACGCATCTGGCATCCGGTATTAGCGTGAAGGTTCAGTCAGAGCGCAGTCAGCATGCTAACAAACGGCTGGCGCGATTACTGATTGCCTGGAAGCTGGAACAACAGCAACAGGAAAATAGCGCGGCGCTGAAATCGCAGCGGCGAATGTTCCATCACCAGATTGAACGTGGCAACCCGCGACGAACGTTTACAGGGATGGCTTTTATCGAAGGGTAATGAAGGATGATACTGCCGGAAGGCGATTAAACGCCATCCGGCAGCAAATCAAATAATTACTTCGCCGGAATTTCTTTCAGCAGTTCAGTCAGCAGTGTCCAGTAATGGCCAACGCTTTCGATATGAACTTGCTCATCCGGGGAGTGTGGACCGGTGATGGTTGGCCCGATAGACACCATGTCCATTTCCGGATACGGTTTTTTGAACAGGCCACATTCGAGGCCCGCGTGGATAATCTGGATGTTCGGCGTTTTGTTGAACAGACGCTGATAGGTTTCACGTACCAGATGCATTACCGGAGAGTTAGCGTCCGGCTGCCAGCCAGGATATGCGCCTTTTGCTTCGGTTTTCGCACCTGCCAGTTTACCCAGCGAATCCAGCATGCTCACTACGTAGTCTTTACCGCTGTCGATCAGAGAACGGATCAGGCAGTGAATTTCTACGTTATTGTCGGTCATGGTCACCACACCGACGTTCAGGGAGGTTTCGACCACACCTTTTGCCACGTCGGAGTTGCGGATCACACCGTTCGGGGTGGCGTTCAGCAGACGAATAAAGGTATCGCGAGATTTCGCAATCAGGGCAGCTTTATCGTTCGCAACAGAGTCCAGCAGCAATGCCAGATTTTTCTCTTTCTCTGCCAGTTCGTTTTTCAGGATCTCCTGATAGGTATCCACCAGAGATTTCAGGGCGTCGACTTTATCAGCTGCGACAGCAATGGTCGCAAAGGCTTCACGCGGGATGGCGTTACGCAGTGTGCCGCCGTTGAAATCAATAAGACGCAGGTCCAGTTCTTCTGCATGACCCGCCAGGAAGCGCACCAACAGTTTGTTGGCATTACCCAGGCCAACGTGGATTTCACCGCCGGAGTGACCGCCTTTCAGACCTTTTAAGGTTAACTTGAAGGTTTCAAAACCAGCTGGAACCGCTTCACGATCTAAATGCAGGTTGGAGGTGAAGTCGATACCTCCCGCACAACCCATGTAGATTTCAC;2996
17;49;ATCATCATC;9;298639;298647;19;57;AATAATAAT;9;301112;301120;>TAAAGTAATTTCTCTCATTCTTTGCTTTACAAAAGATTCATCTCTATCTTTATTATCAGAATGACATTCTTTTATAAAAATTCTTACATATCCTTCCTCGGCATCTTCTTTGGCCTTTTGCTTATGATTATCCACTTGGCTTCTAATTAAATTAATTAAAGCGACCACTCTTTTTGGAGAACGATAGTTAATGCTTTTTTCAGGTTTTTTCCAGTGTTCGTCAAGGCATGCCTCTAAATCACTTTTACCATCAGAGTATATCCTTTGCATCATGTCCCCTAACAGACCCACCGAGAATGTATCTCTGTTATTTTTCTCAACTTCGAGTAATGCATTCATTAGCAGTTTGTTAGTATCTTGGCTTTCATCAATTAAAAGAATTGGATGGCGATTAACCAATATTTTCTGCATAGTATATTTTTTATCTAGAAAATAAGATCCGAGTTTAATGACTTCTGAATGATTTAGAGAGTCTTTAGTTCTATTATCTCCGGTAGGGTTATATGTGAATTTATATACGTCTGATAAGTTTTGCAGACGTTTTTCTTTGGAAACTATTTTTCTTTCTCTTTCTAAAGAAGCTTGAGAAACTCTAGTTGTTCTGCTTTGTTTGTCCCTTAAATCAGCTATCTCCGCAGAAATGTTTTCCATTAACCAAGATTTTATATCACTGGAGTGATATCTAATTAGCTCCCATAGGAAACTATGAATTGTAGACACATCTATTAATTTGTTGAATTTAACTCTTCTTTTTATTTCATCACAAGCCGCATTGGTGTATGTTATCACGGCTATTCTTTTTCCTCTTAGCCTGAACTCTTCTGAGTGACTCTTCAAAATCATTTCCAGAACATTAACTAAAGTTCTGGTTTTACCAGAGCCAGCTCCAGCATAAAGGAGGAAACTATGCTTTTGAGTGCCCGTTAAATAATTATATATATTAGAATCTAATATTTCCTCAGTTTGCTTGATAGTCATTTGGTTTCTCCATCACTGGCTAAATCAGAAACAAGCTCTAATTGTTTTATTTTTATCTTTTCTTCGAGCCACTTTAGACCATTACTTATATAATTAGGTGTGTTTAATTTATCGCTTTCGTCATGGTAAAGTATATCTAATGCAAATTCAGCTTTATTACCTTTAGATAAATGTGAAAATGATTCCTCTCCAAATTCCTCTGCATTTTTGCAATTAGTAATTGATGCTTTAAATTTCTTCACTAAACCATTACCAGTAAGATTACTGAAAAAATCTAGATTATTGTAGACTAAAGAGTCTTCGAAAGTGTTTGGTAAAAACTCTTGGTTAACACCTTTGAATTCAGCCAAAACAGGAATCTGAAAAGCTGAGTAAACATAAAAGAATTCATTATATTTCTTTTCTTTCTTATCTTCCGTGAGTTTATACAATTCATCGACACCGGTAACTTCTGGAACCCAACTTGCAAGTGTTGTATTACTTGTAACGAAACCGCTGCCTTTCTTAGAGGGTTTAACCTTGCCATCTTGTGAATCCTTAGGGTCTAAATCCGTAATAATTAGAGTTAAAAGATTCAAACTAACAATCAGATTCTTTAGCCGATGTGCATGGCTACCACCAATCTCTAATAAGGTAATGTAGCTTTGATTTAAGAAAGGGTAGTGTCTTCTAATTAAGTGAGGAACTAAAATCCTCTCGGCAGGACCTTCAACAAGAATTACAGCATCTGCAAAGAATAAATCACAATGTGTTGCCTTTAGGTATCTTATTACAAATTTTTCTGTATCATCATTTACACCAAAAACATTGGAAAGATTGATTACTGTTGATACAGGGATCTCATGTTCTTTACAAGCAGGAATTCTTCTAAAGTATCGTAAAGAAGAAAATTTACACTCGTGGGCAATATGGCTCGAATGTGTGCTTATAATGAGTTGTGTATGAAGCTCTTCTTTATCGCCTAAATTGTTATGATTCCTCAATATATCATATGCTTTCCTAATGAAGATTTGTTGCACTTGTGCATGCAAGTGAGCTTCAGGTTCCTCAATCAAAACCAAATGCAGGGGAGCTGGAAAATCCTCTTGATTGTCGTCTGCTAATTTTTTATTTGTAGCTTTGCCAACTTTCATCCAACTATCTCTGAACCCCATTAGTCTAAATGCAATTGAGATTAAGTTTTGATAACCTAGCCCATTATAACTCTCTGGCAATCTTAGATAGTCTAAAGATACATTGCTTAAAGCATTAGTTAACTCATATTGAACTGCTGAATCGTGATTTAAGCCATCAATTGGTTCTATTTTTGTGGAGATTTTTAATTTAGGATCAGTTACTCCTGGATAGTTGAGGCCTTCAACTTCTTTTATGGCTTGGGAGAAACAGTTTTTTAATCTTTCATCAAATGTATCCTGAGCATCACGAATGGCTTGTAGAGCTTCAATATCTGATAATTCAGGGCTTTCTATTGGGTTGAGATGTTTAG;2464
19;57;AATAATAAT;9;301112;301120;20;60;TTATTATTA;9;304198;304206;>CTCTTAACTGTGTGTTTAATTTGCTATTCTCTTTGTCGGCAGCGGAGGGGCTTCCAAAGCCACGTTGTGCATTGATCTCATCAATTCTTATTAGATCTTTGAGAGGTATGCCATCAAGTAATGTTTGCTTACTGTCTATTCTTTGGGGTTTGGCTATCCCATTATCAGATAATTCTAGTTTTGAAGGATCTAAGCTATAACACTTGATTGTAAACAGTGAATTCAACTTTCTTGAAAGATATTCATAAATATCTTTAGGCCACAATGCTATTGTGTAATTTTCTTTATCAATCCGCTCAGAAATTCGGTCGTGTATATCTAATGAATTTTGGCGGGAAGATATGAAATCCTCAAAGAAAACATCAAATTTCTTGGGTTCATATCTCAGTCTTACTCCAATTAAACCTCCATTCCACTCTAACGTTGGTAGTATATGGTTAACATATTGGAGCTCATTTTCTTTCGCTTCGATCCAAATATCCATGAAAGGAAAGAGATCTGATAAAGCTTCCTGTGATTTATCAAGATCTATATTTTCCTCAGTTAACCATTGTTCAGTGATATCTTTTATTTTTGCCCAATTGCAAAGTGTCAAATCATTTACGCTAAACCGCGAGGCATCAACGAGGAAATGTCCTAAGGCCTCCATTGCAGCCGTTTTACCGCTATTGTTAGCACCAACAAAGAGAGTGGTTTTTTCTGCAATATCTATGCGGACAGACTTCAACTTTCTGAAATTCTTAATTTCAATGAAATTTATTCTCATATTAATAATATCCTTATGAAATTATTTTGCTGTGCTAAAGAAATTTTTGCGTTTCGATTAGAACATAGCCACTTTGATTGTGTAGTCAATAGAAACCATGATGTAAGAAATCGACCGTTTTCTGGCACCTCCCAATCGCACGCTTTCACACTGTTGGAAAAATAGCCTTGGCTTTTCTGACAGGTCATCCTAATGTTGGCCTCGTTTTCTGGCAGGGGTCAGATGGGGAGATAACAATGGCTACTTTTGGCTACGGGCGTGTTTCAACAACGCAGCAGGATACTGAGAACCAGCGACTAGAGCTTGAGCAAGCTGGGTGGCAAATTGACTATTGGTTTGCCGATATTGTCAGTGGGAAGGTTCCGGCTATGCAACGTAAAGCGTTTTCTGAAATGCTTAGCAAAATTCGCGATGGTGAAACGTTGGTAGTTGCAAAACTAGACCGTCTGGGACGTGATGCGATTGATGTTCTCCAGACGGTCAGGGCACTGGCAGAGCGTAATATCAAGGTGATCGTCCACCAGCTTGGAACTACTGACCTCACTTCTGCTGCCGGTAAGCTTCTGTTGTCTATGCTGGCAGCCGTTGCGGAAATGGAGCGTGACCTACTTATTGAACGCACTCAGGCGGGGCTGTCACGAGCAAAAGCTGAAGGAAAGAAGCTGGGCAGACCGTCGAAAATCGCACCAGAAGCCCGTAGGGCGATTATAGAGAAAAAGAATAGCGGGACCAGTATCAGTGCGTTAGCGCGTGAATACGGTGTTTCCAGAGCGACTATAGCCGCGCTGCTTTAAATGCTTCTAAACTTTCATTGCAACCCCGAGTTTTGGGTTAGTTAGCGTGAGAGATTCAAAACGAAAGAAAGATTGTGACACCGTTTCCGGTTAGAGCAGCAAAGAAGATCGACGAGGTTGAATGCCCCCACTTATAAGTTCGGGGGGCTTATAGTGGTTACTCAAATGAAGCCGCGATGACTTCCCCTGTGTTGGCGTTGAATACACAAAAATATTGGAGTGGTGTTTGCATCCCAAGGCTATTAATCGCCTTAGCTTGTTGCCCGAATATTTGAATAGTTTGTTTGTTCTTGTCGTGCCAGAGGTAGGTGCTGAAAACTGGTTGCTCTTCGCTATCTAGCCACACATGGCGAAACGTCGCTTTCTCATCCATTACCTGTTTGCACTTTTTGACGGGGTTATGATGTGCTTTTGCATAGCATTCTGGCTCATTAATCAAGCACAAGGCATTTTGTTTTTCTCCCGGGAGTTCAGCGCCAACAGCTGCGAATGCACTTACTCCCAGCACTAGTGAGAGCGTTCCCAGAACACCCCATGAGATTGCTCGTAGAGTGCTGATCTGCCGTTTTGATGTAACGTGCGCGACCATGCTGTAACTGGCCCAACTGAGCACGGCTCCCACTATCATAGGTAATATAAAATCTGATCCCGCCATGATTTCCTCATTTGCCAAACAACATCACATCTCATAGTGAGCGCCGAAGACACCCAACCTGTGACAGCCATCATACGATATTGGCTTGATTTGTCACTAATGGTATTCATTTTGAATCTTTGATTGTAGCTATACAGACTTCTCGTGAGGGTGATTGTGCTCACAATAGGGAACGTTAGATTCGAAATGTCTCATATGGAGCGTGGCCTTACAGTGGTCAAAATTGCACATTCAGTGCATGAAAAAATCCCTGAGAATACAGTTTGGCGAGCGGGTAAAAGAGTTGCGCGTTGCCACCGGAATGAGCCAGGAAGCGTTTGCGGATCGGTGTGGGTTTGCACGTAGCTATATGAGCCGCATTGAACGTGGCGGTTCTAATGCATCTCTCGATGCCATTGAGGTGCTGGCTAGCGCTCTCAGTGTTGAACCGTGGCAGTTGTTAGTATTCGACTCATCCGAAGAAAACGACCCAGAACTACTGGTTCCCTATGCGGCGGATGGGACGTGCTTTAATCCCGAACTAGCGAGTAGTCGCGATGGTTCATTTGCAGTAGGAGATAAAGCCGCTCAGAAGCGTTTTGGCTCGTTTATCGAAGCTCTTGAGTATCTCCGTAGCATGGAGACGGCAAAGTGGCGTAGGCCGAATTCTGCGGGCAATTGGGGAATTGTGTCTGCCGTTAAATGGGATAAGCTTAGGAAGTAGTGCCAGTATAAGGATATAAATTTGGCAAACAGGATTTATACATTGCATCCCCATAATGGATGCTGTCCACCCTAGGACTTTTGATTCTTTCGGCTGTATATAGATAATCATGAAACACGGGTGCGTTACAGAGGCGTTACGTATCGCTTTTAATGTTTT;3077
20;60;TTATTATTA;9;304198;304206;04;12;TGGTGGTGG;9;304227;304235;>AATTCAAGTTGTTATGATTT;20
04;12;TGGTGGTGG;9;304227;304235;17;50;TCATCATCA;9;305080;305088;>ATTCAAAAAATAAACTCACTCCGTGAGTTTTTGTAAGTTTTATTTTGCTCCGAATCTTCACCCTTCCCGAGAGTTGTTCTTCTATGATAACTCAGGCTGCGTAAGCAGCCCGTCGCGACAAAGTCGCGACCCTGTTATTTGGTAATTAGTTACAAAAGTTAAAAAGCTAAGCAATACCCTAGTCATACAAAGAACTATGATTTACGGGGGTTTTATGGCAAAAGAGATAGCTCCCATACTGGGTAAACTAATCGCGCATAAACCCGGTAAATTGTTTTTCAAGGCTATCGTTTCATTCAAATTTTGAGTTCACATCTTTTTCTCATATGAATCTAAACGTTGTAAAACAGCTTTTAATGATGATTTAAGCCTCTTCTCATCGTGGCTTTCCCCTGTCATAAATCTCATTATCTGTGCTAAACTCATGCATGATTTATCGTATATGCGTGAAGCAAGCCAAACATTAACCCAATGAGGAATATGTTTTGCTAGATTTCTCCGTTTTGTTACTGAAACTTCAAGTCTCTCCGTAACTTGTGCAATCCCTAATGAATGCAACTTGCCACCTCGGACATCTCCTTGTTGAAGTTTCCGCCATGAATCACGGTGTTTTTTAGATTGATACTGTGCTAACTCCCATTGAAGGTTTACGTTGATCTGTAATGCCCTGATTTTTACGTCAGTTGTCCAATTTAGACGCGCAAATTTTTCTGCCAAGATCCAGTCAAATTCTTCGCGCTGAAATAGGTGCTCAAACTCTTCTGCACCTACCGCTTTTTTCTGTCCTTGTATCCATGTCCAGTGCATATCAATGACTTGGCGGTCAATGCTTAATTGGTTTGGT;844
17;50;TCATCATCA;9;305080;305088;04;12;TGGTGGTGG;9;305994;306002;>GACGTTCTTTTAGGTGATGGAGGAAGCGCACGAAATCTCGGAGCTATGTATTGTGAAATATTCAACGCAATTGACAATGACACTGCTTCATCTCGATGGTTTAGGTAATCATTTTTGTTTTCAAGGATAGAGCGTAGACATTGCGCTATCTCATTACCATTTCTTGTCAAAACGATCTCTGATGCTTTTGAAACGAGATCTTTAAAAGGAGTAATACCGGGGTGTTTCTCAAGAACTTCTTGAGGTTCGGTAGACATACTACGGGCTGATGTCGCCTGTTCGTTCTCATTGTCGAGAATCGCAGCAAGGACATCAATTTGCTGATCATTTGGAAGCTCAAGCTGGCTACGTAAACTAGTTTCTGATGACATAATTCCCACTCCTTAGTTGAATAAGCGGGACATTATTTTGTGAACTTAGGCTTTTCAATGCTTCTGGTTGGCTATTTTTAAACAGTAATATAACATATTGTTTTATAATGATTTCCATTTTAGGCTATTTTACGTCATATGCTTTTTAGTGCTCTGTAGAGGACATTGGCTCTCCTACAAAACTGTCCTACAATGCGATTTCATCATTGATTAATGCTTTATGGTTACGCGTCCTGAAAGCCGATATAGCTCAGTTGGTAGAGCAGCGCATTCGTAATGCGAAGGTCGTAGGTTCGACTCCTATTATCGGCACCATTCTAACGTCTCCCCAAGTCTACTCAAGTATTTAAAAACCTCTTATAATCAGTATATTAATGCCCCTTTTAGTCTTTTGACGTCTATTTAAGTACCCCAAACTCTACAAGCAATTGAGGGGATTTGCTGTTCAGTTTAGTGGAGATACCCCCAAGTGAAACTCAATGCCCGTCAAATAGACACTGCCAAGCCAAAAGAGAAGGCTTACAAGTTGGCTGA;905
04;12;TGGTGGTGG;9;305994;306002;20;60;TTATTATTA;9;306880;306888;>TCTGTACCTCCTGGTAAAACCTGGTGGAGGAGAATATTGGCGTCTCAAGTATCGTGTAGCTGGTAAAGAGAAGCTGTTAGCACTAGGTGTGTATCCTGAGGTCACCTTAGCTGATGCTCCTGCAAAACTTGAAGAAGCTAAAAGAGGTATCTCTGGGGGAATCGATCTGATGGAAGTGAAGCGAGAGGAAAAGATTGCCCGGGAAACGCAGTTAAACAACACCTTCAAAGATATTGCCCTTGAGTGGCACAGTAACAAATTATAATCACAATAATAGTGTATATAATTATACATTGTATGCTTGGTAATCATATAATGATAAAAGCTTCCGATAATCAGTATGAGATTTGTCCTTAAACTCCTGGACATGCTTTTCTAAATCTTCCAATGGTATATGTCCATTTATACAAATAAAATTCTAGTGATAAATACCTTCAGGTATGATTAGACAACATCTTTATTCGATGGGGGTTAATCTATATTTGATATCTTTCTTTTAAATAACAACGCCATTAAAAACGCTTTGTTTAATGACGTTTTTTTATTGTTTCCTATATAAAGCCTAACCAGCATAAACATTGGTGGCTCTTATGCTCATTGTAATTAAATGAGAGTGTGATTAATGTCTTTATATATTCTGGTAGTTATTCTCTCCAGAAGAATACATTGTAAGAAGATGACTGTTAGTATGTTTTAACATCAATTAACATTAAGGTTTGATAATAATTTTTTGTTGGCGAGTTCAAATGTTTTCATTTCATCATCTGATAGCCCGCTCCAGATTTTCTTTAGCATTACATTTTGAGTGTTTATTAGTTTTTGAGCAAGTGTAACTCCGTCAGGGGTTAAGCAAATACTTTTGCTTCGACGATCGTTT;877
20;60;TTATTATTA;9;306880;306888;03;07;ACCACCACC;9;307937;307945;>ATTCTTTTGGCAATATTCTTTTTTTCTAATTTGTCTATGATGTGTGTGATGTTTGTTTTGGAGAATTGTAACTCCTTGTAAATATCAGAAGGGGACTGACAATAATCATCAGACATATATAATGAAACTAACACCATAAATGTTGAAGTGTTTATTCTATACTCGCTCAATTCATTTTCTATAATACTCTGGATTTTGTCATTTACTCTAATATATAAGTGTATTAACAGACTCTCCTGAGCCGGGTATGCCGGATTTTTGATTTTTTTGTAGTTTGTTATAGTTTTTAATAAATCTATATTATTCATAATTCCACCACACGGCAAAAGAAAACTCATGAAGATTACTCAACCTGAGTGTTACATGAAGTATCGTGAACGCCGGAAAATCTAAGTTCCAGCCTGTACCGTAATCAGATAATCGCAGCAAAGGGACAAAGCAATAGTCCCTTTGCTGCACAGCATCAGAATGAATAACGAATATTAGCGTTTATCGCATCATCTGTGTTGTATTTACCGAATGCAGAGCGTTCAACTTCCAGCCCCAGACGCGTATTGTCGCCAAACCGGGCATTTAACCCCACACCGTAAAGCATACGACCGTCTTTTCTGCCATTAATCTGATGTTCTCCCGCTGCATCCTTCAGGTGAACGTCAGCACTGTCCGTCAGATCGAACTCATAATGCAGGCCGGCACGGGCTGTCAGACTCCAGTCCTTACCACTGAAGGTTTTACCGGAAACAACGCCGGTTCTGCCTACCAGAGGATTAACGCTGTTACGACGCATTGAGACATCCATTCCACTGTCGTTCCAGTTAAATGTTTGGCCCTGCAGTCTTCCCCAGACCAGTTCCGCCTGAGGTTCAACAAACGTCGTATCTGTCAGATGATAACGGTATCCGACTTCTGCACCTGCATACAGTGAATGGCTGCGGAAGTTCTGTTTACCAGCTCCGGCAAAGTTCAGGTCATATTTGTTTTCATTGTGAATATATTTGGCAATCAAATCAAAGTAAGCGCCGGACCGGAACAGACCACTGGCATAGAA;1048
03;07;ACCACCACC;9;307937;307945;20;60;TTATTATTA;9;309657;309665;>CCATGATTTTGTTTTACCGCTGTACAGGCCTGCTGACGCATCTGTGTCAGTGTAGGTGGCCATCACGCCGGTAAACAGGTCCATACTTCCCAGTTCGTGCTTACGGTCAGCCCCCATCTGCAGCAGGGTATAGTGGTCAGTGAAACCGCCATCAGCAGAGCCGGAACCGTTCAGCAGACGCACCCACGTACCGGCTTCGCCGTTAATATCCCTCAAATCGCCCATGCGTTTGTTCAGGTTGTTAACTTCAGTGATGAAGTTGTTATAGCTGATGTGCATGAATGTGGCGGCAGCCTTACCCTGGCCGTCGTTACGTGCAACCTGGTAACCATCGAGGACCCACTCTTTTTTCCCGTCCTCTTTTCTGACACTAAGGGTGGGGGTGACATCACTGAATCCCACAACCCGTGTTGATGCCCTGAACAGATTATCAGCTGTCGCTTCAGGTGCGCTGACCAGTGGAATATCAAGCGTGTCCTTGTCAGAGGGTTTTTTCAGGAAGTTAACCCAGATGCTGTTGTCATGACCTGTTGCCGACTTGTTTATCACCAGTTTGTCTGCCTTGTTAAGGTCTGTACGCATGACAAATGCTGACTGAACCGCGTCCAGATTATCTGTTGTCAGTGTCGTGAACGATGATGTTCCCCCGTTAAAACCGACTATTGTCCGGTTAAGTTTCATATTTCCTGCCGTGGAGTTTCCGTTCATCGACCACTGGGTGTCTGTCATGCTGACGGTGGCATCCGGTGCATTCAGGCTCCCGCTCCAGGTATTGCGGTACCCGTTAAACAGGCTGTACAACATCTGATTCTGAAGAGTCAGGTCAGGACTCAGTTCCCCTTCCCCTCCGAGGGTGACAGTCCCTTTATCCTGAACATTGATATTACCTGACAACATACTGTACGGCCCCACGTTCAGGCGGGCATCGTCTCCCTTCAGGTTCCATGAACCGGCATAATCGTATACAGGTAAAAGTGTGTGAGATACCTCATCAGGACGGCTGTTCAGACTCAGGGTGGCATCAGAAATATTCACCGGACCGTCAGAAACAAAACTCTGACTGGCCAGAACATTTGCTCCCTTGTTCAGATTCAGGGCGGTACTGGTCAGCGTTGAGTTCTCCAGAACGGCACTGTCTGAGGAGATATTCACGGTACTGTTGTTCGCCTGTATTCCGCCATTGAATATCTCATTGATATTCAGCACTGACTGATTATCCAGGTTGACGGTGCCGTTGAAGACGCTTTTATCTGCATCTTTAGTTGCAACAGATGTGCCTTCTTCAAGGGTAAATGCTGTTCCCTGGCCATCTTTTTTGTCGATAAATACCCGACTGTCGCCCAGCGTGACGCTGGAGTTATCTGCCTGGATGGTTGTGTTCAGTGTGGCATTGCGGCCCAGACCAAAGTCTGTATCTTTTAACACGAGCGAACCAAAGCTGAACGTCCTGTTCTCCCAGTCATCCTGTGTAAATGAGGTGGGCTGTGTCAGAACGGAATTGTCGCCCAGAGACGAGACTGTATTTGCAATACTCTGAGACGTTGAAGCATGGATAACCGGGTGGCCCTGAATGGTCAGACGACCGTTTTCCTGAGTAAATGTACCGGACATATTCGCTGAGCCGTCCATAACCAATGCGCCGGTTGTACCCGGGGTTGCTTTATTTGAGAAATTAATATTTCCCAGCAACTTGCCATGATACAGATACCCT;1711
20;60;TTATTATTA;9;309657;309665;18;54;TGATGATGA;9;309845;309853;>ATTCTGTTTGCAAGCAGCGCCTGTGCACTGTTCTGGTCATGTCCGACATATTCCCAGTGCTCGTTACTGACCTGACCGGTAGGGAACCAGCCATAACTACTTGTTTTCAGGATAAAATAATCGACGGTATGAGTATAGGGATTATTATAAATATATAATGAACCTACTGTTCCCCTGTT;179
18;54;TGATGATGA;9;309845;309853;20;60;TTATTATTA;9;311215;311223;>CCATTCATTAACTTTTACGTCTGCCGGACGCGTCTGATAATCCAGAGTGATATTAGCCGTTTTATCACTGCTGTTACCGAGAGTTGCGCCATAATCGGCGGCATTCAGCTTATGAAATGTCAGGTCATTCCCGTTAACATCCAGAACCCCCCCCCCGGTAGCCCCAGGATATATTGTCCGGATTAACCTGCTGGTTGTCTGCCAGCACGACTGTCGGGCGGCCGCTGGCAATATTCACGCTACTGAATGCCTGAACGTGTCCTGAACTGTCAGCCTGCTGATTGAGGACAACGGTCCCATCCCCGACTTTCAGGCCGCCCTCATTAACACCGGTTCCCTGTACAACCAGGGTTCCTTCGCCGATTTTATGCAGGTTGTCACCTTTCACACCATTAACCTGCCAGTTTACGGAGGCATCCTTGTCCACAATAATACCGGCCCCGGTCCAGGTACTTCCGTTTGAAGTGGTGACAGTGTAGTCATCAGTAAATGTCAGTGAACCGGCACCCTGCGTGACAGAGTTTTCCAGGTCAATCTGACCATTATGTCCCAGGAATGTCAGATTTTTACCTGCGTTCAGGTCAGAACCTTTTTGCCCGTGCATGGCATATTCATCGGAACCCTGTTTCAGAGAGCCAGTGCCGGTGCTGCTGTCAAATTTCCATTGCAGGGGGGCGCCGGATGAGGCATTAAAAAAGACGGGAGCGTCATTATCCTCTGAATAGATCTGTGAGAGAAAACTCTGAGGAATAAGAGAATATATCAAATTGGTCCCCCCTCCTACTCCCGAGTAAACACCGACCAGTTCCCACTGCCCTTTGGCCGTATTCCAGCCAAATAATGGAGAACCACTGTCGCCGGCCTCTCCAAAAGAGGGCAGGATGCTATGATCATGTATGTTGCCCCCCATATACAGCTGAATGCCGTCTGAGCCGTGATAAAAGAATGATGTCGGGAGTATTCCTCCTGTCAGATAACCATACCCACCTGTTACCCAATGTCGCTTACCCTGACTATCCTGAATATACTGACTTCCCGAACCAGCCCTGTAGAATGCCGAGTATTTTGAAGGGTTCAATATATCAGCTGTTGATGAGCTGGTTACGGTAGCCGGAGCAACCTCAGTTACGAGCTTATCAAGTCTTGGTGTGTGGAGATCAGATGAACTGTGTTCATTACGATCCACAATATGGTAACTGTTCTGACCATCACCGAAGCTGACGCTCTGATATCCTTTATTATGTTTTACACTGGCTATATATTGCGGGTTAATTAATGTTGCAACGCCGGGATTTGAGCTTACATTCACACTGCTAAAATCAACCATGGGCGCTTTATCAAGATGTCCTACTAATTCCCCT;1361
20;60;TTATTATTA;9;311215;311223;03;09;CACCACCAC;9;315374;315382;>AAAATAGGAATGTTTGTTGCGCCAGCCTGAAACTGCCCTTTGTTTTCTGCAAAGTCGCGGTATGTCTGGTAAGGATTGTTGCCACCAACCGTTGATGCACCAGCAACGGTTGGGAGTAATGCAGATAGTGCCAGAGAGGTAAGTACTGAAAGTCTTTTTCCTCTGCGGGTACTCCCTTTACATACCCTTCGGGCTAGTTCAGAGACAACCTTTACTGTGTTAGTAATATAACAATATTTTAGAGCGTATATTTTATTCATAGTAAATGATTCCGGAACGTATATTCCAAAGTTACATTAATAACCATAGACAATTTCAAACGAAAGCATTGTTGAATTGCGCGCTAATTATTAATTAGCTATATAATTATAAATGTGACATATGTCACATTTATTTTTGCTTAAAACTACAATATTTTGTAGTTGCACGCATTCTTTGTCTGTGGTTTTCATTGGTGGTAATGAAAATGTTGTTTGCTTTTTCTCAGGTGTTTTGACTTATGACTTAAAGTCATAAAATATGCGACGCTAATACAACTACAGAAAAATGGTATATATGGATATCGACGATATTTGTTGATTTTTATTTTAAATTGCGTGGCGGTTCAGAGCGGATATATATATCACCATACCATCATCTGTTTTTCTGAAGTTCAGATTAGTTTTAACACACTGTTTTCCATCTTCGTTGATTACAACAGTCTTTTTAATGTATTTACGAATGGCATCATTCGACGTTCTAACGGATTTAGTCGATGGTGGGGTAATTAATAAAACATTTGCTGTAATCAAAAACGGTAATGTCTTCAATTGATAGAAGTTTCTGGTAATCTACTGGTATTTAAGGTTTTCCATGGCTACCGTTACTGTTCATCGTCCGCGCTGTAATTCCGATAAAGTTTATCGACATGGTCGTAGTTGTTCCCAGCATGAGCGTTTCCGTTGTCGTTCATGTAAACGTGTTTTCCAGCTCACTTACTCTTATGAAGCCAGAAAACCCGGCTTTAAGGAGCTGATCGTTGAAATGGCGCATAATGGCACAGGGGCCGTGATATCGCCAGAATACTGAAAATCAGCATCAATACCGTCATACGGACATTAAAAAGCTCTCGCCCCAGCGGATAACATCTGCGTCAGTCAGCTCACGCTGATGTTGCCCTTATCTGTGAACTTGATGAGCTGTGGAGCTTCGTTGGCAACAAGGCGCAACAACACTGGCTCTGGTATGCGTAGAACACTAAAACTGGCGGTGTGTTGGCTTACACTTTCGGGCCACGGAATGATGAGGCCTGTCGGGAATTGTTAGCCCTGTTGACTCCGTTCTGTATCGGCATGGTGGCCGCGATGACTGGGGCAGCTACGCCAGAGAAGTGCCGAAGGAGAAATACCTGACCGGCAAAATCTTCACGCAACGTATTGAACGTAACAACCTGACCCTCCGCACCCGCATCAAGCGGCTGGTAAGTAAAACAATCTGCTTCTCGCGTTCCGTTGAAATCCACGAAAAAGTCATCGGTTCCTTCATTGAAAAGCACATGTTCTACTGATTGGAAGCACTACCCAACGTTCAACTTATCATCATAAGTATAAAAATCACAAAATGGGAGGTAAGAGTCTTTACCTGGATTGTCTCGAAATGCAAAGTGTGCTTGCTTTACAACTAAATCTGGGGGTATCTAATGATTGCGTAATAGTTTTTTTATATACATATCAATGTCTTGCTTTTTACAATCTGTTTATATTATCCATTTTAAATCAATAGGTTACACATCGTTAATACCTTCCTTATTTTTTGATTGGGACAGATTTGGGACCGATGGGTTCAGGATCGAATCTATTTACCGTGCGTGTTCGGTAAGGTGATTAGGTGCGAGATGAGCATATCGACGAACCATTTCGAGAGTTTCCTATCCGCTCATTTTTAAGTGCAAGCAGGGAAACACCGGACCAAACCAATCAGCTGTTCGAAAATGGCAAGCGGATTAATATGCCATGGCGGCTTTAAGCCGCACGCATGGGGTGTGGCAAGCCTGATGGATGTTACTGTGCTTGTGGTGGCGTCTTTGCTGGTCTGGTTGTTGGTTAATCGCGAAAATCATTATGCCAGAGGAATACCACAGGACGTTCAGGTTTTGCATAAAAAAGCCCACCATTAAGGTGGGCAAAAGGAATGATTTATATTCTCTGAGAGAAACATTACATTTCTCCTTGTCACTTCTAACATGAAAATATGGAGAAATAATGGAGCTTATATTAATTGGCGATTAGGTAACCATGTGGTTATACAAAACAATACAGTTCTTTACATTTGCCTTGTTTTATGAATACTCCTAAAGAGGTGTATAACATAATGGTACAAGCAGGGTAGATATGAATATATTTGAACAAACTCCACCAAACCGCAGACGTTATGGTCTTGCTGCATTCATTGGGCTGATTGCTGGCGTTGTTTCCGCATTTGTTAAGTGGGGGGCAGAAGTTCCATTGCCACCACGTAGTCCGGTTGATATGTTTAATGCAGCGTGTGGTCCGGAATCATTAATCAGGGCTGCAGGCCAAATTGATTGCTCCCGTAACTTTCTCAATCCTCCGTACATTTTTCTTCGGGATTGGTTGGGACTGACAGATCCAAATTCGGCTGTTTATACCTTCGCCGGGCATGTCTTTAACTGGGTTGGTGTAACGCACATAATCTTTTCGATAGTTTTTGCCGTTGGTTACTGTGTGGTCGCCGAAGTATTTCCGAAAATTAAACTTTGGCAGGGCTTACTGGCAGGTGCTTTAGCGCAACTTTTTGTTCATATGATTTCATTCCCTCTCATGGGACTTACGCCACCTCTCTTTGATCTTCCGTGGTATGAGAATGTCTCTGAAATTTTTGGACATTTAGTCTGGTTCTGGTCTATTGAAATTATTCGCAGAGATTTACGAAACAGAATTACCCATGAGCCAGATCCTGAGATCCCTTTAGGCTCAAATAGATAATGCTTTGAATGATAAAAATGGCGCAAATATAGCGCCATTTTTATAGGTTAAAAACGTTGCTTTTCATATTCTGATGCGGACAGTCAGTGATCATATCGCGCTACTTCAGGATGATGTAGATCCGGAGAACGCTACAGAAAAAGAGGCATTGTTGCTGGAAAATGGAAGAAGTTTCAGGTTTTGTTGTCCCTGAAAAACGAAGCCCCGCTATTACAACTGGCGGGGCAATGCAATTAATTATTGTATATTTATAACGGTGTTAGCCCATATTTAGCTCTTGCACGATTGCAAGCCTCATTGACTTCTCCGTTCTCACCAGACATGGCGAATTCTCTGCATGTGGACGATCGATTTTCATATATCGTGCAGCAGGCATTTTTGCCCGGTGTTCCTGCAAGGGCAATACATCGGGGATTTTTCTGATTAGTACCGCTCATGCATCGGTGAAAAGGGGATATTTGTTCAGTGAGCCTGGCGGGAATGGTACCGCCAGCATCGTCGGCTTCGGCCCAGTAAAAAGAGACGCGGAAAAATGCACAACAGGCACCACACGTCATGCATGGATTCAGATTGCTCATAATTCACCAGTACAGCTATAAATCGTAAAGAGAACTGCGGTACGTCGTATGCAGGGACGTATCGCGGTTGGCTGGTGTACTTTCGATAGTGTGAGTATTGAATGATTTCCAGCCGTTACCGATTTTACGTCCTAATTAGTGAAGAAACCACTCGTTAGCAGGCCGCCTGGTACCTTTCCGTGTCTCCTGAACACTGTGGTGTGCATATGAGAAAGCTCATCGGTGACATTGACGATCGCTTCCACATCATTTAAACGATTTTTGAGTCTCTGAGGTGGAATTCTTCCCTCGTCCGATGGATAAGTCTTAGTCCGCCGAAGGGGGCTTAGCCGGACAGGAATCGCTAATCTTAATGAATTTGTCGTTATAGACCAGATAATGATTCCCCGGCTGACGTAACTCAGGCTGATGAACCACGTCTCCCGGACGTAGATACCAGGCATCGCCTTCCTCTTCGGTCGAATCACATCCTGGTTTAATCAGTAGCTTAAACCACGTGTTGCCGGTGTTACTTACCGTTCCGGTCACCTGATCGAAGGACCATTTAAACTGAACCTGACGTGGTCGTACTACCAGAATGGTATCCAT;4150
03;09;CACCACCAC;9;315374;315382;01;02;CGCCGCCGC;9;316961;316969;>CGGCTCCGTGCTGACCTCACCGCCGCTTGGGCTGCGTTTTGTCAGGTTACGAGTGGGGACCTCGCGAAATGAGACCCGGTAGTAGCGCTCGCGGTTATCCCGTGGGCCATGATAGTAAAATTTAAAATACTCGCTCTCACCAGCCTGCAACGCCAGCTGGCGGGGGGCGAAAAGTAGTTCACCATCCACCGGTCGGGTGCGCAATTCACTGCTGCCCGGGCTATCAATAGCACTGATGGCAATACGGTATATCCGCGCGCTTTTGTTGTTATTCACGACACGTTTGCTGACAAAGTCAGTCTCGGACGGCAGTGAAAAAGTCAGATTGCCGACCGAAATCGCCTGTGTCAAAGGTGCCGCCAGCATACAGACCACTGTCAGCAGGGCCTTAGTTAATGTTACGCCACGTCGCCTGAACATGAATCTCTCCTGAAGCGCTGACTTCGCCAAACCAGCCGTTATCATCTACCGTACGCAGAGAAATGGCGTTATCCATTGGAATCGAAAATTTGACTGTGGTCTTATCCATCTGCCCCACTTCGCCAGAGATATCAGTCCACGGTGTGGTCAACCACAGCGCATCGGTCATATCCCGCCAGCTATCATCGCACCCGGCATCGTAGGTTTTTGTAGCTCCGTTGCGGGTAATAAAGGAAAGCGTCGCCGGGAACGGTACTTTCGCCTTACCGTCATCGGAGCTGAAGACACAATAGGAGCGCCCGCCAATCACCTGCGCGGGTCCGGTCACCTTGATCAGCACTTCGTCGGCAGCTGTTTTACCGCTGGTGGTTACGATATACCCGAAATCGAGTGCCGACTCGCCGCTGCCAACATATCCCTCCCGCGACGGTGTCTGAGTATATTCATCGGAGATAATACTGATGCTGAAATCACGGGGTTTGATAATCAGCGTGTTGGAGGTAGAAAATTCATACCAGCCAGACTCCGGTGATGTGGTGTTCTGAAAGCGAAAGTTGAATAGATCTTTGGTGTTGATATCGCTGATCCCGAGGTTCACCATCTGTTTAAAGAAGTTGCTCGAGAAGAAAACATAGATCGAGTCTGCGCTCTTCATCTCGTTGAAGGTGTAGTAATAGGCAGTATTGCTCACCGGTTTCCATGAACTGCCATTCAGACTGAACTGCATATCGTACGCCCCGACGGCCGAGGCTAACGACGAGTTGGCGATCGCCGGGAATATATGGATTGAGGTGTTGCTGAGTCCGTTTGTTTGCAGGGTATAGTTAACCATCTTACAACTTAATCCTGAACGGCTGCCGATGGTTTGCGTCCGGCAGTCGGCGTTCCCTTCGCCCAGAGTCGGTACTCCGTCGCTGTTGATAAATACTTCCGCCAGCGAGTGGGTATTTATCAACCGCAGATTTGCTGCTTTCGTATGGGTGACGTTGCGAACATACCAGTTGCCGGAGGCCTGATCCTTACAGCGTGCGCCGCTGTTGGCGTCATAGTTCACAGAGGTCTGGCAGGCATTGATGGTCATTGTAAAGCTGCTGCCGACGGGCATTTGTTGCAGATACTGGTAAAACGCGTCTGACAACATGCCGTGCATCCATTTCG;1578
01;02;CGCCGCCGC;9;316961;316969;01;01;CCGCCGCCG;9;319047;319055;>TGGTCACCGTCGCGCCATAAAATCCACTGGCGTCGGTGGTTTGCGGCAGGATAAGACTGGTGGTCATATTACACCCTGCGTACCAGTTGATGCAGCGCAAGCCAGTTAAAGGAGATGAAACTGGTGAATTTTCCAGCCACATATCAAACTTCCAGTTGGTATAAAGGCCGGTGTTGTAACCGTTATCAATGTAGCCGAGGCTTTGCTGATAGATGGTTCCTGAACCATTGTATTTTAAACCGGTCCAGCGGTTGGCACCGGTCAGGCGCGGATCCAGCGCCCCGCCAGGAGTGACGAAAAAGTTGTCGTCTGAGTTGTTTTCGACAAACACAAACTCGCGTGCCGGAGCATCCGCCCAGGTTGTTTTGCTCACTGCCGCTCTGAGCGCGGTTGCAGGCCAGATTAGCGCAAAGATTATCATCGCTATCAGTAGGTTAACTCTCATTCTCTTCTCCTGTCTGCGTCACCGCCGCCCACGATGAGAGGCCGCTGCAGACCACATCACCGACCCAGACGGCACCGCGCGCCTGGTTGAGTTCCAGTGCCACTTCGCAGGTTTTATTGCCACTGTAGCGAAAATCGATAGTGGGGTATTTCTTATCCACGTCCATGACAAACTCGCCGTTTTCATCGGTTCGGGTTCGGCCGATATGGTTGTTAATCCGTGCGTTAGCCAGCAGTGTGCCGTCTTCCGCACGGATACGACCGGAGACGGTAACCATCTGCTTCACCTCTGGCTCAATGACAGCGACATTGCCTGGATAGAGAGTCAGATGACTTTTGCGACCGCTGACGATATCGTAACTGTCGAGTGAGTTTTTGCTGTTCTGCAACTCCACCTCATATCTTCCATAGGGAGAGAGCGGGAGATAGTTACGCTTGCCGTTAAGCGGGAAAATCCGCCCGTTGATTTTGGCGCTGATCTGACCATCGTTCTCCAGGCCAGTGTCGAATATCACCCCAGCGTTGCCATCGGTCCGCCCGCTGGCAGCGATGTTTTTACCCTGCCAGCCGACGCTGCCGTTGGCGGTCAAATTAGTATTGATGTAGCCGTCCGCCGCGCTATTGACGTTCAGCGTTCCGCTGGCGTAACGAGCGTCGAACTGTGCATACGCCCCACCGCTGAGGGTTTTGTCATCACCGGTATCGCCGGAGATGGCTCGTGACAGATTGGCACCAACAGTGCGAATGGTTCCTTCATCAAACTGTTTGCGTGCTGACAGGTTTGCCATGGTGTAGCCGTTTTGATGGGTCATCCCTGCGCTAAACCAGTTGCCCAGTGGTAGCGAGAGATCGAGAGCGATATATTTCCCTGTATTGGCGCTGCTGTCGCCGTTGTTATAGCGCTGAATACCGGCCCGCAGGCCAAGCGAACCAAAGGTACCGCTGTAGACACTTTGATAGTAATCTGCCGTGTAATAATGGCTGTTGTAGCGGCGGTCATCATTGTAGCTGATGCTGAACGTACCCAGCTTCGACCACAGTGAGTTCAGGTTGAGTGTGCCGCCGATTGCACGGTTGTCGGCATCGCTACGTCGCAATTGATTGCCAATGCGGGTTTTTTCCTGGTTAACCCACAGCGAACTGAAGCCTCCAGGTAGAGTGGCGCTGATGCTGGCGATGTTGCTCCATGAGCTGTCACTGGCCAGCATGTTTTGCAGGTTAACGTTGATCGCCCCCCCAAGCGGCAGCGTCAGACGGGTTTCACCCACCGCCTGATTATCGTATCCATATCCCGTTGCCGCCCAGCTAAACGTACTCAGTGAGCCGGAGGTCGAGGCACCTGCCAGCCAACTCTCTTTGGCTGGTCGCGTCTTTTTCCCGTTTTCCGACCAGCGATCCATATGAAAGCTACCGCCCCATATCTGCCACGCCAGCGGTGCACCGACGCCACGTCCCCGGCTAAACAGCTTATTGACCCGCTGGGTGCGTTTGCTGATCACGCGACCGTTAACGATTACCTCAACTTCCACATCGTAAATACCGTACGGTAGACCCCGGGTATCCACTTCATGATTGCCCATGGTGAAGTTCTGAACGCTTAGTAGTCGCCCATCACGGGTGAGATGTACTTCGC;2077
01;01;CCGCCGCCG;9;319047;319055;09;26;GCAGCAGCA;9;319506;319514;>GTAAAAAGGCGATCACTGGCGTGGCCGATTGGCTGCTGTCGAAGATGGTGGAGCTGGCCTGGTTTCCCCAGGAAAGGCCGTAAATCTTCCCTGCTGAAATGGCGGTCATCGGCCCTAAGGACTGCAAGTTCCAGGTGTCGAGCATTCCACCGGCAAATCGGTGACCAGCAAAATCGCGTTCATACATCGCTTTATATAATTCACTGTCCTGTTGACCGCTACCAATCCCGTACAGTGAGCCGTCGAGCACCACGTGATGTTCGCGCAGCGCAGTAACGTTATTCAGCGACAGATAGCTGGAGGTGTTGCTCCCGCCGTTACGCAACTGGTTGTTATAGACGCCGAAGTTATAGCTCAGATTACTGCTGAGGGTGTTAACACTGGACTGCCCGATGTCTTCGCTACGTGAGCGTAGTACGGTGCCCAGCGCTTCGCGCTTGACCACCAGCT;450
09;26;GCAGCAGCA;9;319506;319514;04;12;TGGTGGTGG;9;328205;328213;>GTTGGCGCAAGCTGAGATCCAACTGCGCGTTGTCAGTCAGGGGGATGGTAAGGGCCTCATTGAACGGGGCGTTGGCCAGAGTCATCAGTTGCTGTCGAGTTTGTTCGCTGACACTGGCGTTATCTTCACTCTCTTCCAGCTGTATTTTCCGGATGCGTAACTGTCCATCATCCAACCAGATAAAAGCGCTGCCGATTCGCTGATCGTCCTGGCGACCCTGGCTACCGGCGAGATGAATATAGAGCGGGACGCTCATGCCGTCCTGAAGCGCCTGACTGAAGGCCTGCGGAATAATCACCCCACCTATTTGCTGCGCACTTATGTCAGCAGCGCTGGCATCGGGCTGAACGAACAAAAAGACCATGCCGAAGGCAAACTGGGCTTTCAGTCCTGGGGAGAACCGTCGTAAAGGCATTGTCGTTATCCATCTGCACAGCTATCTATTTCACGGGAATGAACTTATCACCCTGCCAAAGTGCAACCCGTCCTTTGTTATCCGCCGTGTCCACGCGGGTAAAACGACGCGACTTGCCCGGCATCAGGTAGTAATTCTCTTTACACTCCTTACCATTGGCGGCTTTCAGGCAGGGGCCGTAGGCGAGGATCCGCAGCGTCGCATTTCCTGTATTTGTCAGGGAGCCGTTGGCGTACTGAAAGTGGTAGTTTGCCTGGCGGGGTGCGACGACCAGAATGGTGCCGATGCGGGCGGAAGCAGTGGCCACAGCGCTACGGTTGGCATTATCGCGCTGCGCATCACTGAGGGCCTGATCAAACCAGACAATGCGGTAGTAGCGCTCTTTTTCATCTGCTGGTCCCTTATAGAAGAAGCGGATCACTTCGCTGGCTTGGGCGGGTAGCAGCAAGCTGGCGGGAGTGAGTAGCAACTCATCCGGCTTGTCCATTGCGATAACCTGCCCGTCGTCAAGCGGTGAAGAGAGCCGTTCGAGACGGATATTGATGAGGCGGCCACTGTCGGTACTGTTTTGGATCGTTTTGCTTAGCGTGCTGCTGTCACTGTTCATAAACGATGATATATCGCCGACATCCAGCGCCTGGGCCGGTGATATTCCGGAAAACAGCAGAGCGAGAGGCAGAAGGTGCTTTTTCATAACAATTCCGTCCAGGAATAAAGCAGGGGGGTACCCCTGCTGGTACATCAGAGAGATTAACTGGTCCAGGTAGCGTCGAACTGTACGCTAACGTCGCCGCTCCAGATGCCTTCCGGTAGAGTGCTGTAATCGGTTACTGCGGTGGTACCATTGGTGGTGCCGCTGATGATGGAGAAAGTGAAACCATCCTGTGCGGTGGTACGATTGCTGGCATTGTAACCGTTAGCCAGTGGGCTAAGGTTGCCGCCCAGTACGCCGTTGGCGGTATCGATCATCACGGTATCGCCAGTTTTTTCGACTGTCGCGCCGTTATAATCCACGCCCACATTCAGTGTGGAACCTGAGGTATCCAACTGGGTTAAGGTGTTGGTGATAAGGCGTGAGGTCAGTTTAAAGGCGGTAGCCGTTGAGTCACCCTCGATAGCCACGTCAAATAGACCTTTTTGTGAGTTAAAACCTTTAATGCCTTCGGCATACTGGAACGCCAGGCTACCGAGTGGCGTCACAACCAGCTTACTGGTGGTGTCTTTTTTGGCTGTTGCTGACCAGGTCGCTACAGCCTGAGCTGTTACGTCAGCAGCCTGCGCTACACCTGTACCGGTAAACACCGTTACCAGAGCTATTGCCAGAACTTTTTTTTCATTGCTTTTCTTCCCGAGTTGAATTGAGGACATGAAGTCCCGGTGAGTCATTTTTAAAACTAACTTGCCTGGAGTTTACTGAACCAACTTATATAATTTTGAGTACAGCTTGGCCTCTGCATTCCGCCGATGGGTATACACTGTCTTCACACTACAATTTTCAATTCTGGCAATCGATTTAGGCAGCATTCCCTGAGCCGTCATGCGGATAATTTCCATTTCCCGGTCAGTGATTTTATCTTTCTTAATATCTTTTCTCAGGAACCTGCCATTAATCACATAGGCCAGTTCTTTTCTAATATCACGACTCAGTCCAGCGTATACCACGCCCCTAATATTGCTGTTGTAATACCAATAATTTGCTAAGGCTTCTGACTTTCTGGCCGCAATCAATACGACCTGTTTCCCCTTTACCGCGGATAACCACTCATTATCACGGTTTATAAACTCAGTTAAAGAATCCGTATTGAGATTGATAAACACGAAATCTTTTCTGATTTTCTCCAGCGATAGATAAATTAATCTGTCGATATCCACAATCAGTTCAGATAGTCCTTTATAGAAGTAGGCGTCATGGGGAGACCAGATGTATTTATCAGAACGGTTTTGACATTCCATATGGTTTTTAACCTCATAGTCCCTGCTGTAATCATTTTGCCATGTCACTACTTTCCAAACCTGTAATTTTTACAGGTACATTCAGTTTCTTTAGTAAATCGGAAGTAAATAAGATACGTAGCACATATCAATATAGGTTAAACGAGATTAAGTTTTAATTATTTCGATTAGGTTTAAATTTATGTTTTTTTCCTGATGAGTGTCAATATGTGAACAGAAAATGAATTCCATGGTTAAGTCAATATTTACAAAAAATGAAAATATTGCTTTTTTGATAAGAAGAAAAAGACATTCAGTTTCATAAGGTTATTGGCAATATAACGTTCAATTCTTACTTGCATTTTATATTAGCCAGGAACTTTGCCCTGAGGTGTTAGGAATAGTCTTAATGTGTTGTGTAATGGACTAGTAAAAAAACAAGTTTAAATGACAAGAAATAGAATATAAAACTATCATAAGTCATAATTAAAGATGATTTGCCAATCAGTAAGGTGTTTTAATGGATTAACATGCCGCACAAAATGGTTATGGGTGTTCATCCCAATAAGTGATGAAAAATTAAACAGGTGTAAGTACGTCATCTGTCCGGTAAGCCCCCCAAGAGCCAAATTAAGTGAAGTTAAACGAAGACTGCCAGTTGTCACAGGAACGATGGCCTCTTTGCCAGGGCACTGCATTCAGTCATCTGTGCGCGTTACTCTAACTGGCACTCGAACGTCGGCGATGGGGTTACCGATGGATCTGGCCGTTCCTGTGGCGTAAACGTTTTTATGTCAGTACCAACAGATTTACCACATTTATCATCTTAACAGTTTGAGTGTAAATGCAGGCTGCGTCGCAAAGGGAGGAAACTGAGTGGCGTGTTCAGTCTAAAAGAGAGTTGATGCCAGCATACAGGGCGAAACTGGTCAACAAGTCAACATTAATATAATGGAATATTCGGAGAGAAACGTCAGGCAGTTGACCTTAAATGAACAGGAAGATACATCCCCAGGAAAATTAATGCTGGTGTAATAAATACACCAACATTAATCCGGTCTGATTATTAATCAGATAAATATCGTTAATTCGTCGAATTTTAAATCAACGTTTTTTCTTACGACCCTGAACGGCCTTAAAACGTGGATTAGATTTACAAATCACATACAGCCGTCCTTTTCGCTTCACAATCTGACAGTCTGGATGGCGTTCTTTTGCGGTACGCAGAGAGTTAAGGACTTTCATCATGCCCCCTTTTTCGTGCTAACAAAACGACCAAAACGTTGGGTGAACCGTGCAACATTTCCTTCTGATGCCACTGTTCTCAGCTTCCCTGTATAGAACGGGTGCGATTTCGAAGAGACATCAATTGTTACGTACGGATACGTTACGCCATCCAGCTCAATCTCACGGTCTGTTTTGATAGTCGAGCCGATTTTAAAGTACTCATCAACGCTGGTGTCGTGGAACACCACAGTACGATACTCAGGATGGATATTGGGTTTCATCATTTTTACCTGTTATGTTATAACATAACCGTAAAGATACATGCTCATCCGGATCATTTCAACACCCAATCACTGTGACTATTTGTGGGATGTGGAATTTCCGCAACGGGGAAGTCTGGCATTGTTAGCAGCCATTGGCGACGCTCCCATAAACGCCTGGATGAGTGATTGATGATGGTTTCGCTGAGAGTATGGATTTTTCGAGAATGGAGGCTATCTCCACTTTACTGGCCGATGATTTATTGCAGCATGATTGATTACCTGACAATGTGTATTCCTCTCCCACGGATATAATAATTACTTACAAAAAAGGGAGAGGATGCATATTTTAAATATCACTGAAGTGAACAGTTTATTGCCGTTATTAATAGAAATGGAGAAATAAATAGGCGTATTCTACAATTGCGACAAAAACAACGATATTAATCAGTTTATGACTGATTTGCTGTACTTTATTCTTTTTCATTGGTACTTCCTCGCTTTAAAAAAGAGTGCACTTCGTAAGTGCCCTTATATAAATAACGAGTTTGGTCAACCAATTTTTTGACATGTATCACAAATTTGAATAGATGTATTACATCGGCTATCTTTTATTGCCCCAACGTCATTGATATATGTCGCCTGAAATCAGTTACGGGAATGAGTCTGATCTCAAGACTGGCCCAGTCCTGGCGTTGATTGGCGCTGAGGAGCATATCGCATCTCATCGTAACGTCGTATCTCCTAGGGTGTTATACAAGATATCGTTGTAGGTAACCAGGGAGAGGAATTGAGTTTTATTAAACCGTCAACTATGCCGGATACATACTGGATTACACTGCAGGCACGCCTTACGAGAGAACGTGCCGCAGTGACGGGTTAATTATCTGAAAGAATTTGCGAGGCTGTATCGGTTACTCATTGATTTGATAGTTTTACTCTCGGGAGAGTAATCGATATTTAATCCATTAACGGAAACCAGCCAGTTCCTTTCGATGCCTGAATTTGATCCCATAGTTTATCCGGAATGGTTAATTCAGGAACGCGTTGTGGATTAAGGGCTGTTTGAATTTCATGACTTCTACCTGATTCAGCTAAAGTCACCCATTCTGGATTTATCACCAGCCCTTTACCGATCGCAACAAGTGGCAGGCCAGCGGAAATTGCTTCTTGAGCCTGAGACGGTGTGCGTATTTTACCTGCGGCGATTACCGGCACTCTGCCTGCAATATGATTTAAAATCAATTCAATAGTTCGGGGGCCATTTGGCGACTCAACAGGGTAGCTATCGTTAATACTGACCAGCGAGGTATGTATATACGAAATACCGGATGAAATGAGCCGATCAAGGAGTTTATAAGTATCCTCTATCCGCAGCCCCCCTGTTACAGATTCTTCAGGAGATATTCTGTAACCGATAGCAAAGGGCTTTGTCGCATATTCATAGACTACATTTTTTACTTCCTGTAATACGGCCAGCGGGAAGCGCATACGTCCTTCAAGATCTCCTCCCCATCGGTCATTACGCTGGTTAAATAGAGGGGAGAAGAAATTCTGCAGAAGGAATCCGTGCGCACCATGAAGTTCAACGCCATCAAAACCTGCTTTAATCGCCCTTTTTGTGACATCTCCGAATGCTCTAATGGTTTCCTGAATTTCGTTTTCAGTCATTTCCCTGCTTTGTACCACTCTCTTCATAAAGTCACCAGATTTTACGCTTGATGCGCTGGCACTAATAACATCGTTATTTGGCACAAGCTCTGGGATGGCTTTATTACCGGCGTGGAAAATCTGCAAAATAGCCGGAGCACCGCCACTTTTGGCTGCAGCTGCTAACTTTTCAAGGCTGTTAATGAAACGGTCGTCATACGCGGCAAATTCATGAGTAAACCCAATGCCGCTTGGCGTGACATAGGTACATCCTGTTATTACTAAACCAACATTTTGTGAGCGACGTTTATAAAATTCGAGTTCTTGCTCAGAGATGGTTCCATCAGGATTAGCTGACCAGGTTGTCATAGGAGCCATAACGATACGATTACGTAGCTTTATTTTTTCTGTCAGCATAAAAGGAGAAAACAATGATGGGTGTTTATTTGTCATAACAATACCTCAAATGTTTATCTGATTTTAATGCGTATAATCTTAATAAGTTGAGTTGCTACTTTTTGATGCTTTTTTCTTTAATAGAATTCTTTTTGAGTAATTTCATTATTGTCGTGTAGTCAATAAAGGATAAATGTCAGGGAGATAATGAATCTCCCTGCAAGGTTATTACAAATGTGTTTTGTAAAAAGGAATTAATTTATCGAGCGCCTGTTTCACAGGTTCTGGCTTATCATACAGGTCGTAATGTGAATAACCTTCAACCACGACCAGTTCTTTATGTTTTGAGGCTGCACGACCAATAATTTCGCAGCCGTCACGATAGGCACCAAAAGCGCCCACTCTATCGCCCACTACAACCATTAGTGGTTGAGTTAACAGGACTTCTGCAAGATGAAAAGCATCCCAGCCCACGGCAACAGTCTGATGTGAAAATAGCGAACGATTTACCCCATTAGGCGCACAGCCTCGTGGCGAACGATAATATTCTGTTGCTTCAAAAAGGTCTATTTCTGTTAATCCCGCTTCAAGAGCTGCTTCCGGAGAAGAAGGGAGCAAATCATCTACGCGAAGTTTTGCGCCGTTAGCTTCGTCTGTTCTTTGTTGCGCCATTGCTTCGAGTGCTCCGATAGGATTAAACGCTGTAAATCCCTCACGCATAAGACGCCCGTAGTTTGCACCCGTGACAGTACCAATGGCTTTAATCCGACGTTCTGTCATTGCGGCATTAATGGCATATCCACCTCCACCACAAATACCCAGTACACCAATACGCCCGGCATCAACGTAAGGTAAGGTGGTAAGGTAATCAACGACAATGCTGAAGTCTTTTACTCGCATTGTTGGATCTTCCAGATAACGCGGTTCTCCACCGCTGCTTCCCTGAAAACTGGCATCAAAAGCAATGACGATAAAGCCAGCTTTTGCCAGGGCGGCACCATACACACTACCCGATGTCTGTTCTTTGCAGCTTCCAATTGGATGGGCACTGATAATGGCAGGATACTTTTTTTCACTATTAAAATCGTCAGGGAAATAGATATCAGCAGCTATATCCCAGTAAGTGTGTTTTATCGAAACAGTTTTCATTTCAAGCTCCAGGGATTTGCCTAAACAGATTTAAATATCATTTCTATTATCCGCAACTGGCATTCGTGTTCATATCGCGAACGGCGTAATAGTATGACTTGTATTGGTTATCATCAATGGTCTAATATCTATCACAGTGTTAAGTTAAGGTTTACAATGATGAAAATAGAGCCTTCAATTTTGCCTTCTCTTGCCTGGTTTGCGCTGATTGTTCGTGCCGGCAGTTTTTCCAGAGCAGCCTCTGAAATGGGTATTACGCGGGCCGCATTGTCCCAGAATTTAAAATCTCTTGAGGAACGTCTTAACACCAAGCTGATATACCGTACGACCCGCAATATGTCGCTTACTGAGGAAGGACAGCATCTGTATGAAGTGCTGGTGTCGGCTTTGGGGCAAATTGATGATGCGTTGAAAGATGTCGGTGATACCCAACTTGAACCTACAGGACTGTTGAGAATAAATTCCTCCCGTGTTGCAGCAAGGATGCTTGTTGAGCCTCATATTGGCGAGTTTCTTACTCGTTACCCTAAAACAAAGATAGAACTCATTATGGATGACGGTTTATCTAACATTATTGCGGACGGCTGTGATGTGGGCATACGTCTTGAGCAAGGACTGGATGAGCATATGACTGCCGTTCCTGTTTCTCCGCTTATTAAACTGGTTACTGTGGCATCGCCAGATTATTTAAAAGAACACGGTATTCCTGAAACTCCTCAGGAATTGAGTAACCATAATTGTCTTCGGTTGCGGCATAAAAGTAGCGGTGCACTCTCAGCATGGGAGTTTTCGAATGTTGTGGGGGGTAATGAAGAGTTCGAAATAGAGGTGTCAGGTAAGTATATTTCTAATGATGACGAAAGCATGATACGAATGGCGCTGAATGGAACGGGTATCATTCAACATCTGGATTTTGCAATCGCTGAACATATCAATGCGGGCAAGTTACAGCCGATTCTTGAGGATTGGGCCGTTTCATTTCCTGGATTTTATATATATGTTTCATCACGGGTGAGAATGCCCTCTAAAGTTCGTGCTTTTATTGATTTTATGGTGGAGAAAAGAGTAAAAATAGAAAGTTAATGATGTGTGTCAGAATATCGGTAAGAAGAATGGCGCAATCGTGAGGATACGTTTATTCATAATAAATCTCCTGAAAGTTTAGAATTATTTTCGATACAGCCAGATTATCATTGTTACTAATAATGTGGTTAAAATAATAGCATCTATGCCCCCCTTCATGAGTGTGTGTGAAGAGGATGCTTCTACAAGGAAATCGCCAATGCTCAAAGAAAACTTCAACGAACTGCAAATCTTTCTTGTGGTGGCAAGAGAGCGAAGTTTTACCAAAGCAGCGGGCAAACTCGGCGTCTCTCAGTCTGCACTTAGCCATGCAATGAAGGCTCTGGAGGAAAGGCTCAATATCCGCCTCCTGACACGGACTACCCGCAGTGTGGCTCCCACAGAAGCGGGGGAGAGAATCATTGCCTGCCTTGAACCGCGTATTGACGAGCTTGAACAGGAACTGGAATCACTTATTCAATTGAACGGCACGCCCTCCGGGAATATTCGGTTATCTGCCGGGGAACATGCCGCGCGAAGTCTGGTCTGGCCGAAGCTAAAACCTTTTCTCAGAGAGTATCCCGAAATCAATGTCGAAC;8690
04;12;TGGTGGTGG;9;328205;328213;20;59;ATTATTATT;9;330874;330882;>ATAACGGTTTTGTCGATATTGTTGAAGGCCGTTTTGATGCCGGGATACGACTGGGTGAAAATGTTGATAAAGATATGGTTGCAGTCAGGATTGGACCAGATATGCGGATGGCTGTGGTGGGAGCTCCGGCGTATTTTGCTGCAAACCCTGCGCCTGAAACGCCTCACGAGCTACAAAATCATCGCTGCATCAACATGCGTTTGCCAACTGCCGGTGGGCTTTACCACTGGGAGTTCGAGCGAGAAGGGAAACCGCTTCGCGTTAAGGTTGATGGGCAACTGACGTGTAGTCCATTGCCAGAAAGAATTGATGCCGCGTTATCAGGGTTTGGGATCGCTTGTGTCCCTGAAGACATGGTTCAGGAGTATATAGAGTCAGGCAAGCTTATTCAGGTGTTACAGGAGTGGTGTCCAACTTTTCCTGGGTATTATCTTTACTACCCCAGCCGCAAGCAGCATCCGCCAGCTTTTGCGTTGTTGATCGATGCGCTTCGCTACACCGAATAACGGGTCCTTTATCCTGGACCCGTTTGGGTATTAGCGGCCTACGCGTGCCTGATGTTCAGGCGAGTAACGTTCACCGACGATTTTAATTGTTTCCAGCGCCTCGCTTATCTGCTGCGTATCTTTCTGCGAAAGAACAATGTCAGCAGCGGCCAGGTTTTCTTCCAGCCGGTGCAGTTTAGTGGTGCCAGGGATGGGAACAATCCACGGCTTTTGTGCTAATAGCCATGCCAGTGCAATTTGTGCAGACGTTACCCCTTTCTCCGCAGCCAGTTCACCTAACAAGGTGACCAGTTTTTCATTGGCTTCAATGGCTTGTGCTGCGAAACGCGGTACGGTGCTGCGGTAATCATCTTTGCCGAAAGTGGTTCCCGGCTTAATCGCCCCTGTCAGGAAACCTTTACCTAGTGGGCTGAAGGGGACAAAACCAATTCCCAGTTCTTCAAGCAACGGCAGAATTTCCTGTTCAGGCTCACGCCACCACATGGAATATTCGCTTTGCAGGGCGGTGACAGGTTGTACCGCATGTGCACGACGAATGGTTTGTGCTCCTGCTTCAGACAGGCCGAAATGTTTGACCTTACCTTCTGCGATGAGGTCTTTCACCGTTCCTGCAACATCTTCAATAGGAACATCTGGATCAACACGGTGTTGATACAGCAGGTCAATAACATCTGTTTTCAGACGACGTAATGATCCTTCAACGGCTTCACGGATATGTTCCGGACGGCTGTTTAAAATCTGCTGCTTATTATCATCGCCGAAGGTAAAACCGAATTTAGTGGCAATTACCACGCGGTCACGAAACGGTTTTAAGGCTTCGCCGACCACTTCTTCATTCAGATACGGACCATACACTTCGGCGGTATCGAAGAAGGTGACACCACGTTCAATCGCAGCACGAATAAGTTCGATAGCCTGACGGGTATCGGTCGCCGGGCCGTAGCCGTGGCTTAAGCCCATGCAACCGAGCCCAAGGGCGGAGACTTCGAGTCCGGATTTACCCAGATAACGTTTTTGCATTGAATGAATACCTCTTTTATCGCGGCTTAAACATCAAGTTTGCGGCCAGTCAGCCATTCCACCATTGCGGGATCGCGGTGAGAGAAGAACGCGCTGGTTGCGGTATCCAGGGCGGTAATTTGCAGCATATCTTCAGGGCTGAGTTCAAAATCGAGAATGTTGATGTTCTCTTCCATGCGTTCTTTTCGCACTGATTTTGCCAGTGAAACAATGCCTCGTTGGTAGATCCAGCGCAGAACTACCTGGCCCACGCTTTTGCCATACTTCTCGCCAATTGCCGTGAGAACAGGATGCTGGAACAGACCATTTTTCCCTTCCGCAAACGGTGCCCAGGCTTCTGGCTGAATGCCACGACTTTGCATCCAGGGAACGGCCTGTAGCTGCTGATTGAAAGGGTTAACTTCAACCTGGTTTACCGCCGGAACGACGTTATTAAAAGCGATAAGGTCTGCCAGTCGGTCAGGATGGAAGTTACTGACGCCAATAGCGCGAATTTTACCGGCCTGTTGCAGCTCTTCCATGGCACGCCAGGCCCCGTGGACATCGCCATATGGCTGGTGAATCAAGTACAGGTCAACGTAATCAAGTTGCAGTCGATTCAGAGAGCGTTCGAACTGGGCTTTGGCCCCTTCGTAACTGGTATCCTGCAACCAGAGTTTCGTGGTGACAAAGAGTTCGTTACGGGCGATACCGCTTTGTTTCAGGGCGTTCCCGACCTGGATTTCATTTTGATAAGAGGCGGCGGTGTCAATCAGTCGATAACCGCTGTTAATAGCGTCAATGACCGCTCTTTCGCATTCGGCGGCATCGGTCATCTGAAATACACCAAAGCCCAACAGGGGCATTTCAATACCGTTGTTCAGTTTTACTTTTTGCATGGTGTTATCCTTCCGTTATCGTTCATGAGAAGCATAACGTAAAGGGAAGAGCTCGATTAGACGGCAGGATTTGTCAGGGGTTATGAACAAAATTCATAAATCTGTTTGAGGGTTGAGATTAGTCGTGCAAGTTCGATATCCCCGGAATTTACAGTCCGATGAATAAAAATGAATGTCCATAAAAAATATATTGGTTTATCCCGGCGTATATACTTACTTCGACGTACTCCCAATAGCAGTTAATTAAAGGCGGGTC;2660
20;59;ATTATTATT;9;330874;330882;10;28;GCTGCTGCT;9;333373;333381;>CACTCTGAATAATGAATTATTCACTGCCCGCAGAGTAAGAAATATAACTTAAGTATCTATTTAATGACTTGCACAAAAAGCTAAATTTTTACCCATAAATAAAAATATAATCCCGCGCCCAACCACCTGATGAGTGGCTACAGACACTGGATATATTAGGTGGCGGTGTACTTTCTTACATAAAGGTATTTCCTTTTCTGTGGAAAAGGAAACCGGGAAATCCCCGGTTTTTCTGACAAGCAGACGCCATTATTTGTGTCTGCCTATGTTCGTTAATTCGTTCATCAGGAAATTATCTCAATGTCACGTTATAAAACAGACAATAAACAGCCACGATTTCGTTATTCAGTTCTGGCCCGCTGCGTGGCGTGGGCAAATATCTCTGTTCAGGTTCTTTTTCCACTCGCTGTCACCTTTACGCCAGTAATGGCAGCACGTGCGCAGCATGCGGTTCAGCCACGGTTGAGCATGGAAAATACTACGGTAACTGCTGATAATAACGTGGAGAAAAATGTCGCGTCGCTTGCCGCTAATGCCGGGACATTTTTAAGCAGTCAGCCAGATAGCGATGCGACACGTAACTTTATTACCGGAATGGCCACCGCTAAAGCTAACCAGGAAATTCAGGAGTGGCTCGGGAAATACGGTACTGCGCGCGTCAAACTGAATGTCGATAAAAATTTCTCGCTGAAGGACTCTTCGCTGGAAATGCTTTATCCGATTTATGATACACCGACAAATATGTTGTTCACTCAGGGGGCAATACATCGTACCGACGATCGTACTCAGTCAAATATTGGTTTTGGCTGGCGTCATTTTTCAGAAAATGACTGGATGGCGGGGGTGAATACTTTTATCGATCATGATTTATCCCGTAGTCATACCCGCATTGGTGTTGGTGCGGAATACTGGCGTGATTATTTGAAACTGAGCGCCAATGGTTATATCCGGGCTTCTGGCTGGAAAAAATCGCCGGATGTTGAGGATTATCAGGAACGCCCGGCGAATGGCTGGGATATTCGTGCTGAGGGCTATTTACCTGCCTGGCCGCAGCTTGGCGCAAGCCTGATGTATGAACAGTATTATGGCGATGAAGTCGGGCTGTTTGGTAAAGATAAACGCCAGAAAGATCCACATGCGATTACCGCTGAAGTGAATTACACGCCAGTGCCTCTTCTGACCCTGAGTGCCGGGCATAAGCAGGGCAAGAGTGGTGAGAATGACACTCGCTTTGGCCTGGAAGTTAATTATCGGATTGGCGAACCTCTGGAAAAACAACTCGATACAGACAGCATTCGCGAGCGTCGAATGCTGGCAGGCAGCCGCTATGACCTGGTTGAGCGTAATAACAATATCGTTCTTGAGTATCGCAAATCTGAAGTGATCCGTATTGCTCTGCCTGAGCGTATTGAAGGCAAGGGCGGCCAGACGGTTTCCCTGGGGCTTGTGGTCAGCAAAGCAACTCACGGTCTGAAAAATGTGCAATGGGAAGCGCCGTCTTTGCTGGCCGCAGGCGGAAAAATTACGGGGCAGGGCAATCAGTGGCAAGTGACGCTCCCGGCTTATCAGGCAGGCAAAGACAATTATTATGCGATTTCAGCGATTGCCTACGATAACAAAGGCAATGCCTCGAAACGTGTGCAGACAGAAGTAGTTATTAGCGGAGCTGGTATGAGCGCCGATCGTACGGCGTTAACGCTTGACGGTCAGAGCCGTATTCAAATGCTTGCTAACGGTAATGAGCAAAAGCCGCTGGTGCTGTCTCTGCGCGACGCCGAGGGCCAGCCAGTCACGGGCATGAAAGATCAGATCAAGACTGAACTAACCTTCAAACCGGCTGGAAATATTGTGACTCGTACCCTGAAGGCCACTAAATCACAGGCAAAGCCAACACTGGGTGAGTTCACCGAAACTGAAGCAGGGGTGTATCAGTCTGTCTTTACTACCGGAACGCAGTCAGGTGAGGCAACGATTACTGTTAGCGTTGATGACATGAGCAAAACTGTCACTGCAGAACTGCGGGCCACGATGATGGATGTGTCAAACTCCACCCTGAGTGCTAACGAGCCGTCAGGTGATGTGGTTGCTGATGGTCAGCAAGCCTACACGCTGACACTGACAGCGGTGGACTCCGAGGGTAATCCGGTGACGGGAGAAGCCAGCCGCCTGCGACTTGTTCCGCAAGACACTAATGGTGTAACCGTTGGTGCCATTTCGGAAATAAAACCAGGGGTTTACAGCGCCACGGTTTCTTCGACCCGTGCCGGAAACGTTGTTGTGCGTGCCTTCAGCGAGCAGTATCAGCTGGGCACATTACAACAAACGCTGAAGTTTGTTGCCGGGCCGCTTGATGCAGCACATTCGTCCATCACACTGAATCCTGATAAACCGGTGGTTGGCGGTACAGTTACGGCAATCTGGACGGCAAAAGATGCTAATGACAACCCTGTAACTGGCCTCAATCCGGATGCACCGTCATTATCGGGCGCA;2490
10;28;GCTGCTGCT;9;333373;333381;07;19;ACGACGACG;9;333898;333906;>GGTTCTACGGCATCAGGCTGGACGGATAATGGCGACGGGACCTGGACTGCGCAGATTTCTCTCGGCACTACGGCGGGTGAATTAGACGTTATGCCGAAGCTCAATGGGCAGGACGCGGCAGCAAATGCGGCAAAAGTAACCGTGGTGGCTGATGCATTATCTTCAAACCAGTCGAAAGTCTCTGTCGCAGAAGATCACGTAAAAGCCGGTGAAAGCACAACCGTAACGCTGGTGGCGAAAGATGCGCATGGCAACGCTATCAGTGGTCTTTCGTTGTCGGCAAGTTTGACGGGGACCGCCTCTGAAGGGGCGACCGTTTCCAGTTGGACCGAAAAAGGTGACGGTTCCTATGTTGCTACGTTAACTACAGGCGGAAAGACGGGCGAGCTTCGTGTCATGCCGCTCTTCAACGGCCAGCCTGCAGCCACCGAAGCCGCGCAGCTGACTGTTATTGCCGGAGAGATGTCATCAGCGAACTCTACGCTTGTTGCGGACAATAAAACTCCAACGGTTAAA;516
07;19;ACGACGACG;9;333898;333906;19;57;AATAATAAT;9;335450;335458;>GAACTCACCTTCACCATGAAGGATGCGTACGGGAATCCGGTCACCGGGCTGAAGCCAGATGCACCAGTGTTTAGTGGTGCCGCCAGCACGGGGAGTGAGCGTCCTTCAGCAGGAAACTGGACAGAGAAAGGTAATGGGGTCTACGTGTCGACCTTAACGCTGGGATCTGCCGCGGGTCAGTTGTCTGTGATGCCGCGAGTGAACGGCCAAAATGCCGTTGCTCAGCCACTGGTGCTGAATGTTGCAGGTGACGCATCTAAGGCTGAGATTCGTGATATGACAGTGAAGGTTAATAACCAACTGGCTAATGGACAGTCTGCTAACCAGATCACCCTGACCGTCGTGGACAGCTATGGTAACCCGTTGCAGGGGCAAGAAGTTACGCTGACTTTACCGCAGGGTGTGACCAGCAAGACGGGGAATACAGTAACAACCAATGCGGCAGGGAAAGTGGACATTGAGCTTATGTCAACGGTTGCAGGGGAACTTGAGATCGAGGCCTCGGTGAAAAACTCTCAGAAGACGGTCAAGGTGAAATTCAAGGCGGATTTCAGTACCGGTCAGGCGAGCCTGGAGGTAGACGCCGCTGCTCAAAAAGTGGCAAACGGCAAAGATGCCTTTACGCTGACGGCAACGGTTAAGGATCAATACGGCAACCTTCTTCCTGGCGCTGTGGTCGTCTTTAATCTGCCTCGGGGCGTCAAACCGCTTGCAGACGGTAATATCATGGTGAACGCCGACAAGGAGGGTAAAGCGGAACTGAAAGTGGTTTCCGTGACTGCCGGAACCTATGAGATCACGGCGTCAGCAGGAAATGACCAGCCTTCGAATGCGCAGTCTGTAACGTTTGTGGCTGATAAGACTACGGCGACCATCTCCAGTATTGAGGTGATTGGCAACCGTGCAGTGGCGGACGGCAAAACCAAACAGACGTATAAAGTTACGGTGACTGATGCCAATAACAACCTGCTGAAAGATAGCGAAGTGACGCTGACTGCCAGCCCGGAAAATTTAGTTCTGACTCCCAATGGGACGGCGACAACGAATGAGCAAGGGCAGGCTATTTTCACCGCCACGACCACTGTCGCAGCGACATATACACTCACGGCGAAAGTGGAACAGGCCGACGGTCAGGAATCGACGAAAACTGCCGAATCTAAATTCGTCGCGGATGATAAAAACGCGGTGCTCGCTGCATCTCCAGAGCGTGTAGATTCTCTGGTGGCGGACGGGAAGACTACTGCAACACTGACGGTTACTCTGATGTCGGGTGTCAACCCCGTAGGAGGAACCATGTGGGTCGACATTGAGGCTCCGGAAGGGGTGACAGAGGCGGATTATCAGTTCCTGCCGTCGAAAAATGACCATTTCGCGAGCGGGAAAATCACGCGTACATTTAGTACCAACAAGCCAGGTACATACACATTCACATTCAACTCTTTGACATATGGAGGGTATGAAATGAAACCAGTGACTGTGACAATTAACGCCGTTCCTGCAGATACTGAAGGCGCTGAGGAGAAATAAAAACGACGATGTAATA;1543
19;57;AATAATAAT;9;335450;335458;09;26;GCAGCAGCA;9;336930;336938;>GGCGTTGACATGCGCAGCGCCATTATTTACTGAATACCTACCCTGGCACCGATTAGACGGTGGCAGGGTAGGGTAAATCTTATGTGATGGAGTTACAGGCTAAACCGGGCGAACGGGGATAAAAATTTCGCAAACAATGTTATTGCTATCAATTTCGACGAAGTTTTCATTGTAATAAAATCGCTCAATATCACTGCCGTTCACTCTGGCTAACCCCCTGGCAGGTAATTCCATCAGATAGAGGTTTCGCGCCCATTCAGGGTAGTGCTCCCACTCACCTTCATAGCGGAAAGAGGCATACAGTCCTCGGTTAATTGTCCACTCTTTCGGCATCTCTGAATCGGTTTGTTTGCATACCGTACCGGCAAAAGTTTCAACTGTGAGCAAATCGACCGATTTTGTTGATGGTTCGAACGTGGAGACGAAATAGATATCCGTCTTAAAATTCTTCATACATCTGACTAAATGATGACGTCGCAGTTTGACTTCTTCATCCGGTAATTTATTCGACACTTCAATATCATATTTAAATGAATTGCCAAAAATAGGTGTCTCAGGAAAGTTGACTAATCTACACTCCGTCTTTTGCTGTTGACGTATTAAAAAAGAAGGGAAGATATTTGCGAGATCCCAATAATCACGGTGGCGGTATTCACGGGGAGAGCAGCCGAATAACTTTTTAAATTCGCGGCTGAATGACTGCTGTGAATCAAAATGCAAAGAGAGTGCAATATCAAGCATAGATTTCGCGGAGAGCCGGACAAGAATGGCGGCACGACAAAGCCTTCGTTTGCGAATGTATTCTCCCAAAGGCACATGCATGAAATTTCGGAACAGAAGCTGGATGTTGCGTCTGCTGTAGCCAGATTTCTGTGCGATATCTTCGATTGAAATAGGGTGCTCAAGATTGCACTCAATCCACTCCAGGAGCTGCTGTAGAATCTTCTGCCTGATCATCACATACTCCGTTAATTCTTTGTCATATCGCACATTTTCGTTATGTCCTGGGCCCTAAGTGTATCAAAAACAGCAAGTCCCAAGGCAAAAGCACTGATAGCGTCTGCTTCATTGCCCCAAAAATAGAGAGGTTTCAGTCCTACATTATTAATGAATTTTTTGCATAAGTGATATCAAAATCCACATACTAATTTGAGGTTACGTTTTAACGTAGACTCATTGTTCATACCTAATGGAGGGACTGACAGTGGAATTTTCCGTATTAAGTAACAATCTGAAAATGCCGATGATGGGATTTGGTGTTTTTCAGGTTACCGATAAAGACGTGTGCAAACAGTCAGTGTTGAATGCTATCCGCACGGGTTATCGACTCATCGACACTGCAGCGGTATACGGTAATGAAGATGCCGTCGGTGAAGCCGTTCGTGAAGCCATATCTGAAGGTTTATGTACCCGAGAAGAGTTATTTATAACGTCTAAATTGTGGGTGCAGGATATGTTGAATCAGGATATT;1471
09;26;GCAGCAGCA;9;336930;336938;17;50;TCATCATCA;9;337632;337640;>GGTATTGAAGCATCATTAAAAAAATCGGGGCTAGAATACTTCGATCTCTATTTATTGCACCAGGCCATGCGCGATTATTTTAGTGCGTGGCGTGCACTCGAAGATGCCTATGAAGAGGGCAAATTAAAAGCGATTGGGGTTTCCAATTTCTACCCTCATGTTCTGGCGAACTTTTGTGAAACGGTAAGAGTTAAACCGATGGTCAACCAGGTCGAGTTGCATCCCTATTTTGCCCAACCAGAGGCGCTGGCAACCATGAAGTATTATAACGTGCAGCCTGAAGCATGGGCTCCGTTAGGTGGTGGACGACATAAACCCTTTGAAAATAATCTGCTTCAGAGTATTGCAGATGCCCATCAAAAATCGATTTCTCAGGTCATTCTGCGTTGGAATATTCAACGGGGAGTGGTCGTTATTCCGAAATCGACACATCAACAGCGTATCGAAGAAAATTTTGCTATTTGGGATTTCTCACTGACAGAGAAAGAAATGGCGCAAATTAGTTCGCTTGATTTGGGTTATGTTGGGGAATCGGTAAAACATTTTAATCCTGAGTTTGTTCGTGGTTGTCTTGCTGTAAAAATACATGATTGATATTAATCACTTATTTTACCTGAGACGACAAGAATCTTTTAATAGGGGAGTGATATTGACCTTCACTCTGTCATATCTCCGGTAATATGGCGTCAGGCT;693
17;50;TCATCATCA;9;337632;337640;20;59;ATTATTATT;9;341438;341446;>GAAAGGGAGCCTGACGCCTGAAAAAGTGAACAACAGACAGTGTTCGGATTATCAATATTCAGTTTTTAACGTTGAACTGGATTCATTACTGCGTTGTTTAAGAATATCCCGCGCCGAATCTGCCATTATCATGACAGCACCTGCCAGCATCAGAGTATCTTTCAATACCAGACGACCAGCACCGGATAAATAAGGGAAACCATGATGAGCGTCACCCAATGCGGGTACCCATGCCTCCGGGGTGGTGATTAAAAATGAGAGTGTTACCAGCGGCGTGGTAAATGCCATCAGCCCACCCAATAAACCTAACCAGCGATTGACAGGATTAGCCAAAACCAGCAGAGCAATAATCACCTCCACGACGCCAAGACCGTTGGAAAAACCATAGGTATTATTAGCCGTTTGCCATGCTCTTGCTTCTGGTTTGTATTCGCCTTCGTGAGTCAGATGCTGTTTATAGTCTTCCGGGTGTTCATAAAAGAACGACATTAGTGGACTGTTTGCGACGAATGGTGTAATGCTGTCTGCCTCGTAAGGGACAAACTTTAATAACCCAATCCACATAAAAACAATCGCAATACTCAGACGAATCAATGTCAGGCCAATTTTATCTCCCCGACTTAACAGGTGCAGGTATCTTTCCATTGTAAACATCCTTATTTATACAATACTGCTGTTGCGGTTGAATTATTATCAATTCGCATCGATGTAACTTTCCAGGATGAAGCATTATATTTTCTGGCCATATCAGCAATGGCATTCTCAAGAACTGTCGGTGATGCTGATACTGATGAGACGCTGATATGTTTCAGAATTATTTTATCATCTGCATTGGTGGAAAATGCCATAACGCCAGATAATAGTGTTGCAAATAAAACAGATTTTTTAAACATATAAAATACCATCAATGAAGTGATTAAGAAGTTATAAAGTAACAGGGAATTAATAAGATTCTTTTCTCTGAGACGCCAGAATATTTGTTCTGGCGTCTGATTTTGAGTTTATTTGACTAATGAAAATAGATCATTGAGTGATTCGCTCATCGACGGATGAGTAAATATCTGATCGCGTAATATGCTATAAGGCAGCCCGGCATCCATCACCATTTTCACTATATTGATCATCTCGTGGGAGTCAACACACAGCAGTGATGCCCCTAATATACGTTGGGTTTTATTATCAACAATCGCTTTTAATACCCCACGAGTATCATTCATCACTCTGGCACGCGGAATTGCAGCTACAGGCAATGTCACCACCTGAATATCAGCACCACTCTCTCTGGCCTGTTCTTCTGTCATACCAACCCTGGACAGTGGCGGTGTCATGAATACGGAATAAGGCACATTTTTCCGATCATCAGTACTACGTCTGCCTTCTCCCAGCAACTCATCACGCACAATGCGGTAATCATCCAGTGAAATATAAGTAAATTGCAGCCCGCCGGTAACATCTCCCATCGCCCAAATATTGTCTGCGGTGGTATGTAATTGCTTGTCAACGACAATTGCCCCGCGCTCGTTTACTGCGATACCTGCATTTTCTGGATGTAACGAAGCGGTAGCCGGTTGACGACCGGAAGCTATTAACAGTGCATCCACCGCCAGTTGGGCGTGCTCGCTATGCACTTGCACTTGATTTTCATGGTGACTGATTCGCTCCACATGGGCATTGAGGATTATATCGACACCCTGATCGCGTAAAATCGTCGCGATATTATCAGCAATATCCCGATCTTCCCGAGGCAAAAACAGCGAAGCTGCCTCTAAAATGGTTACTTTGCTGCCAAAATTAGCGAACATAGAGGCGAACTCAACGCCAATATATCCGCCGCCCAAAATACCTAAATGCCCAGGCAATTCTTTTAGATTAAGTAATCCGGTGCTGTCATATACACCAGACGTGGTGGTAATTCCAGGAATTGGCGGAACCACGGCTTGTGCACCGGTATTAATAAAAATTTTCTCGCCATGAATCTCCAGATTTCTCCCAGGCCGATGAACACGCAGGCTATGATTATTGATAAACTCCGCCTGGCCGTCGATCACGTCGATATTGGGCATATCCGCAAGATTATGAAAATTCTTATTACGTAAAAAATTAACCACTTCATTTTTACGCTGTATGGCACGGACAAAATCTGTGTGCTGCTGTGCGTCATGAACCAATGTTTTGGTTGGGATACAGCCGATATTAATACAGGTCCCGCCATACATTGCATTTGATTGTTCGATGAGAGCCACACGCCAACCTGCTTTTGCCAGCGTGACGGCTAATGTTTTTCCAGCCTTGCCAAAACCAATAATAACTGCCTGATATTTATTCATGATGATTTCCTGTCGAAACGCGTTCATTTGACATCATGACTATAGACGCAAAAGAGCAAATAACATTTCTTCACAACGCTTGATATTTTGTCTTATCGTCTGGTATTTTCTTTTTCTTAATCAGAATCACAAAACAAAAATCATGATTAACTATTTGATGGTATTAGATTAATTATTGACTAAGATTGTTGGTGTTTGTAATCAAAAAACCACTCAGGAGTCTGATATGGATGCTCTTAGCCGTTTGTTGATGCTTAACGCTCCACAAGGAACGATCGATAAGAATTGCGTGTTAGGAAGTGACTGGCAACTTCCACATGGTGCCGGGGAATTGTCGGTTATTCGTTGGCATGCGTTAACGCAAGGAGCGGCGAAGCTGGAAATGCCGACGGGAGAGATTTTTACATTACGCCCGGGAAATGTGGTCCTGCTACCACAAAATTCAGCTCATCGCCTGAGTCATGTCGATAATGAATCGACCTGTATTGTCTGTGGCACTCTTCGGCTGCAACATTCGGCGCGTTATTTTTTAACGTCTTTGCCGGAAACGCTGTTTGTAGCACCAGTGAACCATAGCGTGGAATATAACTGGCTGAGGGAGGCGATCCCGTTTTTACAACAGGAATCCAGATCGGCAATGCCGGGAGTGGATGCTCTGTGTAGCCAGATCTGCGCTACATTCTTTACCCTCGCGGTGCGTGAGTGGATTGCACAGGTTAATACAGAGAAAAACATTCTCAGTTTGCTTCTGCATCCACGTCTTGGTGCGGTAATACAGCAAATGATGGAAATGCCTGGACACGCCTGGACCGTCGAATCGCTGGCCAGCATCGCCCACATGTCCCGGGCAAGTTTTGCCCAGCTTTTCCGTGATGTTTCCGGAACCACGCCGCTGGCTGTATTAACAAAGTTGCGTCTACAAATAGCGGCCCAGATGTTTTCCCGGGAAATGCTCCCTGTTGTGGTGATCGCTGAGTCAGTAGGCTATGCCAGCGAATCATCTTTTCACAAGGCGTTTGTCCGCGAGTTTGGTTGTACTCCGGGAGAATATCGGGAAAGGGTCAGACAGCTTGCACCCTGAATAAAACCGCCAGAAATCAGGGCAAAGATAATCCGCATTCCGGGAGTTGTGAGCCTTTCAACTATTTCTATTTCCAACGGTAGTTTTGGGCTTTATATATTTTTTTTGATGGACTCTAGCTCAGTTTTTAAATAAAAATGCAAACTAAATTGCTTCAATTAAATAAAATCCCGACTATTACTTGATACGTGATTATTGTCGGTGATTTTTTTGTGCACCATCAGTGTATATCTCAATAACCCCTGAATAAGTAGCTCTGAATAGGTATAAGGGGTGTAGCCTTTTTAAATGGATTTCTTATGCCAAAAATGATCGTCGATTTCCCCATAAAATGTGAGCGATGCCGAAAGAAATAAAATTAGTTATTGCATTTGAAGTTTAGATGAAAG;3797
20;59;ATTATTATT;9;341438;341446;01;01;CCGCCGCCG;9;344167;344175;>TGTCATACAAATGAGGGGTGGTATGTTGCTAGCCAATTAAAAAAGAACGCCATATTTATTGATGATTGATCCCCCGGAAGGGGGGAACCATCGGGCATAAATGGGCATGAAGTAATGGAGTATTAGTTGTGAATGTCAATTTCTTTGTCACCTGCATTGGTGACGCCCTGAAATCAAGAATGGCACGAGACTCCGTGCTGCTACTGGAAAAACTCGGCTGTCGCGTAAATTTCCCGGAGAAACAAGGATGCTGCGGTCAGCCTGCGATCAATAGTGGTTATATCAAAGAAGCGATTCCAGGGATGAAAAATCTGATCGCCGCACTGGAGGATAACGACGATCCCATTATTTCACCGGCTGGCTCTTGCACCTATGCCGTAAAAAGTTACCCGACGTATCTGGCGGATGAACCTGAATGGGCATCACGTGCCGAAAAGGTTGCCGCGCGTATGCAGGATCTCACCTCTTTTATTGTTAATACATTAGGGGTAGTCGATGTAGGTGCCAGTTTGCAAGGGAGAGCGGTGTATCACCCATCTTGTAGCCTGGCCCGTAAGCTGGGGGTGAAGGACGAACCACTTACGCTGCTGAAAAATGTGCGTGGACTGGAGCTGTTGACCTTTGCTGAACAGGATACCTGCTGCGGATTTGGCGGCACGTTCTCGGTCAAAATGGCCGAAATATCCGGCGAGATGGTGAAAGAAAAGGTTGCGCACCTGATGGAAGTCCGCCCTGAGTATTTAATTGGTGCTGACGTGAGTTGCCTGCTGAACATCAGTGGACGATTACAACGGGAAGGGCAGAAAGTCAAAGTGATGCATATTGCTGAAGTGCTGATGAGCCGCTGAGGATATAAAGATGTCGATCAAAACCAGTAATACAGATTTTAAGACACGCATTCGTCAGCAAATTGAAGATCCGATCATGCGCAAAGCGGTGGCAAACGCGCAGCAGCGTATTGGGGCAAATCGGCAAAAAATGGTCGATGAATTGGGGCACTGGGAGGAGTGGCGCGATCGGGCCGCCCAGATACGTGATCATGTTCTGAGTAATCTCGACGCTTATCTGTACCAGCTCTCAGAAAAAGTGACGCAAAACGGAGGTCACGTCTATTTTGCAAAAACCAAAGAAGACGCCACCCGCTACATTTTACAGGTTGCCCAACGCAAAAATGCCTGGAAGGTGGTGAAATCTAAATCGATGGTGACCGAAGAGATTGGTGTCAATCATGTGTTGCAGGATGCCGGGATTCAGGTGATTGAAACCGATCTGGGTGAATACATTCTCCAGCTGGATCAAGATCCGCCCTCTCATGTTGTGGTCCCGGCAATTCATAAAGATCGCCATCAGATCCGTCGAGTGCTACACGAACATCTGGGCTATGAGGGGCCGGAAACGCCTGAAGCGATGACCTTATTCATTCGGCAAAAAATCCGCGAAGATTTCCTCAGTGCTGAAATAGGTATTACCGGCTGTAATTTCGCGGTGGCAGAGACCGGTTCGGTATGCCTGGTGACCAATGAAGGTAATGCGCGAATGTGTACCACGCTGCCTAAAACGCATATTGCAGTGATGGGAATGGAGCGTATTGCTCCCACGTTTGCAGAGGTAGATGTATTGATCACCATGCTGGCGCGCAGTGCCGTTGGTGCACGTTTGACGGGATACAACACCTGGCTGACAGGACCGCGCGAAGCGGGGCACGTTGATGGTCCTGAAGAGTTTCATCTGGTTATTGTCGATAACGGGCGTTCTGAGGTGCTGGCCTCTGAATTTCGGGATGTGCTGCGCTGTATTCGTTGCGGGGCTTGTATGAATACTTGTCCGGCATATCGCCATATTGGCGGTCATGGATATGGCTCTATTTATCCAGGGCCAATTGGTGCGGTGATTTCCCCGTTACTTGGCGGCTATAAAGATTTTAAAGATTTACCCTACGCCTGCTCTTTATGCACCGCTTGTGACAGCGTGTGTCCGGTGCGTATTCCGCTGTCAAAACTGATTTTGCGTCATCGTCGGGTGATGGCTGAAAAAGGGATCACCGCAAAAGCAGAGCAACGGGCGATAAAAATGTTCGCTTATGCCAATAGTCATCCAGGATTGTGGAAAGTTGGGATGATGGCTGGTGCTCATGCGGCAAGCTGGTTTATCAATGGCGGCAAAACACCACTCAAATTTGGCGCGATTAGCGACTGGATGGAAGCACGCGATCTTCCTGAAGCTGACGGAGAGAGTTTCCGTAGTTGGTTTAAGAAACATCAGGCGCAGGAGAAAAAGAATGGATAATCGGAGCAAATTTTTGAATAACGTTGCTCAGGCACTGGGGCGCCCGCTGCGACTTGAACCGCAAGCAGAAGATGCGCCGCTTAACAACTATGCTAACGAGCGGCTTACCCAACTTACCCAACAGCAGCGCTGTGACGCGTTTATCCAGTTTGCCAGCGATGTTATGTTGACGCGCTGTGAACTGACCAGCGAGGCGAAGGCGGCAGAAGCTGCAATACGTCTGTGTAAAGAGCTGGGAGATCAGTCGGTCGTGATTAGTGGTGACACGAGGCTGGAGGAATTGGGGATTAGCGAACGTTTGCAGCAGGAATGCAATGCCGTTGTTTGGGATCCGGCGAAAGGTATTGAGAACATATCACAAGCAGAGCAGGCTAAAGTGGGCGTCGTATATGCTGAATATGGTTTAACCGAATCGGGAGGCGTGGTTCTTTTTT;2720
01;01;CCGCCGCCG;9;344167;344175;20;60;TTATTATTA;9;347078;347086;>GGCGCGGGCGTTCATTGAGCCTGCTCCCGGAATCTTCTCTTTTTATCCTGCGTAAAAGCACAATCCTGCCGCGTGTAGCGCAACTCGCAGAAAAATTGCATCAGAAAGCGCAGGCCGGTGAACGAATGCCGTCATGTATTAACATCATCAGTGGTCCCAGTTCAACGGCGGACATTGAGCTTATCAAAGTCGTCGGGGTTCATGGTCCGGTGAAAGCGGTGTATCTGATTATTGAGGATTGCTGAGAGAGATATGTAGTCTGGACATAAACCTGAAGGCGGTATACGAGGTTGTGAATAGCGTTAAGGACAACCTGACTTAACCCCGTTCCGTCATGGTTATGCAGCTCTTCTGTAAATATCCTGACATTAATAATGCCAGGATATTTACAGTTAAAAAGACAGGAATCCATTCCTGAAGACGGGCTCCTTCCCGGTCACTGTCACTATAGTTTTATACAGGCACTCTCTGTCAGAATGCTGTTTATTACTGCCCAGAGTTTTGTTGGTATTCATCTACCATTTTTTTGACAAGGCAAAACATCACAGAAATCACAATACTTAGAAAAAATCCCAGAGCCAGGCAAATGGCAGCAGGGTATTTATTTTTTATTTCTGGTGAGCTTATAGTGACACAGCCATCACCGTTCGGATACAGTGACCAGTTCCTGGTCAGGTATATCATTTTTGTATAAAGCTCACTGTTAATTGCTGAAGGCGTTTGTATCTCATCGAGAACTTGCCTGCCATTATGGTATTCTGACGCATACCATTTGATGATAGACGCCTGCACGCGAGATATTTCCGCTTCAGCAGTTGGTAAATCTCTCTTATTTCCTGACCATTCCAGCTTTATTTCTCTGTTCTTGACATCTGGGCTGGTCTGAAAAAATGTAGTAATTCGCTGAATAACATCTTCAGTCATTGTGGTCTGACAGGCAAAGTTATTATTGCTATCACAGCTAACAAGTATGCCTGGTGTTGTCTGGTTTATTTTTAGACTGTAAGTCACTTTTATATTATCTTTATTGATATACAGAAACAACAGCACCATTACCATACAGATAGCTATAATAAAAAGGATAACACGAATCTTTTTCTTCAGATAAAATAAAATCTCAATCAGATCGATATCCTGTTTGATTTGTTCATTCATAATATATCCAGAAAATGAAATCTGTCGCAGATAAGATTGTATTAATAGTCTGTATCAGGAATGTTCAGGGTAAATATCAGCAAAAAGCCAGCATCATGAATACTGGATATTTATAGCCTGCAGGCAGCATACTGCTGCCTGCAGGGGGTATAACAGTCGACAGGGGAACCGACTGCTTTATTCTTACCAGGTCACATTGATACCAACTACACCCTGTAGCGGGTTCTCAATGTCGTCACCTTTGGTGTAGTCAAGGCTTGCATATGCTCCCATGTTTTTGGTGATATCAGCCTGTACACCTGCACCCACGCGGAATGCTGCACCGTCAATGCTGGCATTGACAGACTCATCACCCAGACGGACTTTGTTGCCATCAGAGAATTCGTTCAGTGCGGCCAGATTCAGATAAGGTTTAACGGTCGCGTTGCCCACAGCGAAGTCATAACCCACGCGCGTACCGGCCTCACCCAGCACAGAGTTATAGCTGTCAGAATGAACGTCCACGCCGTTGAGTTGATAATCCACACCTTCCAGAGTCAGAGCAGACAGTTTGGCATATGGCTGAATAAACAGGCCATTACCGTCTTTCCATGTGTAACCGCCTTTAACCATCGCACCAAAACCATTGGTGTTAAAGTCAGCTTTGATGGTACCGCCACCATTCATCAGGCGAACATCTGCCGTGTTGCTGTAGTGACCAAACTGTGCAGCAGTATCAATGAAGATACCGTTGTTATACTGGCGGCTCAGGTAAGCGTGGAAGCTGTAACCTTCAGTGTCACCTTTGCTCTGCATGGTAGTCATGTCACCTTTCGCAGAAGACATCGCCACACCGGCCAGCCAGCTACCATCTTCAGTCATGAAGCGGGTATCACCACCCAGCATTACACCATTTACATCCAGGTCATAGGATGCATTTCCCGCGGTGGTATGTTTCTGTTTACCGCCAAAGTACTGAATCCATACGCCACCCTTGTCATTTTCGCTCAGACGGACAGCATCCTGACGGGCGGAGAGCGTGTCAGCCTGCAGATTAGCGACGTTAGCCGGAGCAGCTGCCATTGCCTGAATCACGGAGCTGGCGTTGGATGCTTTATGCGTGTTTTTTACGAAATAAAAGTTACCATCAGCTCCCTGTGTCAGGTCATATTGATACAGACCACCTTCCGTTGTGCCTGTGGCTTTTAGAGTGCTGTCTTTGCCGGTAGAAATAAATGCCGTTTGTTCATTGATAAGATCCAATGAACCCGCACTGTAAACACGCAAGTCACCGCTCGCTTTACCGCTGATATCCAGAGTGTTTTCAGAAGAGGCATCAACAATCAGAGTGCCGTTTTGAGAAGCAAACGTGCCAGTATTGACTGTAGCCTTCGTGATATTAACCGTACTGTCTTTTACTGCCAGAGCATCAACAGTTGAGGAACCCGTAACATTCCAGACAGACCCGTTTTGCAGAGATACACTGGCATCTCCTGCCCCTGAAACTTTGCCTTTCCAGACTGAACTATCGGAAAGATTTATATCCAGATCACTACCCGCTTTATCGCCGCTATTGAAGGTATAAGCATTACCTTCCCAGTAAGAGCGGGCAACGTTCATATTTACATTTGTTGTGGTACTGGCTGAATTCTCGCTTTCAGAAAGGGCCAGGACATCAGAGTAGATGGTTGAATCAGCAACAGACAAATTTAAATTTTGCGTTGCTGAACCTGCGCCTTGTGCCGAAGCAGAGGCATAAATTGTTTGT;2902
20;60;TTATTATTA;9;347078;347086;11;31;AACAACAAC;9;347410;347418;>GCCGCCCCAATTACTGAGCCATCCTTAATATTCAGGTTGACTGTATGAATTCCCGTCTTATTCCCGGCAGTAACTATTGTTTCAATCCCGCCATTAATAATATTTGAGTCAGCAAGGGTGATGTTGTCGGTTGCATCACCGTCAAAACCCTGCAACAAATTACCCTTTTGAGCAAAAATTGCCGTAGAGCCGTTGCTGTAACTCTTATTACCTTGAGCATTTATGGTTGTACCATTGAGCGTTAAATTATTTCCCGTGGTCGCTTCCAGAGATATCCCTGTCGCACTACCTTTTTCATTTTTTGCAACGAAATTACCGCCATT;323
11;31;AACAACAAC;9;347410;347418;09;27;CAGCAGCAG;9;347994;348002;>ATCGCCAGTTGAATCAATGACCATTGCAGTCCGGACATAGGTGCCTTCACCTTGAGCTGTGATGGTGGAGTCTGTAGCATTAATCACAACATTTTTGTTACCACTAACTTTTACACCTTCAACGAAATCTTGGTTTACCGTTGATGCGGCGGTAATATCGTGACCGCCAAAAGTAACATTAAGGTCTTTATCTGAATCTGACGTTTCAATTGTTACGGCTGTAATCTTGTTATCACCGTTAATAACAACATCTTGATCCAGAGTCGTCTTCTCTGTATTCAGCGTAACCGGATCAGTTGATACCGTGCTATCAGTAGCGAATGCTGGTGCAGAAAGAGCCATAACAATAGCTGTCGCTAATGCGCTGCGGTAAAATGCCTTACTGTTTTTCATGAAGAAATTCTCCATTCTGGTAACTAATTTCAATTTCCCACTTATTTATATTTATGCAGAGATAAAGCCTGCGTCCCTGCATTTACCACCACGGAATACCTGTTGGTATTTCCGTTTTCACGCAATGTCATGGCATTCGTTGTTTCCAATGCATTTCCATCACCGTGAAAATTATTGCTGCT;575
09;27;CAGCAGCAG;9;347994;348002;03;09;CACCACCAC;9;348396;348404;>GGCTTCCCGCAATGACATGCTGTCCGGTATTCCCCAACGCTTTTTTAGCGACTGCTCGGCAAGCCATATCTGTCTTATCCCCGTTTTGAGAAACTGCGCACTGTATTCCCAGCTGTGTCCGGCAAGAAGTAACGACAACACCTTCTTTTGCTTTTCCGGGAAGCGTTCTGACATGACGATTGTCTTTGTGCGGTTATTCACCTCTTTCATAAAGACAGAGTAACTGTCCATAACTGGCAAAATTTCTGCATGCTTCAGCCCTGAAAACCCACCAGAGGCATTTGCAATACTGATGACACGCTCTACTGACATTCCTGGTTTCAGTAACCTCAGGTTTTTGAGAACGCCAGAAATACTCACATCCGGTGGCAGAAAAAAGGGCGCGACGCACAA;393
03;09;CACCACCAC;9;348396;348404;01;02;CGCCGCCGC;9;352464;352472;>GAATGAGTGATCCCGATAAAATCGGAACCACATTTCAGCGCATTCGGCAGGTCGCCCTGCCGATATCACGACACTCTGTGGCCTGTGCCGCAATTTATTGCGTAACTCCTCTTCTGTTCTGATGCAGGTAACATTGCCGACAGAACCGGTTGATAGAGCTGCGAACTGCGCTGGTACAATTCCTGAGGGACAGAAAAGAACGAAACGCATCCTTCCCTCACAGATGTCAGTACGCCAGCACGCTGTACAGGCTGTACAGCGTGCCTCCCAATCCTGCAGCCCAGAACAGTAGAAATATTTTGGCTCCTACACTGTAGCGAGTCCGTATGCGCCGCAGTGGGTGGTAGTAACAACGCTGCTGTGTCATAACAATCCTGGTCTTTTTTTAGATATATTTTTTCTTTGTCCGGAAAGTACTTTTCCGGAAATGGCGTCAGAATTTATTGATTCACCAACGGCAACTTTCTCTGGATAAAGGATTCCGGATACCATGTTCTGCACATACTGAGTGAGTCGATGAGCGGAATGTTGTCCGATATATTTTGCATGTAGCCGTATATTCCGTTTCACTCTGCTGTCACCGCATCCCGTATAGAGCAGCCTGAAATCGCTCAGTGTTCCCAGTCCAAGTTTCATTAAAGCCCGTGTGGCAATCGCATGCAGGGTCTTTGAACTGCGTTGTTCATAACGGGCAATCTCACTGAAACTCATGCCCTGCATCAGAATCTTAAGCACGCTCAACTCCCGTGCAGTCAGGAGCCAGAAATCGCTCATATCGCCGGGCAAAGGACGTAGTAACCAGCGGATAATTTGATTCTGATAACGACTCGCTGTCAGCATGGTGCCGATGCGTGGGAAGCCGTTATACAGACTTGCAGCAGGAGCATTATCGAACCAGTCGGAGTCACCGGTCAGGCAGACCTGCCATTGCCCGGCATCACTCCGCAAACGGGCGAGACAAGCCAGAAGAACCAACTCCCCCGAAGGAAGCGAAGGGATATCAGCTAACAGGTAGCCACAGGAGGTCTTTAAAACGAATTCAACCTCTGTAGTGACGTTGCTGTACACCCGCACGATATACCTGTCCGTTGGGATGAGAGACTCCAGTGCCAGCCTGGTGAACTGACAGGCACTGATAATAACCAGAGGCTTCTTCATTCAGACTCGTCCACGCCATTGCTACAAAACCTGACATTTTGATTCAAAATGTCAGGTTTGGTTTAATAGCCTGAATATTTAATTTTCTTGGAATATAAATCTAATTTGTTTGATTTTTATTGTTTTTAATTTTGTATTATTTAACAATATGGGCGAAAGTTAATCACTGGTATGACCTTTGTGATTAATCATTTCAAATCATGGGGTTATTTTACTTTAGCTAGAAATATCAACATGTTATGTGTTTTATTTAATTGAATGGGCTGTTTTTTTATGGAAGAATTGAGGAAAACGTAGGAATCTGACATTTTGAATCAGAAGGTACTGTTTTAACGAGGCTTTTTTTTCCACACCCCTTTAAAACGAGCAGCATTACTGGCTGTGTATCTGACAGTATGCTGAATATTTCGATGACCCAGGTAATCCTGAAGTAGTCGGGTATCGACACCATTGTCAGCCAGAGCAAAACCACAGGCATGACGTAACATATGAGGATGTGCTTTTACAGCTAATCCTGCACGTTTTCCAGCCTCACGAATGATAGAAAAAAAATGTTGTCTGCTGATAGGGCGGCGTTTCCGGGAGAGAAAAAGCCAGTCTCCTTCAACTCCGTTTTCAATTAACTTCCTCTGCTTAAGCCACAACTTGATCAAATTATATTCATCAGGAAGAAGAGGATGTGTTGTCGAGAAACCATTTTTAATACGCCGAATATTAAGTTGTTTTCCAGATGCATCAATATCGGATAAACGTAAATCAAGAAGTTCACTGGCCCTAAAACCGTGAATGAAAGCCATCATAATCAGACAGCGATTTCTTTCAGGAAAGGACATGCTCTGGGCTGCATCCATCAGCCTGTAGACTTCATCCTGTGTGAGATATTTTCTCGTCATACGCCACCGTGTACAGTTGTAAAAAAAAGAGAGGCACACCCAGATAAGTATGCCTGCAATCAGAACGTTATCGATGTAATCTCATTATCTCATTAATAAGATTTTTTGAATAGTAGTTCTACGCAACAGATTAAATATGAACTATTTATTGTGCAGCTTTTCTACAAGTCATTTTTAATGCGTGTTTTTATCTACTATAATGTGAAAAAAATAAATATTAAAACTATGAGTGACAGGTCGTGTGGGATGTGTATTACGTCTAATGCTTTAGTAATTTTTTATTATTTCTGAGATATTTAACATCATTTCCTGTGAGATTGTCTTGTTGTGTATCTAATTGATTTTAATTTTGTTTTTTTTGATGCATAAATTTGGATGATAGAAAGTAAGATTAGCTTAATATCAATGATATGAATTTATAAATACATATTGTTGCAAGGTGTTCTTTACTTTTTTGGTCGTTAGTAAATCATTGTTAATGGGTTCTGTTCATAAATTAAAAATATTCATTTAAATGATTTTTACTTTTTGTATATCTCAATTTGTTTATTTTGCATTCATTTGATGGAGAGTATTCCAACACTTTTTATTTTTCGCAAAAAACTTATTAACAACTTTTTATTATCAATTGAAAATTAATGTAAACTAAAATGTTAGCGAAGCGATAATCTTGTGCTAAAAAATATTTAAGCATGATGATTAATTAAAGAAGAGTAAAAATAAATCGCTGCTAATAAATTATACGAACCGTGTTTAAAGCTCCATGTGGTTTTGGTCTGACTTATTTTTGTACTCGTTACAAGAACCCTTTTCGTACATGCTAACCGTGAGCGGGAATGAACAGGTAACCATAGCCAGGAACATTAGCGGCGTAATTCTTAAGCTGAGTGGTATTTCATCTGTAGTTTATCTGTGTATGCATAGCACCTTCATCAGCCAGATTGAGCAAGTCAGCTTAGAATTTGCTGGTGAGATTGTCACGATGAAGCATGAGAGTTACCTCAGTGTTTTATATAAGGATTCGGTCCTCATAGTAGAACGGTAACTCTCAATCTGATAGGTTCCTGAGTCAGTTCACATCACGACTCATTTTTTTCGCTCTCACCGGCATCCCATTTGCCACAAAATATCTTGCCGTGCTCCTCGGCAACGCATCCTTCCCGCGAATCATATCCGCCATTTTCTCGCCAATCATAATCGTCGTGGCGTTCAAATTGCCGGTGATAATCTGCGGCATAATTGACGCATCCACCACGCGCAGGCCTTCCAGCCCGTGTACGCGGCCTTCGGCGTCAACCACTGCCATCTCGTCATAACCCATTTTGCAGGTACCGCACGGGTGGAAGGCGGTTTCGGCGTGGTTACGCACGAACTCATCGAGCTGCTCATCCGTCTGGCATTCGACACCGGGGCTGATTTCGCGGCCACGATACTGATCCAGCGCCGGTTGATGCATGATCTCCCGGGTGATGCGAATTGCGTCGCGGAACTCCTGCCAGTCCTGCTCGTGCGACATGTAGTTAAACAGAATCGCCGGATGCTGGTGCGGGTCGCGGGATTTAATCCGCACATGCCCACGGCTTGGCGAGCGCATCGATCCGACGTGGCACTGGAAGCCGTGCTCTTTCACTGCGTTCGAGCCGTTATAGTTAATCGCCACTGGCAGGAAATGGTACTGAATATTCGGCCACGCAAATTCCTCACGGCTGCGAATAAATCCGCCTGCTTCAAAGTGGTTGCTGGCACCAACGCCGGTGCCGCCAAACAGCCACTCCGCACCGATTTTCGGCTGATTCCACCACTGCAGGGCAGGGTAGAGGGAAACCGGTTCTTTGCACTCATATTGCAGATACATCTCCAGGTGATCCTGAAGATTTTCGCCGACGCCAGGTAATTCATGCACCAGCGGAATATCAAACTCCGCCAGCAGTTCAGCGTTGCCGACGCCGGAGCGTTGCAGGATCTGCGGTGAAGCAATCGCGCCTGCACATAACAGCACTTCTTTATT;4059
01;02;CGCCGCCGC;9;352464;352472;09;25;AGCAGCAGC;9;353119;353127;>GCGGGTCGGAATGGTGCTGTCGCCTTCCAGCCACTCGACGCCCACCGCGCGTTTGCCGTCAAAAAAGATGTGATCGGTCATGGCGTGAGTACGAATGGTCAGGTTAGGGCGCGATTTGGCCTGATCGAGATAGCCACGCGCGGTGCTGGCGCGACGGCCATGCGGCGTGACGGTGCGATCCATCGGGCCAAAACCTTCCTGCTGATAGCCGTTGAGATCGTCCGTGCGCGGGTAGCCCGCCTGCACGCCCGCTTCAATCATCGCTTCAAACAGCGGATTGACGCCGGGTTTGGAGGTGGTGACGCTCACCGGGCCATCACCGCCGTGGTAGTCGTTCTCGCCCACATCGCGAGTCTCGGCCTTGCGATAGTAGGGCAGGCAGTCGAGATAACTCCAGTTCTCCAGACCAGGTTCTTGTGCCCAGTTATCGAGATCCAGCGCATTGCCACGGATGTAGCACATACCGTTGATCAGCGATGAACCGCCCAGACCTTTGCCGCGTCCGCACTCCATGCGGCGGTTGTTCATAAACGGTTCGGGTTCCGTCTCATAGGCCCAGTTGTAGCGTTTGCCCTGTAGCGGGAACGCCAGCGCGGCGGGCATCTGGGTGCGGAAGTCAAAGCGATAGTCCGGGCCGCCTGCTTCA;646
09;25;AGCAGCAGC;9;353119;353127;01;02;CGCCGCCGC;9;353634;353642;>ACGGTTGTGTTCGGATCTTCAGTCAGACGGGTAGCGAGAACGTTGCCGGCTGAGCCGGCACCAATAATGATGTAGTCAAATTGCAAATAAACCTCCTGGTTAGAATATGGACTGGAATTTAGCCATCTCAACCTGGATGGACTTCACCTGGGTGTAACTCTGGAGCGTCATCACTCCGTTCTCGCGACCAATGCCGGAGTGTTTGTAGCCGCCAACGGGCATCTCTGCCGGGGATTCGCCCCAGGTGTTGATCCAGCAAATACCCGCTTCCAGCTGATGAATGACGCGATGCGCGAGGTTCAGGTCCGCCGTCACGATACCCGCCGCCAGACCGTAGTCGGTATCGTTAGCGCGGCGAATGACTTCGTCTTCCGACTCGTAGGTCAGAATGGACATCACCGGCCCGAAAATCTCTTCTCGCACAATGGTCATATCGTCGCTGCAATCGGTGAACACGGTCGGTGCAACCCATGCGCCGTTATCGAAGCTATCCCCCTTCAGTACAT;506
01;02;CGCCGCCGC;9;353634;353642;14;42;TCTTCTTCT;9;356390;356398;>ACAGTACGCGCGCGCCTTCCTCTATGCCTTTGGCGATATAGCGCAGCACGTTATCGCGATGCGGGAAGCTGACCAGCGGGCCGAAGTTAGTTTGCGGATCGAAAACGTCGCCCGCGCGAATGCGCTCAACGCGCGCCAGAATCTTTTGTTCAAATGCGGCTTTGCATTTCGTCGGAACGAAGACGCGAGTGCCGTTGGTACACACCTGACCGGAGCTGAAGAAATTCGCCATCATGGTGATATCGGCGGCGAGATCGAGATCCGCATCGTCGAAAACGATCAGCGGTGATTTACCGCCCAGCTCCATGGTCACTTCTTTCAGGGAGGAAGCTGCCGAGTTAGCCATCACTTTTTTGCCGCTGGCGACACCCCCGGTAAATGACACTTTGGCAATGCCCGGATGATCGGTCAGATATTGCCCGGTCTCCGCGCCCACGCCCGGCAACACGTTAAATACACCGTCCGGCAGGCCCGCTTCGCTGTAAATTTCAGCCAGCTTTAACGCGGTAAGCGGGGTGACTTCGCTCGGTTTGAAGATCATCGCGTTACCCGCCGCCAGCGCGGGGGCGGATTTCCACAAAGCAATCTGGATCGGGTAGTTCCATGCGCCAATCCCCGCCACCACACCCAGCGGTTCGCGGCGGGTATAAACAAATGACGTCTCACGCAACGGGATCTGGCTGCCTTCCAGCGCCGGGATCAGCCCGGCATAGTACTCCAGCACGTCCGCACCGGTAACGATATCGACGGTTGAGGTTTCCGAATATGCTTTTCCGGTGTCGAGGGTTTCCAGTTTTGCGAGTTCGTCATTGCGTTCACGCAGAATATCAACGGCCCGACGCAGAATACGCGAGCGTTCCATAGCGGTCATCGCCGCCCAGATTTTTTGCCCTTGTTGGGCACTCTTCACGGCGCGATCGACATCCTCACGCCCGGCGGCCTGCACGGTCGCCAGCACGTTACCGTTGGCCGGGTTAATGGTCTCGAAGGTGCGACCGCTGGTGGCGGAGGTATAACCACCATGTATATAAAGCTGCTGTTCTGCCATTCGGGACATCACGTTTCCTCGGTTAATCGGTGGGTAAATGCTGAGTAATAAAGTGACGGGTCAGCGAGTGTGCGAGAGGTTTATCCAGCGCTTTGCCGCTCAGTGCCGCGCGCAGCCATAATCCGTCAATTAGCGCGGCAAGGCCGTAGCCCGCTTCCTGTGCCTGTTGGCGCGGTAACTCGCGGCGAAATTCGCTCACCAGATTCGACAATAAGCGGCGGCTACTGACCTGCTGCAAGCGATAGAGCATCGGCTGATGCATACTGCTGGCCCAGAAGGCCAGCCAGGCTTTCATCGCCGCACTGCTCACCTGGGTTTCATCGAAGTTTCCGCCAACAATCGCCTGTAATCGCAGCTCTGCACTGCCCTGCGGAAGTGCATGTAATCGATTCAAAACCGCGTCACGCAGCTGACTGGTGATATCGCGCATGGTTGCTTCCAGCAGACCATTTTTGTCCCTGAAATAGTGGCTGATGATCCCCGTAGAAACGCCTGCACGGCGGGCGATCTGCGCGATCGTTGCATCGTGCATGCCCACTTCATTTATTGCTTCCAGCGTGGCGTCGATCAGTTGTCTGCGCCGGATCGACTGCATCCCCAATTTGGGCATTTTCGCCACTCCATTAATCAGCGTTGTTTATCTATTAAAGCGGTTATTGATTGGACGTTCAATATAAAATGTGTCTTAATTGTTACTAATTTGATTTTAAATGGTAACAATAACAGTGGGGATACTGGATGACAGACCTTTCACACAGCAGGGAAAAGGACAAAATCAATCCGGTGGTGTTTTACACTTCCGCCGGACTGATTTTGTTGTTTTCCCTGACAACGATCCTGTTTCGCGACTTCTCGGCCCTGTGGATTGGCCGCACGCTGGACTGGGTCTCTAAAACCTTCGGTTGGTACTATCTGCTGGCGGCAACGCTCTATATTGTCTTTGTAGTCTGTATCGCTTGTTCGCGTTTTGGTTCGGTGAAGCTCGGGCCAGAACAATCAAAACCGGAATTCAGTCTGCTGAGTTGGGCGGCGATGCTGTTTGCTGCCGGGATCGGTATCGACCTGATGTTCTTCTCCGTAGCCGAACCGGTAACGCAGTATATGCAGCCGCCGGAAGGCGCGGGACAGACGATTGAGGCCGCGCGTCAGGCGATGGTCTGGACGCTGTTTCACTACGGCTTAACCGGCTGGTCGATGTATGCGCTGATGGGCATGGCGCTCGGATACTTTAGCTATCGTTATAATTTGCCGCTCACTATCCGCTCGGCGCTGTACCCGATCTTCGGTAAACGGATTAACGGGCCGATAGGTCACTCAGTGGATATTGCTGCGGTGATCGGCACCATCTTCGGTATTGCCACTACGCTCGGTATCGGTGTGGTACAGCTTAACTATGGCTTGAGCGTGCTGTTTGATATTCCCGATTCGATGGCGGCGAAAGCGGCACTGATCGCCTTGTCGGTGATCATCGCCACTATCTCGGTGACATCCGGTGTCGATAAGGGCATTCGCGTGTTATCGGAACTCAACGTTGCGCTGGCGCTGGGATTGATCCTGTTCGTGTTGTTTATGGGCGACACCTCGTTCCTGCTTAATGCACTGGTGCTGAATGTTGGCGACTATGTGAATCGCTTTATGGGCATGACGCTCAACAGTTTTGCCTTCGACCGTCCGGTTGAGTGGATGAATAACTGGACGC;2747
14;42;TCTTCTTCT;9;356390;356398;01;03;GCCGCCGCC;9;359920;359928;>GGGCATGGTGGGTGGCATGGTCGCCGTTTGTCGGCTTGTTCCTGGCGCGTATCTCGCGTGGGCGTACCATTCGCCAGTTCGTGCTGGGCACGTTGATTATTCCGTTTACCTTCACGCTGTTATGGCTCTCGGTATTCGGCAATAGCGCGCTGTATGAAATCATCCACGGCGGCGCTGCATTTGCCGAGGAAGCGATGGTCCATCCGGAGCGCGGCTTCTACAGCCTGCTGGCGCAGTATCCGGCGTTTACCTTTAGCGCCTCCGTCGCCACCATTACTGGCCTGCTGTTTTATGTGACCTCGGCGGACTCCGGTGCGTTGGTGCTGGGGAATTTCACCTCGCAGCTTAAAGATATCAACAGCGACGCACCCGGCTGGCTGCGCGTCTTCTGGTCGGTGGCGATTGGCCTGCTGACGCTAGGCATGCTGATGACCAACGGGATATCCGCGCTGCAAAACACCACGGTGATTATGGGCCTGCCGTTCAGCTTTGTGATCTTCTTCGTGATGGCGGGGTTGTATAAATCTCTGAAGGTAGAAGATTACCGCCGTGAAAGTGCCAACCGCGATACCGCGCCGCGACCGCTGGGGCTTCAGGATCGCCTGAGCTGGAAAAAACGTCTCTCGCGCCTGATGAATTATCCGGGCACGCGTTACACTAAACAGATGATGGAGACGGTCTGTTATCCGGCAATGGAAGAAGTGGCGCAGGAACTGCGGTTGCGCGGCGCGTACGTGGAGCTAAAAAACCTGCCGCCGGAAGAGGGACAACAGTTGGGGCATCTGGATTTGTTGGTGCATATGGGCGAAGAGCAGAACTTTGTCTATCAGATTTGGCCGCAGCAATATTCAGTGCCGGGCTTTACCTACCGCGCACGTAGCGGGAAATCGACCTACTACCGGCTGGAAACCTTCCTGTTAGAAGGCAGCCAGGGCAACGACCTGATGGACTACAGCAAAGAGCAGGTGATCACCGATATTCTCGACCAGTACGAGCGGCACCTTAACTTTATCCATCTCCATCGTGAAGCGCCGGGCCATAGCGTGATGTTCCCGGACTCGTGATTGTTATTGCATAAAACCGCGCCATGTCTGCATATGGCGCGGTTTCTCTTACCTCTTGATACGTTATATCTGTGTACAGTTAAGCCCTTAGTATCGATTGATGATTGCCAGGCAACAGATAATAAAAAAGAAAAGAACTATTGAAGCCCAAAACCTACGTTTGGACTGTTGTGAATGTTCAATAAGCTTAGTCTTATTTAATGTAAATATTGGTGCTAATTTGAAATGACGCTTTATTCATGGGGAACGCGTAGCGCAAATCAACTAAAATCAATGTAACTGTTTGTTGTTTAAGGTTTAATTGTCTGTGTCTGATATTTTATCGATTGTTTTAAATATTGTTTTTATTGTCATTGTTATAATGTTGGCTATCTATTGCTGAATGGATTCAGTCTTAAGAAGCAGGTTGTTAAGGGATAGGCATAGAGTAATGACGTGTATGCATAACCAACATCTTTACTCATTATGTCATTGAATGTTGACGCTATGTGTTTATGAGGTTGAGGTATTTTCAGTTGATCTGGATTGTTAAATTCATATAATGCGCCTTTACTCATGAATGGGCGTCAATACGTAGTGGGAAATTATAAATATCGAAATAGTCCAACTACTTCTTTATTACCAAAAATGAGTATCTGAATTTTAATATTGCATTCTTGCGTGATTATCTCCTGAGTTTGACTTGTGATTACCTTTTTAAGGTATTTAGCGTAACTGTTTTTGAGCGAGCATCAGAGGTAAAGATAATCTTCTTGATAGTGATGTGGGATGTTATACGTATGGCATCGCTAATGTTTATGGTTACCCCTTATGTGTGCTCAGGAATCCACAGGTAATCACTCATACTGAACAGCGATAAAAGATAAAAGGTGTGTTCATGAATTCATGTGATTTTCGTGTTTTTCTGCAAGAGTTCGGTACAACGGTTCATTTGTCATTGCCTGGTAGCGTATCCGAGAAAGAACGACTGCTACTCAAGCTGCTGATGCAGGGAATGTCTGTAACAGAAATATCACAGTACAGAAATCGCAGTGCAAAGACCATTTCACATCAAAAGAAACAGCTCTTTGAGAAACTGGGGATTCAGAGCGATATTACTTTCTGGCGGGATATTTTCTTTCAGTACAATCCGGAGATCATATCCGCCACGGGTAATAATAGTCACAAATATATTAATGATAATCACTATCACCATATCGTCACGCCTGAAGCCATCAGTCTGGCGTTGGAAAACCACGAGTTTAAACCGTGGATCCAACCGGTTTTCTGCGCGCAGACTGGGGTACTGACGGGCTGTGAAGTGCTTGTCCGCTGGGAACATCCACAAACGGGAATGATCCCACCGGATCAGTTTATTCCTCTGGCGGAGTCATCCGGTCTTATTGTCATAATGACTCGCCAGCTGATGAAACAGACTGCGGATATTCTGATGCCGGTAAAACATTTGCTGCCGGACAATTTCCATATTGGTATCAACGTCTCGGCGGGCTGTTTTTTGGCTGCGGGATTTGAAAAAGAGTGTCTGAACCTGGTTAAGAAATTAGGTAACGATAAAATCAAGCTGGTTCTTGAGCTGACGGAACGTAATCCTATTCCGGTAACGCCAGAAGCCAGAGCGATATTTGACAGCCTTCATCAGCACAATATTACTTTTGCGCTGGATGACTTTGGTACGGGTTATGCGACCTATCGTTACTTGCAGGCGTTCCCGGTCGATTTTATTAAAATTGACAAGTCGTTTGTGCAAATGGCGAGTGTCGATGAAATCTCCGGTCATATTGTGGACAATATTGTCGAACTGGCGCGTAAGCCTGGTCTGAGTATCGTGGCGGAAGGGGTAGAAACCCAGGAGCAGGCGGATTTAATGATCGGTAAAGGCGTTCACTTTTTACAGGGCTATTTGTACTCTCCGCCAGTACCGGGTAATAAATTTATCTCTGAATGGGTAATGAAAGCAGGTGGTTGATGTAAACCGCTATTCACAGCGCATCGGGAGGTTGGCAGCGATTAATTCTCCCGATGCAGTAAATCCTGATAGATCCCCGTTAATATGCCATTTGGCGCAAATTGTTTTTTAATCCACTGCGTCACCTGACCGGTGGCAGAGTGCTGGGTTGCGAGTAACATGCGTGAATCCTGGCGCGGGTTATGGATTTGTCGGGTAACCAGCAAGGATTGCGCCATCGCCTCACGGACCATGTAATCCGGCAAAAAACCAATTCCTTCACCTAAAATCTGGCACTGACATTTGGTGTTGAAATCTGGCACCAGAATTGACTCCTGCCCATGCAGCAACCAGCCCACTTTTTTATTAATCGTATGCGCGGTGTCCTCCACCATGATATTAGGGTAGAGACGCAGCTGGCTTTCGGCGATCGGCTCCGGCACAAAGGCTAATGGGTGATCCGGGGCGATGGCAAAAGCCCAGCGAATCGCGCCAATCTCCGTGTAATCAAT;3521
01;03;GCCGCCGCC;9;359920;359928;03;07;ACCACCACC;9;360684;360692;>GTCCAGCAGCGTGTCGGGCGCGCCGATGGCGATATTTGCCTGATTATTAATAATCGCATCCCAGACGCCGTTATACACTTCGGTCGTCACGGTAATCTGGCAGGTAGGAAACTGCTTTTTCAGCACCTGTAATAAGCGCGCGGTGTGTTTGGGCGTATAAAGCAGCTGATTAATACAAATGCGCACACGCGCTTCTATGCCCTGCGAAATAGTATCGATACTGCGTTTAATGGCGTGAAAATCATTCAGCAGGTCGGTAGCTTTGCGGAAAAAATAACGCCCGGACTCCGTTAACTCAATGCTGCGGGTACTGCGAGTGAACAGCACCACATCCAGCCCTGTTTCCATACGTTTAATGGTGTAGCTAATGGCGGAAGTGGTTAAACCCAACTCTTCTGCGGCTTTACTGAAGCTGCCAAAACGCGCAGCGGTAGTAAATGCCAACAGATTCTCTTCGGTAAAAATTGAGTTCATCGACTCGCTCCCGCCATTTTCGATTCTGAATTTCTCCAGCCATGACTGTAGAGGTATCCATTAAAGATGGATAATCATTTTTGAATAACTTTTAATACCCGTCGCTTTTGGTCGTCGCTTCGCTTAATTTTTGTCCGCCGTATTCTGAAATTATCCCCACGCAGTTACCCGCCAGAAAACCCAGTAATGTCACCGTCCAGTTCATCCCGCTGGCAAAAAATAGCGTCATGCCGAGAAAGCCTCCGGGAATAAAAGACAGTAACCAGAAACGCCCTTGCCAG;755
03;07;ACCACCACC;9;360684;360692;09;25;AGCAGCAGC;9;364232;364240;>GCCGAGAAGGGTACAGTCGTAATCACGCTCGCCCAGAACGCGGACAGTCCACTCACCGGGGCCAGCCAACCGGCAGCCAGCGCGGCGAAAAACGCCCACACCATCCCGGAATAATTAACCGCCAGGCTTTTGATAAACCCCGATTTACCGCCGCCTGCGGCATAAAAACTGCAAAAGGCGACGAAGCCAATGGTTCCTAATAATTCCCATCCCTGAGAGAGCCCGACATGTGAAGACACTAACTGCCAAAGCCCTGCACAAATACCGACGGTGACACCCGTTGCCGTGAGTCCGTTCATCTTGTTCCCCTCTGGTTAGACATGGACGAAAGCTACTCTTACATGTGCAGACTATAGAGAAATAAAACCTGATTGAGTGAAAGGGTATCGGGTCAAAGAAACAAATATTGCACTACCGCACACGGCGAAAAGATTGTTGAACATCATTCAACAAAAAGGCGAAATACGGCGAATTAAATTTAAGCGGGTTCTTTTATCAGATTATCGTTGCTATTCTCAATTCATCGAAAACAGCCACAAAAACCAGGTGAATGTGAATGACTATAAAAAATCTACCTGCAGACTATTTATTGGCTGCGCAACAGGGGGATATCGATAAAGTAAAAATCTGCCTTGCGCTGGGTGTCGATATTAATACCTGCGATCGTCAGGGGAAAACGGCAATTACGCTGGCAAGTTTATATCAGCAATATGCTTGCGTTCAGGCATTAATTGACGCCGGAGCGAATATTAATAAACAAGATCATACCTGTTTAAATCCTTTTTTAATTAGCTGTCTGAACGATGATTTAACGCTACTACGAATTATTTTACCGGCTAAACCCGATCTTAATTGCGTAACCCGTTTTGGCGGTGTCGGCCTGACGCCTGCCTGTGAAAAAGGCCATTTAAGTATTGTAAAAGAGCTTTTGGCGCATACGGAGATTAACGTTAACCAGACCAACCATGTTGGCTGGACGCCGCTACTGGAAGCGATTGTGCTTAATGATGGCGGGATTAAACAGCAGGCGATTGTCCAGTTATTACTGGAACACGGTGCCAGCCCGCATCTGACGGATAAATATGGCAAAACACCGCTGGAACTGGCGCGAGAACGGGGCTTTGAAGAGATTGCGCAGTTACTGATTGCCGCAGGCGCATAAACCGGGAGGCTTGCTATCAACACACCAGAAAGACGGTGTGTGTGGGCGCTAACTGCGGATGCTGATTTTCTGGCGCAGCGGGGGCAAGGACAGGTTGAACAGGTCTTTGCCAGAGCGGTAAATATCGCACTCCCGGCTCGCCAGCAGTTGCTGACGCTGCTTTGTGAAGAGTACGACAATGCGCCAAACAGTTGTCGGTTGGCACTCACTCACTTTAATGGTCTGTTCCGGCATGGTGATAAGGTTCAGTTTGACGATCAAGGCATTACGGTTGGTCAACATCTTCATATAGAGATGAGTCATTGCCAGCGTTGGCTGTCCCCAACCTTGCAAATGACCGCTCTGAATTTTCACCTTATCGCCTGGCAACAGTGGCACGACATTATTCATCAGCACCTGGGGGAAAATGAAACCCTGTTTAATTATCGCGGCGATAATCCGTTTTATCAGGCGTTAAATAAAGAACTACATATTAAACGACGGGCAGTTATTCAGGCCGTAAACGATAAACAAAATATCGCCGTAGCGGTCGCCAGTATGATGGGCTTAGGGATTGGCCTTACGCCATCAGCCGACGATTATTTAACAGGTCTGGCGCTTATTTTATTTCTTCCCGGACATCCGGCGGAAAAATACAAAGAGGAATTTTATCTCGGTCTGCAACGCGGCAGAAATAATACCACGTTATTAAGTGCCATCACGCTGGAAGCCGCATTACAACAACGCTGCCGGGAAAATATTCATCGTTTTATTCACAACATTATTTATGACATCCCTGGGAACGCAACTCAGGCAATAGAAAAAATTAAACATATTGGCTCCAGTTCCGGCTGCGACATGCTGTATGGCATGGCCGATGGTTGTGCGCTGAGTCAAACCTACGGAGGGAATTATGTCAGTTAAAATAGTCATTAAACCGAATACCTATTTTGATTCTGTCTCGCTGATGTCTATCTCCACGCGTGCAAATAAACTCGACGGCGTCGAGCAGGCATTTGTGGCGATGGCGACCGAAATGAACAAAGGCGTGTTGAAGAATTTAGGACTGCTGACGCCGGAGCTGGAGCAGGCGAAAAACGGCGACCTGATGATTGTCATCAATGGTAAATCGGGTGTGGACAACGAGCAGTTGCTGGCGGAGATTGAAGAACTGTTCAACACCAAAGCGCAAAGCGGCTCGCACGAGGCGCGTTACGCCACTATTGCCAGCGCCAAAAAGCATATCCCGGAAAGTAACCTGGCAGTGATTTCGGTCAACGGTCTGTTTGCCGCTCGCGAAGCGCGTCAGGCGCTGCAAAATGACCTCAACGTGATGCTGTTTTCCGATAATGTCTCAGTTGAAGATGAACTGGCGCTCAAACAGTTGGCCCATGAAAAAGGGCTGCTGATGATGGGGCCAGACTGCGGCACGGCGATTATCAACGGCGCGGCGCTCTGCTTTGGTAACGCCGTGCGTCGCGGCAACATCGGTATTGTTGGCGCATCTGGCACCGGCAGCCAGGAATTGAGCGTCCGTATCCATGAATTTGGTGGCGGCGTTTCACAACTGATCGGCACCGGCGGGCGCGACCTGAGCGAGAAAATCGGTGGCCTGATGATGCTCGATGCCATCGGGATGCTGGAAAACGATCCGCAAACTGAAATCATTGTGCTTATCTCCAAACCGCCTGCGCCTGCGGTGGCCCGCAAAGTGCTGGAACGCGCACGCGCCTGCCGCAAGCCAGTGGTGGCCTGCTTCCTCGGTCGTGGCGAAACGCCAGTGGATGAGCAGGGGCTACAGTTTGCTCGCGGCAGCAAAGAGGCGGCATTGAAAGCGGTGATGCTCTCCGGCGTGAAACAAGAACATCTCGACCTGCATACGCTTAACCAGCCGTTGATTGCGGATGTGCGTGCGCGTCTGCAACCGCAGCAGAAATACATTCGTGGTCTGTTCTGCGGCGGTACGCTGTGTGACGAAACCCTGTTCGCGGTGATGGAAAAACATGGCGATGTCTACAGCAATATCCAGCCCGATCCTGAATTCCGCCTGCAAGATATCAACCGCAGCATCAAACACACCTTCCTCGACTTTGGCGATGATGACTTCACCAACGGCAAGCCGCATCCAATGATTGACCCGACCAACCGTATCAGCCGCGTGATCGAAGAAGCGCGCGATCCAGAAGTGGCGGTGATCGTGATGGATTTTGTTCTCGGATTTGGATCGCATGAAGATCCGGTCGGTTCCACCATCGAGGCGATCAAAGAAGCGAAAGCGATCGCCGCTGCCGAAGGACGCGAGTTGATCATTCTCGCCTATGTGCTGGGCACCGATCTCGATACGCCATCATTAGAACAACAAAGCCAGATGCTGCTTGATGCCGGAGTGATTCTGGCG;3539
09;25;AGCAGCAGC;9;364232;364240;02;05;GGCGGCGGC;9;366442;366450;>ACCAATACCGGATTGCTGGCGCGTGAATTTATCTGCAAAGGGGAGGAAGCCTGATGAGCCAGTCACTGTTTAGCCAACCGTTGAACGTTATTAACGTCGGTATCGCCATGTTTAGCGATGATCTGAAAAAGCAGCATGTAGAAGTGACCCAACTCGACTGGACGCCGCCGGGGCAGGGCAATATGCAGGTGGTGCAGGCACTGGACAACATTGCCGATTCGCCACTGGCGGACAAAATCGCCTCCGCGAATCAGCAGGCGCTGGAGCGCATTATCCAGTCGCATCCGGTGCTGATTGGTTTTGATCAGGCGATTAACGTGGTGCCGGGCATGACGGCGAAAACCATTCTTCACGCCGGGCCGCCGGTCACCTGGGAAAAAATGTGCGGCGCGATGAAAGGCGCGGTCACCGGAGCGCTGGTGTTTGAAGGACTGGCGAAAGATCTCGACGAGGCGGCTGAGCTGGCGGCTTCCGGGGAGATCACCTTCTCGCCGTGCCACGAACACGACTGTGTGGGATCGATGGCGGGCGTCACCTCGGCCTCGATGTTTATGCACATCGTGAAAAACAAAACCTATGGCAACATCGCTTATACCAACATGAGCGAGCAGATGGCGAAGATTTTGCGTATGGGCGCTAACGACCAGAGCGTGATCGACCGCCTCAACTGGATGCGCGATGTGCAGGGACCCATGCTGCGCGACGCGATGAAAATTATCGGCGAAATCGATCTGCGCTTAATGCTGGCGCAGGCGCTGCATATGGGCGATGAATGCCATAACCGCAATAACGCCGGGACGACGTTGCTGATTCAGGCGCTGACGCCAGGGATTATTCAGGCGGGCTATTCCGTCGAACAACAGCGGGAAGTGTTTGAGTTTGTCGCCAGCTGCGACTACTTCTCCGGCCCGACGTGGATGGCGATGTGTAAAGCGGCGATGGATGCGGCGCACGGCATTGAATACAGCACTGTGGTCACCACCATGGCGCGTAACGGCGTCGAGTTCGGCCTGCGGGTCAGCGGATTACCGGGGCAATGGTTTACCGGTCCGGCGCAGCAGGTGATCGGGCCGATGTTTGCCGGTTATAAGCCGGAAGATTCGGGGCTGGATATCGGCGACAGCGCCATCACTGAAACCTACGGCATTGGCGGATTTGCCATGGCGACCGCGCCTGCAATCGTCGCGCTGGTGGGCGGTACGGTGGAAGAGGCTATCGATTTCTCCCGCCAGATGCGTGAAATCACTCTCGGTGAAAACCCCAACGTCACCATTCCGCTGCTCGGTTTTATGGGCGTGCCGTCGGCAATCGACATCACCCGCGTGGGCAGCAGCGGCATTCTGCCGGTGATCAACACCGCCATTGCCCATAAAGATGCGGGCATCGGCATGATTGGCGCGGGCATTGTGCATCCACCCTTCGCCTGCTTCGAGAAAGCCATTTTTGGCTGGTGCGAACGTTACGGCGTCTGATCTGTAAAGTGCGCGTTGTTTCTGCCGGATGCGGCGTGAACGCCTTATCCGGCCTACGAGTGGCGCAAGAATCTGTAGGCCTGATAAGCGTAGCGCATCAGGCAGTCTGGCGTTGGTCATAACCCCATCACCCTCTGTCGCGGACATAACAACATGAAAGAACTTGTGGTCGTTGCCATTGGTGGCAACAGCATTATCAAAGATAACGCCAGCCAGTCGATTGAGCATCAGGCGGAGGCGGTGAAAGCCGTGGCCGATACGGTGCTGGAAATGCTGGCTTCCGATTACGACATTGTGCTGACCCATGGCAACGGGCCGCAGGTCGGGCTGGATTTACGCCGCGCGGAGATTGCCCACGAGCGCGAAGGGCTGCCCTTAACGCCGCTGGCGAACTGTGTGGCGGATACGCAAGGTGGCATTGGCTATCTGATCCAGCAGGCGCTGAACAACCGACTGGCGCGTCACGGCGAGAAAAAAGCCGTCACCGTGGTGACTCAGGTAGAAGTGGATAAAAACGATCCGGGGTTTGCCCATCCCATCAAACCCATTGGCGCATTCTTTAGTGAAAGCCAGCGTGACGAACTACAAAAGGCAAACCCTGACTGGCGTTTTGTTGAAGATGCCGGACGGGGCTATCGCCGCGTGGTCGCCTCGCCGGAACCGAAACGTATTGTCGAAGCACCTGCCATTAAGGCGCTGATCCAACAAGGCTTTGTGGTGATTGGCGCG;2201
02;05;GGCGGCGGC;9;366442;366450;09;26;GCAGCAGCA;9;366609;366617;>GGAATTCCGGTAGTGCGTACTGACGCGGGGGATTACCAAAGCGTGGACGCGGTTATCGACAAAGATCTCTCTACCGCGCTACTGGCTCGCGAAATTCACGCCGACATTCTGGTGATCACCACTGGCGTCGAAAAAGTGTGTATTCACTTTGGCAAACC;158
09;26;GCAGCAGCA;9;366609;366617;01;01;CCGCCGCCG;9;366881;366889;>GGCGCTGGATCGCGTAGATATTGCCACCATGACCCGCTATATGCAGGAAGGGCATTTCCCACCTGGCAGCATGTTGCCAAAAATCATCGCCAGCCTGACGTTCCTGGAACAAGGCGGCAAAGAAGTGATTATCACCACGCCGGAATGCCTGCCTGCGGCGCTACGCGGCGAAACGGGCACCCATATTATTAAAACCTAAGGACGTAAGATGAAAGAAAACAATAGCCGCCGTGAATTTCTGAGCCAGAGCGGTAAGATGGTCA;263
01;01;CCGCCGCCG;9;366881;366889;10;30;TGCTGCTGCTGC;12;371911;371922;>CGCTGTTTGGTCCCTCAGTGCCGCTCGCCCATGCGGGGGTAGCTGGCACCCTAAACTGCGAAGCGAACAACACCATGAAAATCACTGACCCGTATTACTATCTCGATAACGTGCTGCTGGAAACCGGTTTTGACTACGAAAATGGCGTGGCGGTGCAGACCCGCACGGCGCGCCAGACTGTGGAAATTCAGAACGGTAAAATTGTTGCCCTGCGCGAGAACAAGCAGCATCCGGACGCCACGCTGCCGCACTATGACGCTGGCGGTAAGCTTATGTTGCCCACTACTCGCGACATGCATATTCATCTCGACAAAACCTTTTACGGCGGACCGTGGCGCTCACTCAATCGCCCTGCAGGCACCACCATCCAGGACATGATTAAGCTCGAGCAAAAAATGCTGCCGGAACTGCAACCCTACACTCAGGAGCGGGCAGAAAAACTGATCGATTTATTGCAGTCGAAAGGCACCACCATTGCCCGCAGCCACTGCAATATCGAACCGGTTTCCGGCCTGAAAAATCTGCAAAATTTGCAGGCGGTGCTGGCGCGACGTCAGGCGGGCTTCGAGTGTGAAATCGTCGCCTTCCCGCAGCACGGTTTGCTGCTGTCGAAATCGGAACCCTTAATGCGCGAAGCGATGCAGGCGGGGGCGCATTACGTCGGCGGGCTGGACCCGACCAGTGTTGATGGCGCGATGGAAAAATCCCTCGACACCATGTTCCAGATTGCACTGGACTACGACAAAGGCGTCGATATTCACCTGCACGAAACCACTCCGGCAGGCGTAGCGGCCATCAATTATATGGTTGAAACAGTGGAGAAAACGCCGCAACTGAAGGGCAAGCTGACCATCAGCCACGCCTTTGCGCTGGCAACGCTCAATGAGCAACAGGTAGATGAACTGGCGCACCGGATGGCGGCGCAGCAAATTTCTATCGCCTCGACGGTGCCGATTGGCACGTTGCATATGCCGCTCAAACAACTGCACGACAAAGGCGTAAAAGTGATGACCGGCACCGACAGCGTTATCGACCACTGGTCGCCTTACGGCCTGGGCGACATGCTGGAAAAAGCCAATCTCTACGCGCAGCTCTATATTCGTCCTAACGAACAGAATTTGTCCCGTTCGCTGTTTTTAGCCACTGGCGATGTATTGCCGCTCAACGAAAAAGGCGAGCGTGTGTGGCCTAAAGCGCAGGATGACGCCAGCTTTGTGCTGGTGGACGCCTCCTGTTCCGCCGAGGCGGTGGCGCGTATCTCGCCGAGAACGGCGACGTTCCATAAAGGGCAACTGGTGTGGGGGAGTGTGGCAGGTTGATACGAACTTGATATGTCTGCAACGGTGAACAGTAAGAGATTTAAGCCCCAGGGAGTGGGGCATCAATGGTTTGCTAATGAATGATCCTGAACTTTATAATCTCCGGGCATAATTTCCAGGGGATTATTTGAGAGAAATACACAAAAGTGAGTTTTAACAAAGGTATTTATCAAGCCATAAATGTGACCTGCTTCGGATAAAAAGATTAAACATAGAAAAACCAATGATCCTCTTGCTGATGGTTATCAACAGTAATTAAGATGTGATTTGTTTTTCCGTAATCGCGAAAATATTCTCATGACCATAAAAGAAAAAATCTCACAAAAATATCCCCATGCTTCCTTTTGTACTTTTGGCGATTCAGCAGCGTTGGCCGATCACCTCGCAACGTTGATTGCGACTGGTGTTAAAACAGCTTCCTGTGGTTCGCTGGCGGGATGTATTGAAGACAACGCATTTCCGATGATTGGGGAGTATAAGATTGTAGAAAATAGCCGTGGTGAGCCTGTCTGTGTTATCAGAGTAATTGGCCTGCATTTACTGCGCTTTTCTGATGTCACCGCGGAGCTTGCCCGTAAGGAAGGTGAAGGTGACCTCAGTCTTGAATATTGGCGTAATGAACACCGTCGTTTTTTCCAGGCAGAAGGATGCTATTCACCCGAAATGGACGTTATCTTTGAAGAATATGCCCTTATTGACGTTGTGTAGATAACTATTTTTCTACGCGAAATAAGCTCACAAACATAAAGTATCGCTAATTTTGTTTATTTTGCTATTTTTTACGTGATGATTGTCACACTTATTGTTACTGCCCGTTTTGTCCATATTTATAACCAAATTTTTAATAGCTGCCTGAAATAGGGCTGTTTATTCTGCATAAAAATATTCGAAAATTCTTATTCTCTCCAGCGCGCTAATTTGGGCGAACACTTCCTGACTACCCTGCAATGAGGCTGAAATGATGAATAAACGTTTTGTTATCAATATGGTGTCTTCGCTGTTATTAGGCGCTGCGCTAATTTCTGCGCCGCTCCAGGCCGCGGAAAAAGTCGTGGTGAATATCTCTAAAGTCGATGGTATGCCGTGGTTTAATCGCATGGGCGAAGGTGTGGTTGAGGCGGGTAAAGCCTTTGGTGTTAATGCGTCACAGGTGGGGCCTTCAAGTACTGATGCTCCACAACAAGTTAAAATTATTGAGGATTTAATCGCCCGTAAGGTTAATGCAATTACAATTGTGCCAAACGATGCCAACGTGCTGGAACCGGTATTCAAAAAAGCGCGAGATGCCGGAATTGTGGTTCTGACCAACGAATCCCCCGGTCAGCCAAGTGCTAACTGGGATATCGAAATCATTGATAACGAAAAATTTGCCGCTGAATATGTTGAGCATATGGCGAAACGCATGGGTGGCAAGGGCGGCTATGTGATTTACGTGGGTAGTTTGACCGTGCCGCAGCATAACTTATGGGCTGACTTGCTGGTGAAATACCAGAAAGAGCATTACCCGGATATGCATGAAGTTACCCGCCGCATGCCGGTTGCCGAGAGTGTGGATGACTCACGTCGTACTACACTGGACCTGATGAAAACCTATCCTGACTTGAAAGCGGTTGTCTCCTTTGGTTCAAACGGTCCGATTGGCGCGGGACGTGCAGTGAAAGAGAAACGGGCGAAAAATAAAGTCGCAGTCTATGGCATGATGATCCCTTCACAGGCGGCATCACTGATTAAAAGTGGTGATATCACCGAAGGGATTACTTACGATCCGGCCTCTGCAGGTTACGCACTCGCGGCCGTCGCCAGCACGTTGCTGAAGGGTGAAGAGATCAAACCTGGATTAGAAATGCAGAATCTGGGTAAGGCCGACGTAGATATGGATAAGCGAATTATCCGTTTCCATAAGGTATTACTGGTCAACAAAGACAATATCGACTCACTTTATTAATCCATTTCTTCGGGGCGAAAGCCCCGATTCTTATTGCCAGGGGATGTTATGGAAACCTTCCTTTCCCTTCGTCATATCAACAAAACGTTTCATGCCACGCGAGCGCTGCGCGATGTTTCTCTCGACTTTATGTCGGGTGAAGTGCACTGTCTTGCCGGGCAAAACGGCTGTGGTAAATCGACGTTGATTAAAATTATGTCCGGTGTTTATCGCCCGGATGAGGGAGCGGAAATTACGCTTGGTGGGAAAAACTGGTCAAAGCTGACACCCGCCGCTTCGGTGGCGCAGGGGATTCAGGTGATTTATCAGGACCTCTCTTTATTTCCTAACCTGAGTGTCTGGGAGAATATCGCCGTGAATCACTATCACCACGGTCTGTTTGTTAACCGACGTCGTCTGCGTGAGGTGGCGCAGGCGGCAATGACCAGTATTAACGTCACATTGCCACTGGATACGCTCGTTTCTGAGCTTTCAATTGCCCGCTGTCAGCTGGTGGCAATTTGCCGTGCACTGGCGCAGGACGCACGGTTGATCGTGATGGATGAACCAACCGCTTCGCTGACCCATCAGGAAGTGCAAGGGTTATTACAGGTGGTGCATCAATTGCGGGAACGCGGGATCTGCGTGGTCTTCGTCAGTCATCGTCTGGAAGAAGTGATGGAAGTTTCCGACCGTATTTCAGTGCTGAAAGATGGTGAGCTGGTCGGGACCTTTCCGGCCGCAGAGATGACCACAAAACAACTCGGTTTTCTGATGACCGGCCAGGAGTTTGAATATCAGGTGCGAGAGTTGTGGCAGGGAAAATCCAGCACCCCGGTGCTGGAGGTGCGTAATTTAAGTCGTCATGGGGAATATCTAAATATTAACTTGCGGGTGGAAGCGGGCGAAGTGGTATCGATTGTTGGCCTGCTTGGTGCGGGGCGCACGGAATTATGTCTGAGTCTGTTTGGTATGACCCGACCGGATGCTGGCGAGATCCTCATCAACGGCCAGCTGGTTACACTGCATAGTAACCAGGACGCCATCCGCCACGGTATTGGTTATGTTTCGGAAGATCGCATGTCGCGCGGTTTGGTGATGGCGCAATCTATTGAAGACAACATCATTAGCACTGTTTTTCACAAGGTAAAAGATCGCTTCGGCTTTCTGAGTGAAGCTAAAGTGTGTGACCTGGTGGACAGGCTAATCAAGGCATTGACCATCAAAGTCTCTGATCCTCATCTCCCGGTGAATACGCTTTCTGGTGGTAACGCGCAGCGAGTATCGATCGCCAAATGGCTGGCGATTGGGCCACGACTGTTGATTCTCGATAGCCCGACAGTCGGTGTTGATATCGCCAACAAAGCAGGAATATACGGCATTATCAGCGATCTGGCGGCTCATGGCATTGCGGTATTGATGATCTGCGATGAAATTGAAGAAGCGTGGTATCAAAGCCACCGGATTTTGGTAATGCAAAAAGGTCAGATCACCCATAGCTTCCTGCCTGACAGCAGTTCTCAGGCCAGGATTGCGGAGGTGGTAAATGGCTGAACTGAAAAAACGCCATGAATTCTGGCTGGCATTACTGATTGTGGTGCTGTTTGTTGGCCTTGCCTGGCGCAGCGACGAGTTTCTGACATTCGGTAATTTGTACGATCTCGCCAATAACTATGCCATGTTGACTATTCTCGCCTGTGGTTTGTTTGTGGTGTTAATTTCCGGTGGGATTGATATTTCGTTTCCGGCAATGACCATCATTGCGCAATACGGCATGG;5021
10;30;TGCTGCTGCTGC;12;371911;371922;17;49;ATCATCATC;9;372030;372038;>AAAAAATTGGTGGCAACTTTGCTGTCGCGTTTGCCCTGGCGGGCGGCATCGGCATTTTACTTGGCTTAATTAACGCCTTACTGGTTAATCGCCTACGGGTGCCTTCT;107
17;49;ATCATCATC;9;372030;372038;17;51;CATCATCAT;9;372584;372592;>ACTATCTCGACGCTGAATATTTTTTATGGCCTGCTGTTATGGTTGAGTAAAGGTGTGTGGCTGTACGACTTTCCGCCGTGGTTTGAGCAGGGGGTAATGTTGTTCAAGTACACCGATGCTGATGGCTATGACTATGGCCTTGGTCTGCCGCTGATCGCCATGATTACGGTGGTGCTGCTGACAGCGTTTATCATGAATTTCACCAGTGTAGGGCGCAAAATTTATGCCCTTGGCGGGAACCGCGAATCAGCCAGTCGCATCGGCTTTAGTGTGCTGAAACTGCAACTTTTCGTCTATGGCTATATGGGATTGATGTCTGGTGCTGCGGGTGTAGTGCAGTCGTGGACGGTGATGACTGTCGCCCCCGATTCTCTTCTGGGTTATGAGCTGACAGTACTGGCTGCGGTGGTGCTTGGCGGCACTAGTTTGCTCGGCGGGCGCGGCACGTTAACCGGTACTTTGCTCGGCGTGGTGTTGTTGGCAGTGATGCAAAACGGGCTAAATTTATTGGGAGTCTCGTCTTACTGGCAAACATTGATCACCGG;545
17;51;CATCATCAT;9;372584;372592;13;37;AAGAAGAAG;9;376705;376713;>CGTTGCCAGCATTAGCGCCACGGCGTGGAGTCAGCATCAGAACCGGAGTCTGCTATGAAAAAATCGTGGCGTAATAACGTTGAGTTTTACTTGATCGGCCTGCTGGTGCTAACTGTTGCCGCCTTCAGCATTACTATGCCGGAGATTTTCTGGTCGATAAGTAATTTCCAGTCCGTCGCTTCGCAAATGCCCGTGCTGGGCATTCTGGCGTTGGCTATGGCGGTGACCATGCTTTGCGGTGGCATTAACTTGTCAATTATAGCCACTGCTAACGCCTGTTCACTGGTGATGGCGTGGGTGGCGACTCAGTATCCACCAGGTATTGCTACGGTTGTCGCTACGCTGCTGGCGGGCGCTGGCGCGGCGGTGATAATCGGTTTATGTAACGGCGTATTGATTGCTGGTATTCGAGTGTCGCCAATTCTTGCAACACTTGGGATGATGACGTTGCTCAAAGGGGTTAATATTCTGGTGACAGGCGGTAGCGCCATTGCCAATTATCCCTCATGGGTGCTGTGGTTGAATCATGCACAGTGGTTCGGTATTCCGCTACCGATGTGGTTGTTTACCGCAGTGGCGCTGGGGCTGTGGATATTGCTGGAGAAAACGCCGCTCGGTAAATCCATTTATCTGATTGGTTCTAACGAACGAGCAACACTTTACTCCGGTATTAACACTCGTCGGGTGCTGATATGGGTGTATGTCATTTCCGCCTTGCTTTGTGCGGTAGCGGCATTTTTGATGATGTCGAAACTCAACTCGGCTAAGGCCTCTTATGGCGAATCTTACTTGCTGGTGTCAATCCTCGCGGCAGTACTCGGCGGGGTTAATCCGGACGGCGGCAGCGGGCGGATAATTGGTATGGTGCTGGCGCTGTTTCTTCTGCAAATTATTGAAAGCGGCTTCAATATTCTCGGTATAAGCCCCTACCTGACGATGGCCTTATGGGGAACGTTGCTGCTCTGTTTCATTCAGGCTCGCGGCATGTTAGGGCTGGATCGGGTGGTTTAAATATTGGCTATATTCAATGGACGCGTTTTGCCGCGATGACATATCAGGCATCGCCAAATACACATAGCTAATCAGGAGTAAACACAATGAAGATCAAAGCTGTTGGTGCATATTCCGCTAAACAACCGCTTGAACCGATGGATATCACCCGGCGTGAACCGGGACCGCATGATGTCAAAATTGAAATCGCTTACTGTGGCGTCTGCCATTCCGATATCCACCAGGTCCGTTCCGAGTGGGCGGGGACGGTTTATCCCTGCGTGCCGGGCCATGAAATTGTAGGGCGCGTGGTAGCCGTTGGTGATCAGGTAGAAAAATATGCGCCGGGCGATCTGGTTGGTGTCGGCTGCATTGTCGACAGTTGTAAACATTGCGAAGAGTGTGAAGATGGGCTGGAAAACTACTGTGATCACATGACCGGAACCTATAACTCGCCGACACCGGATGAACCGGGCCATACTCTGGGCGGCTACTCACAACAGATCGTCGTTCATGAGCGATATGTTCTGCGTATTCGTCACCCGCAAGAGCAGCTGGCGGCGGTGGCTCCTTTATTGTGTGCAGGAATCACCACGTACTCGCCGCTACGCCACTGGCTGGCCGGGCCGGGTAAAAAAGTGGGCGTGGTCGGCATCGGCGGTCTGGGACATATGGGGATTAAACTGGCCCACGCGATGGGGGCGCATGTGGTGGCATTTACCACTTCTGAGTCAAAACGCGAAGCGGCAAAAGCCCTGGGGGCCGATGAAGTTGTTAACTCACGCAATGCCGATGAGATGGTGGCTCATGTGAAGAGTTTCGATTTCATTTTGAATACAGTAGCTGCGCCACATAATCTCGACGATTTTACCACCTTGCTGAAGCGCGATGGCACCATAACGCTGGTTGGTGCGCCTGCGACACCGCATAAATCGCCGGAAGTTTTCAACCTGATCATGAAACGCCGCGCGATAGCTGGTTCTATGATTGGCGGCATTCCAGAAACTCAGGAGATGCTCGATTTTTGCGCCGAACATGGCATCGTGGCTGATATAGAGATGATTCGGGCCGATCAAATTAATGAAGCCTATGAGCGAATGCTGCGTGGTGATGTGAAATATCGTTTTGTTATCGATAATCGCACACTAACAGACTGAAAAAATTAATAAACATCCTGTGGTTTAACATATTAACTTCGCTCCACTTAACTTTTTAGTTAAGGAGAGCGAAATAATATCAAAGTAGTGGTAAACCTATAGCGTAAATTCAGATTGTTAAATTAACTCCACTACTTTACACGTTAGTTATGAGCGATTTCTGATAGTGTCTGGTTTAATCAGAGCTTTATTATCTGCGACGTTTATTTTTATTTAAGAGAGCCACCTGCAAGTTGTTATTCCACCAGAGAGTGAATCGCAAAGCAGGTCATCATTTCATCTGTATATCTGTATGCCAAATGGCATTCCCCCTCCTTTTTCGCCGATATTTTGTTGTGAACGGCGGAGTTTCGCTTAAAAAAGCACCAGTAGTGGTTTCGCAGCTATATGGTGTATAAAAAATGTTCTCATACAGATGTTTTGTGAATGTGTGGGTTGACATTCATATGAAAAAAATCATAATTCCATCATGTTTGTGTGGGGTCTTTTCTGTATCTTACGCATCGCACTCAAGCCTGACAGAAAATATGCTGTAAGGCTCATATCAAAAACCGCCATTAGCTCATCAGGAAGAGCAGACGACAACCAGGATTGTTGTATGGTACGGGGTTCGAGGCCTCGATGGCGGTCCAACTTTTCAAAACTCTTCTGAATCAGATCCCCTTATTTTCATCCCTGCAAAGTGGAACATTGCCATTGTTTGGCTATTCAGGACGGGTCAGAGCAATGAAAAAAGCCCACACAGGGGAGAGTGGGCTGAAATGGGAAGCTAAAGACTCAAGTAAACTTATCGGAAATAAGGACCACGCATTACGGGGGCTATCATCGCCGATGGTCGGGATTCGGCAAATCAGGTTGATTACGTAGAGAGTAAATTATCTGCTCACCGCTGCGTCACCCCTTCGTAAATCAGGCGTAGCGCGAATACACCAATAATTGCACCAATAACCCGACTGGCAACGCGTTGCATACGCCCATAAGCACGACGCACTGCGGGCAAAGAAAACGCCTGACTAAGAAAGACTCGCCAGATAATTGATGCGAGCACAATCCCCGCCCAGGCCATTAAACGTGCCCATGTTGGTGTTTCGGCATTTAATGTTACTGAGAAAATACTGATAAAAAATAAAACGGTTTGCGGGTTAGAGAGATCGGTAATTAATCCACGGCGGAAAAAGACATACCAGGGGGCACTAATCGGTTGTTGTAGTGTGCTCATCTGCGGTGTTGACTGGCGGCGCATGCTACACCACGCAAACCATAAGAGATAAGCGCCGCCGACGATTCTGATAAGCGAAAAAATCTCCTCACACTGCGTAATTAGCGTTGCAAGACCAAACAAACCCAACCCGGAATAAAACGCATCGCCCAGCGCCACGCCCAGTCCGGTCAGCACCCCTGCGCGTCGACCGGAAGCCAGGCTGGTTTGTACTACCACAAAGAGATTGGCTCCCGGATTAAAAAAAGTAATCACGAACAGTCCTACGGTCAGATAAACGGCGTGCAAAGGATCCATAGTGATTTCATCCATAAATAAGTGAAGTAACTTCATCATATTTCTACCAAAAATAATCGGGTGCGAGAGAGATCACAAAGTGTCTTATTTCCGGTTACTGGCGTTTATGCCCTGACTGAACTAATTATTAATCAACCCAATAATGTGGGTGGGTGATAGTGTGATAACAACTCTGGAGCCGTAATATGAAAATAATCTCTAAAATGTTAGTCGGTGCGTTAGCGTTTGCCGTTACCAATGTCTATGCCGCAGAATTAATGACCAAAGCGGAATTTGAAAAGGTTGAATCGCAATATGAAAAAATAGGTGATATTTCAACCAGCAATGAAATGTCGACCGCAGATGCGAAAGAAGATTTGATCAAAAAAGCGGATGAAAAAGGGGCTGATGTGTTGGTGCTGACCTCTGGTCAAACTGACAATAAGATTCACGGCACGGCAAATATTTAT;4112
13;37;AAGAAGAAG;9;376705;376713;17;49;ATCATCATC;9;376762;376770;>TAATTCTGAAACCTATGTAAACATCCCCGATGCGTAAGTTTATCGGTG;48
17;49;ATCATCATC;9;376762;376770;01;03;GCCGCCGCC;9;376828;376836;>TATTGAAATTTATGCCGGATAAAGCGTTCGCGCTGCATTCGGCAGTTCAGTTTTTCA;57
01;03;GCCGCCGCC;9;376828;376836;02;04;CGGCGGCGG;9;381717;381725;>AGAAGGTCGTCCGGCTTATGCCTAAATAATTCGCCGCTGCTGTTTTATCGCCTTTAAATTTCTCCAGTGCCTGTTGTGGTGTCAGCAAGCGTGGAGCGGGAGTTTTCGCTGACTCGCGCGCCAGCTCCGGCAGTAGCAGCTGCAAAAATTGCGGCGTTAAATCCGGCGTCGGTTCCACACTTAAAAACAGCGCCAGTCGCTCCATCATATTGCGCAGTTCACGAATATTGCCCGGCCAGTCGTAGTGCACCAGCACGGTTTCGCTTGCCTGTAATCCCTGGCGTAATGCGGCAGAAAACGGGGCGGAGAGCGCTGCCAGAGACACTTTCAAAAAGCTTTCCGCCAGCGGCAGAATATCCGTCACCCGCTCGCGCAGTGGTGGCAATTGCAGACGCAAAATACTCAGCCGATAAAACAGATCACGGCGAAACTGCCCTTGCCGCATATCTTCTTCCAGATTGCAGTGAGTGGCGCTAATGACTCGCACATCCACCGGAACAGGCTGATGCCCGCCGACGCGGGTGACCTCTTTTTCTTCCAGCACCCGCAGCAGCCGAGTCTGCAACGGCAGCGGCATTTCGCCTATCTCGTCAAGAAACAGCGTGCCACCGTGGGCGATTTCGAACAGCCCGGCGCGACCTCCGCGTCGCGAGCCGGTGAACGCCCCTTCCTCATAGCCAAACAGCTCTGCTTCCAGCAACGATTCGGCAATCGCCCCGCAGTTGACGGCAACAAACGGATGCGACTTTTTGCCCTGTCGCGCATCGTGGCGGGCAAAATATTCCCGATGAATCGCCTGGGCCGCCAGCTCTTTGCCCGTCCCCGTTTCCCCCTCAATCAACACCGCTGCACTGGAGCGGGCATACAGCAAAATAGTCTGCCGCACCTGTTCCATCTGTGGTGATTGACCGAGCATATCGCCCAGCACGTAACGAGTACGCAGGGCGTTACGGGTGGCATCGTGAGTGTTATGGCGTAACGACATGCGCGTCATATCCAGCGCATCGCTGAATGCCTGGCGCACGGTGGCGGCGGAATAGATAAAAATTCCGGTCATTCCGGCTTCTTCTGCCAGATCGGTAATCAGCCCCGCACCGACCACCGCTTCGGTGCCGTTAGCTTTTAGCTCGTTAATCTGCCCGCGTGCGTCTTCCTCGGTAATGTAGCTACGTTGATCGAGGCGCAAATTAAAGGTTTTTTGAAACGCCACCAGTGCCGGAATAGTTTCCTAATAAGTGACAACGCCGATAGAAGAGGTGAGTTTTCCGGCTTTTGCCAGTGCCTGTAACACATCGTAGCCGCTCGGTTTAATCAAAATAACTGGCACTGACAGGCGGCTTTTCAGATACGCGCCGTTAGAGCCAGCGGCAATGATGGCGTCACAGCGTTCGCTTGCCAGTTTCTTGCGGATGTAGGTCACCGCTTTTTCAAAGCCAAGCTGAATAGGGGTGATATTCGCCAGGTGATCAAACTCGAGACTGATATCGCGAAACAGCTCGAACAGGCGCGTTACCGATACCGTCCAGATAACCGGTTTGTCGTCATTAAGCCGTGGTGGATGTGCCATAGCGCACCGCAAAGTTAAGAAACCGAATATTGGGTTTAGCCTTGTTTCATAATTGTTGCAATGAAACGCGGTGAAACATTGCCTGAAACGTTAACTGAAACGCATTTTTGCGGATTACTTCATGACTTTATCTCTAACAAATTGAAATTAAACATTTAATTTTATTCAGTCAATTGTGGCACACCCCTTGCTTTGTCTTTATCAACGCAAATAACAAGTTGATAACAAAGGATGGGCTATGTCTCTACACTCTCCAGGTAAAGCGTTTCGCGCTGCACTGTCTAAAGAAAATCCATTGCAGATTGTTGGCACCATTAACGCCAACCATGCGCTGTTGGCGCAGCGTGCCGGATATCAGGCAATTTATCTCTCCGGCGGTGGCGTGGCGGCAGGGTCGCTGGGGCTGCCCGATCTCGGTATTTCTACTCTTGATGACGTGCTGACAGATATTCGCCGTATCACCGACGTTTGTTCGCTGCCGCTGCTGGTGGATGCGGATATCGGTTTTGGTTCTTCTGCTTTTAACGTGGCGCGCACCGTGAAATCGATGATTAAAGCCGGTGCGGCAGGATTGCATATTGAAGATCAGGTTGGTGCGAAACGCTGCGGTCATCGCCCGAACAAAGCGATCGTCTCGAAAGAGGAGATGGTGGATCGGATCCGCGCGGCGGTGGATGCGAAAACCGATCCTGATTTTGTGATCATGGCGCGCACCGATGCGCTGGCGGTAGAGGGGCTGGACGCCGCGATCGAGCGTGCGCAGGCCTATGTTGAAGCGGGTGCCGAGATGTTGTTCCCGGAGGCGATTACCGAACTCGCCATGTACCGCCAGTTTGCCGATGCGGTGCAGGTGCCGATCCTCGCTAACATTACCGAATTTGGTGCCACGCCGCTGTTTACTACCGATGAATTACGCAGTGCCCATGTTGCAATGGCGCTGTACCCGCTTTCAGCGTTCCGTGCCATGAACCGCGCCGCTGAACATGTCTACAACGTCCTGCGTCAGGAAGGCACGCAGAAAAGCGTCATCGACACCATGCAGACCCGCAACGAGCTGTACGAAAGCATCAACTACTACCAGTACGAAGAGAAGCTCGACGACCTGTTTGCCCGTAACCAGGCGAAATAAAACACAACGAAAAATATCTCGACCCTACAAATGACGAGGACAACATGAGCGACACAACGATCCTGCAAAACAGTACCCATGTCATTAAACCGAAAAAATCGGTGGCGCTTTCTGGCGTTCCGGCGGGCAATACGGCGCTCTGCACCGTGGGTAAAAGTGGCAATGACTTGCATTACCGTGGCTACGATATTCTTGATCTGGCGGCACATTGCGAATTTGAAGAAGTGGCGCATCTGCTGATCCACGGCAAACTGCCGACCCGTGACGAACTTGCCGCCTACAAAACGAAACTGAAAGCCCTGCGCGGTTTACCGGCTAACGTGCGTACTGTGCTGGAAGCCTTACCAGCGGCGTCGCACCCGATGGATGTTATGCGCACCGGCGTTTCCGCGCTCGGCTGCACACTGCCGGAAAAAGAGGGGCACACTGTATCTGGTGCGCGGGATATTGCCGACAAACTGCTGGCGTCACTTAGCTCGATTCTTCTCTACTGGTATCACTACAGCCATAACGGCGAACGCATCCAGCCGGAAACTGATGACGACTCTATCGGCGGTCACTTCCTGCATCTGCTGCACGGCGAAAAGCCGTCGCCAAGCTGGGAAAAGGCGATGCATATCTCGCTGGTGCTGTACGCCGAACACGAGTTTAACGCTTCCACCTTTACCAGCCGGGTGATTGCGGGCACTGGCTCTGATATGTATTCCGCGATTATTGGCGCGATTGGCGCACTGCGCGGACCGAAACACGGCGGGGCGAATGAAGTGTCGCTGGAGATCCAGCAACGCTACGAAACGCCGGACGAAGCCGAAGCAGATATCCGCAAGCGGGTGGAAAACAAAGAAGTGGTCATTGGTTTTGGGCATCCGGTTTATACCATCGCCGACCCGCGCCACCAGGTGATCAAACGCGTGGCAAAGCAGCTCTCGCAGGAAGGCGGCTCGCTGAAGATGTACAACATCGCCGATCGCCTGGAAACAGTGATGTGGGAGAGCAAAAAGATGTTCCCCAATCTCGACTGGTTCTCCGCTGTTTCCTACAACATGATGGGTGTTCCCACCGAGATGTTCACACCACTGTTTGTTATCGCCCGCGTCACCGGCTGGGCGGCGCACATTATCGAACAACGTCAGGACAACAAAATTATCCGTCCTTCCGCCAATTATGTTGGACCGGAAGACCGCCAGTTTGTCGCGCTGGATAAGCGCCAGTAAACCTCTACGAATAACAATAAGGAAACGTACCCAATGTCAGCTCAAATCAACAACATTCGCCCGGAATTTGATCGTGAAATCGTTGATATCGTCGATTACGTGATGAACTACGAAATCAGCTCCAGAGTAGCCTACGACACCGCACATTACTGCCTGCTCGACACGCTCGGCTGCGGTCTTGAAGCTCTCGAATACCCAGCCTGTAAAAAACTGCTGGGGCCAATTGTCCCCGGCACCGTCGTCCCCAACGGCGTGCGCGTCCCCGGAACTCAGTTCCAGCTCGACCCCGTCCAGGCGGCATTTAACATCGGCGCGATGATCCGCTGGCTCGATTTCAACGATACCTGGCTGGCGGCGGAGTGGGGGCATCCTTCCGACAACCTCGGCGGCATTCTGGCAACGGCGGACTGGCTTTCGCGCAACGCGATCGCCAGCGGCAAAGCGCCGTTGACCATGAAACAGGTGCTGACCGGAATGATCAAAGCCCATGAAATTCAGGGCTGCATCGCGCTGGAAAACTCCTTTAACCGCGTTGGTCTCGACCACGTTCTGTTAGTGAAAGTGGCTTCCACCGCCGTGGTCGCCGAAATGCTCGGCCTGACCCGCGAGGAAATTCTCAACGCCGTTTCGCTGGCATGGGTAGACGGACAGTCGCTGCGCACTTATCGTCATGCACCGAACACCGGTACGCGTAAATCCTGGGCGGCGGGCGATGCCACGTCCCGCGCGGTACGTCTGGCGCTGATGGCGAAAACGGGCGAAATGGGTTACCCGTCAGCTCTGACCGCGCCGGTGTGGGGTTTCTACGACGTCTCCTTTAAAGGTGAGTCGTTCCGCTTCCAGCGCCCGTACGGTTCTTACGTCATGGAAAATGTGCTGTTCAAAATCTCCTTTCCGGCGGAGTTCCACTCCCAGACGGCAGTTGAAGCAGCGATGACGCTCTATGAACAGATGCAGGCAGCAGGCAAAA;4880
02;04;CGGCGGCGG;9;381717;381725;04;11;GTGGTGGTG;9;382037;382045;>ATATCGAAAAAGTGACCATTCGCACCCACGAAGCCTGTATTCGCATCATCGACAAAAAAGGGCCGCTCAATAACCCGGCTGACCGCGACCACTGCATTCAGTACATGGTGGCGATCCCGCTGCTGTTCGGGCGCTTAACGGCGGCAGATTACGAGGACAACGTTGCGCAAGATAAACGCATTGACGCCCTGCGCGAGAAGATCAATTGCTTTGAAGATCCGGCATTTACTGCTGACTACCACGACCCGGAAAAACGCGCCATCGCCAATGCCATTACCCTTGAGTTCACCGACGGCACGCGCTTTGAAGAA;311
04;11;GTGGTGGTG;9;382037;382045;09;27;CAGCAGCAG;9;382142;382150;>GAGTACCCCATTGGTCATGCTCGCCGCCGTCAGGATGGCATTCCGAAACTGGTCGATAAATTCAAAATCAATCTCGCGCGCCAGTTCCCGACTCGC;96
09;27;CAGCAGCAG;9;382142;382150;07;20;CGACGACGA;9;383638;383646;>CGCATTCTGGAGGTTTCTCTCGACAGAACTCGCCTGGAACAGATGCCGGTCAATGAGTATCTCGACCTGTACGTCATTTAAGTAAACGGCGGTAAGGCGTAAGTTCAACAGGAGAGCATTATGTCTTTTAGCGAATTTTATCAGCGTTCGATTAACGAACCGGAGCAGTTCTGGGCCGAGCAGGCCCGGCGTATTGACTGGCAGACGCCCTTTACGCAAACGCTCGACCACAGCAACCCGCCGTTTGCCCGTTGGTTTTGTGAAGGCCGAACCAACTTGTGTCACAACGCTATCGATCGCTGGCTGGAGAAACAGCCAGAGGCGCTGGCATTGATTGCCGTCTCTTCGGAAACAGAGGAAGAGCGTACCTTTACCTTTCGTCAGCTGCATGACGAAGTGAACGCGGTGGCCTCAATGTTGCGTTCATTGGGGGTGCAGCGTGGCGATCGGGTGCTGGTGTATATGCCGATGATTGCCGAAGCGCATATTACTCTGCTGGCCTGCGCGCGTATTGGCGCTATTCACTCGGTGGTGTTTGGTGGATTTGCCTCGCACAGCGTGGCGGCGCGAATTGATGATGCTAAACCGGTGCTGATTGTCTCGGCTGATGCCGGAGCGCGCGGTGGCAAAATCATTCCCTATAAAAAATTACTCGACGATGCGATAAGTCAGGCGCAGCATCAGCCGCGCCACGTTTTACTGGTGGATCGCGGACTGGCGAAAATGGCGCGCGTCAGCGGGCGGGATGTCGATTTCGCGTCGTTGCGCCATCAACACATCGGTGCGCGGGTGCCGGTGGCGTGGCTGGAATCCAACGAAACCTCCTGCATTCTCTACACCTCCGGCACGACCGGCAAACCTAAAGGTGTGCAGCGTGATGTCGGCGGATATGCGGTGGCGCTGGCGACCTCGATGGACACCATTTTTGGCGGCAAAGCGGGCGGCGTGTTCTTTTGTGCTTCGGATATCGGCTGGGTGGTAGGGCATTCGTATATCGTTTACGCGCCGCTGCTGGCGGGGATGGCGACTATCGTTTACGAAGGATTGCCGACCTGGCCGGACTGCGGCGTGTGGTGGAAAATTGTCGAGAAATATCAGGTTAGCCGCATGTTCTCAGCGCCGACCGCCATTCGCGTGCTGAAAAAATTCCCTACCGCTGAAATTCGCAAACACGATCTTTCGTCGCTGGAAGTGCTCTATCTGGCTGGAGAACCGCTGGATGAGCCGACCGCCAGTTGGGTGAGCAATACGCTGGATGTGCCGGTCATCGACAACTACTGGCAGACCGAATCCGGCTGGCCGATTATGGCGATTGCTCGCGGTCTGGATGACAGGCCGACGCGTCTGGGAAGCCCCGGCGTGCCGATGTATGGCTATAACGTGCAGTTGCTCAATGAAGTCACCGGCGAACCGTGTGGCGTCAATGAGAAAGGGATGCTGGTAGTGGAGGGGCCATTGCCGCCAGGCTGTATTCAGACCATCTGGGG;1487
07;20;CGACGACGA;9;383638;383646;10;29;CTGCTGCTG;9;384776;384784;>CCGCTTTGTGAAGACGTACTGGTCGCTGTTTTCCCGTCCGGTGTACGCCACTTTTGACTGGGGCATCCGCGATGCTGACGGTTATCACTTTATTCTCGGGCGCACTGACGATGTGATTAACGTTGCCGGACATCGGCTGGGTACGCGTGAGATTGAAGAGAGTATCTCCAGTCATCCGGGCGTTGCCGAAGTGGCGGTGGTTGGGGTGAAAGATGCGCTGAAAGGGCAGGTGGCGGTGGCGTTTGTCATTCCGAAAGAGAGCGACAGTCTGGAAGACCGTGAGGTGGCGCACTTGCAAGAGAAGGCAATTATGGCGCTGGTAGACAGCCAGATTGGCAACTTTGGCCGCCCGGCGCACGTCTGGTTTGTCTCGCAATTGCCAAAAACGCGATCCGGAAAAATGCTGCGCCGCACGATCCAGGCGATTTGCGAAGGACGCGATCCTGGGGATCTGACGACCATTGATGATCCGGCGTCGTTGGATCAGATCCGCCAGGCGATGGAAGAGTAGGTCGGATAAGGCGCTCGCGCCGCATCCGACACCGTGCGCAGATGCCTGATGCGACGCTGACGCGTCTTATCATGCCTACAGGCCTGAACCGTAGGTCGGATAAGGCGCTCGCGCCGCATCCGACACCATGCGCAGATGCCTGATGCGACGCTGACGCGTCTTATCATGCCTACCCACTGTTTTTACACAGATAAGTTTCCCCCGCCTTTTTGCACTCATTCATATAAAAAATATATCCCCCTACGAAAACGATTGCTTTTTATCTTCAGATGAATAGAATGCGGCGGATTTTTTGGGTTTCAAACAGCAAAAAGGGGGAATTTCGTGTCGCAAGATAACAACTTTAGCCAGGGGCCAGTCCCGCAGTCGGCGCGGAAAGGGGTATTGGCATTGACGTTCGTCATGCTGGGATTAACCTTCTTTTCCGCCAGTATGTGGACCGGCGGCACTCTCGGAACCGGTCTTAGCTATCATGATTTCTTCCTCGCAGTTCTCATCGGTAATCTTCTCCTCGGTATTTACACTTCATTTCTTGGTTACATTGGCGCAAAAACCGGCCTGACCACCCATCTTCTTGCTCGCTTCTCGTTTGGTGTTAAAGGCTCATGGTTGCCTTCA;1129
10;29;CTGCTGCTG;9;384776;384784;10;29;CTGCTGCTG;9;385271;385279;>GGCGGCACCCAGGTTGGCTGGTTTGGCGTTGGCGTGGCGATGTTTTCTATTCCGGTGGGCAAGGCAACCGGGCTGGATATTAATTTGCTGATTGCCGTCTCCGGTTTACTGATGACCGTCACCGTCTTCTTTGGCATTTCGGCGCTGACGGTTCTTTCGGTGATTGCGGTTCCGGCTATCGCCTGCCTTGGCGGTTATTCCGTGTGGCTGGCCGTTAACGGCATGGGCGGCCTGGACGTATTAAAAGCGGTCGTTCCCGCACAACCGTTAGATTTCAATGTCGCGCTGGCGCTGGTTGTGGGGTCATTCATCAGTGCGGGTACGCTCACCGCTGACTTTGTCCGGTTTGGTCGCAATGCCAAACTGGCGGTGCTGGTGGCGATGGTGGCCTTTTTCCTCGGCAACTCGTTGATGTTTATTTTCGGTGCAGCGGGCGCTGCGGCACTGGGGATGGCGGATATCTCTGATGTGATGATTGCTCAGGGC;486
10;29;CTGCTGCTG;9;385271;385279;09;27;CAGCAGCAG;9;388184;388192;>CCTGCGATTGTGGTGCTGGGGCTGAATATCTGGACCACCAACGATAACGCGCTCTATGCGTCGGGTTTAGGTTTCGCCAACATTACCGGTATGTCGAGCAAAACCCTTTCGGTGATTAACGGTATTATCGGTACGGTCTGCGCATTATGGCTGTATAACAATTTTGTCGGCTGGTTGACCTTCCTTTCGGCAGCTATTCCTCCAGTGGGCGGCGTGATCATCGCTGATTATCTGATGAACCGTCGCCGCTATGAGCACTTTGCGACCACGCGTATGATGAGTGTCAATTGGGTGGCGATTCTGGCGGTCGCGCTGGGGATTGCCGCAGGCCACTGGTTACCGGGAATTGTTCCGGTCAACGCGGTATTAGGTGGCGCGCTGAGCTATCTGATCCTTAACCCGATTTTGAATCGTAAAACGACAGCAGCAATGACGCATGTGGAGGCTAACAGTGTCGAATAATGCTTTACAAACAATTATTAACGCCCAGTTACCCGGCAAAGAGGGGCTGTGGCAGATTCATCTTCACGACGGAAAAATCAGCGCCATTGATGCGCAATCCGGGGTGATGCCCGTAACTGAAAACAGCCTGGATGCCGAACAAGGTTTAGTTTTACCGCCGTTTGTGGAGCCGCATATTCACCTGGACACCACGCAAACCGCCGGACAACCGAACTGGAATCAGTCCGGCACGCTGTTTGAAGGCATTGAACGCTGGGCCGAGCGCAAAGCGTTATTAACTCATGACGATGTGAAACAACGCGCATGGCAAACGCTGAAATGGCAGATTGCCAACGGCATTCAGCATGTGCGTACCCATGTCGATGTCTCCGACGCAACGCTGACTGCGTTGAAAGCGATGCTGGAAGTGAAACAGGAAGTTGCGCCGTGGATTGATCTGCAAATCGTCGCCTTCCCGCAGGAAGGGATTTTGTCGTATCCCAACGGTGAAGCGCTGCTGGAAGAGGCGCTACGCTTAGGGGCAGATGTTGTTGGGGCGATTCCGCATTTTGAATTTACCCGTGAATACGGCGTGGAGTCGCTGCATAAAACCTTCGCCCTGGCGCAAAAATACGACCGTCTCATCGACGTTCACTGTGATGAGATCGATGACGAGCAGTCGCGCTTTGTCGAAACCGTTGCTGCCCTGGCGCACCGTGAAGGCATGGGCGCGCGAGTCACCGCCAGCCATACTACGGCAATGCACTCCTATAACGGGGCGTATACTTCGCGCCTGTTCCGTTTGCTGAAAATGTCCGGTATTAACTTTGTCGCCAACCCGTTGGTCAATATTCATCTGCAAGGACGTTTCGATACGTATCCAAAACGTCGCGGCATCACGCGCGTTAAAGAGATGCTGGAGTCCGGCATTAACGTCTGCTTTGGTCACGATGATGTCTTCGATCCGTGGTATCCGCTGGGAACGGCGAATATGCTGCAAGTGCTGCATATGGGGCTGCATGTTTGCCAGCTGATGGGCTACGGGCAGATTAACGACGGCCTGAATTTAATCACCCACCACAGCGCCAGGACGTTGAATTTGCAGGATTACGGCATTGCCGCCGGAAACAGCGCCAACCTGATTATCCTGCCGGCTGAAAATGGGTTTGATGCGCTGCGCCGTCAGGTTCCGGTACGTTATTCGGTACGTGGCGGCAAGGTGATTGCCAGCACACAACCGGCACAAACCACCGTATATCTGGAGCAGCCAGAAGCCATCGATTACAAACGGTAATCGGCTGGGTTACCGCGAGCGTAGTTTATGCCGGATGCGGCGTGAACACCTTATCCGGCCTACGTAGATCTCTGAAATTGTAGGCCTGATAAGCGGAGCGCATCAGGCAATTTTGCTTATTTAAACTGAAGACTCAACTTTAAAATCTTTGAAATAATATTGCTTATCCCGGTCGTTTATTTCGCGAATAACCCGACAAGGAACGCCAGCAGCCACGACGTTTGGTGGAATGTCTTTTGTGACGACACTACCCGCGCCAATAACAGAATTATCCCCGATGGTGACGCCTGGATTAATAACCACATGACTTCCGATCCAGACGTTATTGCCAATCGTTATCGGAAAAGAGTACATCTCTCCGTTTTTTCTCAATTCATGGTGTACCGGGTGTCCCGTAACGGAAAGAGTAACGTTGGGTGCAATCAGTACGTTATCACCGATCGTTACCGTGTAGTCGTCGACAATGGTTAAATTGAAATTTGCATAAAAATTGCGGCCTATATAGATGTTGGAACCGTAAGAGAAATAGACGGGGGGTTCTACCCAGGCGTTTTCCCCTACCGTGGCAAACATTTCTTTAATCAGACTTTCTCTTTTATCAACTTCTGATGGATGCGAGTGATTAAACTCATACATTAACGTTTTTCCACGAAGTCTTTTTTCAGGTAAGCCTTCGCACATATCGGTAAATAGCTTGCCTGCTTTTATTCTTTCTGTCATCGACATGTTCATTGCGATCATTCCGCCCTGATATGTTGGTCGGATAAGGCGCTCGCGCCGCATCCGACATTGATTGCTTAAGCGACTTCATTCACCTGACGACGCAGCAAGGAAAGCGGGCCGGGGCCGCTAAGCGTGAACACGGAAATTAAGGTGAAGCCCAGCGCCACCAGACCCAGTACCAGATAAGCGCCCTGGAAACCGATGCTTTCATACATATTGCCCGCCAGTACAGACATAAAAATCATCGCCAGTTGCTTAAAGAAGCAGAAACAGACCAGATAAATCGTCGCTGAAAAACGCACTTCAAACTGGCTGGTAATATATTTAAAGCAGCCCACCAGCAGGAACGGTACTTCAAACATATGCAGCGTTTTCAGAATAACCACTTCCAGCGCTGAGGTGGCGAACGATGAGCCAATAATACGTACAGACATAATAGTGCCAGC;2904
09;27;CAGCAGCAG;9;388184;388192;20;60;TTATTATTA;9;389111;389119;>GGCATTTTTCCCACCGATGCGATTAATGATCAGTGGCGCAAAGAACATAATCGAGGCATTAAGTAATTCGCCCATTGTCGTTACGTAGCCAAATACCCGCGTACCCTGTTCACCGGTAGCAAAAAACGAAGTAAAGAAATTAGCAAACTGTTGGTCAAAAACATCGTAGGTGCAGGAAACGCCAATAACATACAGTGACAAAAACCACAGTTTTGGCTGTCTGAACAGTTCCAGCGCCAGCTTAAGGCTAAATGCCGAATGGTTGGCACCTACCGCATTGGCAACCGTGGCTGAAGAGGGCGCATCCGTTTTGGCGAAAAAGAGTAAAACGGCGAGGATGAGTGCACAGCCAGAACCCAGCCAGAAAACAAACTGATTATTGATGGTGAACATGATGCCGACAATCGAGGCACACAGCGCCCAGCCAACACAGCCAAACATCCGCGCGCGACCAAATTCGAAATTACTGCGACGGCTGACTTTCTCGATAAATGCCTCTACTGCTGGCGCACCGGCGTTAAAACAAAAGCCAAGATAAATACCACCAACAATCGATCCTACTAAAATGTTGTATTGTAACAGTGGTCCGAAGATAAAAATAAAGAACGGCGCAAACATCACTAACATGCCGGTAATAATCCACAGCAGGTATTTGCGCAGCCCGAGTTTGTCAGAAAGCAGACCAAACAGCGGTTGGAATAATAGCGAGAACAGAGAAATAGCGGCAAAAATAATACCCGTATCACTTTTGCTGATATGGTTGATGTCATGTAGCCAAATCGGGAAAAACGGGAAGTAGGCCCCCATGATAAAAAAGTAAAAGAAAAAGAATAAACCGAACATCCAAAAGTTTGTGTTTTTTAAATAGTACATAATGGATTTCCTTACGCGAAATACGGGCAGACATGGCCTGCCCGG;918
20;60;TTATTATTA;9;389111;389119;12;34;GTTGTTGTT;9;389290;389298;>TTTTTGACACCAGACCAACTGGTAATGGTAGCGACCGGCGCTCAGCTGGAATTCCGCCGATACTGACGGGCTCCAGGAGTCGTCGCCACCAATCCCCATATGGAAACCGTCGATATTCAGCCATGTGCCTTCTTCCGCGTGCAGCAGATGGCGATGGCTGGTTTCCATCA;170
12;34;GTTGTTGTT;9;389290;389298;10;29;CTGCTGCTG;9;390314;390322;>GGCTGTAGCGGCTGATGTTGAACTGGAAGTCGCCGCGCCACTGGTGTGGGCCATAATTCAATTCGCGCGTCCCGCAGCGCAGACCGTTTTCGCTCGGGAAGACGTACGGGGTATACATGTCTGACAATGGCAGATCCCAGCGGTCAAAACAGGCTGCAGTAAGGCGGTCGGGATAGTTTTCTTGCGGCCCCAGGCCGAGCCAGTTTACCCGCTCTGAGACCTGCGCCAGCTGGCAGGTCAGGCCAATCCGCGCCGGATGCGGTGTATCGCTTGCCACCGCAACATCCACATTGATGACCATCTCACCGTGCCCATCAATCCGGTAGGTTTTCCGGCTGATAAATAAGGTTTTCCCCTGATGCTGCCACGCGTGGGCGGTCGTAATCAGCACCGCGTCGGCAAGTGTATCTGCCGTGCACTGCAACAACGCCGCTTCGGCCTGGTAATGGCCCGCCGCCTTCCAGCGTTCGACCCAGGCGTTAGGGTCAATGCGGGTCGCTTCACTTACGCCAATGTCGTTATCCAGCGGCGCACGGGTGAACTGATCGCGCAGCGGGGTCAGCAGTTGTTTTTCATCGCCAATCCACATCTGTGAAAGAAAGCCTGACTGGCGGTTAAATTGCCAACGCTTATTACCCAGCTCGATGCAAAAATCCGTTCCGCTGGTGGTCAGTTGAGGGATGGCGTGGGACGCGGAGGGGAGTGTCACGCTGAGGTTTTCCGCCAGACGCCATTGCTGCCAGGCGCTGATGTGTCCGGCTTCTGACCATGCGGTCGCGTTTGGTTGCACTACGCGTACCGTTAGCCAGAGTTGTCCGGCGCTCTCCGGCTGCGGCAGTTCAGGCAGTTCAATCAACTGCTTACCTTGCGGGCCAACATCCAGAGGCACTTCACCGCTTGCCAGCGGCTTGCCATCCAGCGCCACCATCCAGTGCAGGAACTCGTTATCGCTATGACGGAACAGGTATTCGCTGGTCACTTCGATGGTTCGCCCGGATAAACGGAACTGGAAAAA;1015
10;29;CTGCTGCTG;9;390314;390322;09;27;CAGCAGCAGCAG;12;391157;391168;>GTGTTTTGCTTCCGTCAGCGCCGGATGCGGCGTGCGGTCGGCAAAGACCAGACCGTTCATGCAGAACTGGCGATCGTTCGGCGTATCGCCAAAATCACCGCCGTAAGCCGACCACGGGTTGCCGTTTTCATCATATTTAATCAGCGACTGATCCACCCAGTCCCAGACGAAGCCGCCCTGTAAACGGGGGTACTGACGAAACGCCTGCCAGTATTTAGCGAAGCCGCCAAGACTGTTACCCATCGCGTGGGCATATTCGCAAAGGATCAGCGGGCGCATTTCTCCAGGCAGCGAAAGCCATTTTTTGATGGACCATTTCGGCACCGCCGGGAAGGGCTGGTCTTCATCCACGCGCGCGTACATCGGGCAAATAATATCGGTGGCCGTGGTGTCGGCTCCGCCGCCTTCATACTGTACCGGGCGGGAAGGATCGACAGATTTGATCCAGCGATACAGCGCGTCGTGATTAGCGCCGTGGCCTGATTCATTCCCCAGCGACCAGATGATCACACTCGGGTGATTACGATCGCGCTGCACCATCCGCGTTACGCGTTCGCTCATCGCGGGTAGCCAGCGCGGATCATCGGTCAGACGATTCATTGGCACCATGCCGTGGGTTTCAATATTGGCTTCATCCACCACATACAGGCCGTAGCGGTCGCACAGCGTGTACCACAGCGGATGGTTCGGATAATGCGAACAGCGCACGGCGTTAAAGTTGTTCTGCTTCATCAGCAGGATATCCTGCACCATCGTCTGCTCATCCATGACCTGACCATGCAGAGGATGATGCTCGTGACGGTTAACGCCGCGAATCAGCAACGGCTTGCCGTT;834
09;27;CAGCAGCAGCAG;12;391157;391168;07;21;GACGACGAC;9;391931;391939;>ACCATTTTCAATCCGCACCTCGCGGAAACCGACATCGCAGGCTTCTGCTTCAATCAGCGTGCCGTCGGCGGTGTGCAGTTCAACCACCGCACGATAGAGATTCGGGATTTCGGCGCTCCACAGTTCCGGATTTTCAACGTTCAGGCGTAGCGTGACGCGATCGGCATAACCGCCACGCTCATCGATAATTTCACCGCCGAAAGGCGCGGTGCCGCTGGCGACCTGCGTTTCACCCTGCCACAAAGAAACCGTCACCCGCAGTTCATCGCGCAGCTCGCCGTACATCTGAACTTCTGCCTCCAGTACCGCGCGGCTGAAATCATCATTAAAGCGAGTGGTAACTTGGAAATCGCTGATTTGCGTGGTCGGTTTATGCAGCAACGAGACGTCACGGAAAATGCCGCTCATCCGCCACATATCCTGATCTTCCAGATAACTGCCGTCACTCCAGCGCAGCACCATCACCGCGAGGCGGTTTTCTCCGGCGTGTAAAAATGCGCTCAGGTCAAATTCAGACGGCAAACGGCTGTCCTGGCCGTAACCGACCCAGCGCCCGTTGCACCACAGATGAAACGCCGAGTTAACGCCATCAAAAATAATTCGCGTCTGGCCTTCCTGTAGCCAGCTTTCATCAATATTAAATGTGAGCGAGTAACAACCTGTCGGATTCTCCGCGGGAACAAACGGCGGATTGACCGTAATGGGATAGGTCACGTTGGTGTAGATGGGCGCGTCGTAACCGTGCATCTGCCAGTTTGAGGG;762
07;21;GACGACGAC;9;391931;391939;03;09;CACCACCAC;9;393109;393117;>AGTATCGGCGTCAGGAAGATCGCACTCCAGCCAGCTTTCCGGCACCGCTTCTGGTGCCGGAAACCAGGCAAAGCGCCATTCGCCATTCAGGCTGCGCAACTGTTGGGAAGGGCGATCGGTGCGGGCCTCTTCGCTATTACGCCAGCTGGCGAAAGGGGGATGTGCCGCAAGGCGATTAAGTTGGGTAACGCCAGGGTTTTCCCAGTCACGACGTTGTAATACGACGGCCAGAGAATCCGTAATCATAGTCATAGCTGTATCCTGTGTGAAATTGTTATTCGCTCACAATTTCACACAACATACGAGCCGGACACATAGAGTGTAAAGACTGGGGTGCCTAATGAGTGAGCTGACTCACATTAATTGTGTTGCGCTCACTGCCCGCTTTCCAGTCGGGAAACTTGTCGTGCCAGCTGCATTAATGAATCGGCCAACGCGCGGGGAGAGGCGGTTTGCGTATTGGGCGGAAGGGTGGTTTTTCTTTTCACCAGTGAGACGGGCAACAGCTGATTGCCCTTCACCGCCTGGCCCTGAGAGAGTTGCAGCAAGCGGTCCACGCTGGTTTGCCCCAGCAGGCGAAAATCCTGTTTGATGGTGGTTAACGGCGGGATATAACACGAGCTGTCTTCGGTATCGTCGTATCCCACTACCGAGATATCCGCACCAACGCGCAGCCCGGACTCGGTAATGGCGCGCATTGCGCCCAGCGCCATCTGATCGTTGGCAACCAGCATCGCAGTGGGAACGATGCCCTCATTTAGCATTTGCATGGTTTGTTGAAAACCGGACATGGCACTCCAGTCGCCTTCCCGTTCCGCTATCGGCTGAATTTGATTGCGTGTGAGATATTTATGCCAGCCTGCCAGACGCAGACGCGCCGAGACAGAACTTAATGGGCCTGCTAACAGCGCGATTTGCTGGTGACCCAATGCGACCAGGTGCTCCACGCCCAGTCGCGTACCGTCTTCATGGGAGAAAATAATACTGTTGATGGGAGTCTGGTCAGAGACATCAAGAAATAACGCCGGAACATTAGCGCAGGCAGCTTCCACAGCAATGGCATCCTGGTCATCCAGCGGATAGTTAATGATCAGCCCACTGACGCGTTGCGCGAGAAGATTGTGCACCGCCGCTTTACAGGCTTCGACGCCGCTTCGTTCTACCATCGA;1169
03;09;CACCACCAC;9;393109;393117;11;33;CAACAACAA;9;394965;394973;>GCTGGCACCCAGTTGATCGGCGCGAGATTTTATCGCCGCAACAATTTGCGACGGCGCGTGCAGGGCCAGACTGGAGGTGGCAACGCCAATCAGCAACGACTGTTTGCCCGCCAGTTGTTGTGCCACGCGGTTGGGAATGTAATTCAGCTCCGCCATCGCCGCTTCCACTTTTTCCCGCGTTTTCGCAGAAACGTGGCAGGCCTGGTTCACCACGCGGGAAACGGTCTGATAAGAGACACCGGCATACTCTGCGACATCGTATAGCGTTACTGGTTTCACATTCACCACCCTGAATTGACTCTCTTCCGGGCGCTATCATGCCATACCGCGAAAGGTTTTGCGCCATTCGGCGAGGCTGACGCCGAAGTGAGATTTAAAATGCTGACGCCAGGTCACAGGTGAGAGAAAACCCACGCCAATACACCTACGGCGTTTACAGGTATACTCGCTAAAAATTATTCAGCGGGTTTGGAAACAAAGATGGCAAAACTTACCTTACAAGAGCAGTTGCTCAAAGCGGGACTAGTCACCAGCAAAAAAGCGGCGAAGGTGGAGAGAACGGCGAAAAAATCGCGCGTTCAGGCGCGTGAAGCTCGGGCTGCGGTAGAAGAAAATAAAAAGGCACAGCTTGAGCGTGATAAACAGCTTAGCGAACAGCAAAAACAAGCGGCGTTGGCGAAAGAATATAAAGCCCAGGTGAAGCAGCTCATTGAAATGAACCGAATCACCATTGCCAATGGCGATATTGGTTTTAACTTCACTGACGGCAATCTGATTAAGAAGATTTTTGTCGATAAGCTCACACAGGCGCAGTTGATTAATGGTCGTCTGGCGATTGCTCGCTTGTTGGTCGATAACAATAGCGAAGGTGAATACGCCATTATTCCCGCCAGCGTTGCCGATAAAATTGCTCAGCGTGATGCCAGCAGTATTGTGTTGCACAGCGCGCTCAGCGCCGAAGAGCAGGATGAAGACGATCCGTATGCCGACTTCAAAGTGCCTGATGATTTGATGTGGTAAACATAGATAAGCCGTGCAGTGATGCCTGATGCGACGCTTACGCGTCTTATCAGGCCTACGGTTTACGGGCGAAGTGTAGGCCGGATAAGGCGTTCACGCCGCATCCGGCAGCCGTGCGCAGATGCCTGATGCGACGCTTTTCGCGTCTTATCAGGCCTACGGCTTACGGGTGAAATGTAGGCCGGATAAGGCGTTTACGCCGCATCCGGCAGTCGTGCACTATTATCAACGCATATTCAGTTTATTGGCGTGGTACGCAATATGCTCGCCAATAAAACTGGAGACAAAATAATAGCTGTGATCATAACCCTCGTGATAACGGATTAACGTCTTGATATTCATCTCCTGGCAGATCTTTTCAAGATTTGGAGTCCGCAGCTGTTCTGCGTAAAAATCATCACTCAATCCCTGATCAACCATGATTTCCGCAACGCGTTGACCTTGTGAAATAAGACTCACCGGGTCGTAATCCAACCAGGCATCTTTATTTTCACCAAGATATGCGGCAAAGGCTTGCTGTCCCCACGGTACTTGCGATGGGGAGACAATGGGCGAAAACGCCGAGACGCTGACATATTCATCTGGGTTACGTAACGCCAGCACCAGCGCGCCCAGCCCGCCCATAGAATGACCTGAGATAGACTTTCTGGCCGTTGCTGGAAAATGATGCATCACTAAATTCGGCAGCTCGTTGCGGATATAGTCATACATTTTGTAATGTTCATTCCACGGCGCTTGCGTCGCGTTCAGGTAAAACCCGGCACCTTGCCCGAGATCGTAACGGTCAGCATCTGCGACATGACTGCCTCGCGGACTGGTGTCCGGCG;1847
11;33;CAACAACAA;9;394965;394973;11;33;CAACAACAA;9;396191;396199;>TAATGTTGTGCTCAGCCGCGTAACGCTGCATCCCCGATTTAGTAATGAAATTCTGCTCGTTGCAGGTCAGGCCTGAAAGCCAGTACAACACCGGCAATTTTTCATTCTCGGCTTTTGGTGGGAGATAGACGCCGACATTCATTTCACATTTCAGTGATTGGGAATAATGCCGATACACATTTTGCCAGCCGCCAAAGCTGGCATGTTTTTCAATGAGTTCCATCAGTCATTATCTCACGGTTAATCCCCCGGACGGCTGCCCGGGGAGAGTATTAAGAACCCCATCTGAACTGGACGGGGTAAACCAGCGGGAAATCAGTAACGAATTACGGTTCGAATGGATTTACCTTCATGCATCAGGTCGAAGGCGTCATTAATTTCATCCAGGCTCATGGTATGCGTGACAAACGGTTCCAGATCGATATCACCTTTCATCGCATCTTCAACCATACCCGGTAACTGGGAACGACCTTTCACGCCGCCAAACGCGGAACCTTTCCATACGCGACCGGTGACCAACTGGAATGGACGGGTGGAGATTTCCTGACCAGATCCTGCGACACCGATGATCACCGATTGACCCCAGCCGCGGTGCGCACTTTCCAGCGCCGCACGCATCACGTTGACGTTACCGATGCATTCAAAGGTATGGTCGATACCCCATTTGTTGATATCCAGCAGGACATCTTTAATCGGTTTGTCGTAGTCATTCGGGTTAATGCAGTCGGTGGCACCGAAGCGACGCGCCAGTTCGAATTTCTTCGGGTTGGTATCGATAGCGATAATCCGTCCCGCTTTCGCCTGACGCGCGCCCTGAACCACTGCCAGACCAATCGCGCCAAGACCAAACACGGCAACAGAATCACCTGGCTGGACTTTAGCTGTGTTGTGTACCGCGCCAATACCGGTGGTCACGCCACAGCCCAGCAGGCAGACGTGTTCATGGTTTGCTTCTGGATTAATTTTGGCCAGAGACACTTCCGCTACCACGGTGTATTCACTGAATGTTGAGCATCCCATGTAGTGATAAAGCGGCTGCCCGTTGTAAGAAAAACGGGTGGTGCCGTCTGGCATCAAGCCTTTGCCCTGCGTTTCGCGAACCGCGACACACAGGTTGGTTTTGCCAGAACGACAGAACTCACACTCGCCGCACTCTGCGGTGTAAAGCGGGATCACATGGTCGCCAGGTTTGACGCTGGTTACGCCTTCACCGACTT;1217
11;33;CAACAACAA;9;396191;396199;10;29;CTGCTGCTG;9;402198;402206;>CCCCGGCCCCTTCGTGACCGAGAACCACCGGGAAGACACCTTCCGGGTCATCGCCGGAGAGGGTAAATGCGTCGGTATGGCAAACACCGGTATGGGTGACTTTAATCAGCACTTCACCTTTTTTCGGTGGTGCAACGTCAATTTCAACGATTTCCAGCGGTTTACCGGGAGCAAATGCAACGGCAGCACGTGATTTCATCTCTCGCTCTTCCTCAATATGGTAATAGATTCAGCTATTTAAGATAGGCACGAACCAGTTCAATAGTGTCGTCAACGGATTGGCTGACTTCGCGGCTGTAGCAGTCATTTCGGTCAAACGTTTCCCGGATATGGCTTTCAAGCACTTCTGCCATCAGTCCGTTAGCCGCGCCCCGAACGGCAGCGATCTGTTGGAGTATGGCACGGCATTCGGCATCACCCTCCAGCGACCGTTCCAGAGCATCAATCTGCCCCCGAATACGACGAACTCGAGTAAGGACCTTTTTCTTCTCTTCCGGAGTACTGGGCATTTCGCACCTCATCATCTGCACGCAATATACTATAGGGGGGTATGCTATATGTCAATGCATACCCCCCTATAGTATATAACACTGGAGAATAAAATTTATCCGGTGAATGTAGTCGGAAAACAAAGAGGAAAGGGGATAGGGGCTAATCGGCAGGGAAGGCCGCCCCGGATAGCGGGCGGCAGAAGGAATCAGAATTTCCAGGTCAGATGGGCTGCAAGTTGCAGACCGTTATAATCATCGGTTGGGGTGTCGTACCACACTTTACCTGCCGTCAACCCGAGATTAAGTTGCTCAGTCAGCGGTTGAATACGTTGCAAACTGATGCTCTTCATGCTGCCGTAGCGTGTTTCTGGCGTCCAGTCGTAGGTGTAAGCACCTGTTCCGCGGCTTAGCCATAGTTGCGTGTAACCAGTGCCGCGCGGGTCATTCAGACGCACGGAAATCATATTGCTGTAACTACCACCTGCATCGCTGGAGTCATAATGGGTATAGCGATAGCTGGTGATCACCGGGCCAGTATAGAGTGATATGCCACCTTGCCAGGCATCGACTTCGACATCATCGTAATATTTAGTGTAGCGATAACCGGTCGTGAAAAGCGTTTTTGGCAACAGGGCCAGGTTAATATCCTGACGAAAATCCTGGCGGGCAAAGACCGGCGTATTATCCGCAAAGGCAATACCCGTTCGGGTTGTCAGCCAGTTATTCCATTTGTACCAGACTGCACCCTGGCCGCGAGTGGCATTGAAATGTTCAGTTTCATAATCACGACGCCCCTGGGAAAGATTAAAAAGCAGCGTTGCGTTTTCAACTTTCGCCACCAGTTCAGCATACGCTAAATTACGGTTGCCATGATCGCCAGAATAATCGGTAAAATCGTAGCCCGCGGTAATGGAAGTTAACCCGGCATAAACGGGTAATGCGCTAAAAATTGCCGCCGCTAATAACGTCCGTTTTATCATTTTAATCTCCTGTACGGATAAGTTCTTGTCGGAGTGAATAAGTTCCGGTAGGTAAATTACGTTCTACAATCACGCGCGGGCCAAGTTGCGTGTTCGGGGAAATAATTCGCCCAGGCAAAATAATAACTTGTACGCCAAGGCGTGAACGCTGCCCGATATAACAACCTAATTTATCGCATCCGGTAGCGATAATTCCATCTGGAGTTCGAACAGACACGGGCTGTTCATCCAGACGATGATTACTGGTTCGTACTTGTGCGCCCAAATATGCCTGGTTTGCAACTACCGAGTCGGCAATAAAGCATTGCGGACCAATCGTGGCTTCCGCTTCAATAACCGCATTTTTAATTTCGGTGGCAAAACCAATTCTTACGCCATTGCTGATTATTGTGCCAGGACGAATAAACGCATAATTACCTATTAGGCAGTTTGCGCCAATCACTACCGGACCCTGAATAACGGCACCGTGGCAAATACGGGTATTCGCGCCGATAACAACCTCACCGGCACTTTCATCAATAATCACCTGGTCTGCAATCTGAATATTTTTCTCTTTAACATTAAGCTTCAGATAGTTTTTCAGTTCCTGTGACAGAAGGGTGGGAATAAGCGGTTGACGCTTCCACCAGTGCGGAATAGCGGGTGGGTTTGTCGCGCTGAGGTTCGCGTCCAGTAAAAAAGGCAATAAGTCCATAAATAATCCAGATGGCATAAGCTAATAATACATACACAACGGAAAGCGGTGCTAAAGGCACCAACAACCAGCAACGATGAAACCAGGCGCTAAATGCACCAATAACACAAACTACGCCGACCCAGATAAGCGGGAACATTGCCAACACCACACCATGTGGCCCGGTGGTGATGAATTCATTAAACCAGGTAGTGAGATAAATACCAACGCCATAAAGCACAACCAACAGCATAGGAAATATACTGAAGATACCGAAGCGGCTAAATAAAAGTCTTTTATGCAGGCGCATACAGACCGCGTAGCCCACAATCCAACGCCGCCAGCGGCGCCACTCCTCACGCGGACTGTTACATTCCTGTGGGTATACGATGCAGCGATTCGCCTGCCGAATACGGTAGCCGTTTGCCACCAATGTCCAGGTGAGATCAAGGTCTTCGACTTTAGTACGATCCGAGAAACCGAACTTACGCAATACATCAGTACGGAACATCCCGCAGGCACCGCTGATGATAAACGGTGCGCCGCCCAGAAGCTGCTGTAGCGTGCGCTTCATAACAATCATCGGCAACTTTACGGTCGCGCGGATGTGTGGTAACAGACCCGCGCCTTTCAACGCAGTAGAGGGAATGCCGCCTACGGCATCAGCGCCACGCTCAATTTCCGCCAGCATATAGCCCATTCCGTCTTGATCGGGCGGAACATAGGTGTCGACATCACTTAAAAAAACCTGATCGCAGGTGGCGTAATTGAGGCCATTCATCAGCGCACCACCTTTACCGGTATTTTTTTGCGTGACGGCAACAAAGCGGTCGCCCCATTTGCGTTTGACTTCCGCCATGACCGCTTCGGTATTGTCCATGGAGCCGTCGTTAACGCAAATTACCCGGCAAAAATAAGGGTTACGCAGCAGATTATCCAGTGACTGCGCCAGACACGGGCCTTCGTTATAAGCAGGTATAATGGCGTCAATACAGCCTTTCTTTTGGCTGGGCTTACGCCTTAACGTACTCAGAAACCATAGCAATATTGCTACGGCCATACATATAAAGATCCAGGTTTTCATGCAATTTGCTCAAAGAATCATTTTATGAATAACAAAACCTTCACCCAGATCGCTATTGACCTGTTGCCCGCGAAATTGAGCAACTGCACGCAGACGCTCCGGGCGCATATAATCTCGCTGGCTCTGACTTTTATGTTTTTTTAACGCAGTCAGTTTAAGAGAAAAATATTCTTCTTTCACGGATTCAAAAACCTGAGGCATAAATGAAAGCCAGGTACTTGGTGTTTCATAGCCGAGAATTTGCGGAATAGCGCGACAGGCAACCATTGAGGCTTGATAGACTGCAAGATGATCCTGATGGCGGTCAGCATCATGCATGGTATATACACGTATAATTTCAACATCAGAGGGAATTTGATTTTTTATGATGTTTTCCAGGGCAGAAATCATATCATTGAGCTGTAAATGAGCGCGGGTGTCAGCAAAATTAAGATGAATAGTTTGGTGGCACCCTAATATCTTTAGAGCGTTGCGTGATTCTTCGTGGCGATCGATTATTCCATCTACGCCAGAATTACCGGTAGTCATCACTACGGTAGCAATATAAATTCCTTTTTGCGCAAGGCGAGCTAGCGATGCGCCACAGCCTAATTCTATATCGTCAGGATGCGCGCCAATGGCAAGGATACCCTTTCTTTTATTTGCCGAAGAAAGGATCGCTGAATCTAAAACCTTATCCACTTTATGACACTCCATTTTATTTATTATACTACAAGCACAACGACGCCCCCAGAGACGTAACCTCTGACGCAGACAGATGCTAATTTTTAAGTGTTAAAAATAGCTGATAGCTGAAAAACAAGGGGCTGTCAGGTACGGGGGTAAGAGTGTGTAATCTTTTATGTAGTTCATATGTTAAGTGTTTGTGTGTTTGGTTTGTATGGTTATTTTATTTTATATATTGTATTTAAATGTGATTTAGTTTGTCAATTAATTGCATATTAAAAATATGTTCTATGCACAAATATTGATTATATACATTATGTGAATACATTATGTGGTTGATTGAGAATGATACATTTATATATGCAATGTGAATATAATGGTTTCATTATATGTGTTGCTGTTAATAAAATAACAGACATTAGAACCTGCTTGTTTATGCATTAATAAAATGAAGTGCAGTAATTTACTGAGTTATCAGAGTGGGCGTAATTGCATATTTAATCTTTCCTTTGCCGCTTTTTTGCTAAGAATAAAATCATCTGTACGATAACGACTAATTCTTTTAATGAATGTTTTTATTCCTGAATACTGCTCCCATAACAAGACGGGGGAGCAGACAATCATGGTAATTTCATCGCGTAACACATTTCTTGCCGCACTGGCATTCATCGCTTTTCAGGCGCAGGCGGTGAACGTCACCGTGGCGTATCAAACCTCCGCCGAACCGGCGAAAGTGGCTCAGGCCGACAACACCTTTGCTAAAGAAAGCGGAGCAACCGTGGACTGGCGTAAGTTTGACAGTGGAGCCAGCATCGTGCGGGCGCTGGCTTCGGGCGATGTGCAAATCGGCAACCTCGGTTCCAGCCCGTTAGCGGTTGCAACCAGCCAACAGGTGCCGATTGAAGTCTTCTTGCTGGCGTCAAAACTGGGTAACTCCGAAGCGCTGGTGGTAAAGAAAACTATCAGTAAACCGGAAGACTTGATTGGTAAACGCATCGCCGTACCGTTTATCTCCACCACCCACTACAGCCTGCTGGCGGCGCTGAAACACTGGGGTATTAAACCTGGGCAAGTTGAGATTGTGAACCTGCAGCCGCCCGCAATTATCGCCGCATGGCAGCGGGGAGATATTGATGGTGCTTATGTCTGGGCACCGGCGGTTAACGCCCTGGAAAAAGATGGCAAGGTGCTGACCGATTCTGAACAGGTCGGGCAGTGGGGCGCGCCGACACTGGACGTCTGGGTCGTGCGGAAAGATTTTGCCGAGAAACATCCAGAGGTCGTGAAAGCGTTCGCTAAAAGCGCCATCGATGCTCAGCAACCGTACATTGCTAACCCAGACGCGTGGCTGAAACAGCCGGAAAACATCAGCAAACTGGCGCGGTTAAGCGGCGTGCCGGAAGGTGACGTTCCGGGGCTGGTGAAGGGAAATACCTATCTGACGCCGCAGCAACAAACGGCAGAACTGACCGGACCGGTGAACAAAGCGATCATCGACACCGCGCAGTTTTTGAAAGAGCAGGGCAAAGTCCCGGCTGTAGCGAATGATTACAGCCAGTACGTTACCTCGCGCTTCGTGCAATAAAAGGAGGCGCAGATGCTGCAAATTTCTCATCTTTACGCCGATTATGGCGGCAAACCGGCACTGGAAGATATCAACCTGACGCTGGAAAGCGGCGAGCTTCTGGTAGTTCTGGGGCCGTCTGGCTGCGGCAAAACTACGTTGCTGAATTTGATTGCTGGTTTTGTGCCTTATCAGCATGGCAGCATTCAACTGGCGGGTAAGGGTATTCAGGGACCGGGAGCAGAGCGTGGCGTAGTTTTTCAGAATGAAGGGCTGTTACCGTGGCGCAATGTACAGGACAACGTGGCGTTCGGCCTGCAACTGGCAGGTGTAGAGAAAATGCAGCGACTGGAAATCGCACACCAGATGGTGAAAAAAGTCGGGCTGGAAGGCGCAGAAAAACGCTACATCTGGCAGCTTTCCGGTGGTCAACGTCAGCGGGTGGGGATTGCCCGCGCGTTGGCGGCAAATCCCCAGCTGTTATTACTCGACGAACCGTTTGGTGCGCTGGACGCCTTCACCCGCGACCAGATGCAAACT;5998
10;29;CTGCTGCTG;9;402198;402206;09;26;GCAGCAGCA;9;403440;403448;>AAACTCTGGCAGGAGACGGGAAAGCAGGTGCTGTTGATTACCCACGATATAGAAGAAGCGGTGTTTATGGCGACTGAACTGGTTCTGCTTTCACCCGGCCCAGGCCGTGTGCTGGAGCGGCTGCCGCTCAACTTTGCTCGCCGCTTTGTTGCGGGAGAGTCGAGCCGCAGCATCAAGTCCGATCCACAATTCATCGCCATGCGCGAATATGTTTTAAGCCGCGTATTTGAGCAACGGGAGGCGTTCTCATGAGTGTGCTCATTAATGAAAAACTGCATTCGCATCGGCTGAAATGGCGCTGGCCGCTCTCGCGTCAGGTGACCTTAAGCATTGGTACGTTAGCGGTTTTGCTCACTGTATGGTGGGCAGTCGCGGCGCTGCAACTGATTAGCCCGCTGTTTTTGCCGCCACCGCAACAGGTACTGGCAAAACTGCTCACCATTGCCGGGCCGCAGGGATTTATGGACGCCACGCTGTGGCAGCATCTGGCAGCCAGCCTGACGCGCATTGTGCTGGCGCTACTCGCGGCGGTGTTGATCGGTATTCCGGTCGGGATCGCCATGGGGCTAAGCCCGACGGTGCGCGGCATTCTGGATCCGATAATCGAGCTTTATCGTCCGGTGCCGCCGCTGGCTTATTTGCCGCTGATGGTGATCTGGTTTGGTATTGGCGAAACCTCGAAGATCTTACTGATCTATCTAGCGATTTTTGCGCCGGTGGCGATGTCGGCGCTGGCGGGGGTGAAAAGCGCGCAGCAGGTTCGCATTCGTGCCGCCCAGTCGCTGGGTGCCAGCCGTGCGCAGGTGCTGTGGTTTGTCATTTTGCCCGGCGCGCTGCCGGAAATCCTCACCGGATTACGCATTGGTCTGGGTGTGGGCTGGTCTACGCTGGTGGCGGCGGAGCTGATTGCCGCAACGCGCGGTTTAGGATTTATGGTTCAGTCAGCGGGTGAATTTCTCGCGACTGACGTGGTGCTGGCGGGGATCGCGGTGATTGCGATTATCGCCTTTCTTTTAGAACTGGGTCTGCGCGCGTTACAGCGCCGCCTGACGCCCTGGCATGGAGAAGTACAATGAGTGAACGTCTGAGCATTACCCCGCTGGGGCCGTATATTGGCGCACAAATTACGGGGGCCGACTTAACGCGCCCGTTAAGCGATAATCAGTTTGAACAGCTTTACCATGCGGTGCTGCGCCATCATGTGGTGTTTCTGCGCGATCAAGCTATTACGCC;1233
09;26;GCAGCAGCA;9;403440;403448;14;42;TCTTCTTCT;9;404181;404189;>ACGCGCGCTGGCCCAGCGTTTTGGCGAGCTGCATATTCACCCTGTTTACCCTCATGCTGAAGGGGTTGACGAGATCATCGTCCTGGATACCCATAACGATAATCCGCCGGATAACGACAACTGGCACACCGATGTGACATTTATTCAAACGCCACCCGCAGGGGCGATTCTGGCGGCGAAAGAGTTACCCTCGACCGGCGGCGATACGCTCTGGGCCAGTGGTATTGCCGCATATGAGGCGCTCTCTGTTCCCTTCCGCCAGCTGTTGAGCGGGTTGCGTGCGGAGCATGATTTCCGTAAATCGTTCCCGGAATACAAGTACCGCAAAACCGAGGCTGAGCATCAACGCTGGCGTGAGGCGGTCGCGAAAAATCCACCGTTGCTACATCCGGTGGTGCGAACGCATCCGGTGACCGGTAAACAGGCGCTGTTTGTGAACGAAGGTTTTACCACACGAATTGTTGATGTCAGCGAGAAAGAGAGCGAAGCCTTGTTAGGTTTTTTGTTTGCCCATATCACTAAACCGGAGTTTCAGGTGCGCTGGCGCTGGCAACCGAATGATATTGCGATTTGGGATAACCGCGTGACTCAGCACTATGCCAATGCGGATTACCTGCCACAGCGGCGGATTATGCATCGGGCGACGATTCTTGGGGATATTCCGTTTTATCGGGCGGGGTAAGGGGGAAATGCCGGGTTGGATAACCCGGCATAATGATCATTAACGCAGAA;732
14;42;TCTTCTTCT;9;404181;404189;05;13;AGGAGGAGG;9;404547;404555;>CAGCCAAATCCAGCGCAAAGTAGCTGAAAATCAGATCCGCACCCGCACGCTTAATCGAACCTAAGCTTTCGAGCACGACTTTCTCTTCATCTATAGCACCCGCCAGCGCGGCGAACTTAATCATCGCGTACTCACCGCTCACCTGATACGCGCCAATCGGCAATTCAGTACGTTCACGCAGCTCACGCACGATGTCGAGGTATGCTCCGGCAGGTTTAACCATCAGGCAGTCTGCGCCCTGGGCTTCATCCAGCAGCGACTCACGAATCGCCTCACGACGGTTCATTGGGTTCATCTGATAGCTTTTGCGGTCGCCTTTTAATGCGCTTCCGGCAGCTTCACGGAACGGGCCATAAA;357
05;13;AGGAGGAGG;9;404547;404555;14;41;TTCTTCTTC;9;405025;405033;>CGAACTTGGTCGAATACGACATAATCGCCGTATCTTTAAAGCCCGCAGCGTCCAGCGCCTGGCGAATCGCCTGTACCTGACCATCCATCGCGGCAGAAGGGGCGATGAAGTCTGCGCCTGCAGCAGCTGCAACCACAGCTTGCTTGCCTAAATTTTCCAGAGTCGCGTCGTTGTCGACGCCATGCTCGCACAGAACACCGCAGTGACCGTGAGATGTGTATTCACAGAAGCAGGTGTCTGACATAACGATCATTTCTGGCACGGTCTGCTTGCAGATGCGCGACATACGCGCCACCAGTCCATCTTCCCGCCAGGCATCGCTGCCGGTTTCATCGGTATGGTGAGAGATGCCGAAAGTCATCACGGAACGAATACCGGCGTTGGCGATGCGTTCAATTTCGCGTGCCAGATGTTTCTCTGGAATGCGCATCACGCCTGGCATGGCTTCAACGGCTTTGTAGTCGTCAAT;469
14;41;TTCTTCTTC;9;405025;405033;18;54;TGATGATGA;9;406227;406235;>AACAAAGATCGGCAACACCAGGTCGTTAAGGCTAAGTGTTGTCTCTTCAAACATAGCGCGCAGCGCAGGAGATTTGCGCAGGCGACGAGGGCGTTGGATTAAATCTGTCATGGTCTGCCTGATGTTTGTGGAATCGAGGAGCATAGTATACCTGAAGCAGGCTGGGTGTGTTTTACGAAAGTTGTCGCGATGTTGACAAAAAGAGAATGAAAAAGAGGTCAGGACATCTTTGTAATAGAAATAGCAATAATTTCATATTCACTGAAAATATTTTTAATTTTTATTTATAGCCATAGATTATTGTTTTTGGGGATTTGGTGACGTTTCCAAAAAGTGAATAGCTTAAAGTTCATTGCTTATTGATACATTATTTGTCTGTTTTTGTTGTTTTATATTTTCATGGTCTATGTTTTAAAATTAACGCTTTCATTAACGTATTGAAATATTGTGTTTTTGTTATTTCTTTCTTTGTGTGTGTTCACGTGCTTTATATATGTCCGCAATCGGACTTAGGGGAAAGAATAATTGAACCATTCCTCTATAACGCCGCATAATCGTAAACGCGAAACATAATATGTTTTCTATGCATTGATAATTGATGGATCAACTTATTACGTCCCTGAGGAGGGATGACAAATGCACTCCTGGAAAAAGAAACTTGTAGTATCACAATTAGCATTGGCTTGCACTCTGGCTATCACCTCTCAGGCTAATGCAGCAAACTATGATACCTGGGGGTATCATGACAACACCACGACCGATTTAGTTTGGCCGTATGACACTGACAATGATGGAATTGCCGATGCTGGCGGCATGGACCCGATGGGTTCAGACGGTAACTACGTAACTTACAATGGTTTTGTTTACTATAACAATGCCAATGGCGATTTCGATACTGTCTTTAAAGGCGATACCGTTAACGGTACCATTTCTACTTATTACTTGAATCATGATTACGCTAGCGGTTCTGTTAACCAGGTAGATATCAGCAATTCAGTAATTCATGGGGCAATCACCTCTGAACTGCCATTTGGTTATTACAGCATTACTCCTGCAGAAGTTAATGCTAAAGGTGAAGTTGTAACTCCACAGACCTATAATGGCTATAATTTCTATAACGGAATCACTACTGACCTTGACTACAATTGGTACGATGGTGACGTATTCACTCTGAACGTATCCAATTCCACCAT;1193
18;54;TGATGATGA;9;406227;406235;11;32;ACAACAACA;9;406445;406453;>CTATGAAGCTCTTTACTTCACTGACACATATCTTGATGGTGATAAATCTAAGTCAACCAATGAAACGTTCTATACCGCTCTGGGTGTTGCAGTAAATCTTGATGTTGAAAGCAATATCAATATTACTAACAACTCCCGTGTAGCTGGTATTGCGCTGTCTGAAGGCAATACAAGCAACACGACTTATACTAGCGAATATCATCAGTGGG;209
11;32;ACAACAACA;9;406445;406453;04;10;GGTGGTGGT;9;408598;408606;>TTAATGTGTCTAACTCCACTGTAACTTCAGGGTCACAGACTCCGCTGGAAGAAAGCAATGGCTTCTTCGGTAAATCTGCTGAACCAAGTGATTACGCTGGTAATGGTGGCGAAAATGACGTAGCTCTGTCATTCTCTGACAATGCTGGCTCAAATTATTCCATGAAAAACAATGTAAACTTTGACCATTCAACCCTGTTGGGTGATGTCGAGTTCACAAGCCACTGGAATAACGATGGCGTATTCTTCTATTCAACCGGCCATGACAGCAATGGTGACGGTGTCCTTGATACCAACGGTGGTTGGGTAGATGATGCTCAGAACGTTGATGAACTGAACATTACTCTGAACAACGGTAGTAAGTGGGTTGGCTCAGCAAACATGAGTGCTGAAGTAATTGCTCCGGCAGATATGTATGATGTTGCGCCGAACAGCCTGACCCCTGGTGCCACTATCGAAGCTAACGATTGGGGTCGTATTATTGACAACAAGGTATTCCAGAGCGGCGTATTTAACGTAGCACTGAACAATGGTTCAGAATGGAATACCGTTAATAGTTCAGTAATTGATACATTAGCTGTAAATAATGGCTCTCAGGTAAATGTTACTGATTCCTCTCTGGTCTCAGATACCATTGGTTTAACCAACGGCTCCTCACTGAATATTGGTGAAGATGGTTTGGTTGCTACAGACCACCTGACTGTTGATAGCTACAGTACCGTTAATTTAACCGAATCTACTGGCTGGAATAACTATTCTAACCTGTATGCCAATATCATCACCGTAACTAACGGTGGTGTACTGGATGTGAACGTTGATCAGTTTGATACTGAAGCTTTCCGTACTGACAAACTGGAACTGACTAGCGGCAACATCGCTGACCACAACGGCAATGTAGTTTCTGGTGTGTTCGATATCAACAGCAGCGATTATGTTCTGAACGCTGACCTGGTGAACGACCGTACTTGGGATACCGCTCAGGCTAACTACGGCTACGGTGTTGTTGCTATGAACTCTGATGGTCATCTGACTATCAACGGTAACGGCGACGTAGACAACGGTACTGAACTGGATAACAGCTCTGTAGACAACGTTGTTGCGGCAACCGGTAACTACAAAGTTCGTATCGACAACGCAACTGGCGCTGGCGCAATCGCTGATTACAAAGATAAAGAAATTATCTATGTAAACGACGTCAACAGCAACGCGACCTTCTCTGCTGCTAACAAAGCTGACCTGGGTGCATACACCTATCAGGCTGAGCAGCGTGGTAACACCGTTGTTCTGCAACAGATGGAGCTGACCGACTACGCTAACATGGCGCTGAGCATCCCGTCTGCGAACACCAATATCTGGAACCTGGAACAAGACACCGTTGGTACTCGTCTGACCAACTCTCGTCATGGTCTGGCTGATAACGGCGGCGCATGGGTAAGCTACTTCGGTGGTAACTTCAACGGCGACAACGGCACCATCAACTATGATCAGGATGTTAACGGCATCATGGTCGGTGTTGATACCAAAATTGACGGTAACAACGCTAAGTGGATCGTCGGTGCGGCTGCAGGCTTCGCTAAAGGTGATATGAATGACCGTTCTGGTCAGGTGGATCAAGACAGCCAGACTGCCTACATCTACTCTTCTGCTCACTTCGCGAACAACGTCTTTGTTGACGGTAGCTTGAGCTACTCTCACTTCAACAACGACCTGTCTGCAACCATGAGCAACGGTACTTACGTTGACGGCAGCACCAACTCCGACGCTTGGGGCTTTGGTTTGAAAGCCGGTTACGACTTCAAACTGGGTGATGCAGGTTACGTGACTCCTTACGGCAGCGTTTCTGGTCTGTTCCAGTCTGGTGATGATTACCAGCTGAGCAACGACATGAAAGTTGATGGTCAGTCTTACGACAGCATGCGTTATGAACTGGGTGTAGATGCAGGTTATACCTTCACCTACAGCGAAGACCAGGCTCTGACTCCGTACTTCAAACTGGCTTACGTCTACGACGACTCTAACAACGATAACGATGTGAACGGTGATTCCATCGATAACGGTACTGAAGGGTCTGCGGTACGTGTTGGTCTGGGTACTCAGTTCAGCTTCACCAAGAACTTCAGCGCCTATACCGATGCTAACTACCTC;2144
04;10;GGTGGTGGT;9;408598;408606;03;08;CCACCACCA;9;409530;409538;>GACGTAGATCAAGACTGGTCCGCGAATGTGGGTGTTAAATATACCTGGTAATATTCTTCACTCCGAAGAAATAGGTAATTTAATCTAAATAATGCCCGTCAAGGATTTGACGGGCATTACTGCAAAGGACGCGCAAATGTTATCTGTAGTTAAACCTCTTCAGGAATTTGGTAAGCTCGATAAATGTTTGTCCAGATACGGTACGCGCTTCGAGTTTAATAATGAAAAGCAAGTTATATTTTCCAGTAATGTCAATAGCGAAGATACTTTCGTTATTTTAGAGGGCGTTATCTCTTTGCGTAGAGAAGAAAACGTACTTATCGGTATTACACAGGCTCCTTATATTATGGGGCTGGCTGATGGTTTAATGAAAAACGATATACCATACAAATTAATATCAGAAGGAAACTGTACGGGATATCATTTGCCAGCCAAACAAACCATTACTCTTATTGAACAAAATCAACTCTGGCGAGACGCTTTTTACTGGTTAGCCTGGCAAAATAGAATTCTGGAATTACGCGACGTTCAGCTCATTGGGCATAATTCCTACGAACAAATCCGCGCGACGTTATTATCAATGATTGACTGGAATGAAGAATTGCGATCACGTATTGGCGTGATGAATTATATCCATCAACGTACACGTATATCGCGTTCTGTCGTTGCGGAAGTTCTTGCTGCTTTGCGTAAAGGCGGCTATATCGAAATGAATAAAGGCAAACTGGTCGCTATCAACCGTTTGCCTTCAGAGTATTAATCAGGATGCGGGGATAACCAACGGTTTATTCCCGCTTAGCTCGGTCACCAGGTCATTGATGCCATCGCTCATATTTTTAAAGCGCGTCAACGGCGAACGAGTGACCACCACAAACGCGCCAATATTCTTCTGCGGGATCATCGCCATATAGGTAATGAAACCG;923
03;08;CCACCACCA;9;409530;409538;01;02;CGCCGCCGC;9;409765;409773;>CCTGTCTTCTGAATAATCCCCGGACGACCCTCTTTCGGGGCCATATATACCCAGCCTAAACCAAGCGCATCCGCTTTGCCGGGGACATCCATGCCAATCACTTTTGTAAACTGCGCGCGCTGATAAATCAACGTCTGCATGCGATCAGCCTGGTTACTGCGCTGATAAAAATCAGATGACAAATACTGCTGCATCCAGCGCATCATATCGCCTGGCGTGGAATAGA;226
[truncated: 4,674,858 more chars]
