# Supplementary material for: New Genetic Markers Differentiating IPEC and ExPEC Pathotypes—A New Approach to Genome-Wide Analysis Using a New Bioinformatics Tool
Source: Int J Mol Sci. 2023 Feb 28;24(5):4681. doi: 10.3390/ijms24054681 (PMC10002601; doi:10.3390/ijms24054681)
Supplement: Supplementary file 1 [file ijms-24-04681-s001.zip › Supplementary Figure 2.txt]

Supplementary Figure 2. Raw input data from TRS-omix analysis obtained for the genome of E. coli O:157: H7 Sakai strain.
L-NoClass;L-No;LFS;Len(LFS);L-POS(LFS);R-POS(LFS);R-NoClass;R-No;RFS;Len(RFS);L-POS(RFS);R-POS(RFS);>SEQ;Len(SEQ)
03;07;ACCACCACC;9;214;222;03;09;CACCACCAC;9;225;233;>AT;2
03;09;CACCACCAC;9;225;233;01;02;CGCCGCCGC;9;587;595;>CATCACCATTACCATTACCACAGGTAACGGTGCGGGCTGACGCGTACAGGAAACACAGAAAAAAGCCCGCACCTGACAGTGCGGGCTTTTTTTTCGACCAAAGGTAACGAGGTAACAACCATGCGAGTGTTGAAGTTCGGCGGTACATCAGTGGCAAATGCAGAACGTTTTCTGCGGGTTGCCGATATTCTGGAAAGCAATGCCAGGCAGGGGCAGGTGGCCACCGTCCTCTCTGCCCCCGCCAAAATCACCAACCACCTGGTGGCGATGATTGAAAAAACCATTAGCGGCCAGGATGCTTTACCCAATATCAGCGATGCCGAACGTATTTTTGCCGAACTTCTGACGGGACT;353
01;02;CGCCGCCGC;9;587;595;18;54;TGATGATGA;9;4341;4349;>CCAGCCGGGATTCCCGCTGGCGCAATTGAAAACTTTCGTCGACCAGGAATTTGCCCAAATAAAACATGTCCTGCATGGCATTAGTTTGTTAGGGCAGTGCCCGGATAGCATTAACGCTGCGCTGATTTGCCGTGGCGAGAAAATGTCGATCGCCATTATGGCCGGCGTATTAGAAGCGCGCGGTCACAACGTTACCGTTATCGATCCGGTCGAAAAACTGCTGGCAGTGGGGCATTACCTCGAATCTACTGTCGATATTGCAGAGTCCACCCGCCGTATTGCGGCAAGTCGTATTCCGGCTGATCACATGGTGCTGATGGCAGGTTTCACCGCCGGTAATGAAAAAGGCGAACTGGTGGTACTTGGACGCAACGGTTCCGACTACTCCGCGGCGGTGCTGGCTGCCTGTTTACGCGCCGATTGTTGCGAGATTTGGACGGACGTTGACGGGGTATATACCTGCGACCCGCGTCAGGTGCCCGATGCGAGGTTGTTGAAATCGATGTCCTACCAGGAAGCGATGGAGCTTTCCTACTTCGGCGCTAAAGTTCTTCACCCCCGCACCATTACCCCCATCGCCCAGTTCCAGATCCCTTGCCTGATTAAAAATACCGGAAATCCTCAAGCTCCAGGTACGCTCATTGGTGCCAGTCGTGATGAAGACGAATTACCGGTCAAGGGCATTTCCAATCTGAATAATATGGCAATGTTCAGCGTTTCCGGCCCGGGGATGAAAGGAATGGTCGGCATGGCGGCGCGCGTCTTTGCTGCAATGTCACGCGCCCGTATTTCCGTGGTGCTGATTACGCAATCATCTTCCGAATACAGTATCAGTTTCTGCGTTCCGCAAAGCGACTGTGTGCGAGCTGAACGGGCAATGCAGGAAGAGTTCTACCTGGAACTGAAAGAAGGCTTACTGGAGCCGCTGGCGGTGACGGAACGGCTGGCCATTATCTCGGTGGTAGGTGATGGTATGCGCACCTTGCGTGGGATCTCGGCGAAATTCTTTGCCGCGCTGGCCCGCGCCAATATCAACATTGTCGCTATTGCTCAGGGATCTTCTGAACGCTCAATCTCTGTCGTGGTAAATAACGATGATGCGACCACTGGCGTGCGCGTTACTCATCAGATGCTGTTCAATACCGATCAGGTTATCGAAGTGTTTGTGATTGGCGTCGGTGGCGTTGGCGGTGCGCTGCTGGAGCAACTGAAGCGTCAGCAAAGCTGGTTGAAGAATAAACATATCGACTTACGTGTCTGCGGTGTTGCTAACTCGAAGGCTCTGCTCACCAATGTGCATGGCCTAAATCTGGAAAACTGGCAGGAAGAACTGGCGCAAGCCAAAGAGCCGTTTAATCTCGGGCGCTTAATTCGCCTCGTGAAAGAATATCATCTGCTGAACCCGGTCATTGTTGACTGCACCTCCAGCCAGGCAGTGGCGGATCAATATGCCGACTTCCTGCGCGAAGGTTTCCACGTTGTCACGCCGAACAAAAAGGCCAACACCTCGTCGATGGATTACTACCATCTGTTGCGTCATGCGGCTGAAAAATCGCGGCGTAAATTCCTCTATGACACCAACGTTGGGGCTGGATTACCGGTTATTGAGAACCTGCAAAATCTGCTCAATGCTGGTGATGAATTGATGAAGTTCTCCGGCATTCTTTCAGGTTCGCTTTCTTATATCTTCGGCAAGTTAGACGAAGGCATGAGTTTCTCCGAGGCGACTACGCTGGCGCGGGAAATGGGTTATACCGAACCGGATCCGCGAGATGATCTTTCTGGTATGGATGTAGCGCGTAAACTATTAATTCTCGCTCGTGAAACGGGACGTGAACTGGAGCTGGCGGATATTGAAATTGAACCTGTGCTGCCCGCAGAGTTTAACGCTGAGGGTGATGTTGCCGCTTTTATGGCGAATCTGTCACAGCTCGACGATCTCTTTGCCGCGCGCGTGGCGAAGGCCCGTGATGAAGGAAAAGTTTTGCGCTATGTTGGCAATATTGATGAAGATGGCGTCTGCCGCGTGAAGATTGCCGAAGTGGATGGTAATGATCCGCTGTTCAAAGTGAAAAATGGCGAAAACGCCCTGGCCTTTTATAGCCACTATTATCAGCCGCTGCCGTTGGTGCTGCGCGGATATGGTGCGGGCAATGACGTTACCGCTGCCGGTGTCTTTGCCGATCTGCTACGTACCCTCTCATGGAAGTTAGGAGTCTGACATGGTTAAAGTTTATGCCCCGGCTTCCAGTGCCAATATGAGCGTCGGGTTTGATGTGCTCGGGGCGGCGGTGACACCCGTTGATGGTGCATTGCTCGGAGATGTAGTCACGGTTGAGTCGGCAGAGACATTCAGTCTCAACAACCTCGGACGCTTTGCCGATAAGCTGCCGTCAGAACCACGGGAAAATATCGTTTATCAGTGCTGGGAGCGTTTTTGCCAGGAGCTGGGCAAGCAAATTCCAGTGGCGATGACTCTGGAAAAGAATATGCCGATCGGTTCGGGCTTAGGCTCCAGCGCCTGTTCGGTGGTCGCGGCTCTGATGGCGATGAATGAACACTGCGGCAAGCCGCTTAATGACACCCGTTTGCTGGCTTTGATGGGCGAGCTGGAAGGACGAATCTCCGGCAGCATTCATTACGACAACGTGGCACCGTGTTTTCTTGGTGGTATGCAGTTGATGATCGAAGAAAACGACATCATCAGCCAGCAAGTGCCAGGGTTTGATGAGTGGCTGTGGGTGCTGGCGTATCCGGGGATTAAAGTCTCGACGGCAGAAGCCCGGGCTATTTTACCGGCGCAGTATCGCCGCCAGGATTGCATTGCGCACGGGCGACACTTGGCAGGCTTCATTCACGCCTGCTATTCCCGTCAGCCTGAGCTTGCCGCGAAGCTGATGAAAGATGTTATCGCAGAACCCTACCGTGAACGGTTACTGCCTGGCTTCCGGCAGGCGCGGCAGGCGGTCGCGGAAATCGGCGCGGTAGCGAGCGGTATCTCCGGCTCCGGCCCGACCTTGTTTGCTCTGTGTGACAAGCCGGATACCGCCCAGCGCGTTGCCGACTGGTTGGGTAAGAACTACCTGCAAAATCAGGAAGGTTTTGTTCATATTTGCCGGCTGGATACGGCGGGCGCACGAGTACTGGAAAACTAAATGAAACTCTACAATCTTAAAGATCACAATGAGCAGGTCAGCTTTGCGCAAGCCGTAACCCAGGGGTTGGGCAAAAATCAGGGGCTGTTTTTTCCGCACGACCTGCCGGAATTCAGCCTGACTGAAATTGATGAGATGCTGAAGCTGGATTTTGTCACCCGCAGTGCGAAGATCCTCTCGGCGTTTATTGGTGATGAAATCCCGCAGGAAATCCTGGAAGAGCGCGTGCGCGCGGCGTTTGCCTTCCCGGCTCCGGTCGCCAATGTTGAAAGCGATGTCGGTTGTCTGGAATTGTTCCACGGGCCAACGCTGGCATTTAAAGATTTCGGCGGTCGCTTTATGGCACAAATGCTGACCCATATTGCGGGCGATAAGCCAGTGACCATTCTGACCGCGACCTCCGGTGATACCGGAGCGGCAGTGGCTCATGCTTTCTACGGTTTACCGAATGTGAAAGTGGTTATCCTTTATCCACGAGGCAAAATCAGTCCACTGCAAGAAAAACTGTTCTGTACATTGGGCGGCAATATCGAAACTGTTGCCATCGACGGCGATTTCGATGCCTGTCAGGCGCTGGTGAAGCAGGCGTT;3745
18;54;TGATGATGA;9;4341;4349;18;54;TGATGATGA;9;5018;5026;>AGAGCTGAAAGTGGCGCTGGGGTTAAACTCAGCTAACTCGATTAACATTAGCCGGTTGCTGGCGCAGATTTGCTACTACTTTGAAGCAGTTGCGCAGCTGCCGCAGGAAGCGCGCAACCAGCTGGTTGTCTCGGTGCCAAGCGGAAACTTCGGCGATTTGACGGCGGGTCTGCTGGCGAAGTCACTCGGTCTGCCGGTGAAACGTTTTATTGCTGCGACCAACGTGAACGATACCGTGCCACGTTTCCTGCATGACGGTCAGTGGTCACCCAAAGCGACTCAGGCGACGTTATCCAACGCGATGGACGTGAGTCAGCCGAACAACTGGCCGCGTGTGGAAGAGTTGTTCCGCCGCAAAATCTGGCAACTGAAAGAGCTGGGTTATGCCGCCGTGGATGATGAAACCACGCAACAGACAATGCGTGAGTTAAAAGAACTGGGCTACACTTCGGAGCCGCACGCTGCCGTAGCGTATCGTGCGCTGCGTGACCAGTTGAATCCAGGCGAATATGGCTTGTTCCTCGGCACCGCGCATCCGGCGAAATTTAAAGAGAGCGTGGAAGCGATTCTCGGTGAAACGTTGGATCTGCCAAAAGAGCTGGCAGAACGTGCCGATTTACCCTTGCTTTCGCATAATCTGCCCGCCGATTTTGCTGCGTTGCGTAAAT;668
18;54;TGATGATGA;9;5018;5026;17;49;ATCATCATC;9;10524;10532;>ATCATCAGTAACATCTATTCATTATCTCAATCAGGCCGGGTTTGCTTTTATGCAGCCCGGCTTTTTTGTGAAGAAAATATGGAGAGAAACGACAGGGAAAAAGGAGAAATTCTCAATAAATGCGGTAACTTAGAGATTAGGATTGCGGAGAATAACAACCGCCGCTCTCATCGCGTAATCTCCGGATATCGACCCATAACGGGCAATGATAAAAGGAGTAACCTGTGAAAAAGATGCAATCTATCGTACTCGCACTTTCCCTGGTTCTGGTCGCTCCCATGGCAACGCAGGCTGCGGAAATTACGTTAGTCCCGTCAGTAAAATTACAGATAGGCGATCGTGATAATCGCGGTTATTACTGGGATGGCGGTCACTGGCGCGACCACGGCTGGTGGAAACAACATTATGAATGGCGAGGCAATCGCTGGCACCCACACGGACCGCCGCCACCGCCGCGTCACCATAAGAAAGCTCATCATGATCATCACGGCGGTCATGGTCCAGGCAAACATCACCGCTAAATGACAAATGCCGGGTAACAATCCGGCATTCAGCGCCTGATGCGACGCTGGCGCGTCTTATCAGGCCTACGTGAATTCTGCAATATATTGAATCTGCATGCTTTTGTAGGCCGGATAAGGCGTTCACGCCGCATCCGGCATTGACTACAAACTTAACGCTGCTCGTAGCGTTTAAACACCAGTTCGCCATTGCTGGAGGAAGCTTCATCAAAGAAGTAACCTTCGCTATTAAAACCAGTCAGTTGCTCTGGTTTGGTCAGCCGATTTTCAATAATGAAACGACTCATCAGACCGCGTGCTTTCTTAGCGTAGAAGCTGATTATCTTAAATTTGCCGTTCTTCTCATCGAGGAACACCGGCTTGATAATCTCGGCATTCAATTTCTTCGGCTTCACCGATTTAAAATACTCATCTGACGCCAGATTAATCACCACATTATCGCCTTGTGCTGCGAGCGCCTCGTTCAGCTTGTTGGTGATGATATCTCCCCAGAATTGATACAGATCTTTCCCTCGGGCATTCTCAAGACGGATCCCCATTTCCAGACGATAAGGCTGCATTAAATCGAGCGGGCGGAGTACGCCATACAAGCCGGAAAGCATTCGCAAATGCTGTTGGGCAAAATCGAAATCGTCTTCGCTGAAGGTTTCGGCCTGCAAGCCGGTGTAGACATCACCTTTAAACGCCAGAATCGCCTGGCGGGCATTCTCCGGCGTGAAATCTGGCTGCCAGTCATGAAAGCGAGCGGCGTTGATACCTGCCAGTTTGTCGCTGATACGCATCAGCGTGCTAATCTGCGGAGGCGTCAGTTTCCGCGCTTCATGGATCAACTGCTGGGAATTGTCTAACAGCTCCGGCAGTGTATATCGCGTGGTGGTCAACGGGCTTTGGTAATCAAGCGTTTTCGCAGGTGAAATAAGAATCAGCATATCCAGTCCTTGCAGGAAATTTATGCCGACTTTAGCAAAAAAAGAGAATGAGTTGATCGATAGTTGTGATTACTCCTGCGAAACATCATCCCACGCGTCCCGAGAAAGCTGGCGACCGATATCCGGATAACGCAACGGATCAAACACCGGGCGCACGCCGAGTTTACGCTGGCGTAGATAATCACTGGCAATGGTATGAACCACAGGCGAGAGCAGTAATATGGCAGTCAAATTGGTAATAGCCATGCAGGCCATTATGATATCTGCCAGTTGCCACATCAGCGGAAGACTTAGCAAGGTGCCGCCGATGACCGTTGCGAAGGTGCAGATCCGCAAACACCAGATCGCTTTAGGGTTGTTCAGGCGTAAAAAGAAGAGATTGTTTTCGGCATAAATGTAGTTGGCAACGATGGAGCTGAAGGCAAACAGAATAACCACGAGGGTAACAAATTCAGCACCCCAGGAACCCATTAGCACCCGCATCGCCTTCTGGATAAGCTGAATACCTTCCAGCGGCATGTAGGTTGTGCCGTTACCCGCCAGTAATATCAGCATGGCGCTTGCCGTACAGATGACCAGGGTGTCGATAAAAATGCCAATCATCTGGACAATTCCTTGCGCTGCCGGATGCGGAGGCCAGGACGCCGCTGCCGCTGCCGCGTTTGGCGTCGACCCCATTCCCGCCTCATTGGAAAACATACTGCGCTGAAAACCGTTAGTAATCGCCTGGCTTAAGGTATATCCCGCCGCGCCGCCTGCCGCTTCCTGCCAGCCAAAAGCACTCTCAAAAATAGACCAAATGACGTGGGGAAGTTGCCCGATATTTATTACGCAAATCACCAGGCTGGTCAGTACCCAGATTATCGCCATCAACGGGACAAACCCCTGCATGAGCCGGGCGACGCCATGAAGACCGCGAATGATTGCCAGCAGAGCAAAGACAGCAAGAATAATGCCTGTCACCAGCGGGGGAAAATCAAAAGAAAAACTCAGAGCTCGGGCAACAGCGTTTGCCTGAACTCCGCTGAAAATTATGCCGTAGGCGATGAGCAAAAAGACGGCGAACAGAACGCCCATCCAGCGCATCCCCAGCCCGCGCGCCATATACCATGCCGGTCCGCCACGAAACTGCCCATTGACGTCACGTTCTTTATAAAGTTGTGCAAGGGAACATTCGGCAAACGAGGTCGCCATGCCGATAAACGCGGCAACCCACATCCAAAAGACGGCTCCAGGTCCACCGGCGGTAATAGCCAGCGCAACGCCGGCCAGGTTGCCGCTACCCACGCGCGCCGCAAGACTGGTACACAATGACTGAAATGAGGTTAAACCGCCTGGCTGTGGATGAATGCTATTTTTAAGACTTTTGCCAAACTGGCGGATGTAGCGAAACTGCACAAATCCGGTGCGAAAAGTGAACCAACAACCTGCGCCGAAGAGCAGGTAAATCATTACCGATCCCCAAAGGACGCTGTTAATAAAGGAGAAAAAATCTGGCATGCATATCCCTCTTATTGCCGGTCGCGATGACTTTCCTGTGTAAACGTTACCAATTGTTTAAGAAGTATATACGCTACGAGGTACTTGATAACTTCTGCGTAGCATACATGAGGTTTTGTTTAAAAATGGCGGGCGATATCAACGCAGTGTCAGAAATCCGAAACAGTCTCGCCTGGCGATAACCGTCTTGTCGGCGGTTGCGCTGACGTTGCGTCGTGATATCATCAGGGCAGACCGGTTACATCCCCCTAACAAGCTGTTTAAAGAGAAATACTATCATGACGGACAAATTGACCTCCCTTCGTCAGTACACCACCGTAGTGGCCGACACTGGGGACATCGCGGCAATGAAGCTGTATCAACCGCAGGATGCCACAACCAACCCTTCTCTCATTCTTAACGCAGCGCAGATTCCGGAATACCGTAAGTTGATTGATGATGCTGTCGCCTGGGCGAAACAGCAGAGCAACGATCGCGCGCAGCAGATCGTGGACGCGACTGACAAACTGGCAGTAAATATTGGTCTGGAAATCCTGAAACTGGTTCCGGGCCGTATCTCAACTGAAGTTGATGCGCGTCTTTCCTATGACACAGAAGCGTCAATTGCGAAAGCAAAACGCCTGATCAAACTCTACAACGATGCAGGTATTAGCAACGATCGTATTCTGATCAAACTGGCTTCTACCTGGCAGGGTATCCGTGCTGCGGAACAGCTGGAAAAAGAAGGTATCAACTGTAACCTGACCCTGCTGTTCTCCTTCGCTCAGGCTCGTGCTTGTGCGGAAGCGGGCGTGTTCCTGATCTCGCCGTTTGTTGGCCGTATTCTTGACTGGTACAAAGCGAATACCGATAAGAAAGAGTACGCTCCGGCAGAAGATCCGGGCGTGGTTTCTGTATCTGAAATCTACCAGTACTACAAAGAGCACGGTTATGAAACCGTGGTTATGGGCGCAAGCTTCCGTAACATCGGCGAAATTCTGGAACTGGCAGGCTGCGACCGTCTGACCATCGCACCGGCACTGCTGAAAGAGCTGGCTGAGAGCGAAGGGGCTATCGAACGTAAACTGTCTTACACCGGCGAAGTGAAAGCGCGTCCGGCGCGTATCACTGAGTCCGAGTTCCTGTGGCAGCACAACCAGGATCCAATGGCAGTAGATAAACTGGCGGAAGGTATCCGTAAGTTTGCTATTGACCAGGAAAAACTGGAAAAAATGATCGGCGATCTGCTGTAATCATTCTTAGCGTGACCGGGAAGTCGGTCACGCTACCTCTTCTGAAGCCTGTCTGTCACTCCCTTCGCAGTGTATCATTCTGTTTAACGAGACTGTTTAAACGGAAAAATCTTGATGAATACTTTACGTATTGGCTTAGTTTCCATCTCTGATCGCGCATCCAGCGGCGTTTATCAGGATAAAGGTATCCCTGCGCTGGAAGAATGGCTGACATCGGCGCTAACCACGCCGTTTGAACTGGAAACCCGCTTAATCCCCGATGAGCAGGCGATCATCGAGCAAACGTTGTGTGAGCTGGTGGATGAAATGAGTTGCCATCTGGTGCTCACCACGGGCGGAACTGGCCCGGCGCGTCGTGACGTAACGCCCGATGCGACGCTGGCAGTAGCGGACCGCGAGATGCCTGGCTTTGGTGAACAGATGCGCCAGATCAGCCTGCATTTTGTACCAACTGCGATCCTTTCGCGTCAGGTGGGTGTGATTCGCAAACAGGCGCTGATCCTTAACTTACCCGGTCAGCCGAAGTCTATTAAAGAGACGCTGGAAGGTGTGAAGGACGCTGAGGGTAACGTTGTGGTACACGGTATTTTTGCCAGCGTACCGTACTGCATTCAGTTGCTGGAAGGGCCATACGTTGAAACGGCACCAGAAGTGGTTGCTGCATTCAGACCGAAGAGTGCAAGACGCGACGTTAGCGAATAAAAAAATCCCCCCGAGCGGGGGGATCTCAAGACAATTAGTGGGATTCACCAATCGGCAGAACGGTGCGACCAAACTGCTCGTTCAGTACTTCACCCATCGCCAGATAGATTGCGCTGGCACCGCAGATCAGACCAATCCAGCCGGCAAAGTGGATGATTGCGGCGTTACCGGCAATGTTACCGATCGCCAGCAGGGCAAACAGCACGGTCAGGCTAAAGAAAACGAATTGCAGAACGCGTGCGCCTTTCAGCGTGCCGAAGAACATAAACAGCGTAAATACGCCCCACAGACCCAGGTAGACACCAAGGAACTGTGCATTTGGCGCATCGGTCAGACCCAGTTTCGGCATCAGCAGAATCGCAACCAGCGTCAGCCAGAAAGAACCGTAAGAGGTGAATGCGGTTAAACCGAAAGTGTTGCCTTTTTTGTACTCCAGCAGACCAGCAAAAATTTGCGCGATGCCGCCGTAGAAAATGCCCATGGCAAGAATAATACCGTCCAGAGCGAAATAACCTACGTTGTGCAGGTTAAGCAGAATGGTGGTCATGCCGAAGCCCATCAGGCCCAGCGGTGCCGGATTAGCCAACTTAGTGTTGCCCATAATTCCTCAAAA;5497
17;49;ATCATCATC;9;10524;10532;04;10;GGTGGTGGT;9;12765;12773;>GAATGAATGGTGAAATAATTTCCCTGAATAACTGTAGTGTTTTCAGGGCGCGGCATAATAATCAGCCAGTGGGGCAGTGTCTACGATCTTTTGAGGGGAAAATGAAAATTTTCCCCGGTTTCCGGTATCAGACCTGAGTGGCGCTAACCATCCGGCGCAGGCAGGCGATTTGCAGTACGGCTGGAATCGTCACGCGATAGGAGCTGCCGCTGACCGCTTTAACCCCATTTAGTGCCGCGCCTACAGGGCCTCCCAGCCCCGCGCCGCGCAGCAAACCATGCCCAAGTACGCTCATTGCTGCGTGGGTGCGTAAAATGCGGGTCAGTTGGCTGGAAAGCAGATGCGACACGCCTTTTGCCAATAATTTGTCTTTCATCAGCAGCGGCAGCAGCTCTTCCAGCTCATTCACCCTGGCATCGACCGCGTGCAGAAACTCCTGCTTATGTTCCTCGTCCATTTTCTTCCAGGTATTACGCAGAAATTGTTCCAGTAACTGTTGCTCAATTTCAAACGTAGACATCTCTTTGTCGGCTTTCAGCTTCAATCGTTTTGAAACATCGAGCAAAATGGCCCGATACAATTTACCGTGTCCGCGCAGTTTGTTGGCGATACTATCGCCACCAAAATGCTGTAATTCTCCAGCAATCAGCTGCCAGTTGCGGCGATGTTGCTCGGGATGTCCTTCCATCGATTTAAACAGTTCGTTGCGCATCAGTACGCTGGAGAGGCGAGTTTTGCCTTTTTCATTATGGGTGAGCAGCCGGGCGAAATTTGCTAACTGTTCCTCACTACAATGCTGGAGAAAATCCAGATCTGAATCATTCAGGTAATTAACATTCATTTTTTGTGGCTTCTATATTCTGGCGTTAGTCGTCGCCGATAATTTTCAGCGTGGCCATATCCGATGAGTTCACCGTATGACCGGAAAAGGTGATTTTTGAGACGCAGCGTTTATTGTCGTTATCGCTGTTAATGTTGATCCAGTCAGTGGTTTGCCCTTCTTTTATTTCTGAAGGAATATTCAGGCTCTGACTGGCGCTACGGGCGGCTTTGAAATAAACCGATGCACCGCTTAACTGTAAATCGCCATGGTCGGCAGAGAGTTGTATGCGTTTCACAATGCGACAAACAGGAAGTTTCAGCGCCAGAGCGTTGGTTTCGTTACGCGGCATTGCAATGACGCCGAGGAGTTTATGGTCGTTTGCCTGCGCCGTGCAGCACAGCATCAGGCTAATCGCCAGGCTGGCGGAAATCGTAAAAACGGATTTCATAAGGATTCTCTTAGTGGGAAGAGGTAGGGGGATGAATACCCACTAGTTTACTGCTGATAAAGAGAAGATTCAGGCACGTAATCTTTTCTTTTTATTACAATTTTTTGATGAATACCTTGACTGCGATTCATTCTTTATATGAATAAAATTGCTGTCAATTTTACGTCTTGTCCTGCCATATCGCGAAATTTCTGCGCAAAAGCACAAAAAATTTTTGCATCTCCCCCTTGATGACGTGGGTTACGACCCCATTTAGTAGTCAACCGCAGTGAGTGAGTCTGCAAAAAAATGAAATTGGGCAGTTGAAACCAGACGTTTCGCCCCTATTACAGACTCACAACCACATGATGACCGAATATATAGTGGAGACGTTTAGATGGGTAAAATAATTGGTATCGACCTGGGTACTACCAACTCTTGTGTAGCGATTATGGATGGCACCACTCCTCGTGTGCTGGAGAACGCCGAAGGCGATCGCACCACGCCTTCTATCATTGCCTATACCCAGGATGGTGAAACTCTGGTTGGTCAGCCGGCTAAACGTCAGGCAGTGACGAACCCGCAAAACACCCTGTTTGCGATTAAACGCCTGATTGGCCGCCGCTTCCAGGACGAAGAAGTACAGCGTGATGTTTCCATCATGCCGTTCAAAATTATTGCTGCTGATAACGGCGACGCATGGGTCGAAGTTAAAGGCCAGAAAATGGCACCGCCGCAGATTTCTGCTGAAGTGCTGAAAAAAATGAAGAAAACCGCTGAAGATTACCTGGGTGAACCGGTAACTGAAGCTGTTATCACCGTACCGGCATACTTTAACGATGCTCAGCGTCAGGCAACCAAAGACGCAGGCCGTATCGCTGGTCTGGAAGTAAAACGTATCATCAACGAACCGACCGCAGCTGCGCTGGCTTACGGTCTGGACAAAGGTACTGGCAACCGTACTATCGCGGTTTATGACTTG;2232
04;10;GGTGGTGGT;9;12765;12773;10;29;CTGCTGCTG;9;13347;13355;>ACTTTCGATATTTCTATTATCGAAATCGACGAAGTTGACGGCGAAAAAACCTTCGAAGTTCTGGCAACCAACGGTGATACCCACCTGGGTGGTGAAGACTTCGACAGCCGTCTGATCAACTATCTGGTTGAAGAATTCAAGAAAGATCAGGGCATTGACCTGCGCAACGATCCGCTGGCAATGCAGCGCCTGAAAGAAGCGGCAGAAAAAGCGAAAATCGAACTGTCTTCCGCTCAGCAGACCGACGTTAACCTGCCGTACATCACTGCAGACGCGACCGGTCCGAAACACATGAACATCAAAGTGACTCGTGCGAAACTGGAAAGCCTGGTTGAAGATCTGGTTAACCGTTCCATCGAGCCGCTGAAAGTTGCGCTGCAGGACGCTGGCCTGTCCGTATCTGATATCGACGACGTTATCCTCGTTGGTGGTCAGACTCGTATGCCAATGGTTCAGAAGAAAGTTGCTGAGTTCTTTGGTAAAGAGCCGCGTAAAGACGTTAACCCGGACGAAGCTGTAGCAATCGGTGCTGCTGTTCAGGGTGGTGTTCTGACTGGTGACGTAAAAGACGTA;573
10;29;CTGCTGCTG;9;13347;13355;09;27;CAGCAGCAG;9;14001;14009;>GATGTTACCCCGCTGTCTCTGGGTATCGAAACCATGGGCGGTGTGATGACGACGCTGATCGCGAAAAACACCACTATCCCGACCAAGCACAGCCAGGTGTTCTCTACCGCTGAAGACAACCAGTCTGCGGTAACCATCCATGTGCTGCAGGGTGAACGTAAACGTGCGGCTGACAACAAATCTCTGGGTCAGTTCAACCTGGATGGTATCAACCCGGCACCGCGCGGCATGCCGCAGATCGAAGTTACCTTCGATATCGATGCTGACGGTATCCTGCACGTTTCCGCGAAAGATAAAAACAGCGGTAAAGAGCAGAAGATCACCATCAAGGCGTCTTCTGGTCTGAACGAAGATGAAATCCAGAAAATGGTACGCGACGCCGAAGCTAACGCCGAAGCTGACCGTAAGTTTGAAGAGCTGGTACAGACTCGCAACCAGGGCGACCATCTGCTGCACAGCACCCGTAAGCAGGTTGAAGAAGCAGGCGACAAACTGCCGGCTGACGACAAAACTGCTATCGAGTCTGCGCTGACTGCACTGGAAACTGCTCTGAAAGGTGAAGACAAAGCCGCTATCGAAGCGAAAATGCAGGAACTGGCACAGGTTTCCCAGAAACTGATGGAAATCGCCCAGCAGCAACATGCC;645
09;27;CAGCAGCAG;9;14001;14009;02;05;GGCGGCGGC;9;14422;14430;>ACTGCCGGTGCTGATGCTTCTGCAAACAACGCGAAAGATGACGATGTTGTCGACGCTGAATTTGAAGAAGTCAAAGACAAAAAATAATCGCCCTATAAACGGGTAATTATACTGACACGGGCGAAGGGGAATTTCCTCTCCGCCCGTGCATTCATCTAGGGGCAATTTAAAAAAGATGGCTAAGCAAGATTATTACGAGATTTTAGGCGTTTCCAAAACAGCGGAAGAGCGTGAAATCAAAAAGGCCTACAAACGCCTGGCCATGAAATACCACCCGGACCGTAACCAGGGTGACAAAGAGGCCGAGGCGAAATTTAAAGAGATCAAGGAAGCTTATGAAGTTCTGACCGACTCGCAAAAACGTGCGGCATACGATCAGTATGGTCATGCTGCGTTTGAGCAAGGTGGCATG;412
02;05;GGCGGCGGC;9;14422;14430;02;05;GGCGGCGGC;9;14437;14445;>GGTTTT;6
02;05;GGCGGCGGC;9;14437;14445;18;52;GATGATGAT;9;16231;16239;>GCAGACTTCAGCGATATTTTTGGTGACGTTTTCGGCGATATTTTTGGCGGCGGACGTGGTCGTCAACGTGCGGCGCGCGGTGCTGATTTACGCTATAACATGGAGCTCACCCTCGAAGAAGCTGTACGTGGCGTGACCAAAGAGATCCGCATTCCGACTCTGGAAGAGTGTGACGTTTGCCACGGTAGCGGTGCAAAACCAGGTACACAGCCGCAGACCTGTCCGACCTGTCATGGTTCTGGTCAGGTGCAGATGCGCCAGGGTTTCTTTGCCGTGCAGCAGACCTGTCCACACTGTCAGGGCCGCGGTACGCTGATCAAAGATCCGTGCAACAAATGTCATGGTCATGGTCGTGTTGAGCGCAGCAAAACGCTGTCCGTTAAAATCCCGGCAGGGGTGGACACTGGAGACCGCATCCGTCTTGCGGGCGAAGGTGAAGCGGGTGAACACGGCGCACCGGCAGGCGATCTGTACGTTCAGGTTCAGGTTAAACAGCACCCGATTTTCGAGCGTGAAGGCAACAACCTGTATTGCGAAGTCCCGATCAACTTCGCTATGGCGGCGCTGGGTGGTGAAATCGAAGTACCGACCCTTGATGGTCGCGTCAAACTGAAAGTGCCTGGCGAAACCCAGACCGGTAAGCTATTCCGTATGCGCGGTAAAGGCGTCAAGTCTGTCCGCGGTGGCGCACAGGGTGATTTGCTGTGCCGCGTTGTCGTCGAAACACCGGTAGGCCTGAACGAGAAGCAGAAACAGCTGCTGCAAGAGCTGCAAGAAAGCTTCGGTGGCCCAACCGGCGAGCACAACAGCCCGCGCTCAAAGAGCTTCTTTGATGGTGTGAAGAAGTTTTTTGACGACCTGACCCGCTAACCTCCCCAAAAGCCTGCCCGTGGGCAGGCCTGGGTAAAAATAGGGTGCGTTGAAGATATGCGAGCACCTGTAAAGTGGCGGGGATCACTCCCCGCCGTTGCTCTTACTCGGATTCGTAAGCCGTGAAAACAGCAACCTCCGTCTGGCCAGTTCGGATGTGAACCTCACAGAGGTCTTTTCTCGTTACCAGCGCCGCCACTACGGCGGTGATACAGATGACGATCAGGGCGACAATCATCACCTTATGCTGCTTCATTGCTCTCTTCTCCTTGACCTTACGGTCAGTAAGAGGCACTCTACATGTGTTCAGCATATAGGGGGCCTCGGGTTGATGGTAAAATATCACTCGGGGCTTTTCTCTATCTGCCGTTCAGCTAATGCCTGAGACAGACAGCCTCAAGCACCCGCCGCTATTATATCGCTCTCTTTAACCCATTCTGTTTTATCGATTCTAATCCGGAAGACGCCTCGCATTTTTATGGCGTAATTTTTTAATGATTTAATTATTTAACTTTAATTTATCTCTTCATCGCAATTATTGACGACAAGCTGGATTATTTTTGAAATATTGGCCTAACAAACATCGCCGACTGACAACAAATTAATTATTACTTTTCCTAATTAATCCCTCAGAAATCCTCACCTTAAGCTATGATTATCAGGGCTTAGGGTCACCCGTCAGCGCTTACAGCCGTCAAAAACGCATCTCACCGCTGATGGCGCAAATTCTTCTATAGATCGTAAAAAACGAATTATTCCTACACTATAATCTGATTTTAACGATGATTCGTGCGGGGTAAAATAGTAAAAACGATCTATTCACCTGAAAGAGAAATAAAAAGTGAAACATCTGCATCGATTCTTTAGCAGTGATGCCTCGGGAGGCATTATTCTTATCATTGCCGCTATCCTGGC;1785
18;52;GATGATGAT;9;16231;16239;12;35;TTGTTGTTG;9;19938;19946;>GGCCAACAGCGGCGCAACCAGTGGATGGTATCACGACTTTCTGGAGACGCCGGTTCAGCTCCGGGTTGGTTCACTCGAAATCAACAAAAACATGCTGTTATGGATAAATGACGCGCTGATGGCGGTATTTTTCCTGTTAGTCGGTCTGGAAGTTAAACGTGAACTGATGCAAGGATCGCTAGCCAGCTTACGCCAGGCCGCATTTCCAGTTATCGCTGCTATTGGTGGGATGATTGTGCCGGCATTACTCTATCTGGCCTTTAACTATGCCGATCCGATTACCCGCGAAGGGTGGGCGATCCCGGCGGCTACTGACATTGCCTTTGCACTTGGTGTGCTGGCGCTATTGGGAAGTCGTGTTCCGTTAGCGCTGAAGATCTTTTTGATGGCTCTGGCTATTATCGACGATCTTGGGGCCATCATTATCATCGCATTGTTCTACACTAATGACTTATCGATGGCCTCTCTTGGCGTCGCGGCTGTAGCAATTGCTGTACTCGCGGTATTGAATCTGTGTGGTGTACGCCGCACGGGCGTCTATATTCTGGTTGGCGTAGTGTTGTGGACTGCAGTGTTGAAATCGGGGGTTCACGCAACCCTGGCGGGGGTAATTGTCGGCTTCTTTATTCCTTTGAAAGAGAAGCATGGGCGTTCTCCAGCGAAGCGACTGGAGCATGTGTTGCACCCGTGGGTGGCGTATCTGATTTTACCACTGTTTGCATTTGCTAATGCTGGCGTTTCACTGCAAGGCGTCACGCTGGATGGCTTGACCTCCATTCTGCCATTGGGGATCATCGCTGGCTTGCTGATTGGCAAACCGCTGGGGATTAGTCTGTTCTGCTGGTTGGCGCTGCGTTTGAAACTGGCGCATCTGCCTGAGGGAACGACTTATCAGCAAATTATGGCGGTGGGGATCCTGTGCGGTATCGGTTTTACTATGTCTATCTTTATTGCCAGCCTGGCCTTTGGTAGCGTAGATCCAGAACTGATTAACTGGGCGAAACTCGGTATCCTGGTCGGTTCTATCTCTTCGGCGGTAATTGGATACAGCTGGTTACGCGTTCGTTTGCGTCCATCAGTTTGACAGGACGGTTTACCGGGGAGCCATAAACGGCTCCCTTTTCATTGTTATCAGGGAGAGAAATGAGCATGTCTCATATCAATTACAACCACTTGTATTACTTCTGGCATGTTTATAAAGAAGGTTCTGTGGTTGGCGCAGCGGAGGCGCTTTATTTAACACCACAAACCATTACCGGACAGATTCGGGCGCTGGAAGAGCGCCTGCAAGGCAAATTATTTAAGCGCAAGGGACGTGGTCTCGAGCCCAGCGAGCTGGGGGAGCTGGTCTATCGCTATGCCGATAAAATGTTTACCTTGAGCCAGGAAATGCTGGATATCGTGAACTATCGCAAAGAATCCAATTTATTGTTTGACGTTGGCGTGGCTGATGTACTTTCCAAACGTCTGGTCAGTAGCGTGCTGAATGCTGCAGTAGTAGAAGGCGAGCCGATTCATCTTCGCTGCTTCGAATCCACCCACGAAATGCTGCTGGAGCAATTAAGCCAGCATAAACTGGATATGATCATTTCCGACTGTCCGATAGATTCTACGCAGCAGGAAGGCCTGTTCTCCGTGAGAATTGGCGAATGTGGCGTGAGTTTCTGGTGTACAAATCCACCGCCGGAAAAACCGTTCCCAGCTTGTCTTGAAGAACGGCGGCTTTTGATTCCTGGGCGACGTTCAATGTTAGGGCGCAAATTACTTAACTGGTTTAACTCCCAGGGATTAAACGTAGAAATCCTTGGCGAGTTTGATGATGCCGCTTTGATGAAAGCTTTTGGTGCGATGCACAATGCAATCTTCGTTGCCCCAACGCTTTATGCATATGACTTTTATGCCGATAAAACTGTCGTAGAAATTGGTCGCGTCGAGAATGTGATGGAAGAGTACCATGCTATTTTTGCTGAGCGGATGATTCAGCACCCGGCGGTACAGCGAATCTGCAATACGGATTATTCTGCGCTTTTTAGTCCAGCGGTGCGTTAATCGGCAGCTCCCCCAAAGTTAAGGTGGGGGAGATAGATTAGTTGTACATTACCACGATTTTGACTCGGCTCATTATTTGCCCGCTTGAGACATTGTTTCCATATGTACGCGGGCGAATAAATAGAGGAATCTGATTACTTCCTTCATGGGGATGCTGAAAAGAGTAGTAATTGCTTTTACCATACTGGATTTCATTCGTACCATCATTGGAGAGTTGAAAGCCTATTTGACCCGCACCGTCCTCACTGTTTTCTAACTCATTTTTTAATATGCTGGTTCCTGACTCCTGTATCGTCACTGGTTCAAAGTAATATTCAACGTCACTGGGTTCAAAAACTAATTCACCTTGCTCGCCCTGGATGCAGTCAAATCTTATATGATGAAACTGATAATTTTCATTATTGATACGAGACAGTACAAATAGTCCAGTGTCGATGGATTGATCTTCAAAACCACAGGTCATTAAATTTACCTGTAAAATAGTATTTAAATTAAAATTAAAGCGGACGCTATTACAATTAGTATTATTCCCTGTACATGAACTCACTTCAATTTCGAACAACAAAGGAAAAGGAGTTCCTGGAAAAATATCTGCGGTGTTGGAACTATCTGATACAGATGCGATAGAGTATGGAATGGTGAAATTTATCGCAGATAGCATTTCTTCTAAATTATAAGATGACTTCCCTGGAAGCGCTATTTTTTTTACCGTCAGATTCAAAGGGGAAATTAATAATATAATGACGACTTCCGACTTTAAACCTTAAAGCGTTCTGTGTTAAAAAATGAACTTTAATGGCGTTGGTCGTCTCTTGCAAGTCTGCACACTCAATGATATTCCCAGTATTTTCAATTTTTTCGGCGGTGAGATTACCTTTCATACTCAGTGGTTTGAGTATATATGTTCCACGTTGTTCCCCGACATTGGTCAATCCACAGGGAGCACTTTGCACAATAAAAGAATATAGACTCAATGTGATTAATAAAAGCCACTTCATAGTAAACTCCTTTTACTGGCATATATATGTTTTGTTTTCATCGATAACGTGTTGAAAAGTAATAGTACAGAATAAATTCTGTTCATCATTGAGAGCAACTTTTATGCCAGTTGGAATTTCATCTACGCGAATAAAAAGGCGACTACCCTGGCCAACGACTCCAATATTGTTTTCCTGGAGATCCAGTACGTCATAGCCAAAAGTTAATGGCGAACCATCGGGACGCAGTGCCTGTATATACCAGGGCTTACGTTGGTCAGTTGTAAACTGCACATAAGAAACTGCTCCACGGTAAGGCGCAATAATTTGACGATTGCCCTGCAATTCTGTTTCACTTTCACTGTTTGCTGTATCAAGTACCAGATGGTTTTCACGATGAGGTATCATCAGGTCGTAAACAACCTGGCCTTTGCTGTTTGTTCGGTTGTATTTTTGTCCATTAATATGCGCGCCTTCTAACCCAGGCGCATCCAGAATTGCAAATGTATCGGATAGCTGGTTAGTGATATTAATACCACCGGGCCAGACAACTAATCCACTACTAATACTTCCACCACTTTGCCAGGCGTTTTTAGAATGGCTATAGCTGCCATCTATTGTGGCGATGGGAGTTCTCCAGCTTAAATTCGTACCAAGCGATGTATCATTATT;3698
12;35;TTGTTGTTG;9;19938;19946;20;60;TTATTATTA;9;24682;24690;>CTGATTAACATATATACCATAATTTAACTGATCATGTTCACCGGCTATGCCAGTAATTCCAGTATTGTTGGAGGAATAGCCATCTTTGGAAAATGAGGTCGAATTCGATAAGTTAATTTGGTGACGTGTTTTGGCAATATCATCCCCCCAGTAGAAAGGAATGGAGATAAACAGATTAAAACGCTCCTCTTCTTTGTCGTTTTCATCATAGGATTGGCTGGCAGAGAAAGTATAACTGATGCGTTGCCAGCTATTGGAATAACTGAATTGGTAATCTTTAGCATTTCCACTTCGCCCCCAGTAATTCCGCCAAAGCGCACTTAATGATACATTTCCCAGATTATTGGATAAAGGTTGCATGATATTGGCAGAAAGGCTATTTTTTCTGCCAATATCATAAAAATCGTCATAGTCACTCTGATGATTTATTTTATCATTTTCGTAAAGATGGTCGCTGAATGTCCTGTAATCCTGCGAAGCATAACGCCAGGCGGCCACGCTAAATCGAGTGGCCGTTTGTACTAGATATTTATTATAGGCGACCTGATAGCTCGTACCTTCGTGTGTTATATCATTATTTAACTTACTACTCGATCGTGTAGCGTCAAAAGAGATGGCACCCAGCGGTGTATTCCAACCATTTCCCAGAGTTATAGCATTATAGTTATCGGATAAAATCGTACCGCCATAAAGTGTCAAAAGATTGTTGAGGCCATATATATAATTTGCCTCGAGAAAGTCCTCCTGATTCTTTACACCATATATCTTACTGCGTCCGGCGATAAAATCGAAATTTGAAATACCAGGTTGCAGCATGTTAGGCACGGAAGAGTAGGGCACCAAAAAGGAACGAACACTGCCATCTGCTTCCTTTATGCTGACATCGAGATCAGAGCCGCTGCCCGAGAGTTGCAAATCTGCGATAGTAAATGGTCCCGGGGGAACCTCTTTTTGGTAAATGATGTAGCCATTTTGCGAAACCGTTATCAAGGCATTACTTTGCGCAACACCTTGTACTAAAGGTGTAAAGCTCTGCATAGAATCAGGTAGCATTTGCATATCGCGAAATAAGCGTATTCCGCTAAATCTCAGAGAGTCGAATATGAGTGAGGATGTGTAATTTTCTCCTATCTGAACTGTGCTTAATATCTGCGACCAGCCATGTTCCAGGTAAAGAGTATTACTTTGCCATGTGCCTTTCATATCATCGGGTTTGCTATAGCTGGCATCAGAGTGTAACTGCCAACTAAATAAATTTAATCCACTGTTAAATCGGCCATAACTGGCTGTATTACTGTTATTATTGCTGTCATAAGAGCGATACTGACTTAAATTATAGGAGGTATAAAAAGCATCAATGCCGCGATCCCAACTTTCCGGGGGAACGTAACCTCTTTCAAGTTCATTGATATACGCCTGTGGTACTGTTAAATTTAGTCGGTGTTCACTGATATCCCACTGATATTGTCCACCATGAACCGCTTTATCCAGTAAAATACAATTATCTTCTGTATTGAGGTTACCGGTCTTTACCCCCAGTTTGGTTAGTAGCACCTTAGGCAGACATGGTTTGACTGGTGACTCTGGGATCGTGATATCTTGTTTTCCACGCCACTGGTTATTTACATAAAAATCAAGTTCGTAGTTTCCTGGAAGCGGTTGTTTATTATCGAAATGATATTCGGAAACTTTTTCTCCTTTCATGCCGCCGATCATAAAGTGCGTATCAAAAGTTTCTTCAGCATAACCCGGAAAAGAATACAAAAAAATAATAGCAGCGACCCATCGTGTCGTCCTTAACATGACTTTTTCCTGTTATCTCGCGGCGATTTTACTATGGATGTTATTCCCGTAATCATCAACTACCGTTAGTTCATATTCTGATGCGTGGTTATTTTTTAATGTAATGTCGTTATGCGAAAAGGGAGGCAGTAAGATACTTTCATTATTAACTTTCACGTTTTGTGCTTTGATAGTTGTAACCGTTATCCAGTTGGCTGTTTCGTTGTTTATTGAGATGGCGTTATTTTTCTTTTTGATATTTAATTGAGAAAGGCTTTTTTTATCTACCGGAGCTATTCCGCTTGGACGCCAAAGTAACTTTATCCGGTTTTGCAATGCAAGTTTAATTTTGTTTTTCCCTGCATTTTGTGGATTGTTTGGAGGGATATCCAGAACATTTAGATAAAATAAACTTTCTTTATTGTGAGGCAAATTGTTTGGCATTTTTCTTATTTTAAGTTGTTGGCCAGAACCACCTGCTACACGACTTACTGGCGGTGTGAGAATAAATGTGACCTGAATTTTTTCTGGCGCGATAGTGGTGTTCCCATCATCGATCCATGCCTGAATCAAAGAGGCATTTTTACTTTGATTCATTAACTGTACGAGAACTTCTCTGTTTTTTTCCGGATAAATAATGCGCGTACCATAGATGACCACACCGGCATGAACAGGTAAAATAAAAAATGACATCAGTAATGCTGTTATTATTCTCACGTAATCACTCCGTAAATAATACCGGTAGCAGAGCTACCGGCAAAAAACGTTAATCTGCACTGATTTTAATCGTTACGGTTGACTCTACGGAGCCTTTTGTAACAGGATTGCCACTTGTGCGGGCATATTGTGCATTTAAATTGAGAAAATATTGACCAGAGCCATTATCTTTCAGCGGTGTTTTTAACCCTGGTCTCATTCTGGTCAAAGTCCCATCATCGAGGAAAATGGCAAAGCCAATGTTCTCAGCAGTTCCTTTATTCAGCGTAAAGTTATTAGCATCAAACTCTGATGCTAGTACTTCGATACTTGGGGCTGTATTTCCGTCACACTGAATTTCTAAGTCATGAGAGGTTGAACCGGTTTTTAAAGTATAGATTTCATTATTGATAAGTTGATTCATTGCACTGGTTACAACATCTTCGACAACGATATCTGTTGTCGAATCACCATTAACAAAGTAACACGTTGTATCAACAACTTCTCCTCTAATGGTTAGTGTTCCTTGATCGACATCCTTGGCGAAGGTTGTTGCGCTAAACATCAACGTTGTCGCAACGAAGGGAATAATATACTTTTTCATAAATCATCCTTAATTAACTGGTATGGAAGGTCACTCGTTTTCAAACCCGATTATGTGATCAGGTTGTTATTATTTAGATTAATGTTTAAATTTTTTAATTTCTTGATGTGAAGTTGATGAAAGTTTGAAAATTTAATATTCTTAATTATTCCCTTCTTTATAAGAAGAGCAAGGTGCCATCATTAGAGTGACAGAGTAGGATGTTTCAGAGCATGCTTCAGATTATTTTTTATTTCTCTGCAGTTAATTAATAATTATCACAGGTAATTTCATTCTGAAATTACTTCTTTTTTGGGGTGTTTTAATCTTGATGAGATATTTTTTTCATAAGGAACATAGACTCGTTGATGCTCTGAAGGTATTTTCTCATTTCTGGGGATGTTTTGTCGTAATCGTGCATAAACTTTTTCAGTTCTTTATACACATCATTATTTAGCTTTACATTGTCGCGAACTAAAGTTTGTACCAATGGTATCAAAATTTCGAAACGGGACGGTTTGTCATCAATACTTGCCAGGGTTTTGAATACTCCTGTGTATCTGTAACCTAAGTGCTTATTGACAAGTTGAGTGGTCCATCGGCCAGGCATAATATCTTCACAGCGCAAATTTTTTATCATGGTATTAGTGAACGATGTTCCAAATATGTTGCTTTTTTTAATGAAGAGGTTGTTTATTTCTCCATTTGAAAAGATGGTGTTTGATAAGTCGCTTTCAAAACATGATATATTGGATAATACACAACCAAAATAATACCCATATGAAAGGTTGCTCTTTTCTATTGTTATATTTGATAGCAACAGTTTATGTATATTAATATTAAGGGCAGTCAAATACTGGATGTTTTGCTCGTTAAGTTCATGCATCTCCAGCGATTTATTATAGGGTAATAAAAGTATAAATTCCTTTACATTATCTCCGCAGTAAGAAAAGACAACATCAAATTTATCGGTGATCATGTTTTCATTTGAGCAGTAAGCTGATTTCTCTATTAACCGACTGGGCGAGCTTTTTAATAAAGATAATTTTTCACATAGTTGTGAATATGCCGCATTGCTAGTTTTAAAATTCTGCCATGTTATTTTCTGGTTATCATCTGTCGATGAGGCGGGGATTTTATTGCATTGCTCATTGTATAGCTCAGGATAAATATTCTTTTTTATTAGATTTCTGATTTCCTTATTAAAATAACTTTTTTTCTTGACTATTGCACTGTACTTAGCGTTTTGTGACGTCTCCTGATGATCATAAAATGACTGGAGATTTCTGCAGGCCTCATAAAATATTTCAGGAGTGTATAGCTCTGGGTATATTTCCTGATTGAAGTTTGCCTTTAAAAATTTAATAAATTTTTCATGGCATTCTTGATATATCTTAATCTCTTCAGAAAGACATTCGCTTGTTCTGTCATCAAAAACATCCAATCTAAGTAATGTGATGCCTTTGTGTTTAAAAAAAGAAAATTGAACTGTATGTTCTATGAGTTTACATCTATAAAAATGTGCATCTCTCAGATGAGTATATTGAAAAAAATGATGGAGGACTGGAGATGGTTTAGGCAAATCCTGGCTTCTGAAAAAGTCATCAAACAAAATTAAGAACTCTGTTTTATACTCGCAAAACACTTTTACTAACTCATTTTGTCTTGTTTTAT;4735
20;60;TTATTATTA;9;24682;24690;18;54;TGATGATGA;9;26901;26909;>CATCATCTACTATATTTGATTTATAAAGACAATGTGGCGAAGTTGAGATACCATCTGTCATTATCAGTCCTTGAAGTTGATGAATTTTTATTAATTTAATTTATGAGTGAATGTGACTACTATCAAAAATCGCTCATTAATTTTAAGAAGTACAATATAAATAGGTATTTAACCTGTGTTGATTGCTGTTAATAATTTACAAGGTCTAATGAGGAGATATTTATGAATGGTTAAAGTATATAGGAATTTAATTCAAAAATAGAGTGGTCTTAAGTTTAATACCTCAATGTGTATCACAATATCCACATTCTTTGTAGGGGAGTCTGGAGATTGAGTAGATATTCTTGTTCAGAATGTATCAGCCGATGGTTCTACGATTCTTAAGCCACGAAGAGTTCAGATAGTGCAACGGCATGTCTCTTTTGACTATCTGGCAACCGGCAGTGTGTTCTCTCACGCATCACAAAAGCAGCAGGCATAAAAAAACCCGCTTGCGCGGGCTTTTTCACAAAGCTTCAGCAAATTGGCAATTAAGCCAGTTTGTTGATCTGTGCAGTCAGGTTAGCCTTATGACGTGCAGCTTTGTTTTTGTGGATCAGACCTTTAGCAGCCTGACGGTCCACGATCGGTTGCATTTCGTTAAATGCTTTCTGTGCAGCAGCTTTGTCGCCAGCTTCGATAGCTGCGTATACTTTCTTGATGAAAGTACGCATCATAGAGCGACGGCTTGCGTTGTGCTTACGAGCCTTTTCAGACTGAATGGCGCGCTTCTTAGCTGATTTGATATTAGCCAAGGTCCAACTCCCAAATGTGTTCTATATGGACAATTCAAAGGCCGAGGAATATGCCCTTTTAGCCTTCTTTTGTCAATGGATTTGTGCAAATAAGCGCCGTTAATGTGCCGGCACTCGTTACGTAGTGATGGCGCAGGATTCTACCAGCTTGCGGGGTGTGAATACAGCTTTTCCGCGATAAAAATTGCAGCAGGCAGTCAGTTTCTTCCCGTGATTTGCGCCATGACCATGACAATGAAAAGCCACTTCTTTCTGATTTCGGTACTCAATCGCCGGTTAACCTTGACCGCTGTACAAGGTATACTCGGACGATTTTCACTGTTTTGAGCCAGACATGAAGCTGATACGCGGCATACATAATCTCAGCCAGGCCCCGCAAGAAGGGTGTGTGCTGACTATTGGTAATTTCGACGGCGTGCATCGCGGTCATCGCGCGCTGTTACAGGGCTTGCAGGAAGAAGGGCGCAAGCGCAACTTACCGGTGATGGTGATGCTTTTTGAACCTCAACCACTGGAACTGTTTGCTACCGATAAAGCCCCGGCACGGCTGACCCGACTGCGGGAAAAACTACGTTACCTTGCAGAGTGTGGCGTTGATTACGTGCTGTGCGTACGTTTCGACAGGCGTTTCGCGGCGTTAACCGCGCAAAATTTCATCAGCGATCTTCTGGTGAAGCATTTGCGGGTAAAATTCCTCGCCGTGGGGGATGATTTCCGCTTTGGCGCTGGTCGGGAAGGCGATTTCTTGTTATTACAGAAAGCTGGCATGGAATACGGCTTCGATATCACCAGTACGCAAACTTTTTGCGAAGGTGGCGTGCGTATCAGCAGCACCGCCGTGCGTCAGGCCCTTGCGGATGACAATTTGGCTCTGGCAGAAAGTTTACTGGGGCACCCGTTTGCCATCTCCGGGCGTGTAGTCCACGGTGATGAATTAGGGCGCACTATAGGTTTCCCGACGGCGAATGTACCGCTACGCCGTCAGGTTTCCCCGGTGAAAGGGGTTTATGCGGTAGAAGTGCTGGGCCTCGGTGAAAAGCCGTTACCCGGCGTGGCAAACATCGGAACACGCCCAACGGTTGCCGGTATTCGCCAGCAGCTGGAAGTGCATTTGTTAGATGTTGCAATGGACCTTTACGGTCGCCATATACAAGTAGTGCTGCGTAAAAAAATACGCAATGAGCAGCGATTTGCTTCGCTGGACGAACTGAAAGCGCAGATTGCGCGTGATGAATTAACCGCCCGCGAATTTTTTGGGCTAACAAAACCGGCTTAAGCCTGTTATGTAATCAAACCGAAACACGGAACCGAGAATCTGATGAGTGACTATAAATCAACCCTGAATTTGCCGGAAACAGGGTTCCCGATGCGTGGCGATCTCGCCAAGCGCGAACCGGGAATGCTGGCGCGTTGGAC;2210
18;54;TGATGATGA;9;26901;26909;01;01;CCGCCGCCG;9;27155;27163;>TCTGTACGGCATCATTCGTGCGGCTAAAAAAGGCAAAAAAACCTTCATTCTGCATGATGGCCCTCCTTATGCGAATGGCAGCATTCATATTGGTCACTCGGTTAACAAGATTCTGAAAGACATTATCGTGAAGTCCAAAGGGCTTTCCGGTTATGACTCGCCGTATGTGCCTGGCTGGGACTGCCACGGTCTGCCGATCGAGCTGAAAGTAGAGCAAGAATACGGTAAGCCGGATGAGAAATTCA;245
01;01;CCGCCGCCG;9;27155;27163;04;10;GGTGGTGGT;9;31507;31515;>AGTTCCGCGCCAAGTGCCGCGAATACGCGGCGACCCAGGTTGACGGTCAACGCAAAGACTTTATCCGTCTGGGCGTGCTGGGCGACTGGTCGCACCCGTACCTGACCATGGACTTCAAAACTGAAGCCAATATCATCCGCGCGCTGGGCAAAATCATCGGCAATGGTCACCTGCACAAAGGCGCGAAGCCGGTGCACTGGTGCGTAGACTGCCGTTCTGCACTGGCAGAAGCGGAAGTTGAGTATTACGACAAAACTTCTCCGTCCATTGACGTCGCTTTCCAGGCGGTCGATCAGGATGCGCTGAAAGCGAAATTTGGCGTAAGCAACGTTAACGGCCCAATCTCGCTGGTGATCTGGACCACTACGCCGTGGACTCTGCCTGCGAACCGCGCAATCTCTATTGCACCTGATTTCGACTATGCGCTGGTGCAGATCGACGGTCAGGCCGTGATTCTGGCGAAAGATCTGGTTGAAAGCGTAATGCAGCGTATCGGCGTGACCGATTACACCATTCTCGGCACGGTAAAAGGTGCGGAGCTTGAGCTGCTGCGCTTTGCCCATCCGTTTATGGGCTTCGACGTCCCGGCAATCCTCGGCGATCACGTTACCCTGGATGCCGGTACCGGTGCCGTTCACACCGCGCCTGGCCACGGCCCGGACGACTATGTGATCGGTCAGAAATACGGCCTGGAAACCGCTAACCCGGTTGGCCCGGACGGCACTTATCTGCCGGGCACTTATCCGACGCTGGATGGCGTGAACGTCTTCAAAGCGAACGACATCGTCGTTGCGCTGCTGCAGGAAAAAGGCGCGCTGCTGCACGTTGAGAAAATGCAGCACAGCTATCCGTGCTGCTGGCGTCACAAAACGCCGATCATCTTCCGCGCAACGCCGCAGTGGTTCGTCAGTATGGATCAGAAAGGTCTGCGCGCGCAGTCTCTGAAAGAGATCAAAGGTGTGCAGTGGATCCCGGACTGGGGCCAGGCGCGTATCGAGTCGATGGTCGCTAACCGTCCTGACTGGTGTATCTCCCGTCAGCGTACCTGGGGCGTACCGATGTCTCTGTTCGTGCACAAAGACACGGAAGAGCTGCATCCGCGTACCCTCGAACTGATGGAAGAAGTGGCTAAACGCGTTGAAGTTGATGGCATCCAGGCGTGGTGGGATCTTGATGCGAAAGAGATCCTCGGCGATGAAGCTGATCAGTATGTGAAAGTGCCGGATACGCTGGATGTATGGTTTGACTCCGGCTCTACTCACTCTTCTGTTGTTGACGTGCGCCCGGAATTTGCCGGTCACGCTGCGGACATGTATCTGGAAGGTTCTGACCAACACCGTGGCTGGTTCATGTCTTCTCTGATGATCTCCACCGCGATGAAGGGCAAAGCGCCGTATCGTCAGGTGCTGACCCACGGCTTTACCGTAGATGGTCAGGGCCGCAAGATGTCTAAATCCATCGGCAACACCGTGTCGCCGCAGGATGTGATGAACAAACTGGGCGCGGATATTCTGCGTCTGTGGGTGGCATCAACCGACTACACCGGTGAAATGGCCGTTTCTGACGAGATCCTGAAACGTGCTGCCGACAGCTATCGTCGTATCCGTAACACCGCGCGCTTCCTGCTGGCAAACCTGAACGGTTTTGATCCGGCAAAAGATATGGTGAAACCGGAAGAGATGGTAGTACTGGATCGCTGGGCCGTAGGTTGTGCGAAAGCGGCACAGGAAGACATCCTCAAGGCATACGAAGCATACGATTTCCACGAAGTGGTACAGCGTCTGATGCGCTTCTGCTCCGTTGAGATGGGTTCCTTCTACCTCGACATCATCAAAGACCGTCAGTACACCGCCAAAGCGGACAGCGTGGCGCGTCGTAGCTGCCAGACTGCGCTGTATCACATCGCAGAAGCGCTGGTTCGCTGGATGGCACCAATCCTCTCCTTCACCGCTGATGAAGTGTGGGGCTACCTGCCGGGCGAACGTGAAAAATACGTCTTCACCGGCGAGTGGTACGAAGGTCTGTTTGGTCTGGCAGACAGTGAAGCAATGAACGATGCGTTCTGGGACGAGCTGTTGAAAGTGCGTGGCGAAGTGAACAAAGTCATTGAGCAGGCGCGTGCCGACAAGAAAGTGGGTGGCTCGCTGGAAGCGGCAGTAACCTTGTATACAGAACCGGAACTGGCGGCGAAACTGACCGCATTGGGCGATGAATTACGATTTGTCCTGTTGACCTCCGGCGCTACCGTTGCAGACTATAACGACGCACCTGCTGATGCTCAGCAGAGCGAAGTGCTCAAAGGGCTGAAAGTCGCGTTGAGTAAAGCCGAAGGTGAGAAGTGCCCACGCTGCTGGCACTACACCCAGGATGTCGGCAAGGTGGCGGAACACGCAGAAATCTGCGGCCGCTGTGTCAGCAACGTCGCCGGTGACGGTGAAAAACGTAAGTTTGCCTGATGAGTCAATCGATCTGTTCAACAGGGCTACGCTGGCTGTGGCTGGTGGTAGTCGTGCTGATTATCGATCTGGGCAGCAAATACCTGATCCTCCAGAACTTTGCTCTGGGGGATACGGTCCCGCTGTTCCCGTCGCTTAATCTGCATTATGCGCGTAACTATGGCGCGGCGTTTAGTTTCCTTGCCGATAGCGGCGGCTGGCAGCGTTGGTTCTTTGCCGGTATTGCGATTGGTATTAGCGTTACCCTGGTTGTGATGATGTATCGCTCGAAGGCCACGCAGAAGCTAAACAATATCGCCTACGCGCTGATTATTGGCGGCGCGCTGGGCAACCTGTTCGACCGCCTGTGGCACGGCTTCGTTGTCGATATGATCGACTTCTACGTCGGCGACTGGCACTTCGCCACCTTCAACCTCGCCGATACTGCCATCTGTGTTGGTGCGGCACTGATTGTGCTGGAAGGTTTTTTGCCTTCTAAAGCGAAAAAACAATAATAAACCCTGCCGGATAAGGCCTACAGATTGCTGCGAAATCGTAGGCCGCATCCGGCAAAAATCCTCAAAATATAAGAGCAAACCTGCATGTCTGAATCTGTACAGAGCAATAGCGCCGTCCTGGTGCACTTCACGCTAAAACTCGACGATGGCACCACCGCCGAGTCTACCCGCAACAACGGTAAACCGGCGCTGTTCCGCCTGGGCGATGCTTCTCTTTCCGAAGGGCTGGAGCAACACCTGCTGGGGCTGAAAGTGGGCGATAAAACCACTTTCTCGCTGGAGCCAGATGCGGCGTTTGGCGTGCCGTCACCGGACCTGATTCAGTACTTCTCCCGCCGTGAGTTTATGGATGCAGGCGAGCCAGAAATTGGCGCAATAATGCTTTTTACCGCAATGGATGGCAGTGAGATGCCTGGCGTGATCCGCGAAATTAACGGCGACTCCATTACCGTCGATTTCAACCATCCGCTGGCCGGGCAGACCGTTCATTTTGATATTGAAGTGCTGGAAATCGATCCGGCACTGGAGGCGTAACATGCAGATCCTGTTGGCCAACCCACGTGGTTTTTGTGCCGGGGTAGACCGCGCTATCAGCATTGTTGAAAACGCGCTTGCCATTTACGGCGCACCGATATATGTCCGTCACGAAGTGGTGCATAACCGCTACGTGGTCGATAGCCTGCGCGAGCGTGGAGCTATCTTTATTGAGCAGATCAGCGAAGTGCCGGACGGCGCGATCCTGATCTTCTCCGCACATGGTGTTTCTCAGGCGGTACGTAACGAAGCGAAAAGCCGTGATTTGACGGTATTCGACGCCACCTGTCCGCTGGTGACCAAAGTGCATATGGAAGTCGCCCGCGCCAGCCGTCGTGGCGAAGAGTCTATTCTCATCGGTCACGCCGGGCACCCGGAAGTGGAAGGGACGATGGGGCAGTACAGCAACCCTGAAGGGGGAATGTATCTGGTCGAATCGCCTGACGATGTGTGGAAACTGACGGTCAAAAACGAAGAGAAGCTCTCCTTTATGACCCAAACCACGCTGTCGGTAGATGACACGTCTGATGTGATCGACGCGCTGCGTAAACGCTTCCCGAAAATTGTCGGTCCGCGCAAAGATGACATCTGCTACGCCACGACTAACCGTCAGGAAGCGGTACGCGCCCTGGCAGAACAGGCGGAAGTTGTGTTGGTGGTCGGTTCGAAAAACTCCTCCAACTCCAACCGTCTGGCGGAGCTGGCCCAGCGTATGGGCAAACGCGCGTTTTTGATTGACGATGCGAAAGATATCCAGGAAGAGTGGGTGAAAGAGGTTAAATGCGTCGGCGTGACTGCGGGCGCATCGGCTCCGGATATTCTGGTGCAGAATGTGGTGGCACGTTTGCAGCAGCTG;4343
04;10;GGTGGTGGT;9;31507;31515;01;02;CGCCGCCGC;9;33096;33104;>GAAGCCATTCCGCTGGAAGGCCGTGAAGAAAATATTGTTTTCGAAGTGCCGAAAGAGCTGCGTGTCGATATTCGTGAAGTCGATTAAGTCATTAGCAGCCTAAGTTATGCGAAAATGCCGGTCTTGTTATCGGCATTTTTTATGGAGAAAACATGCGCTTACCTATCTTCCTCGATACTGACCCCGGCATTGACGATGCCGTCGCCATTGCCGCCGCGATTTTTGCCCCCGAACTCGACCTGCAACTGATGACCACCGTCGCGGGTAATGTCTCGGTTGAGAAAACTACCCGTAACGCCTTGCAACTGCTGCATTTCTGGAATGCGGAGATTCCGCTCGCCCAGGGAGCCGCTGTGCCGCTGGTACGCGCACCGCGTGATGCAGCATCTGTGCACGGCGAATCGGGAATGGCTGGCTACGACTTTGTTGAGCACAACCGAAAGCCACTCGGGATACCGGCGTTTCTGGCGATTCGGGATGCCCTGATGCGTGCACCAGAGCCCGTTACCCTGGTGGCCATCGGCCCGTTAACCAATATTGCGCTGTTACTTTCACAATGCCCGGAATGTAAACCGTATATTCGCCGTCTGGTGATCATGGGTGGTTCTGCCGGACGCGGCAACTGTACGCCAAACGCCGAGTTTAATATTGCTGCCGATCCAGAAGCTGCTGCCTGTGTCTTCCGCAGTGGTATTGAAATCGTCATGTGCGGTTTGGATGTCACCAATCAGGCAATATTAACTCCTGACTATCTCTCTACACTGCCGCAGTTAAACCGTACCGGGAAAATGCTTCACGCCCTGTTTAGCCACTACCGTAGCGGCAGTATGCAAAGCGGCTTGCGAATGCACGATCTCTGCGCCATCGCCTGGCTGGTGCGCCCGGACCTGTTCACTCTCAAACCCTGTTTTGTGGCAGTGGAAACTCAAGGCGAATTTACCTCAGGCACGACGGTGGTTGATATCGACGGTTGCCTGGGCAAACCAGCCAATGTACAGGTGGCATTGGATCTGAATGTAAAAGGCTTCCAACAGTGGGTGGCTGAGGTGCTGGCTCTGGTGCCGTAACCTGTCACATGTTATCGGCATGCAGTCATTCATCGACTCATGCCTTTCACTGATATCCCTCCCTGTTTATCATTAATTTCTAATTATCAGCGTTTTTGGCTGGCGGCGTAGCGATGCGCTGGTTACTCTGAAAACGGTCTATGCAAATTAACAAAAGAGAATAGCTATGCATGATGCAAACATCCGCGTTGCCATCGCGGGAGCCGGGGGGCGTATGGGCCGCCAGTTGATTCAGGCGGCACTGGCATTAGAAGGCGTGCAGCTGGGCGCGGCGCTGGAGCGCGAAGGATCTTCTTTACTGGGCAGCGACGCCGGTGAGCTGGCTGGTGCAGGGAAAACAGGCGTTACCGTGCAAAGCAGTCTTGATGCGATAAAAGATGATTTTGATGTGTTTATCGATTTTACCCGTCCGGAAGGTACGCTGAACCATCTCGCTTTTTGTCGCCAGCATGGCAAAGGGATGGTGATCGGCACTACGGGGTTTGACGAAGCCGGAAAACAGGCAATTCGTGA;1580
01;02;CGCCGCCGC;9;33096;33104;18;53;ATGATGATG;9;33584;33592;>CGATATTGCGATTGTCTTTGCCGCCAATTTTAGCGTTGGCGTTAACGTCATGCTTAAGCTGCTGGAGAAAGCAGCCAAAGTGATGGGTGACTACACCGATATTGAAATTATTGAAGCACATCATAGACATAAAGTTGATGCGCCGTCAGGCACCGCACTGGCAATGGGAGAGGCGATCGCCCACGCCCTTGATAAAGATCTGAAAGATTGCGCGGTCTACAGTCGTGAAGGCCATACCGGTGAACGTGTGCCTGGTACCATTGGTTTTGCCACCGTGCGTGCAGGTGACATCGTTGGCGAACATACCGCGATGTTTGCCGATATTGGCGAGCGTCTGGAGATCACCCATAAGGCGTCCAGCCGCATGACATTTGCTAACGGTGCGGTAAGATCGGCTTTGTGGTTGAGTGGTAAGGAAAATGGTCTTTTTGATATGCGAGATGTGCTTGATCTCAATAATTTGTAACCACAAAATGTTT;479
18;53;ATGATGATG;9;33584;33592;02;06;GCGGCGGCG;9;35721;35729;>CAAAAGTAACATATTTAATTTATTAATTATAAAGGGCTTTAATTTTTAGCCCTTTTATTTTTGGTGTTATGCTTTTAATTTTTCTATAACTGCCAAAAATTACATGTTTTGTCTTCTATTTTTGTTGTCTTAATGTAAATTTTGACCATTTGGTCCACTTTTGCCTGCTCGTTTTTATTTCATGCAATCTTCTTGCTGCGCAAGCGTTTTCCAGAACAGGTTAGATGATCTTTTTGTCGCTTAATGCCTGTAAAACATGCATGAGCCACAAAATAATATAAAAAATCCTGCCATTAAGTTGACTTTTAGCGCCCATATCTCCAGAATGCCGCCGTTTGCCAGAAATTCGTCGGTAAGCAGATTTGCATTGATTTACGTCATCATTGTGAATTAATATGCAAATAAAGTGAGTGAATATTCTCTGGAGGGTGTTTTGATTAAGTCAGCGCTATTGGTTCTGGAAGACGGAACCCAGTTTCACGGTCGGGCCATAGGGGCAACAGGTTCGGCGGTTGGGGAAGTCGTTTTCAATACTTCAATGACCGGTTATCAAGAAATCCTCACTGATCCTTCCTATTCTCGTCAAATCGTTACTCTTACTTATCCCCATATTGGCAATGTCGGCACTAATGACGCCGATGAAGAATCTTCTCAGGTACATGCACAAGGTCTGGTGATTCGCGACCTGCCGCTGATTGCCAGCAACTTCCGTAATACCGAAGACCTCTCTTCTTACCTGAAGCGCCATAACATCGTGGCGATTGCCGATATCGATACCCGTAAGCTGACGCGTTTACTGCGCGAGAAAGGCGCACAGAATGGCTGCATTATCGCAGGCGATAACCCGGATGCGGCGCTGGCGTTAGAAAAAGCCCGCGCGTTCCCAGGTCTGAATGGCATGGATCTGGCAAAAGAAGTGACCACCGCAGAAGCCTATAGCTGGACACAAGGGAGCTGGACGTTGACCGGCGGCCTGCCAGAAGCGAAAAAAGAAGACGAGCTGCCGTTCCACGTCGTGGCTTATGATTTTGGTGCCAAACGCAACATCCTGCGGATGCTGGTGGATAGAGGCTGTCGCCTGACCATCGTTCCGGCGCAAACTTCTGCGGAAGATGTGCTGAAAATGAATCCAGACGGCATCTTCCTCTCCAACGGTCCTGGCGACCCGGCCCCGTGCGATTACGCCATTACCGCCATCCAGAAATTCCTCGAAACCGATATTCCGGTCTTCGGCATCTGCCTCGGTCATCAGCTGCTGGCGCTGGCGAGCGGTGCGAAGACTGTCAAAATGAAATTTGGTCACCACGGCGGCAACCATCCGGTTAAAGATGTGGAGAAAAACGTGGTGATGATCACCGCCCAGAACCACGGTTTTGCGGTGGATGAAGCAACATTACCTGCAAACCTGCGTGTCACGCATAAATCCCTGTTCGACGGTACGTTACAGGGCATTCATCGCACCGATAAACCGGCGTTCAGCTTCCAGGGTCACCCTGAAGCCAGCCCTGGTCCACACGACGCCGCGCCGTTGTTCGACCACTTTATCGAGTTAATTGAGCAGTACCGTAAAACCGCTAAGTAATCAGGAGTAAAAGAGCCATGCCAAAACGTACAGATATAAAAAGTATCCTGATTCTGGGTGCGGGCCCGATTGTTATCGGTCAGGCGTGTGAGTTTGACTACTCTGGCGCGCAAGCATGTAAAGCCCTGCGCGAAGAGGGTTACCGCGTCATTCTGGTGAACTCCAACCCGGCGACCATCATGACCGACCCGGAAATGGCCGATGCGACCTACATCGAGCCGATTCACTGGGAAGTGGTACGTAAGATTATTGAAAAAGAGCGCCCGGACGCGGTGCTGCCAACCATGGGCGGTCAGACGGCGCTGAACTGCGCGCTGGAGCTGGAACGTCAGGGCGTGTTGGAAGAGTTCGGCGTCACCATGATTGGTGCCACTGCCGATGCGATTGATAAAGCAGAAGACCGCCGTCGTTTCGACGTAGCGATGAAGAAAATTGGTCTGGAAACCGCGCGTTCCGGTATCGCACATACGATGGAAGAAGCGCTGGCGGTTGCCGCTGACGTGGGCTTCCCGTGCATTATTCGCCCATCCTTTACCATGGGCGGTA;2128
02;06;GCGGCGGCG;9;35721;35729;17;49;ATCATCATC;9;41414;41422;>GTATCGCTTATAACCGCGAAGAGTTTGAAGAAATTTGCGCCCGCGGTCTGGATCTCTCTCCGACCAAAGAGTTGCTGATTGATGAGTCGCTGATCGGCTGGAAAGAGTACGAGATGGAAGTGGTGCGCGATAAAAACGACAACTGCATCATCGTCTGCTCTATCGAAAACTTTGATGCGATGGGCATCCACACCGGTGACTCCATCACTGTCGCGCCAGCCCAAACGCTGACCGACAAAGAATATCAAATCATGCGTAACGCCTCGATGGCGGTGCTGCGTGAAATCGGCGTTGAAACCGGTGGTTCCAATGTCCAGTTTGCGGTGAACCCGAAAAACGGTCGCCTGATTGTTATCGAAATGAACCCACGCGTGTCCCGTTCTTCGGCGCTGGCGTCGAAAGCGACCGGTTTCCCGATTGCTAAAGTGGCGGCGAAACTGGCGGTGGGTTACACCCTCGATGAACTGATGAACGACATCACTGGCGGACGTACTCCGGCCTCCTTCGAGCCGTCCATCGATTACGTGGTTACCAAAATTCCTCGCTTCAACTTCGAAAAATTCGCCGGTGCTAACGACCGTCTGACCACTCAGATGAAATCGGTTGGCGAAGTGATGGCGATTGGTCGCACGCAGCAGGAATCCCTGCAAAAAGCGCTGCGCGGCCTGGAAGTCGGTGCGACTGGATTCGACCCGAAAGTGAGCCTGGATGACCCGGAAGCGTTAACCAAAATCCGTCGCGAACTGAAAGACGCAGGCGCAGAGCGTATCTGGTACATCGCCGATGCTTTCCGCGCGGGCCTGTCTGTGGACGGCGTCTTCAACCTGACTAACATTGACCGCTGGTTCCTGGTACAGATTGAAGAACTGGTGCGTCTGGAAGAGAAAGTGGCGGAAGTGGGCATCACTGGCCTGAACGCTGAATTCCTGCGCCAGCTGAAACGCAAAGGCTTTGCCGATGCGCGCTTGGCAAAACTGGCGGGCGTACGCGAAGCGGAAATCCGTAAGCTGCGTGACCAATATGACCTGCACCCGGTCTACAAGCGCGTGGATACCTGTGCGGCAGAGTTTGCCACCGACACCGCTTACATGTACTCCACTTATGAAGAAGAGTGCGAAGCGAATCCGTCTACCGACCGTGAAAAAATCATGGTGCTTGGCGGCGGTCCAAACCGTATCGGTCAGGGTATCGAATTCGACTACTGCTGCGTACACGCCTCGCTGGCGCTGCGTGAAGACGGTTACGAAACCATTATGGTTAACTGTAACCCGGAAACCGTCTCTACCGACTACGACACTTCCGATCGCCTCTACTTCGAGCCGGTAACTCTGGAAGATGTGCTGGAAATCGTGCGTATTGAGAAGCCGAAAGGCGTTATCGTTCAGTACGGCGGTCAGACCCCGCTGAAACTGGCGCGTGCACTGGAAGCCGCTGGCGTACCGGTTATCGGCACCAGCCCGGATGCTATCGACCGTGCGGAAGACCGTGAACGCTTCCAGCATGCGGTTGACCGTCTGAAACTGAAACAACCGGCGAACGCCACCGTTACTGCTATTGAAATGGCAGTTGAGAAGGCAAAAGAGATTGGCTACCCGCTGGTGGTGCGTCCGTCTTACGTTCTCGGCGGTCGGGCGATGGAAATCGTCTATGACGAAGCTGACCTGCGTCGCTACTTCCAGACGGCGGTTAGCGTGTCTAACGATGCGCCAGTGTTGCTGGATCATTTCCTTGATGACGCAGTAGAAGTTGACGTGGATGCCATCTGCGACGGCGAAATGGTGCTGATTGGCGGCATCATGGAGCACATCGAGCAGGCGGGCGTGCACTCCGGTGACTCCGCATGTTCGCTGCCAGCGTACACCTTAAGTCAGGAAATTCAGGATGTAATGCGCCAGCAGGTGCAGAAACTGGCCTTCGAATTGCAGGTGCGCGGCCTGATGAACGTGCAGTTTGCGGTGAAAAACAACGAAGTCTACCTGATTGAAGTTAACCCGCGTGCGGCGCGTACCGTTCCGTTCGTCTCCAAAGCCACCGGCGTACCGCTGGCAAAAGTGGCGGCGCGTGTGATGGCTGGCAAATCGCTGGCTGAGCAGGGCGTAACCAAAGAAGTTATCCCGCCGTACTACTCGGTGAAAGAAGTGGTGCTGCCGTTCAATAAATTCCCGGGCGTTGACCCGCTGTTAGGGCCAGAAATGCGTTCTACCGGGGAAGTCATGGGCGTGGGCCGCACCTTCGCTGAAGCGTTTGCCAAAGCGCAGCTGGGCAGCAACTCCACCATGAAGAAACACGGTCGTGCGCTGCTTTCCGTGCGCGAAGGCGATAAAGAACGCGTGGTGGACCTGGCGGCAAAACTGCTGAAACAGGGCTTCGAGCTGGATGCGACCCACGGCACGGCGATTGTGCTGGGCGAAGCGGGTATCAATCCGCGTCTGGTAAACAAGGTGCATGAAGGCCGTCCGCACATTCAGGACCGTATCAAGAATGGCGAATATACCTACATCATCAACACCACCTCAGGCCGTCGTGCGATTGAAGACTCCCGCGTGATCCGTCGCAGTGCGCTGCAATATAAAGTGCATTATGACACCACCCTGAACGGTGGTTTCGCTACCGCGATGGCGCTGAATGCCGATGCGACTGAAAAAGTAATTTCGGTGCAGGAAATGCACGCACAGATCAAATAATAGCGTGTCATGGCGGATATTTTTCATCCGCTAATTTGATCGAATAACTAATACGGTTCTCTGATGAGGACCGTTTTTTTTGCCCATTAAGTAAATCTTTTGGGGAATCGATATTTTTGATGACATAAGCAGGATTTAGCTCACACTTATCGACGGTGAAGTTGCATACTATCGATATATCCACAATTTTAATATGGCCTTGTTTAATTGCTTCAAAACGAGTCATAGCCAGACTTTTAATTTGTGAAACTGGAGTTCGTATGTGTGAAGGATATGTTGAAAAACCACTCTACTTGTTAATCGCCGAATGGATGATGGCTGAAAATCGGTGGGTGATAGCAAGAGAGATCTCTATTCATTTCGATATTGAACACAGCAAGGCGGTTAATACCCTGACTTATATTCTGTCGGAAGTCACAGAAATAAGCTGCGAAGTTAAGATGATCCCTAATAAGCTGGAAGGGCGGGGATGCCAGTGTCAGCGACTGGTTAAAGTGGTCGATATCGATGAGCAAATTTACGCGCGCCTGCGCAATAACAGTCGGGAAAAATTAGTCGGCGTAAGAAAGACACCGCGTATTCCTGCCGTTCCGCTCACGGAACTTAACCGCGAGCAGAAGTGGCAGATGATGTTGTCAAAGAGTATGCGTCGTTAATGTCATTTCGATGATACCGTGCGACCTGGTCGCCGGATGCGATGCTGGCGCATCTTATCCGGCCTACGGTTGCTCTCCAGCAGAGTTGGATAAGGCGTTTACGCCGCATCCGGCAAGATCACCGTTTAGGCGTCACATCCGTCGTCCCCTGCAAACGGGGGCGATTTTCCTCCATTTGCCTCAGTGGCTGTGTTTCATGTAACGATGCATGACAGCGCCCGACAAGATCCTGATACTCTTTGGTATTCAACCGTTTCCAGTGTAACTCGTCGTCACTAACACTGCGTACAGCGCGGGCTGGCGTACCCATCAACAACTGGCGTTTCTCGCCGTGAAAGCCTGCTTTGACAAAGCTCATGGCGGCAACAATGCTCTCTTCGCCAATGACCGCGCCATCCATAATCACGCTGTTCATCCCGACCAATGCATCGCGACCAATCACACAACCATGCAGGATCGCTCCGTGCCCGATATGGCCGTTTTCCCCAACGATGGTGTCAGTGTCGGTGTAGCCATGCATAATGCAGCCATCCTGAATATTGGCTCCCGCTTGCACGATCAACCGCCCGTAGTCACCACGCAGTGAGGCGAGTGGGCCGATGTAGACACCGGCTCCCACAATCACATCGCCAATCAAGACGGCACTGGGATGGACAAACGCCGTCGGGTGAACCACCGGAATTAACCCCTCAAAGGCGTAATAGCTCACGGTTGTTAACGTCCTTTCCACACCGGATCGCGCTTCTCGGCAAACGCCAGCGGCCCTTCAATGGCATCTTCCGAATGCAGAACCGATGGATAGTGTTTCAACACGCCGCTGCGAATATAGCTATACGATTCTTCTACCGGCATTTCGCTGGTGGTGCGGTAGATCTCTTTCAGCGCCGCAATCGCCAGCGGGGCGCTGTTAACCAGCTGCTGAGCCAGTTCGCGGGCGTTATCCATCAGTTCCGCCTGGCTAACCACGCGGTTGACTATCCCCCAACGCAGCGCCTCTTCTGCGCCCATTCGTCTGCCGGTCATCACCATTTCATTGACGATGGCAGGCGGCAGGATCTTCGGCAGACGCAGCACACCGCCGCTGTCAGGAACGATGCCCAGTTTGGCTTCCGGCAGGGCGAAGCTGGCGTTATCGGCACAAACAATAAAATCTGCCGCCAGCGCCAGTTCGAAACCGCCGCCAAAGGCGTAGCCGTTCACAGCTGCGATAACCGGTTTGTCGAGATTGAAAATTTCGGTTAATCCCGCAAAACCACCCGGGCCAAAGTCAGCATCCGGTGCTTCGCCTTCTGCTGCCGCTTTTAAATCCCAGCCCGCGGAAAAGAATTTCTCTCCGGCACCGGTAATAATGGCGACACGTAATTGCGGATCGTCACGGAAATTTAGAAATACTTCGCCCATTTCAAAGCTGGTTTTTGCATCAATAGCATTCGCTTTTGGGCGATCAAGAGTAATTTCCAGAATTGATCCATTGCGGGTCAGATGTAATGATTCACTCATTCCTTTTCTCCATTTTTGCTTTTTCAGGGACGACAACATCCCTGCAAAAAATGCATATTGTTTTAGAGCGTGATTATTAGCTGGCAGGGTAGTTCCCTGCCGTTTCATTTATTTCAGATTCTTTCTAATTATTTTCCCCGAGCAATTACGTGGCAGATCTTTTCTGATCTCCAGATAAGAGGGCACTTTAAATTTCGCCATATTTTGTTCGCAGAAGCGGAAAAATTCCTCTTCGCTCAATGTTTCACCTTCATTCAGCACCACAAATGCTTTGATGGCTTCATCGCGAATCGAATCTTTAATACCCACAACCACGATATCCTGAATTTTTGGATGGGTGGCGATGATATTTTCCAGCTCCACGCAGGAGACATTCTCGCCACCGCGTTTGATCATATTGCAGCGGCGATCGATGAAATAAAAAAAGCCTTCTTCGTCGCGGTATCCGGTATCGCCGGTATGCAGCCAGCCATCAGCTTCCAGCACTTTTGCAGTGGCTTTCGGGTTGAGAAAATACTCTTTGAAGATGGTTTTCCCTGGTACGCCTTTAATACAGATTTCACCGATCTCACCTGCCGGGAGCGGGCGATTGTGATCGTCGCGGATCTCCGCGTCGTAGCAAAACCCCGCCCGACCAATCGACGGCCAGCGTCGTTTATCGCCAGGGCGATCGCCGATAATGCCCACAATGGTTTCCGTCATCCCATAAGACGTCAGCAAGCGAACACCGAAGCGTTCACAAAATGTGTCTTTTTCCTGCTCCGACAAGTTGAGATAAAACATCACTTCCCGCAGGCGGTGTTGCCGATCGTTCGCTGAAGGCGGCTGCACCATCAACGTACGA;5684
17;49;ATCATCATC;9;41414;41422;13;37;AAGAAGAAG;9;45854;45862;>GGAATACATTCGGTAATGGTGGCGCGGTACTTCTGTACCTGTCCCCAGAAGGCGCGGGCGCTGTATTTCTCGACCAGCACAAAGGTGGCCCCGGCAGAAAACGCCGCCATCGCCGCAGTACACTGGCAATCGATATGAAACGCAGGCATTACCGTCAGGTAGACGTCATCGTCACGCAGTGCACACTGCCAGGCGGAGTAATATCCAGCGAAGCGCAGGTTGTAATGGGTAATCACCACACCTTTCGGTCGGGAGGTGGTGCCGGAGGTGAAGAGAATTTCCGCCGTATCGTCAGTCGATAGCGGCGGTGCATAGCACAAGGTGGCAGGTTGTTGATTTTTCAGTTGAGTAAACGAACTCACGCCATCATCAGCGGGAAGTGCCACATCTGTCAGGCAAATGTGCCGCAATTGAGTGGCATCTTCTTGCTGAATCTGTTGATACATAGGATAGAATTGCGCACTGGTCACCAGCAGGCACGCCTGGCTATTTTGCAGGATCCACGCACTTTCCTCGCGTAACAGGCGGGCGTTAATCGGCACCATAATCGCGCCAATTTTTGCCAGCCCGAACCAGCAAAAGATAAATTCCGGGCAGTTGTCGAGATGTAGTGCAACCTTGTCGCCTTTGCGAATCCCCAGCGTATAAAACAGGTTTGCCGTGCGGTTAATCTCCTGATTTAACTCAAGATAACTATACCGGTTAACGACTCCGCCGCTGGATTCACAAATCAGCGCCGTTTTATGACCGTAAACGTCCGCCAGATCGTCCCACATTTGACGTAGATGTTGTCCGCCAATGATATCCATTGCACCTCTATCCATTTTTGTTCGTTTGTTATTGGGCGGGCGCTAGTCAGGCAAGCCGACTGACGCCACGCGTTTAGTCCTCAACTTTGGCCAGACCTTTGCTGACCAACTCCTGAATGTCGTTTTCGCTGTAGCCGATATTTTTCAAAATGGCAGCCGTGTCCATGCCATGTGAGGGCATTCCGCGCCAGATTTGTCCGGGGTTATTTTTGAATTTCGGCATGATGTTCGGCCCTTTGCAGGTGCGACCATCCATCGTTTGCCACTGAGTGATTGATTCACGGGCAACATACTGTGGATTGCTTTCCAGTTCCGGTACGGTCAGTACTTTGGCACAGGCGATATTCAGTTCGGCAAAGCGTTCTTTAACTTCTGCGATGGTATGTGCCGCCAGCCAGGCATCGAGTTTTTCTTCTACCAGTGGGCCGTAAGGGCATTCGATACGGTGGATAAGCTGAGTGCCTTCCGGGATTTCCGGCGTACCGAGTAGATGTGCGAGGCCAATATCTTTAAAGCACTCTTCAATTTGGGTAATGCCCACCAGTTCCATCACGATGTAGCCGTCGGCACATTTATACAGACCGCAACCGGCATAGTAGGGATCTTTACCTTTGCTCATGCGCGGGCACATTTCGCCGCCGTTGAAGTAATCCATCATGAAGTACTGGCCCATACGCAGCATCACTTCATACATGGCGATGTCGATACTTTCGCCTTTACCGGTTTCACGCGCTTTATGCAGTGCTGCCAGCGCCGCCGTGGTGGCGGTCAGGCCAGAAAAGTAATCGGCGGTATACGGGAAGGCAGGCATTGGCTGGTCAACATCACCGTTCTGAATCAGGTAACCACTGAAGGCCTGGGCGATGGTGTTATAGGCCGGAAGATTGGTGTACTCCTCGGTGCCGTACTGACCAAAACCGGACAGGTGAGCGATAACCAGTTTCGGGTTGTGTTGCCACAGTACTTCATCGGTAATGCCACGACGGGCAAAGGCCGGACCTTTACTGGCTTCGATGAAGATATCGGTGGTTTCCATTAATTTCAGAAACGCTTCGCGGCCTTCATCTTTGAAAATATTTAACGACAGCGCGTGCAAATTGCGGCGGGAGAGTTGCGGGTAGTTCGGTTGAACGCGAATGGTGTCGGCCCAGGCGACGTTCTCGATCCAGATAACTTCCGCACCCCATTCTGCGAACATTTGCCCGGCGAACGGCCCGGCAATTTCGATACCGGAGAAGACAACGCGCAATCCGGCCAACGGCCCGAATTTCGGCATGGGTAGATGATCCATTATTAGCTCCTGAAAAATTTATGTAGCGCATGACTGCCGGATGCGGCGTAAACGCCTTATCCGGCCTACATTCGTGCTCCCGTAGGCCTGATAAGACGCGTCAGCGTCGCATCAGGCAGCGCACGGACTTAGCGGTATTGCTTCAGCACCGCACGACCCAGCGTCAGGATCTGCATTTCGTCAGATCCTCCGGAAACGCGGTCTACACGCAGGTCACGCCAGAAGCGGCTGATGCGGTGGTTGCCCGCAATCCCGACACCGCCCAGCACCTGCATTGCGCTATCCACCACTTCAAATGCCGCATTGGCGCAGAAGTATTTGCACATCGCTGCATCGCCAGAGGTGATGGTGCCGTTGTCTGCTTTCCACGCTGCTTCATACAGCATGTTTTTCATGGAGTTTAATTTGATCGCCATGTGGGCGAATTTTTCCTGAATCAACTGGAAACGACCAATAGCCTCGCCAAACTGCACGCGCTGGTTGGCGTAGCGCGCCGCATCTTCAAAGGCGCACATCGCCGTACCGTAGTTGGTCAGGGCTACCAGGAAACGTTCATGGTCGAACTCTTCTTTGACGCGGTTAAAGCCGTTACCTTCCCGACCGAACATGTCTTTCTCGTCCAGTTCCACATCGTCAAAGGTGATTTCACAGCAGCTATCCATACGCAGACCGAGCTTCTCAAGTTTGGTCACTTTGATGCCCGGTTTGCTCATATCAACAAACCATTCGGTGTAGACAGGTTTGTCCGGAGAAGCCCCGTCGCGCGCCATCACCACGATGTACGGGGTGTAGGCGCTACTGGTAATAAAACACTTACTACCATTAAGATAAATCTTACCATTTCTACGGGTATAAGTCGTTTTCAGGCTACCCACGTCGGAGCCCGCGCCCGGTTCGGTAATCGCTGAGTTCCACATCTGCTTACCGGTGCCGCGGAAAGCCATAATCTTGTCGATCTGCTCTTGTGTGCCTTCGCGCAGGAAGGTATTGAACCCGCCCGGCAACTGGTACAGTACATAGGTTGGTGCCCCCAGACGTCCCAGCTCCATCCACACGGCGGCGAGAGTAACAAACCCCGCGTCCAGACCACCGTGCTCTTCAGGGATCAGCAGACTGTCGATACCCATATCCGCCAGTGCTTTGACAAAACGTTCCGGGTAGACGCTGTCACGGTCGCACTCGGCAAAATAGGCCTCCCAGTTTTCGCTGGCCATCAGTTCGCGGATACCGGCGACAAACAGTTCCTGCTCATCATTTAAATTAAAATCCATCTTTCAACCTCTTGATATTTTGGGGGTTAATTAATCTTTCCAGTTCTGTTTCGCGTCTTTAATAAAGGAGAGCGTCACCATAATGTTGACGAAGAACAGCGGGCATCCTCCGGCGATAATGGCAGTTTGAATCGGTTTCAGGCCGCCGAGCGCCAGCAAAACAATACCGATAATGCCAACCAGAATTGACCAACCGATACGCACCAGCAGCGGTGGTTCTTCACCATCGCGTACTTCGCGGCAAGTGGACATCGCCAGGGTATAAGAGCAGGCGTTAACCAGCGTAACGGTGGCAATAAAGCAGAGGATGAAGAAGCCCCACATGGTGGCGGTGCTGAGCGGCAGAGCGGCCCAGGTTTCGATGATGGCGCGCGCCACACCGTACTGTTCGATCAGATTTGGAATGTTGATGATGTTTTTATCTATCAACAGCAGAGTGTTACTACCGAGTACAGTCCACAGGATCCAGGTGGATGCTGTCAGTCCCATCACCATGCCGAAGCACAGTTCACGCACAGTACGACCACGGGAGATGCGGGCGAGGAAGATACTCATCTGGATGGCGTAAATCACCCACCATGCCCAGTAGAACACGGTCCAGCCCTGCGGGAAGCCGCCTTTAGCGATGGGATCGGTATAGAACAACATGCGCGGCAGATACATCAGCAACATCCCCACCGAATCGGTGAAGTAGTTCATGATGAAGCTGGCACCGCTGACGATGAACACCCAACCCAGCATCAGGAAGCTCAGGTAACTACGCACGTCACTGGCGATACGTACCCCTTTTTGCAGACCGCAGGCGACGCAAATGGCGTTGAGGATAATCCAGCAGGTAATGATGATAGCGTCCAGTTGCAGGGTATGCGGAATGCCAAACAACCATTGCATACACTCGGTCACCAGCGGCGTGGCAAGGCCCAGACTGGTACCCATCGCGAAGATCAAGGCGACGAGATAGAAGTTGTCGACGATAGTGCCGAACAACCCTTTGGCGTGTTTTTCACCTACCAGCGGCACCAGGGTGGAGCTGGGGCGAATCACTTCCATTTTGCGGACA;4431
13;37;AAGAAGAAG;9;45854;45862;16;46;GTAGTAGTA;9;45994;46002;>TAAGCGAAGGCGACTGAAAGGAAGCTGTAAGTGGCCCACGGCAGAGGTCCCCAGAGGAACAAGCTGTAAGCCAGCCCCAACTCTTTCGCTCCTGTCGAGTTCGGTTCTAAGCCAAACGGCGGGGTGGAGAT;131
16;46;GTAGTAGTA;9;45994;46002;20;59;ATTATTATT;9;46413;46421;>GATCTCAATCGATCCCCAGAACAGTACGGCAGCAGACGTACAGGAGGCGAACATCATAAAGATCCAACTGGCGGTACTAAATTCAGGTGGTTCGTTACCTAAACGCTTTTTGGCATACGGGCCAAACACCAGCCAGAACCAACCGAAAAGCATCACCACCATATACCATTCAAATGCCCATCCCCATACATTGGTGACGTAACTGAATACAGCATTAATAACGACATTCGCCGCATCCAGATCTCTGACTGTAAGCCAACAAAGTATGCCGACGATTATTAATGGCGGAAAGAAAACCTTCGGTTCTATTCCCGTTTTTCTCTTTTCATTCTTCATGAGTTAATTCCACTGTGAAAACGAATATTTATTTTGCGTTCCCGTTTGTTTTATTTTTGTTAACATTTAATATA;410
20;59;ATTATTATT;9;46413;46421;02;04;CGGCGGCGG;9;47436;47444;>AACCTCATGGACGCGTTAATGGCTAACTCATAATGGGTATTCAATAAGCTGCATTCTGTGATTGTTATCACATTTTTGTTTCGGGTGAATAGAGGGCGCTTTTCTCGTTAATTTTGATTATTAATCAGTTTGTTATGTTATGTTATGTTGCGAGTAAAAAAATAGCATCTGACTTTCAATATTGGTGATCCATAAAACAATATTGAAAATTTCTTTTTGCTACGCCGTGTTTTCAATATTGGTGAGGAACTTAACAATATTGAAAGTTGGATTTATCTGCGTGTGACATTTTCAATATTGGTGATTAAAGTTTTATTTCCAAATTAAAGGGCATGATATCTGTAATTAACACCACCGATATGAACGACGTTTCCTTCATGATTTCTGGAGATGCAATGAAGATTATTACTTGCTATAAGTGCGTGCCTGATGAACAGGATATTGCGGTCAATAATGCTGATGGTTCGTTAGACTTCAGTAAAGCCGATGCCAAAATAAGCCAATACGATCTCAACGCTATTGAAGCGGCTTGCCAGCTAAAGCAACAGGCAGCAGAGGCGCAGGTGACGGCCCTAAGTGTGGGCGGTAAAGCCCTGACCAACGCCAAAGGGCGTAAAGATGTGCTATCGCGCGGTCCGGATGAACTGATTGTGGTGATTGATGACCAGTTCGAGCAGGCACTGCCGCAACAAACGGCGAGCGCACTGGCTGCAGCCGCCCAGAAAGCAGGCTTTGATTTGATCCTCTGTGGCGATGGTTCTTCCGACCTTTATGCCCAGCAGGTTGGTTTGCTGGTAGGCGAAATCCTCAATATTCCGGCAGTTAACGGCGTCAGCAAAATTATCTCCCTGACGGCAGATACCCTCACCGTTGAGCGCGAACTGGAAGATGAAACCGAAACCTTAAGCATTCCACTGCCTGCGGTTGTTGCTGTTTCCACTGATATCAACTCCCCACAAATTCCTTCGATGAAAGCCATTCTCGGCGCGGCGAAAAAGCCAGTCCAGGTATGGT;1014
02;04;CGGCGGCGG;9;47436;47444;18;52;GATGATGAT;9;50854;50862;>ATATCGGTTTTAACGCAGAGGCAGCATGGTCAGAACAACAGGTTGCCGCGCCGAAACAGCGCGAGCGTCAGCGCATCGTGATTGAAGGCGACGGCGAAGAACAGATCGCCGCATTTGCTGAAAATCTTCGCAAAGTCATTTAATTACAGGGGATGCTATGAACACGTTTTCTCAAGTCTGGGTATTCAGCGATACCCCTTCTCGTCTGCCGGAACTGATGAACGGTGCGCAGGCTTTAGCTAATCAAATCAATGCCTTTGTCCTCAATGATGCCGACGGCGCACAGGCAATCCAGCTCGGCGCTAATCATGTCTGGAAATTAAACGGCAAACCGGACGATCGGATGATCGAAGATTACGCCAGTGTCATGGCTGACACTATTCGCCAGCACGGTGCAGACGGCCTGGTGCTGTTGCCAAACACCCGTCGCGGCAAATTACTGGCGGCAAAACTGGGTTATCGCCTTAAAGCGGCGGTGTCTAACGATGCCAGCACCGTCAGCGTACAGGACGGTAAAGCAACAGTGAAACATATGGTTTACGGTGGTCTGGCGATTGGCGAAGAACGCATTGCCACGCCGTATGCGGTACTGACCATCAGCAGCGGCACGTTCGATGCGGCTCAGCCAGACGCGTCACGCACTGGCGAAACGCACACCGTGGAGTGGCAGGCTCCGGCTGTGGCGATTACCCGCACGGCAACCCAGGCGCGCCAGAGCAACAGCGTCGATCTCGACAAAGCCCGCCTGGTGGTCAGCGTCGGTCGCGGTATTGGCAGCAAAGAGAACATTGCGCTGGCAGAACAGCTTTGCAAGGCGATAGGTGCGGAATTGGCCTGTTCTCGTCCGGTGGCAGAAAACGAAAAATGGATGGAGCACGAACGCTATGTCGGTATCTCCAACCTGATGCTGAAACCTGAACTGTACCTGGCTGTGGGGATCTCCGGGCAGATCCAGCACATGGTTGGCGCTAACGCGTCGCAAACCATTTTCGCCATCAATAAAGATAAAAATGCGCCGATCTTCCAGTACGCGGATTACGGCATTGTTGGCGACGCCGTGAAGATCCTTCCGGCGCTGACCGCAGCTTTAGCGCGTTGATCCACTCTGGCAGGGCTGCATTTTGGTCCTGCCGCTGACAGGGAGCTCTTATGTCCGAAGATATCTTTGACGCCATCATCGTCGGTGCAGGGCTTGCCGGTTCGGTTGCCGCACTGGTGCTCGCCCGCGAAGGGGCGCAAGTGTTAGTTATCGAGCGTGGCAATTCCGCAGGTGCCAAGAACGTCACCGGCGGGCGTCTCTATGCCCACAGCCTGGAACACATTATTCCTGGTTTCGCCGAATCCGCCCCGGTAGAACGCCTGATCACCCATGAAAAACTCGCGTTTATGACGGAAAAGTCAGCGATGACTATGGACTACTGCAACGGTGACGAAACCTCGCCATCCCAGCGTTCTTACTCCGTTTTGCGCAGTAAATTTGATGCCTGGCTGATGGAGCAGGCCGAAGAAGCGGGCGCGCAGTTAATTACCGGGATCCGCGTCGATAACCTCGTACAGCGCGATGGCAAAGTCGTCGGTGTAGAAGCCGATGGCGATGTGATTGAAGCGAAAACGGTGATCCTTGCTGATGGAGTGAACTCCATCCTTGCCGAAAAGCTGGGGATGGCAAAACGCGTTAAACCGACGAATGTGGCGGTTGGCGTGAAGGAACTGATCGAGTTACCGAAGTCGGTTATTGAAGACCGTTTTCAGTTGCAGGGTAATCAGGGGGCGGCTTGCCTATTTGCGGGATCACCCACCGATGGCCTGATGGGCGGCGGTTTTCTTTATACCAATGAAAACACCCTGTCGCTGGGGCTGGTTTGTGGTCTGCATCATCTGCATGACGCGAAAAAATCGGTGCCGCAAATGCTGGAAGATTTCAAACAACATCCGGCCGTTGCACCGCTGATCGCGGGTGGCAAGCTGGTGGAATATTCCGCTCACGTAGTGCCGGAAGCAGGCATCAACATGCTGCCGGAGCTGGTCGGTGACGGCGTATTGATTGCCGGTGATGCCGCCGGAATGTGTATGAACCTCGGTTTTACCATTCGCGGTATGGATCTGGCGATTGCCGCCGGGGAAGCTGCAGCAAAAACCGTGCTTTCAGCGATGAAAAGCGACGATTTCAGTAAGCAAAAACTCGCGGAATATCGTCAGCATCTTGAGAGTGGCCCGCTGCGCGATATGCGTATGTACCAGAAACTACCGGCCTTCCTTGATAACCCACGCATGTTTAGCGGCTACCCGGAACTGGCGGTAGGCGTGGCGCGTGACCTGTTCACCATTGACGGCAGTGCGCCGGAACTGATGCGCAAGAAAATCCTCCGCCACGGCAAGAAAGTGGGCTTCATCAATCTGATCAAGGATGGCATGAAAGGAGTGACCGTTTTATGACTTCTCCCGTCAATGTGGACGTCAAACTGGGCGTCAATAAATTCAATGTCGATGAAGAGCATCCGCACATTGTTGTGAAAGCCGATGCCGATAAACAGGCGCTGGAGCTGCTGGTGAAAGCGTGCCCCGCAGGTCTGTACAAGAAGCAGGATGACGGCAGTGTGCGCTTCGATTACGCCGGATGTCTGGAGTGCGGCACCTGTCGCATTCTGGGGCTGGGGTCGGCGCTGGAACAGTGGGAATACCCGCGCGGCACCTTTGGTGTGGAGTTCCGTTACGGCTGATGTTGGTTTGATACGTAACGCCGCACTGACTCTCATTGCAAAAAACAGGAATAACCCATGCAACCGTCCAGAAACTTTGACGATCTTAAATTTTCCTCTATTCACCGCCGCATTTTGCTGTGGGGAAGCGGTGGTCCGTTTCTGGATGGTTATATACTGGTAATGATTGGCGTGGCGCTGGAGCAACTGACGCCGGCGCTAAAACTGGACGCTGACTGGATTGGCTTGCTGGGCGCGGGAACGCTCGCCGGGCTGTTCGTTGGCACATCGCTGTTTGGTTATATTTCCGATAAAGTCGGACGGCGCAAAATGTTCCTCATTGATATCATCGCCATCGGCGTGATATCGGTGGCGACGATGTTTGTTTCATCCCCCGTCGAACTGTTGGTGATGCGGGTACTTATCGGCATTGTCATCGGTGCAGACTATCCCATCGCCACTTCGATGATCACTGAGTTCTCCAGTACCCGTCAGCGGGCGTTTTCCATCAGCTTTATCGCCGCCATGTGGTATGTCGGCGCGACCTGTGCCGATCTGGTCGGCTACTGGCTTTATGATGTGGAAGGCGGCTGGCGCTGGATGCTGGGTAGCGCGGCGATCCCCTGTTTGTTGATTTTGATTGGTCGATTCGAACTGCCTGAATCTCCCCGCTGGTTATTACGCAAAGGGCGAGTAAAAGAGTGCGAAGA;3409
18;52;GATGATGAT;9;50854;50862;02;04;CGGCGGCGG;9;51978;51986;>CAAACTGTTTGGCGAACCGGTGGCTTTCGATGAAGAGCAGCCGCAGCAAACCCGTTTTCGCGATCTGTTTAATCGCCGCCATTTTCCTTTTGTTCTGTTTGTTGCCGCCATCTGGACCTGCCAGGTGATCCCAATGTTCGCCATTTACACCTTTGGCCCGCAAATCGTTGGTTTGTTGGGATTGGGTGTTGGCAAAAACGCGGCACTGGGGAACGTGGTGATTAGCCTGTTCTTTATGCTCGGCTGTATTCCGCCGATGCTGTGGCTAAACACTGCCGGACGGCGTCCATTGTTGATTGGCAGCTTTGCCATGATGACGCTGGCGCTGGCGGTTTTGGGGCTGATCCCGGATATGGGGATCTGGCTGGTAGTGATGGCCTTTGCGGTGTATGCCTTTTTCTCTGGCGGGCCGGGTAATTTGCAGTGGCTCTATCCTAATGAACTCTTCCCGACGGATATCCGCGCCTCTGCCGTGGGCGTGATTATGTCCTTAAGTCGTATTGGCACCATTGTTTCGACCTGGGCACTACCGATCTTTATCAATAATTACGGTATCAGTAACACGATGCTAATGGGGGCGGGTATCTCGCTGTTTGGCTTGTTGATTTCCGTAGCGTTTGCCCCGGAGACTCGAGGGATGTCACTGGCGCAGACCAGCAATATGACGATCCGCGGGCAGAGAATGGGGTAATTTGTTCAGATTTATCTCTTTTCTGAATCAATATTATTGACTATAAGCCGCGTGAATATATGACTACACTTTGTGGGAAAACAAAGGCGTAAACACGCGGGCTACCTATGATTCTTATAATTTATGCGCATCCGTATCCGCATCATTCCCATGCGAATAAACGGATGTTTGAACAGGCAAGGACGCTGGAAGGCGTCGAAATTCGCTCTCTTTATCAACTCTATCCTGACTTCAATATCGATATTGCCGCCGAGCAGGAGGCGCTGTCTCGCGCCGATCTGATCGTCTGGCAGCACCCGATGCAGTGGTACAGCATTCCTCCGCTCCTTAAACTTTGGATCGATAAAGTCTTCTCGCACGGCTGGGCTTACGGTCACGGCGGCACGGCGCTGCATGGCAAACATTTGCTGTGGGCGGTGACGAC;1115
02;04;CGGCGGCGG;9;51978;51986;07;20;CGACGACGA;9;52707;52715;>GGAAAGCCATTTTGAAATTGGTGCGCATCCGGGCTTTGATGTGCTGTCGCAGCCGCTACAGGCGACGGCAATCTACTGCGGGCTGAACTGGCTGCCACCGTTTGCCATGCACTGCACCTTTATTTGTGACGACGAAACCCTCGAAGGGCAGGCGCGTCACTATAAGCAACGTCTGCTGGAATGGCAGGAGGCCCATCATGGATAGCCATACGCTGGTTCAGGCGCTGATTTATCTCGGTTCGGCGGCGCTGATTGTACCCATTGCAGTACGTCTTGGTCTGGGATCGGTACTTGGCTACCTGATCGCCGGCTGCATTATTGGCCCGTGGGGGCTGCGACTGGTGACCGATGCCGAATCTATTCTGCACTTTGCCGAGATTGGCGTGGTGCTGATGCTGTTTATTATCGGCCTCGAACTCGATCCACAAAGGCTGTGGAAGCTGCGTGCGGCAGTGTTTGGCGGTGGCGCATTGCAGATGGTGATTTGCGGCGGCCTGCTGGGGCTGTTCTGTATGTTACTTGGGCTGCGCTGGCAGGTCGCGGAATTGATCGGCATGACGCTGGCGCTCTCCTCTACGGCGATTGCCATGCAGGCGATGAATGAACGCAATCTGATGGTGACGCAAATGGGCCGCAGTGCCTTTGCGGTGCTGCTGTTCCAGGATATCGCGGCAATCCCGCTGGTGGCGATGATCCCGCTACTGGCGGCGAGCAGTGCCT;720
07;20;CGACGACGA;9;52707;52715;17;50;TCATCATCA;9;53094;53102;>TGGGCGCATTTGCTCTCTCGGCGTTAAAAGTGGCGGGCGCGCTGGTGCTGGTGGTACTGCTGGGGCGCTATGTCACGCGTCCGGCGCTGCGTTTTGTTGCCCGCTCTGGCTTGCGGGAAGTGTTTAGTGCCGTGGCGTTATTCCTTGTGTTTGGCTTTGGTTTGCTGCTGGAAGAGGTCGGCTTGTCGATGGCGATGGGCGCGTTTCTGGCGGGCGTACTGCTGGCAAGCTCGGAATACCGTCATGCGCTGGAAAGCGATATCGAACCCTTTAAAGGTTTGCTGTTGGGGCTGTTTTTCATCGGTGTTGGCATGTCGATAGACTTTGGCACGCTGATTGAAAACCCATTGCGCATTGTCATTTTGCTGCTCGGTTTCC;378
17;50;TCATCATCA;9;53094;53102;09;27;CAGCAGCAG;9;55453;55461;>AAATCGCCATGCTGTGGCTGATTGCCCGACCGTTGCAGGTGCCAAATAAACAGCGTCGCTGGTTTGCGGTGTTGTTAGGGCAGGGCAGTGAGTTTGCCTTTGTGGTATTTGGCGCGGCGCAGATGGCGAATGTGCTGGAGCCGGAGTGGGCGAAATCGCTGACCCTGGCGGTGGCGCTGTCGATGGCGGCAACGCCGATTCTGCTGGTGATCCTCAATCGCCTTGAGCAATCTTCTACTGAAGAGGCGCGTGAAGCCGATGAGATCGACGAAGAACAGCCGCGGGTAATCATTGCCGGATTCGGTCGTTTCGGGCAGATCACCGGACGTTTACTGCTCTCCAGCGGGGTGAAAATGGTGGTGCTCGATCACGATCCGGACCATATCGAAACGCTGCGTAAATTTGGTATGAAAGTGTTTTATGGCGATGCCACGCGGATGGATTTACTGGAATCTGCGGGAGCGGCGAAAGCGGAAGTGCTGATTAACGCCATTGACGATCCGCAAACCAACCTGCAACTGACGGAGATGGTGAAAGAACATTTCCCGCATTTGCAGATTATTGCCCGCGCCCGCGATGTCGATCACTACATTTGTTTGCGTCAGGCAGGCGTCGAAAAGCCAGAGCGTGAAACCTTTGAAGGTGCGCTGAAAACCGGGCGTCTGGCGCTGGAAAGTTTAGGTCTGGGGCCGTATGAAGCGCGAGAACGTGCCGATGTGTTCCGCCGCTTTAATATTCAGATGGTGGAAGAGATGGCAATGGTTGAGAATGACACCAAAGCCCGCGCGGCGGTCTATAAACGCACCAGCGCGATGTTAAGTGAGATCATCACCGAGGACCGCGAACATCTGTCATTAATTCAACGACATGGCTGGCAGGGAACAGAAGAAGGTAAACATACCGGCAACATGGCGGATGAACCGGAAACGAAACCCTCATCCTAATAAAGAGTGACGTAAATCACACTTTACAGCTAACTGTTTGTTTTTGTTTCATTGTAATGCGGCGAGTCCAGGGAGAGAGCGTGGACTCGCCAGCAGAATATAAAATTTTCCTCAACATCATCCTCGCACCAGTCGACGACGGTTTACGCTTTACGTATAGTGGCGACAATTTTTTTTATCGGGAAATCTCAATGATCAGTCTGATTGCGGCGTTAGCGGTAGATCGCGTTATCGGCATGGAAAACGCCATGCCGTGGAACCTGCCTGCCGATCTCGCCTGGTTTAAACGCAACACCTTAAATAAACCCGTAATTATGGGCCGCCATACCAGGGAATCCATCGGTCGTCCGTTGCCAGGACGCAAAAATATTATCCTCAGCAGTCAACCGGGTACGGACGATCGCGTAACGTGGGTGAAGTCGGTGGATGAAGCCATCGCGGCGTGTGGTGACGTACCAGAAATCATGGTGATTGGCGGCGGTCGCGTTTATGAGCAGTTCCTGCCGAAAGCGCAAAAACTGTACCTGACGCATATCGACGCAGAAGTGGAAGGCGACACCCATTTTCCGGATTACGAGCCGGATGACTGGGAATCGGTATTCAGCGAATTCCACGACGCTGATGCGCAGAACTCTCACAGCTATTGTTTTGAGATTCTGGAGCGGCGGTAATTTTGTATATTAGAATTCCGGCATCACTGATACGTGCAGATATCCGTGTATACTAGACGTATAAATTGTACAGGAGCACGATATCATGACTGCAAAACGTACCACACAAAGTGTGACCGTCACCGTCGACCGTGAGTTAGTCAATCGCGCTCGTGATGCAGGCTTAAATATGAGCGCCACCCTTACGGTTGCGCTCAATGCTGAACTTAAAAAACATGCAGCAACACGTTGGCGTGAAGAGAACGCTGAAGCTATCGCTGCGTTAAATCAATTGGCTGATGAAACCGGATGTTTCTCTGATGAGTACCGGAGCTTCTAGCGATGCAATTTACGGTATACCGCAGTCGCAGCAGGAACGCCGCGTTTCCCTTTGTTATCGATGTTACCAGCGACATTATTGGTGTGATTAATCGCCGTATTGTTATTCCATTAACACCTATTGAACGATTTAGCCGTATTCGCCCACCAGAACGGCTTAACCCAATCCTTTTACTGGTAGACGGCAAAGAATATGTGCTCATGACGCATGAGACTGCAACTGTTCCAGTTAACGCGCTGGGAACGAAATTTTGCGATGCCAGCGCGCACCGAACGTTGATTAAAGGAGCATTAGATTTTATGCTCGACGGGATTTAAGACGCGACCGCCTCTCCCTCACCCAAATCCTTATGCCGGTTCGACGGCTGGACAAAATACTGTTTATCTTCCCAGCGCAGGCAGGTTAATGACCCACCC;2350
09;27;CAGCAGCAG;9;55453;55461;04;10;GGTGGTGGT;9;56853;56861;>CCGGTATCCAGCGCGTAAATACCTTCCGGCGTACCTTTGCCTTCCAGCGATGCCCAGTGACCAAAGGCGATGCTGTATTCTTCAGCGACAGGTCCAGGAATCGCAAACCACGGTTTCAGTGGGGCAGGGGCCTCTTCCGGCGATTCTTTGCTGTACATATCCAGTTGACCGTTCGGGAAGCAAAAACGCATACGGGTAAAGGCGTTGGTGATAAACCGCAGTCTTCCCAGCCCCCGCAATTCCGGTGACCAGTTATTTGGCATATCGCCGTACATAGCGTCGAGAAAGAAGGGATAGGAGTCACTCGACAGCACCGCTTCTACATCGCGCGCGCACTCTTTGGCGGTCTGCAGATCCCACTGCGGCGTGATCCCTGCGTGGGCCATCACCAGCTTTTTCTCTTCGTCGATTTGCAGCAGAGGCTGGCGACGCAGCCAGTTAAGCAGCTCGTCGGCATCCGGCGCTTCCAGCAGCGGTGTCAGGCGATCTTTCGGTTTATTGCGGCTGATCCCGGCAAATACTGCCAGCAGATGCAGATCGTGATTGCCCAGCACCAGACGTACGCTGTCGCCTAAGGATTTCACATAGCGCAGAACATCCAGCGAACCCGGGCCGCGCGCGACCAGATCGCCCGTCAGCCAGAGGGTATCTTTCCCAGGGGTAAATTCTACTTTATGCAGCAATGCGATCAGTTCATCGTAACAACCATGAACGTCGCCAATAAGGTATGTCGCCATATTCTTTTAATGAATGAGTGTGGGAACGGCGAGTCGGAATACGGGAATGTCGATGCTGAAAGGGACGCCATTTTCATCGATCATTTCGTAGTGACCCTGCATGGTGCCCAGCGGGGTTTCAATGATTGCACCGCTGGTGTACTGGTACTCTTCGCCAGGCGCGATAAGTGGCTGGACGCCAACCACTCCTTCGCCCTGGACTTCGGTTTCACGGCCATTGCCATTGGTGATCAGCCAGTAACGCCCCAACAACTGCACTGGCGCTCGCCCCAGATTGCGTATGGTTACGGTATAAGCAAAAACGTAACGTTCATTATCAGGTGAAGATTGTGCCTCAATGTAGACGCTTTGAACCTGAATACACACTCGGGGCGAATTGATCATCGTTAACTCTCCTGAAAAGGCGCGTTCTCCGCCAGATAGTTCGCCATCTGGCAATATTGCGCGACAGAGATATTTTCCGCTCGCATCGCCGGGTCGATCCCCATTCCCGTTAACACCTCGACGCTAAACAGGTTGCCGAGGCTGTTACGAATGGTTTTACGACGCTGGTTAAAGGCTTCGGTGGTGATGCGGCTCAACACACGAACATCTTTAACCGGGTGAGGCATCGTTGCATGAGGAACCAGGCGCACGACGGCGGAATCCACTTTG;1391
04;10;GGTGGTGGT;9;56853;56861;16;46;GTAGTAGTA;9;59971;59979;>GTAAAGGCTGACGGCGGAACTTCCAGTACCGGGATCACGTTGCAATAGTATTGCGCCATGACGCTTAATCGACCATACGCTTTGCTGTTCGGTCCTGCAACCAGACGATTCACCACCTCTTTTTGCAACATAAAGTGCATGTCGGCAATGGCATCAGTATAGCTAAACAGATGGAACATCAACGGCGTGGAGATGTTATAAGGCAGGTTGCCGAAAACACGCAGCGGCTGACCCATTTTCTCGGCCAGTTCGCCAAAGTTAAAGGTCATCGCATCCTGCTGATAAATCGTCAGTTTCGGGCCTAAGAATGGATGCGTTTGCAGACGTGCCGCCAGATCGCGGTCAAGTTCGATGACCGTCAGCTGGTCCAGACGTTCGCCGACCGGCTCGGTCAATGCCGCCAGACCGGGGCCGATTTCGACCATTGCCTGGCCCTTTTGCGGGTTAATGGCAGAAACAATGCTGTCGATCACGAACTGATCGTTGAGAAAGTTTTGCCCGAAGCGTTTACGGGCTAAGTGGCCCTGGTGGACTCGATTATTCATTGGGTGTTAACAATCATTTTGATGGCGAGATTAAGCGCCGTAATAAAACTGCCGACATCGGCTTCGCCACGTCCCGCCAGTTCAAGTGCGGTGCCGTGGTCCACTGATGTGCGAATAAAGGGCAGGCCCAGCGTAATGTTCACACCGCGCCCGAAGCCCTGGTATTTTAGCACGGGAAGACCCTGATCGTGGTACATCGCCAGCACGGCGTCGGCGTTATCGAGATATTTCGGCTGAAACAGGGTATCGGCAGGCAGCGGCCCGTTGAGTTTCATCCCCTGCGCCCGCAGCTCGTCGAGCACAGGAATAATGGTGTCTATCTCTTCCGTACCCATATGACCGCCTTCGCCCGCGTGCGGATTCAGCCCGCAGACCAGAATGCGCGGTTCGGCAATACCAAATTTTGTACGCAAATCGTGATGCAAAATAGCAATCACTTCGTGCAAAAGTGCAGGGGTGATAGCATCTGCGATATCGCGCAGCGGTAAATGCGTCGTTGCCAGCGCCACGCGAAGTTCTTCGGTCGCCAGCATCATCACCACTTTTTTCGCCTGCGAACGCTCTTCGAAAAACTCGGTATGACCGGTAAACGGAATGCCTGCGTCGTTAATGACGCCTTTATGCACGGGGCCTGTGATCAGCGCAGCAAATTCACCGTTCAGACAGCCATCACACGCTCGCGCCAGCGTCTCCACCACGTAATGCCCATTTTCAATCGCTAACTGCCCCGCAGTGACAGATTCACGTAGCGCGACAGGAAGTAGCGTTAATGTGCCCGTAGTTTGCGGTTGTGCAGGGGAGTTGGGGGAATAAGGGCGGAGGGTGAGCGGCAAACCGAGCATCGCTGCCCGGTCGGTAAGGAGAGTGGCATCGGCACAAACAACCAGTTCGACCGGCCACTCACGCTGTGCAAGCTGGACAACTAAGTCCGGGCCAATCCCGGCGGGCTCGCCGGGAGTGATCACAACACGTTGGGTTTTAACCATTAGTTGCTCAGGATTTTAACGTAGGCGCTGGCACGTTGTTCCTGCATCCAGCTTGCTGCTTCTTCCGAGAACTTACGGTTCATCAGCATGCGGTATGCACGATCTTTCTGCGCAGCGTCGGTTTTATCGACATTACGGGTATCCAGCAGTTCGATTAAATGCCAGCCGAATGAAGAGTGAACCGGTGCACTCATTTGACCTTTGTTCAGGCGGGTCAGGGCGTCACGGAAGGCCGGATCGAAAATATCTGGTGTAGCCCAGCCGAGATCACCGCCCTGGTTAGCAGAGCCTGGATCCTGAGAGAACTCTTTCGCTGCGGCAGCAAAAGTCGTTTTACCACTCTTGATATCAGCAGCAATCTGTTCCAGTTTCACACGAGCCTGTTCGTCAGTCATGATCGGCGACGGTTTCAGCAGAATATGGCGAGCATGAACTTCGGTCACCGAGATATTTTTGCTTTCGCCGCGCAGGTCGTTAACTTTCAGTATATGGAAGCCAACGCCGGAACGAATCGGGCCAACAATGTCGCCTTTCTTCGCGGTGCTTAATGCCTGGGCGAAGATCCCGGGCAACTCCTGAATACGGCCCCAGCCCATCTGGCCGCCGTTCAGCGCCTGCTGGTCGGCAGAATGAGCAATCGCCAGCTTACCGAAATCAGCGCCGTTACGCGCCTGATCGACAATGGCGCGCGCCTGGCTTTCCGCTTCGTTCACCTGATCAGAGGTCGGGTTTTCCGGCAGCGGGATCAGGATGTGGCTCAGGTTCAGCTCAGTGCTGGCGTCGTTTTGGTTACCCACCTGCTGCGCCAGGGATTCGACTTCCTGCGGCAGGATGGTGATGCGACGACGCACCTCGTTGTTACGCACTTCAGAGATAATCATCTCTTTGCGGATCTGGTTACGATAGGTGTTGTAGTTCAGACCATCGTAAGCCAGACGGCTGCGCATCTGATCCAGCGTCATGTTGTTCTGTTTCGCGATGTTAGCAATCGCCTGATCCAGCTGCTCATCGGAGATTTTCACTCCCATTTTCTGCCCCATCTGCAGGATGATTTGATCCATGATCAAACGTTCCATGATTTGGTGGCGCAGCGTCGCGTCATCAGGAAGTTGCTGCCTTGCCTGAGCAGCGTTCAGTTTTACCGACTGCATTAATCCATCAACGTCGCTTTCCAGCACGACGCCGTTATTGACGACGGCTGCGACTTTATCGACTACCTGGGGGGCAGCGAAACTGGTATTCGCGATCATGGCGATACCGAGAAGCAGCGTTTTCCAGTTCTTCATACTTTTTCCATTTCAATTAACCGCACTGCGGATTACGTGGTAAATCAACAAATCACAAAGTGTTTTGATACGGCAGAATGTTCGAACGCAGCATCTCTTGCGTACCCAGACCGTAGTTGGAGCTCAGGCCGCGAAGTTCGATGTTAAAGCCGATTGCGTTGTCATATACCGCATGTTGTTTATCGTTATCCCAACCGTTCAGCTTCCGCTCGTAACCGACGCGAATTGCATAGCAGCAGGAGCTGTATTGCACACCTAACATAGAGTCGGCTTGCTTGTTCGCATTGGTGTC;3109
16;46;GTAGTAGTA;9;59971;59979;17;51;CATCATCAT;9;60378;60386;>GGCCCCAACAATGGACCAACGATCGGCAATTGGCCAGCTGGCGACAGCACCTACCTGCGAAATACCATTCTTATATTGCTCAGCAGTGGAATAGTACTTAGGCAGCGTAGCCTGAATATATTCCGGGCTGGCGTAACGGTAATTCAGCTGTACCAGACGGTCTTCATCCCGACGGTATTCAATGCTGGAGTTACTGGTCGCTACGTTATCCAGACGTGTATCGTACTGAATCCCGCCACGCAATCCCCAACGCTCGGAGATACGCCAGTAAGTATCGCCTGCCCACACCAGTGAACCCGTTTTGTCGTCATTCTCCCATGTTATGTTGTCATCGCCAGTGCGAGACTCCGTGAAATAGTAGATTTGACCAACGGAAATATTAAAACGTTCAACGGCAG;398
17;51;CATCATCAT;9;60378;60386;04;12;TGGTGGTGG;9;61371;61379;>ATATGCGAGATGTGACACCGGTCGTCACCTGGTTAGCGGAGGCAATACGGTCAAGACCGCCGTAAGTCCGGTCCCGGAACAGGCCAGAGTAGTCAGATTGCAGCAGAGACGAGTCGTAGTTATAGATGTCGCTCTGATCGCGATACGGCACGTACAAATACTGCGCGCGCGGTTCCAGCGTTTGGGTATAACCCGGAGCCAGCATTTCCATATCGCGTTCAAAGACCATTTTGCCGTCAACTTTGAATTGCGGCATTACGCGGTTAACGGATTCGTCCAGCTTGGTCGTGTTTCTGGAGTTATACCAGTCAAGATTGGTTTGCTGATAATGGGTTGCCAGCAACTTCGCTTCGGTATTGATGCTGCCCCAGTTATTAGAGAGCGGCAAATTGATGGTCGGTTCCAGGTGAACACGGGTTGCTTCAGGCATGTCGTCTCTGGTGTTAACAAAGTGCACTGCCTGGCCGTAAATACGCGTATCAAACGGACCAACATCATTCTGGTAGTAATTAACGTCTAACTGCGGCTCTGCCGAGTAGCTACTGGTGTTCTGTTCGCTGAAAACCTGGAACTGCTTGGTTGAAACGGTGGCATTGAAGTTTTGCACCGCATAGCCAACGCTGAATTTTTGCGTTGCGTAGCCGTCAGTACTGGAACCGTACTTGTTATCGAAATCATTGAAGTAGCTAGGATCGCTGACCTTGGTGTAGTCGACGTTGAAACGCCACACCTGATCCATGACCCCGGAGTGGTTCCAGTAGAATAACCAACGACGTGAACTGTCATCGTTCGGGTGTTCATCTTCATAGACTTTATCTGAAGGCAGATAGTCCAGTTCCATCAAGCCAGCGCCCGCCTGGGAGAGGTAGCGGAATTCGTTCTCCCACATGATGTTGCCACGACGATGCATATAATGCGGCGTGATGGTGGCATCCATATTTGGCGCGATGTTCCAGTAATATGGCAGGTAGAACTCAAAGTAGT;984
04;12;TGGTGGTGG;9;61371;61379;02;05;GGCGGCGGC;9;62388;62396;>TGTACTTGGCGTTCGGGATCAAGAAACCAGAGCGACGTTTGTCACCCACCGGCAACTGCAAATAGGGGCTATAAAAGATCGATACCGGACCCACCTTAAAGCGGGCGTTCCAGATCTCCGCAACTTGTTCTTCGCGGTCATGAATAATTTCGCTACCTACCACGCTCCAGGTGTCAGAACCCGGCAGACAGGAGGTAAAGCTACCGTTATCCAGAATGGTATAGCGGTTTTCGCCACGTTGTTTCATCAGGTCCGCTTTACCGCGACCCTGGCGACCCACCATCTGGTAATCACCTTCCCAGACGTTGGTATCTTTGGTGTTCAGATTCGCCCAGCCTTTCGGCCCTTTGAGGATCACCTGGTTATCGTCGTAATGGACATTACCGAGCGCATCAACGGTACGTACCGGCTCCGGTTGTCCTGGTGCCTCTTTTTGATGGAGCTGCACTTCGTCGGCCTGCAGACGGCTGTTACCCTGCATGATATCCACGCTGCCAGTAAACACGGCGTCATCCGGGTAGTCCCCTTTCGCGTGGTTAGCATTGATAGTCACGGGTAAGTCATTGGTATCGCCCTGTACCAGAGGACGGTCATAGCTTGGCACGCCCAACATGCACTGTGAGGCGAGGTCGGCTGCCAGTCCCTGTTGACTATAAAGGGCGGTGGCAATCATGGTGGCCAGGAGAGTGGGGATACGTTTTTTCATACGTTGATTTTATTGTTCCATCATCGGTAACGTTGCGCGTGACAAACGGTCAGAGACTAACGTACTCGTCATCTCTACGCTAGTGTTAATCCTGTCCGAATAGCGTCAGTGGTGTTAGGCACGGCATTGAATGACAGGTATGATAATGCAAATTATAGGCGATGTCCCACAATTGACCGCAGCCGGAAAACGGTAAAAGCACCTTTATATTGTGGGAGATAGCCCTGATATCCGTGTGTCGATTTGGGGAATATATGCAGTATTGGGGAAAAATCATTGGCGTGGCCGTGGCCTTACTGATG;1008
02;05;GGCGGCGGC;9;62388;62396;20;59;ATTATTATT;9;64101;64109;>TTTTGGGGCGTAGTGTTAGGCCTGTTAATTGGCCATATGTTTGATAAAGCCCGTAGCCGTAAAATGGCGTGGTTCGCCAACCAGCGTGAGCGTCAGGCGCTGTTTTTTGCCACCACTTTTGAAGTGATGGGGCATTTAACCAAATCCAAAGGTCGCGTCACGGAGGCTGATATTCATATCGCCAGCCAGTTGATGGACCGAATGAATCTTCATGGCGCTTCCCGTACTGCGGCGCAAAATGCGTTCCGGGTGGGAAAATCAGACAATTACCCGCTGCGCGAAAAGATGCGCCAGTTTCGCAGTGTCTGCTTTGGTCGTTTTGACTTAATTCGTATGTTTCTGGAGATCCAGATTCAGGCGGCGTTTGCTGATGGTTCACTGCACCCGAATGAACGGGCGGTGCTGTATGTCATTGCTGAAGAATTAGGGATCTCCCGCGCCCAGTTTGACCAGTTTTTGCGCATGATGCAGGGCGGTGCACAGTTTGGCGGCGGTTATCAGCAGCAATCTGGCGGTGGTAACTGGCAGCAAGCGCAGCGTGGCCCAACGCTGGAAGATGCCTGTAATGTGCTGGGCGTGAAGCCGACGGATGATGCGACCACCATCAAACGTGCCTACCGTAAGCTGATGAGTGAACACCATCCCGATAAGCTGGTGGCGAAAGGTTTGCCGCCTGAGATGATGGAGATGGCGAAGCAGAAAGCGCAGGAAATTCAGCAGGCCTATGAGCTTATTAAGCAGCAGAAAGGGTTTAAATGACCCTGTAAATGATGCTGAGTAACTGCCCACGATAAAAGGTGGCCGCCCTGGCGGTCACTTCTTTGAGAAAAGGCGTTTACTCAGAATGGTGGACAGGCTCAATATACGGTTTACGGGAGGGTTTCTGTTGGTTTTATCGCGTTGACCCTGCTTAAGGTTGAGAGCTTTACGGCGAGCGGAATTATATTTTTACGTCTTAAAAATAAAAAACACATATCTGAATGAGCGATTTTTGAAAGTATATTTATTCAGAGCGCGCATCATGAGTTTTTAACTCAATGCGAGGCTATTACCATGAAAGTATCAGTTCCAGGCATGCCGGCTACACTTTTAAATATGAGCAATAACGATATTTATAAGATGGTGAGCGGGGACAAGATGGACATGAAGATGAATATCTTTCAACGCTTGTGGGAGACGTTACGTCATCTGTTCTGGTCAGATAAACAGACTGAGGCTTATAAACTTCTGTTCAATTTCGTGAATAAAAAGGCTGGCAACATCAACGCCTCAAAATACTTTACTGGGGCTGTCAACGAGAATGAGAAAGAAAAGTTTATCCATAGTCTGGAATTATTCAATGAACTCAAAACATGCGCAAAAAATCCGGATGAGATGGTCGCAAAGGGCAATATGAGCTGGGTCGCACAGACCTTCGGTGATATCGAGTTAAGTGTCACTTTTTTTATTGAAAATAAGGAGATATGTACTCAGACGTTGCAGCTGCATAAAGGCCCAGGTAACTTGGGCGTTGATCTTAGAGAGGCTTACCTTCCCGGCGTTGACATGAGGGATTGTTACCTTGGTCTCAAAACAATGAAAGGTCACAATAAAGTCCTTTACTTGGAACCTGGGTGGAATGCTAACCTGGACGGTGCTACCCTGGACGGTGCTACCCTGGACGGTGCTACCGTGGACGGTGCTACCCACCTATATGATGAGGTA;1704
20;59;ATTATTATT;9;64101;64109;09;27;CAGCAGCAG;9;67262;67270;>AATAAAATCACCCCCAAAAAAATTGATACTGAAGAAGTTGCTACTAAACAAAGTACTGCTGAACAAATTACTGACAACGCAATTATTGAATGAGCCAGAATAAGCTAAGGTTGAAGGGGCTGGAACGCCCCTTCAACCTTAGCAGTAGCGTGGGATGATTTCACAATTAGAAAGACCTGCATGATGAGCTAGAGAAGAGGCTAGTGACGCAAGGCGTCGTGTACGACGCGGATCACCGAGATGGGCATCGCCAACCAGACTGCTAATTAGCCCATGAATAACAATCAGAAAGGACCATAACAGACCCGATAAAATGAAATATAAGAGACGGTCAACGGGTGAAGAAAAAGTTCAAAAATTCGCTGTGGAGCAGGAAGGGAATTACCGAATGGAAAGCGTAGCCACACGCAACAACTGAAAGCAGTTTGGCAGAAACAAAAAATCCCCGGACTCGGGGATTTATGTACAAGAGGCAGCCCTTAGGATGAGGGTATAAACGTACAGGAAAGGTTAAAAATCCGCTGGCGCTTTAAACGTCATACTATTGCCATACGCCGGATGGGTAATCGTCAACATCTCTGCATGTAGCAACAAACGCGGTGCCATCGCTCTCGCTTCTGGTGATGCATAAAAACGATCGCCGAGAATCGGATGCCCCAGCGCCAGCATATGCACACGCAATTGATGCGAACGCCCGGTAATCGGTTTTAACACCACTCTTGCCGTGTTATCCGCCGCATACTCCACCACTTCATATTCCGTCTGCGCAGGTTTACCCGTTTCGTAACAGACTTTCTGTTTCGGGCGGTTTGGCCAGTCGCAAATCAGCGGCAGATCCACCAGACCTTCTGCGGGGGATGGATGCCCCCAGACGCGGGTCACATACTGCTTTTTCGGCACGCGCTCGCGGAACTGGCGTTTTAACTCCCGCTCCGCGGCTTTGGTCAGCGCCACTACAATCACGCCGCTGGTAGCCATATCCAGACGATGCACCGATTCTGCCTGCGGATAATCTCGCTGAATGCGCGTCATCACGCTGTCTTTGTGCTCTTCCAGACGACCCGGCACAGACAACAAACCGCTCGGCTTGTTGACCACCATAATATGGTCATCCTGATACAGGATAACCAACCAGGGTTCCTGCGGTGGATTGTAGTTTTCCATCCCCATTTTCGGCTCCGTTACTGATGCGTTACAACGATCAAACGCAGGGCATCCAGACGCCAACCTGCCTGATCCAGGCTTTCCATTACCTGCTGACGGTTGCTCTCAATGGCGGTCAGTTCGTCGTCACGAATGTTCGGGTTCACTGCACGCAGAGCTTCCAGACGAGACAGCTCGGCAGACAGTTTTTCGTCGGCTTCGTTACGTGCTGCATCAATCAATGCACGGGCAGATTTCTCGATCTGCGCTTCACCCAGTTGAAGGATAGCGTGAACATCCTGCTGCACGGCGTTAACCAGTTTGCTGCCGGTGTGACGGTTAACCGCGTTAAGCTGGCGGTTAAAGGTTTCAAACTCTACCTGCGCCGCCAGGTTGTTGCCGTTTTTATCCAGCAGCATACGTACCGGCGTCGGTGGCAGGAAGCGGTTGAGCTGCAACTGCTTCGGAGCCTGGGCTTCAACCACATAAATCAGTTCCACCAACAGCGTACCTACCGGCAACGCTTTGTTTTTTAACAGTGAAATCGTGCTGCTACCGGTATCGCCAGAAAGAATCAGATCCAGACCGTTGCGGATCAGCGGATGTTCCCAGGTAATAAACTGCGCATCTTCACGCGCCAGCGCCACTTCACGATCAAAGGTGATGGTGATGCCATCTTCCGACAGGCCAGGGAAGTCCGGCACCAGCATATGATCGGACGGCGTCAGCACGATCATGTTGTCGCCGCGATCGTCCTGATTGATACCGATAATATCGAACAGGTTCATGGCGAAGGCGATCAGGTTGGTATCGTCATCCTGCTCTTCAATGCTTTCTGCCAGTGCCTGGGCTTTTTCGCCACCGTTGGAGTGGATTTCCAGCAGGCGGTCACGACCCTGTTCCAGCTGTGCTTTCAGCGCTTCATGTTGCTCGCGGCAGTTTTTGATCAGATCGTCAAAGCCTTCGGTTTGATCCGGTGAAGCCAGATAGTTAATCAGATCGTTGTATACGCTATCGTAAATAGTGCGTCCGGTCGGGCAGGTGTGCTCAAATGCATCCAGACCTTCGTGATACCAGCGCACCAGCACCGACTGAGCGGTTTTCTCCAGATAAGGCACATGGATCTGAATATCGTGCGCTTGGCCGATACGATCCAGACGACCAATACGCTGCTCCAGTAGATCCGGGTTGAATGGCAGGTCAAACATCACCATGTGGCTGGCGAACTGGAAGTTACGTCCTTCAGAACCGATTTCTGAGCACAGCAGTACCTGTGCGCCGGTGTCTTCTTCGGCAAACCAGGCGGCAGCGCGGTCACGTTCGATAATCGACATACCTTCGTGGAACACCGCAGCGCGAATACCTTCACGTTCGCGCAGTACTTGCTCCAGTTGCAGCGCAGTGGCAGCTTTAGCGCAGATCACCAGCACTTTCTGAGAGCGATGGCTGGTCAGGTAGCCCATCAGCCACTCAACGCGCGGATCGAAGTTCCACCAGGTGGCGTTATCACCTTCAAATTCCTGATAAATACGCTCCGGGTAGAGCATATCGCGGGCGCGGTCTTCCGCACTTTTACGTGCGCCCATAATGCCGGAGACTTTAATAGCCGTCTGATACTGCGTCGGTAGCGGCAGCTTAATGGTGTGCAGCTCGCGTTTCGGGAAGCCTTTCACACCGTTACGGGTGTTACGGAACAGCACGCGGCTGGTGCCGTGGCGATCCATCAGCATCGAAACCAGCTCCTGACGGGCGCTCTGGGCATCTTCGCTGTCGCTGTTTGCTGCTTGCAACAGCGGCTCGATATCCTGCTCGCCGATCATCTCGCCAAGCATGTTCAGTTCGTCATTGCTCAGTTTGTTACCTGCCAGCAGCATGGCAACGGCGTCCGCTACTGGACGATAATTTTTCTGCTCTTCAACGAATTGCGCGAAATCGTGGAAACGGTTCGGGTCCAGCAGACGCAGACGGGCGAAGTGGCTTTCCATTCCCAGCTGTTCCGGGGTTGCGGT;3152
09;27;CAGCAGCAG;9;67262;67270;17;50;TCATCATCA;9;67500;67508;>AACGCCCGGCACGTGCTCTGCCAGTTGTTCAATAGCCTGATATTCGCGGCTCGGCGCGTCTTCGCTCCACACCAGGTGATGCGCTTCATCGACCACCAGCAGGTCCCACTCGGCTTCACAGAGATGTTCCAGACGCTGTTTGCTACGGCGGGCAAAATCCAGCGAGCAAATCACCAGCTGTTCGGTGTCGAACGGGTTGTAAGCATCGTGCTGAGCTTCGGCATAACGC;229
17;50;TCATCATCA;9;67500;67508;02;05;GGCGGCGGC;9;67693;67701;>AACAGCGCAAAGCGCAGGTTGAAACGGCGCAGCATTTCTACCAGCCACTGATGCTGTAAGGTTTCCGGGACGATAATCAGCACACGTTCAGCAGCGCCAGAGAGCAGTTGCTGATGAAGGATCATCCCGGCTTCAATGGTTTTCCCTAAACCCACTTCGTCAGCCAGCAGGACGCGCGGCGCGT;184
02;05;GGCGGCGGC;9;67693;67701;14;40;CTTCTTCTT;9;69029;69037;>CAACATCATGAGCGATGTTGAGCTGGTGCGGGATCAGGCTGGTACGCTGACCGCGCAGGCCGCTGTACGGCATACGGAACTGTTCGCTGGAATACTTACGCGCGCGATAACGCAGCGCAAAGCGGTCCATACGGTCAATCTGCCCGGCAAACAGGCGGTCCTGCGGTTTGCTGAACACCAGTTTGCTATCAAGGAAAACTTCACGCAGGGCTACGCCGGACTCTTCAGTATCCAGGCGAGTACCGATATAGGTCAGCAAGCCATTTTCTTCTTTTACTTCTTCGACTTGCATCTGCCAGCCGTCATGGCTGGTAATGGTATCACCAGGGTTGAACATCACGCGGGTCACGGGGGAATCACTGCGTGCGTACAGACGGTTTTCACCAGTAGATGGGAAAAGTAAAGTGACAGTTCGCGCATCCACCGCGACAACGGTTCCAAGTCCCAATTCGCTTTCTGTATCGCTGATCCAGCGTTGACCAAGTGTAAAAGGCATATGTGTTCGGCTCTATATCTTTAATTGCAGGCAATAACCACCCGCTACCGTGCTTATGAGGTAGTGGTGTTATTCAGGTCCAGGAATGGAAAGGGCGCTATGGTACTGGATGGCAAAGCATTCGTCACGCATCAAAATGGTATCTGGCGAACTCTTTTTTTGCTCAAAATAGCCCAAGTTGCCCGGTCATAAGTGTAGCAAAATTATCCTCAATAAAAGGGAGTATTCCCTCCGCCACGGGTTGTAGCTGGCGGGTCAGATAGTGTTCGTAATCCAGTGGTGAACGTTGGTAGTCCAGCGGCTCCGGGCCGTTGGTGGTCCATACGTACTTAATGGTGCCGCGGTTCTGATATTGCAAGGGGCGACCGCGCTTTTGGTTTTCTTCATCGGCAAGACGAGCGGCGCGTACATGAGGCGGAACATTACGCTGATATTCGCTCAGCGGACGGCGAAGGCGTTTACGGTAAACCAGCCGCGCATCCAGTTCACCCGCCATCAGTTTGTCGATGGTTTCGCGGAAGTACTCCTGATATGGCTCGTTGCGGAAGATACGCAGGTAAAGCTCCTGCTGAAACTGCTGGGCCAGCGGCGTCCAGTCCGTACGCACGGTTTCCAGCCCTTTAAACACCATCCGCTGTTTGTCGCCCTCCTGAATCAGCCCGGCATAACGCTTTTTACTGCCGGTATCGGCTCCGCGAATGGTTGGCATCAGAAAACGGCAGAAATGGGTTTCATACTCCAGTTCCAGTGCGCTGGTCAGCTGTTGTTTTTGCAGCGTTTCTGCCCACCAGACGTTAACGTGCTGCACCAGTGCACGACCGATTTTCGTCG;1327
14;40;CTTCTTCTT;9;69029;69037;04;10;GGTGGTGGT;9;72351;72359;>CCGAATGTGCGCCTTTCAGCCAGACAAACGTTGAGTCGGTATCGCCGTAGATCACGTCGTAGCCCTGCGCTTCAATCAACGCTTTGGTTTGCCGCATGATCTGATGACCACGCATGGTGATCGACGATACCAGCCGCGGATCGAAGAAGCGGCAGGCGGTGGTGCCGAGCACGCCATAAAAGGCATTCATGATGATTTTCAGCGCCTGCGACAGCGGTTTGTTACCCTGGCGTTTGGCTTCATCGCGTCCGTGCCAGATGTTAGTCACAATCTCCGGCAGGCAATGTTTTTCTCGCGAGAACCAGGCATCGAGAAAGCCTTCGGTGCTGTGCTCTGGATCAGGCTGCGCCATGCCTTCCACCAGCCCGACGGGATCAATCAGAAAGGTGCGGATGATCGACGGGTACAGGCTTTTGTAGTCCAGCACCAGCACCGAATCATAAAGCCCAGGTCGCGAATCCATCACGTAGCCGCCAGGGCTGGCGTGCGGCGGCACTTCGCCGAGATTAGGCGCGACATAACCAGCGCGATGCATACGGGGAAAATAGAGATGACCAAACGCTGCCACCGACCCGCCGTGTCGATCCACCGGCAGGCCGTTCACCGTTGCTCGTTCGAGCAAAAACGGCATGATTTCAGTTTTATGGAAGATCTGCGTCACCAGCTCGCAATCTTTCAGGTTATAAGTTGCCAGCGCAGGTTTATCTTCGGCGAAACGGCGGTCAATTTCGTCCATTCGATCCCACGGGTTATCGATAGATTTTCCTTCGCCTAATAGCTCCTGAGCGACAGTTTCCAGCGAGAATGAAGAGAAATTCCAGAACGCGGATTTCAGCGCCTCGATACCGTCGATAATTAGCCGACCTTTAGCCTGGGCAAAAAAGACGCCGTTTTTAAAGCCGTGCTCGCGCCACTCCAGCTCACTGTTATCGCGCCCCAGCCGCAGCGGAATACGATAACGCTCGGCATGTTTTTGCAGCATTCGCAGATCAAACTGCACCACGTTCCAACCGATGATCACATCAGGATCGTAGTTTGCAAACCAGGCGTTGAGTTTTTCCAGTAGCTGCGGGCGGCTGGCGACGTACTCCAGTTCAAAATCGAGCGCGGAGGCGTCGCCATTCTCTGGTCCCAGCATATAAACGATGCGCTGCCCGCAGCCCTCCAGGCCGATGCAGTACAGCTCTCCGTGGCGGGTGGTTTCAATATCAATAGAAACCCACTTGAGCGGCGGACGATAGTCGGGATGCGGTTTCAGACGGGCATTAACGATAGCGCCATTGTGCATATCACCCTCGACCCACACCGGTGAGGTGATAAACCGCTCCATCAGATAGCGTTCTGGCGGGCGCACATCGGCCTCGTAGACGGTAACGCCACCTTCACGCAGGCGCTTTTCGTAATTCATCAACTGGCGATGGGCGCGACAGTAAAGGCCATACACCGGCTGGCGGTGAAAATCCTTTAACGCCAGCGGCGTCAGGCGAAAGCCTTGTTCACCCCGCAAAATATGCTGAGCGCGGGGAACCTGATCGGCGGGAATAAACGCCACGGACTCTTGCGGTGCAAGCGTAACCTGCAACGGCCCGTTGTCCGTCGCCAGCCAGAAGGAGACCTCTGTTCCTTGCGGGGTATCCCGCCAGTGTCGGGTTAAGATAAAACCTGCCTGCGCCACGCTGAAAATCCATCAAAAAACCAGGCTTGATTATAGCCTGGTTTCATTTGATTGGCTGTGGTTTTATACAGTCATTACTGCCCGTAATATGCCTTCGCGCCATGCTTACGCAGATAGTGTTTATCCAGCAGCGTTTGCTGCATATCCGGTAACTGCGGCGCTAACTGACGGCAGAATATCCCCATATAAGCGACCTCTTCCAGCACGATGGCGTTATGCACCGCATCTTCGGCATTTTTGCCCCATGCAAATGGGCCGTGAGAATGGACCAGAACGCCGGGCATTTGCGCTGCATCGATACCCTGTTTTTCGAAGGTTTCTACGATGACGTTACCGGTTTCCCACTCATATTCGCCGTTGATTTCTGCGTCGGTCATTTTGCGGGTGCAGGGAATGGTGCCGTAGAAATAGTCGGCGTGGGTGGTGCCGGTTGCTGGAATCGACTGACCCGCCTGCGCCCAGATGGTGGCGTGGCGCGAGTGCGTGTGCACAATGCCGCCAATGGACGGGAATGCCTGATAGAGTAGTCGGTGAGTTGGCGTATCGGAGGAGGGCTTTTTCGCACCTTCAACCACTTCACCGGTTTCGATGCTGACCACGACCATATCGTCAGCGGTCATGATGCTGTAATCGACGCCGGAAGGTTTGATCACAAAGACGCCGCGCTCGCGATCAACGGCGCTGACGTTGCCCCATGTGAGCGTGACCAGGTTGTGTTTTGGCAGCGCCAGGTTGGCTTCTAATACCTGACGTTTGAGATCTTCTAACATGTTGACTCCTTCGTGCCGGATGCGCGTTGCTTATCCGGCCTACAAAATCGCAGCGTGTAGGCCAGATAAGACGCGTCAGCGTCGCATCAGGCGCTGAATGCCGGATGCGCGTTGCTTATCCGGCCTACAAAATTGCAGCGTGTAGGCCTGATAAGACGCGCCAGCGTCGCATCAGGCGTTACATACCGGATGCGGCTACTTAGCGGCGAAACCCGTAATACACTTCGTTCCAGCGCAGCGCGTCTTTAAACGCTGGCAGGCGGGTGTCGTTATCAATCACCGTGATTTCAATGTCGTGCATCTCGGCGAACTGGCGCATATCGTTGAGGTTCAGCGCATGGCTGAAGACGGTATGGTGCGCGCCACCAGCGAGGATCCACGCTTCGGAAGCAGTTGGCAGATCCGGTTGCGCTTTCCACAGCGCATTCGCCACCGGCAGTTTCGGCAGGGAGTGCGGTGTTTTCACCGTGTCGATGCAGTTAACCAGTAGACGGTAACGATCGCCGAGATCAATCAAGCTGGCGACAATCGCTGGACCGGTTTGGGTATTGAAGATCAGGCGGGCAGGATCGTCCTTACCACCAATACCGAGATGCTGAACGTCGAGGATCGGTTTCTCTTCTGCGGCGATCGACGGGCAGACTTCCAGCATATGGGAGCCGAGCACCAGGTCATTGCCTTTCTCGAAGTGATAGGTGTAGTCCTCCATAAAGGAGGTGCCGCCCTGCAGACCGGTTGACATCACCTTCATGATGCGAAGCAGGGCGGCAGTTTTCCAGTCGCCTTCGCCCGCAAAGCCGTAACCCTGCTGCATCAGACGCTGTACGGCCAGACCAGGAAGCTGTTTCAGACCGTGCAAATCTTCAAA;3313
04;10;GGTGGTGGT;9;72351;72359;13;39;GAAGAAGAA;9;76470;76478;>GAACGCGTGGAAGCCACCTTGTTCCAGGAAACGTTTCATCCCCAGCTCAATACGCGCCGCTTCCAGCACGTTCTGTCGTTTTTCGCCGTGGATTTGTGTGGCAGGCGTCATGGTGTAGCAGCTTTCGTACTCATCGACCAGCGCGTTAACATCGCCGTCGCTGATGGAGTTCACCACCTGCACCAGATCGCCAACCGCCCAGGTATTGACGGAGAAACCGAACTTGATCTGTGCGGCAACTTTATCGCCATCGGTGACCGCCACTTCACGCATGTTATCGCCAAATCGGCAGACTTTCAGATGACGGGTATCCTGTTTAGATACCGCCTGACGCATCCAGGAGCCGATACGCTCATGGGCTTGTTTATCCTGCCAGTGACCGGTAACCACGGCATGTTGCTGACGCATACGCGCGCCAATGAAGCCGAACTCGCGACCGCCGTGCGCGGTCTGGTTCAGGTTCATAAAGTCCATATCGATGCTGTCCCACGGCAGCGCCGCGTTGAACTGGGTGTGGAATTGCAGCAACGGTTTGTTGAGCATGGTCAGGCCGTTGATCCACATTTTGGCCGGGGAGAAGGTGTGTAGCCACACCACCAGACCAGCGCAACGATCGTCGTAATTAGCATCACGGCAAATAGCGGTGATTTCATCCGGCGTGGTGCCCAGCGGTTTCAGTACCAGTTTGCAGGGCAGTTTCGCTTCCGTATTCAGCGCTTTCACAACGTGCTCGGCATGTTGGGTGACCTGACGCAGGGTTTCCGGGCCATACAGATGCTGGCTGCCAATTACAAACCACACTTCATAATTATCAAAAATCGTCATTATCGTGTCCTTATAGAGTCGGAACGGCCTGGGCAGCCTGTGCCGGGGCGGAAGTTGGAAGATAGTGTTGTTCGGCGCTCATCGCCCATTGCTGATAGCGGCGATAAAGCTGTTCAAAGCGTTGTGCCTGTTCGCTGCGCGGTTGCAGGGTTTTCTCTACCGCACTGGCCATTTTTTGCTGGGCTGATGGGATGTCTGCGTGCACTTTCGCGGCGACGGCAGCAAAAATCGCCGCACCGAGCGCACAGCATTGGTCAGAGGCAACAATTTGCAGCGGGCGATTCAGCACGTCGCAGCAGGCCTGCATAATGACCTGGTTTTTCCGCGCGATGCCGCCCAGCGCCATCACGTTATTGACGGCGATCCCCTGATCGGTAAAGCACTCCATGATTGCGCGTGCGCCAAAGGCGGTGGCAGCAATCAAACCGCCGAACAGCAGCGGAGCGTCGGTAGCGAGGTTAAGATCGGTAATCACCCCTTTCAGGCGTTGGTTAGCGTTCGGTGTGCGGCGGCCGTTAAACCAGTCGAGCACCACCGGCAGGTGATCCAGAGACGGATTTTTGGCCCATGCTTCGGTCAGCGCCGGAAGCAGTTGTTTCTGGCTGGCGTCGATTTGCTCTTTTAGTTCCGGATGCTGGGCGGCAAGCTGTTCCAGCGGCCAGCCGAGTACGCGACCGAACCAGGCGTAGATATCACCAAACGCCGATTGGCCTGCTTCCAGACCGATAAATCCAGGCACCACGCTGCCATCAACCTGACCGCAAATACCTTTCACTGCCCGCTCGCCAACGCTCTGTTTGTCGGCAATCAGAATGTCGCAGGTGGAAGTACCGATAACTTTTACCAGTGCGTTAGGCTGTGCGCCTGCACCAACTGCGCCCATATGGCAGTCAAACGCGCCGCCGGAAATCACCACGCTTTCAGGCAGGCCGAGACGCTGCGCCCATTCCGGGCATAAGGTGCCCACCGGAATATCGGCAGTCCAGGTATCAGTGAACAGCGGGGAAGGCAAATGGCGATTGAGGATCGGATCCAGCTCATCAAAGAAACTGGCTGGCGGCAGGCCGCCCCAGCTTTCGTGCCATAGCGACTTATGCCCGGCGCTGCAACGTCCGCGACGAATATCCTGCGGGCGCGTGGTACCGGAAAGCAGAGCTGGCACCCAGTCGCACAGCTCAATCCACGATGCGGCAGATTGCGCCACGGCGCTGTCCTGGCGAGTCACATGCAGGATTTTTGCCCAGAACCATTCGCTGGAATAAATACCGCCAATATAGCGGGAGTAGTCAACATTGCCCGGCGCGTGGCACAAACGGGTAATCTCTTCCGCTTCTTCAACCGCAGTGTGGTCTTTCCACAATACGAACATCGCGTTCGGGTTTTCGGCAAACTCCGGGCGCAGCGCCAGCACGTTACCGTCGGCATCAATCGGTGCGGGCGTCGAGCCGGTACTGTCAACGCCAATCCCGACCACAGCTGCGCGCTGTTCGACGCTAAGTTCTGCAAGCACGGTTTTCAGTGCCGCTTCCATTGACTCAATGTAGTCACGCGGATGATGACGGAACTGGTTATTCGGGGCATCACAAAATTGCCCTTTTTGCCAACGGGGATACCACTCTACGCTGGTGGCGATTTCTTCACCGGTGGTGCAGTCCACCGCCAAAGCTCGCACAGAATCACTGCCAAAATCGAGGCCAATTGCAATCGCCATCGTTTCACTCCATCCAAAAAAACGGGTATGGAGAAACAGTAGAGAGTTGCGATAAAAAGCGTCAGGTAGGATCCGCTAATCTTATGGATAAAAATGCTATGGCATAGCAAAGTGTGACGCCGTGCAAATTATCAATGTGGACTTTTCTGCCGTGATTATAGACACTTTTGTTACGCGTTTTTGTCATGGCTTTGGTCCCGCTTTGTTACAGAATGCTTTTAATAAGCGGGGTTACCGGTTGGGTTAGCGAGAAGAGCCAGTAAAAGACGCAGTGACGGCAATATCTGATGCAATATGGACAATTGGTTTCTTCTCTGAATGGCGGGAGTATGAAAAGTATGGCTGAAGCGCAAAATGATCCCCTGCTGCCGGGATACTCGTTTAACGCCCATCTGGTGGCGGGTTTAACGCCGATTGAGGCCAATGGTTATCTCGATTTTTTTATCGACCGACCGCTGGGAATGAAAGGTTATATTCTCAATCTCACCATTCGCGGTCAGGGGGTGGTGAAAAATCAGGGACGAGAATTTGTCTGCCGACCGGGTGATATTTTGCTGTTCCCGCCAGGAGAGATTCATCACTACGGTCGTCATCCGGAGGCTCGCGAATGGTATCACCAGTGGGTTTACTTTCGTCCGCGCGCCTACTGGCATGAATGGCTTAACTGGCCGTCAATATTTGCCAATACGGGTTTCTTTCGCCCGGATGAAGCGCACCAGCCGCATTTCAGCGACCTGTTTGGGCAAATCATTAACGCCGGGCAAGGGGAAGGGCGCTATTCGGAGCTGCTGGCGATAAATCTGCTTGAGCAATTGTTACTGCGGCGCATGGAAGCGATTAACGAGTCGCTCCATCCACCGATGGATAATCGGGTACGCGAGGCTTGTCAGTACATCAGCGATCACCTGGCAGACAGCAATTTTGATATCGCCAGCGTCGCACAGCATGTTTGCCTGTCGCCGTCGCGTCTGTCACATCTTTTCCGCCAGCAGTTAGGGATTAGCGTCTTAAGCTGGCGCGAGGACCAACGCATCAGCCAGGCGAAGCTGCTTTTGAGCACTACCCGGATGCCTATCGCCACCGTCGGTCGCAATGTTGGTTTTGACGATCAACTCTATTTCTCGCGAGTATTTAAAAAATGCACCGGGGCCAGCCCGAGCGAGTTCCGTGCCGGTTGTGAAGAAAAAGTGAATGATGTAGCCGTCAAGTTGTCATAATTGGTAACGAATCAGACAATTGACGGCTTGACGGAGTAGCATAGGGTTTGCAGAATCCCTGCTTCGTCCATTTGACAGGCACATTATGCAAGCATTGCTGGAACACTTTATTACCCAATCCACCGTGTATTCATTGATGGCGGTGGTGTTGGTGGCCTTTCTGGAGTCGCTGGCGCTGGTCGGTTTGATTCTACCCGGTACGGTGCTGATGGCGGGGCTGGGAGCGCTGATTGGCAGCGGCGAGTTAAGTTTCTGGCACGCCTGGCTGGCAGGGATCGTCGGTTGTCTGCTGGGCGACTGGATCTCCTTCTGGCTGGGCTGGCGTTTTAAAAAGCCATTGCATCGTTGGTCATTTCT;4110
13;39;GAAGAAGAA;9;76470;76478;09;25;AGCAGCAGC;9;77792;77800;>CAAAGCATTACTCGATAAAACTGAACATGCGTTGCATCAACACAGCATGTTCACCATTCTGGTCGGTCGTTTTGTTGGCCCGACGCGTCCGCTGGTGCCAATGGTGGCGGGAATGCTGGATCTCCCGGTGGCAAAATTTATCACGCCGAATATTATCGGCTGCCTGCTGTGGCCACCGTTTTACTTCCTGCCGGGGATTCTGGCGGGTGCGGCGATCGATATTCCAGCCGGAATGCAGAGCGGTGAGTTTAAATGGTTGCTGCTGGCGACGGCGGTATTTTTGTGGGTTGGTGGCTGGCTGTGCTGGCGGTTATGGCGCAGCGGCAAAGCAACCGATCGTTTGAGTCATTATTTGTCCCGCGGTCGTTTGTTGTGGCTGACGCCGTTGATTTCTGCCATCGGCGTGGTGGCGCTGGTGGTGTTAGTTCGCCATCCGTTAATGCCGGTGTATATCGATATTTTGCGTAAAGTGGTTGGAGTTTAGGGCATAGTCTTGTGTGGGGCGCTTGATGCGGACAAAACGCACCCGTAGGTCGGATAAGGCGTTCACGCCGCATCCGACAGTGCATATTAACCTGTAATTCCCAACAGCGCCGAAGCACTCGCCTTACCGCTCAACAACTCATTGGTCATACCCTGCCAGGCGATTCGCCCGTCGGCGACTACTACCGAGCGCGTGGCAATCCGCGCCGCATCTTCCACACTGTGCGACACCATCAATAGCGTCATTTTTTGCTGCTGGCAGCTAGTGCTCACCAGCGTCAACATCTCCTGACGTAGCGCCGGATCGAGCGCAGAGAACGGTTCATCGAGCAATAAAATCGGCTGTTCGCGTACCAGACAACGCGCTAACGCCACGCGCTGTCGCTGACCGCCGGAAAGCTCGCCCGGTAACCGCGCCATTAAATTATCAATCCCCATCTGACGGGCAATCGCGTGCATTTTCTCCTGCTGTACCGCGTTCAGCTTCAATCCTGGATTAAGCCCCAGCCCGATGTTCTGCGCGACCGTCAGGTGGCTGAACAGGTTGTTCTCCTGAAACAGCATCGACACCGGACGGCGTGACGGCGGCGTCGTGGTGTGATCAACGCCGTCGATAGTCAGCGCACCGCTGGCTGGTGTCAGAAAACCGGCGATCAAGTTCAGCAGGGTACTTTTACCCGCGCCGCTTGGCCCGAGGATCGCCACCTGCTCGCCGCGTTCTACCGTTAAGCTAAAACGCATCGGCAAATGGTGATAAAGCCAGGTGATATCAGTCAGTTTTAACATTTCGCCCCGGTATTTTTTCAATCACGCTAAACAGCAGAAAACAG;1313
09;25;AGCAGCAGC;9;77792;77800;09;27;CAGCAGCAG;9;78439;78447;>AGAATTAACGCGGTGACCGCGCCGTCCTGGCTGCGATAGGAGCCAATTTGCTGGTAGAGATAAAACGGCAGGGTGCGGAAATCATCGTTACCGAACAACGCCACCACGCCAAAATCACCAATCGACAGCACGCAGGCAAAGGCCAGCGCCTGCGCCAGCGGGCGTTTCAGGGCGCGCAGCTCCACTACTTTTAAGCGTGACCAGCCTTCAATCCCCAGCGACTGACATAACATGCTGTAGCGGGCGGTGATATCGCGCATCGGGTTTTCCAGCACTTTCAGGGCGTAGGGGATCGCCATTAACGCATTGGTGAAAATCACAATGCCGTCAGCAGATTGTGGCAGGCCGATAGTGTTGTTGAGCAGTAAAAAGAAGCCCGTTGCCAGCACAATCCCCGGCATAGCGAGGATCAACATGCCGCTCATCTCCAGCGCCTGGCCCGCCAGCATTTTTTGCCGCGCCCGCAGTTCGCGACTGCTCCATAGCAGCATCATGGTCAGCACTACGCACAATACACCTGCCGCCAGCGCAATACGCAACGAGGTCCACAGCGCCTGCCACAGCACCGGTTGTGCCAGCACTTCCGGCAACTGGCGATTTACCCCATCGACGATCACCGCCAGCAACGGTGGCAGCAA;638
09;27;CAGCAGCAG;9;78439;78447;02;06;GCGGCGGCG;9;79600;79608;>CGCCAGCACAATTAACATCGTGTCGCAAATGCGGCTATGCAGACGATCGTCCGGGTCGCGCCAGCCTTGCAGCAGCGTGGTGCCGGGCGCAATGGCCTTACTCAGTCGCTGACTCAACAGCACCAGCCCAAGGCAACACACCATCTGGATCAGCGCCAGCATCGCCGCGCGGGCAGGATCGTAGTCGTAACTCAGCGCCTGATAGATTGCCAGCTCGATAGTGGTTGCCTGCGGACCGCCGCCCAGCGATAACACGGTGGCGAAGCTGGCGAAACAGAGCATAAAGATAAGCGCGGTAACCGGCGGGATTTGTCGCCGTAACCACGGCCATTCGACGAAGCGGAAAAAATGCCAGCCGCGCATCCCAAGCTGGGCGGCAAGCTGACGTTGTTCGCCGGGAATGTTTTCCAGTGCCTGGAGTAATAAGCGGCTCGCCATCGGCAGATTAAAAAACACATGGGCCAGCAAAATGCCTTGCAGGCCGTAGGGCGAAAAGGTCCACTCCAGACCGAGCGATTGGCAGAGCGATGCCAGCCAGCCCTGGCGACCATAGACGCTAAGAATGCCGAAAACAGCAACCAGCACCGGGAGGATCAAGGTCATTGCGCACAGACGCAACAGCGCCAGCCGACCCGGAAAGCGCCTGCGATAGAGCGCGCGGGCGAGGAATATCGCGGGTACGACAGAGAGTAGCGCCGAGAGAAACGCCTGCCAGAAGGAGAAGCGCACCACATGCCACAGGTAGCTGTCCTGCCAGACTGCCGACCAGTCACCCTGCGGCGCGTTCCACCACAGGGCGAGAAACGCCGCCAGCGCAACCGCTACCACCAGCGTGGCGGCGCTTACACCTGGAATTAACCAGCCGGGAATTAACGGCTGACGGCGCGTTGCCATTCGCTAATCCATGCCTGACGTTGTGCCGCCACTTCGGCTGGCGTGAACTCCAGCGTGGTTGCGGGTTTGGTCAATTTTTCAAAACCGGCAGGCAGCGTGACGTTTGCCACCGGATACATCCAGTTGCCGGTTGGGATCGCATTCTGGAAAGCCGGAGAAACCATAAACTGGAGGAATTTTTGCGCCAGCTCCGGCTGCTTGCTGGCAGCGGTGCGAGCGGCGACTTCCACTTGCAGATAGTGACCTTCGCTGAAGTTC;1152
02;06;GCGGCGGCG;9;79600;79608;08;22;CGTCGTCGT;9;83500;83508;>TAGTTATCTTTCTTCTCTTCGAGAATGTGATAAGCCGGAGAGGTGGTGTAACTCAGTACCAGATCGCTTTCACCTTTTAAAAACAGGCCGTAGGCTTCGCTCCAGCCTTTGGTGACCGTGACCGTTTTCTTCGCCAGTTTCTGCCAGGCTTGTGGGGCGTCATCGCCATAGACTTTTTGCATCCATAGCAACAGACCCAGCCCCGGTGTACTGGTGCGCGGATCCTGATAAATCACCCGCCAGTTTTGATCGCTCTCAACCAGTTCTTTCAGGCTTTGTGGCGGGTTTTTCAGTTTGTTCTTGTCATAAACGAAGGCGAAGTAGCCATAATCAAACGGTACGAAAATGTCATTATTCCAGCCGCCGGGAACGTTAACGGCATCCGCTGCCACACCGCTTTTGGCAAACAGTCCGGTTTTACTGGCGGCGTCTAACAGATTGTTATCCAGCCCCAGCACCACATCGGCTTTACTGTTTTTGCCTTCCATCCGTAGACGGTTGAGAAGCGAAACGCCATCTTCCAGCGCCACCAGTTTCAGTTCGCAATTACAGTCGGCTTCAAAGGCTTTTTTAACCACCGGACCAGGCCCCCAGTCGGCGGCGAAGGAATCGTAGGTATAAACAGTCAGAACGGGTTTAGCGAAAACGGGCGCTGTGCACAGCAACAGCAGGGGAAGACATTTTTTTAACACTTTGCACCTCAAAAAAGAGTGGCAAAGGACTTGAGAAGGAGCCTCAAATCCCTTCGCCGGCGTTATCCGGATCAGGTTCGACGGGTATTTTCTCAGCGCACGCGTCCGCGTGGCACCCCGTTGAGAACGGCGTTAGTGTAGTGATTTTGTTATCAACCAGCAATCCATAGAGAAGGCGTATTAAAAAAGCCAATATTCGTTCAGCTATCAAGAGCGTATTTGCATAGCTGGAGAGCGTTGATCCGAAAGAATCCCTTCGCTACAGTCAAAATAGGTAACGTAACCGTTTATTGCGTGAATGAGCGATTTTTGACAGTATTCTTATTCAGGACGCTTATTCTGAGTTTTTTATTCAGAGTGGAGCTATCAGCATGAAAGTAAGAAACCCAGAACAGATTAGTATCCCTGCTAGTAATACCACTAAAGATCCAGGCCTTACTAATTCTCAGATTATCAGGATGGCTAACTTGGTCAAAAAGACCGAGAATATGAATATCTTTGAAGAGCTATGGGAGACGTTACGCAATCTCTTCCAGTCAGATAAACATTCCCAGACTGCGGCAAGGCAAATTCTGAAGGATGCATTTTATTTCCAGAATAGTGATGACTACTCAAAATACTTTACCGGGGCTGTCGACGGGAAGGCGCGTGATAAGTTAACTCACTGGCTGATAAAATTTAATGAACTCAAAGAATACGCAAAAGATCCGGAAAATATGGCCGCGAAGGCCTCACTCTCGCCAGAAGGTACGTTATGCGTCAGTTTTTTTATTGGCGATGAGGCGATATTTACTCTGGAGTTGCAGCTGAAAAAGAGCACCAGGACCGGGGGGATTGATCTGAGTAATGCTTACTTTAACGGGGTTGTCATTTGTGGTATTGACTGTCTCGAGGTTGACCTGAGCAATGCTGAAACGAACAATAGCCGTTGGTATGACTGACCTGCGCGAGGTTAACCTGAAAAAGCTGACCTTTCCGGCCAGAACAAGGCTAGACTGCGCCGTTATTGATTAACTCAGAATATGAAAGAGGGGCTGGAATGCCCCTTCTTTAATCTTATTTGCGACGCTAATCAGACGATGCATAAAACAGAGAAAATATAAAAGTAATGTATTTTATCATTCCGTCTGAATATAAAAAATGCGCTCATGACCGCCAAAAGGCGCAAGCTACTCTGGATCCGGCGGCGCAAACCACGCTGATTTAAAATCAAACCAGCCGAGGGTGTTCATGCGCAGGCCGCGCATACTGCGTTGTCCCTGAATGATCAGCCAGTGGTGGATAAGTGGCACCATTGCTTTGCTGGCGACCAGTTGTTGGCACCAGTTCGCCAGGTTCATTTCGCCATTGCGCCAGCGGGCGGCGTCGACTTGCCAGTCGATTGGAATACAGTGTTGGAGCAGCGGTACCTCGCACAGGTGCGCGAACAGCGAAAAATCCAGCGGCAGCGTAAAGTTGGCGCTGTTAAGCCAGATATCGCTCTCGATCTCTCCTTCATGCCACTGATCGTAGCTGATCTCTTTGATTTCCAGTGTGACCTGGTGGCTTGCCAGAATCTGCTGCATGATCCCGGCAATCACCCGATGCTCACTGTGATCCTGATAAAAGGTCAGGGTGAGGCTTTCCAGACCAGCCGGTTTTTCGCTCGTTATGGTGCGGGCATGATGCCAACGGGGGAGCAGTCCATAAGCCGGGAACCACAGTTGCTGGTACTGTTCCTCAGCGAAATAGACCAGATTAGTTGGAGAAAGCACATAGCTTACCCAGTCCCTGACTTGCTGATTCGCCCCGCGATGGGTGCGGCTATCGAACAGTAAATAGTAGCAACCTTCCTCCAGGCGGCTTTCAATCTCTTTTTCCTCGCCCTGTGGACCTTTTAGCATCAGCCCTCCGGCTGGCTCGTCGGCAATTTCCGGCAGAACCCAGACGTTAACTTCATCGATTAATGCCCGGTAACCGAAGAAGTCATCGAATGCCTGAATTTTCAGTTGATTGGTGCTGTTGCGAATCACCGCATACGGACCGGTGCCGATGGGATGGCTGGCAAAGTTACTGAGGGTTTCCCATTCGCGCGGCAGGATCATCGCCGGAACTTGTCCCAGCAGTAACGGCAACCAGCGATCCGGCTGCGTGAGGTGGATATCCAGCGTCCAGGGCGTCGGCGACACAATGTCAGCAATATGCGAATAGAGCGGCAGCGTATTGATTCGTTTTAAAGAGGCGATCACGTCGTCCATTTCCAGTTCACGACCATGATGAAAATGGACTCCTGGACGCAAAAAGAAACGCCAGTGAAGCGGTGATATTTGCTGCCAGTGGTGGGCGATGTCTGCTTCCAGTTCCCCATTTTCCTCATTTATGCGCGTTAGCGAACTGAAGATTTGCCGGGCGATATGGGTTTCGGAACGGCGCAATGCGCTGCCAGGTAGCAGATTACGCAACGGACGATAGTAGAGCACGCGCAGGATGTGCCGCCCCTGGCGGAAGCTGCGGCCCAGATGAGAAACCAGCATTTGCCTCACAGTCGCTTTGTCGCCAACTAACTGCACTAGTTGGTCGATACGGTCCTGCTCCAGCAGGTCTTCCGCCCGCTGTTGCTGAAGCGCCAGCCCGGTATAGAGGAATGTCAGACGCGAGCGTTTACCACGCCCGACTTCCGCTTCCCACGTCAGCCAGCCGCGATCCTGCATGGTGTTGAGCAGGGTACGCATATGACGACGCGAGCAGCTCAATAACGCTGCCAGTTCGTTGAGCGTTGTGTCCTGCGATTTACCCTCGCAGCATTGCCACAGGCGGATGAACTGTTGTTGCAGACGAGCAGATGGCATAAAAGGGGAACTCCTGCGCAAAAGACAGCAATTTTATTTTCCCTATATTAAGTCAATAATTCCTAACGATGAAGCAAGGAGGTGCCCCATTCGTCAGTTTTATCAGCACTATTTTACCGCGACAGCGAAGTTGTGCTGGTTGCGTTGGTTAAGCGTCCCACAACGATTAACCATGCTTGAAGAACTGATGCAGTGGGAGGGGAGTCATTCTGACTACTGATTTGCGGACATCATGTGTGACTGAGTATTGGTGTTAATCGCCACGCCAGCAGTGATTATCTGCTGGCTTTTTTCTTTTTGGCGATTGAGTATCGGACGGTGTACAAACTAACGCATAAACGCGGGTTGCTTCGCTTCATAAGCCGCAATGG;3891
08;22;CGTCGTCGT;9;83500;83508;01;01;CCGCCGCCG;9;84395;84403;>GCTGCAAGGTAAGCCCAATGCTGTCCAGACCGTTCATCATGCAGTGGCGGCGGAAGGCATCAATGGTAAAGCGATAGGTTTTCTCACCCGCTTTCACCTCTTGCGCTTCCAGGTCTACATCAAAATGAATCCCCGGATTGGCTTTCACCAGCGCAAACAGCTCATCCACTTCTGCGTCGCTTAATTTCACCGGCAGCAGCTGGTTGTTAAAGCTATTGCCGTAGAAGATGTCAGCAAAACTCGGCGCAATCACCACCTTAAAACCGTAGTCGGTCAATGCCCAGGGCGCGTGCTCACGCGAGGAGCCACAGCCGAAGTTTTCTCGTGCCAGCAAAATGGAAGCGCCCTGATACTGCGAGAAGTTCAGCACGAAGTCCGGGTTTGGCTGTTGGCCTTTTTCATCCAGAAAACGCCAGTCGTTAAACAGATGCGCGCCAAAACCAGTACGGGTCACTTTCTGCAAAAACTGTTTCGGGATGATTGCATCGGTATCGACATTGGCGGCATCCAGCGGAACCACCAGGCCTGTGTGTTTGATAAATTTCTCTGCCATGGTGTGCTCCTTATTTAATGTTGCGAATGTCGGCGAAATGGCCGGTCACAGCCGCGGCGGCAGCCATTGCCGGGCTGACCAGATGCGTGCGCCCGCCGCGCCCCTGACGGCCTTCAAAGTTACGGTTGCTGGTGGAGGCACAACGTTCGCCCGGATTCAGACGGTCGTTGTTCATCGCCAGACACATTGAGCAGCCAGGCAAGCGCCATTCAAAACCGGCTTCAATAAAGATTTTATCCAGACCTTCTGCTTCCGCCTGCGCTTTTACCGGACCAGAGCCGGGAACCACCAGCGCCTGTACGCCTGGCGCGACTTTCCGCCCTTTGGCGATTT;886
01;01;CCGCCGCCG;9;84395;84403;09;26;GCAGCAGCA;9;85639;85647;>CGCGTAAATCTTCAATACGTGAGTTGGTGCAGGAACCGATAAACACTTTGTCGATAGCCACTTCGGTCAGCAGAATACCCGGTTTCAGCCCCATATAGGCCAACGCTTTTTCTGCCGACGCGCGTTCAACCGGATCGGCAAACGAAGCCGGATCGGGAATATTGTCGTTCACGGAAATCACCTGGCCTGGGTTAGTTCCCCAGGTGACCTGCGGTGAAATCTCTTCTGCCTGCAAAGTGACAACGGTATCGAAAGTTGCGCCTTCGTCGGTTTGCAGGGTTTTCCAGTAGGCAACGGCGTCGTCGAAATCTTTGCCTTTCGGCGCATGCAGACGGCCTTTGACATAGTTAAAGGTGGTTTCGTCAGGTGCAACCAGACCGGCTTTCGCGCCCATTTCGATTGCCATATTGCACAGGGTCATCCGACCTTCCATGCTTAAATCACGGATTGCTTCGCCGCAAAACTCCACCACATGCCCGGTGCCGCCTGCGCTACCGGTTTTACCGATAATTGCCAACACGATATCTTTTGCGGTAATGCCCGGCGCGGCTTTGCCCTGGACTTCAATTTTCATGGTCTTCGCACGGCCCTGTTTCAGGGTTTGCGTTGCCAGTACGTGTTCAACTTCGGAAGTGCCGATACCAAAGGCCAGTGCGCCAAACGCGCCGTGGGTGGCGGTATGCGAGTCGCCGCAGACAATGGTCATCCCCGGCAAGGTCACGCCCTGTTCCGGCCCCATTACGTGGACGATCCCTTGATAGGGGTGATTCAGGTCATACAGTTCGACGCCAAATTCTTTGCAGTTTTTGATCAGCTCCTGCATCTGGATGCGCGCCATTTCACCGCAGGCATTAATGTCTTTAGTCTGGGTAGAGACGTTGTGATCCATGGTGGCGAAGGTTTTGCCCGGCTGACGTACCGGGCGACCGTGGGCGCGCAGACCATCGAACGCCTGCGGTGAGGTCACTTCATGCACCAGGTGGCGGTCGATATATAACAGCGGGGTTTCGTTTTCGGCTTCGTACACTACGTGAGCGTCGAATAATTTTTCGTATAACGTCTTAGCCATGATTACACCCCTTCTGCCACATAGCGGGCAATGATATCGCCCATTTCATCGGTACTAACGGCGGCAGCGCCACGGGCTAAATCCCCGGTGCGAATGCCTTCTTCTAATGCGCGGTTAATGGCGCGTTCAATGGCGGAAGCCGCATCATCGGCATCCAGGCTGTAAC;1235
09;26;GCAGCAGCA;9;85639;85647;02;04;CGGCGGCGG;9;86910;86918;>GTGCCAGCGACAGAATTTGCGCAATCGGGTTGGCGATGTTTTTACCTGCGATATCTGGTGCCGAGCCGCCCGCCGGTTCATACAGTCCAAAACCTTGCTCGTTCAGGCTGGCGGAAGGCAACATCCCCATCGAGCCAGTGATCATTGCGCACTCGTCAGACAGAATGTCGCCAAACAGGTTGGAGCACAGCAGAACGTCAAACTGTGATGGATCTTTAATCAGCTGCATGGTGGCGTTGTCGATGTACATATGCGCCAGTTCGATATCCGGGTATTCCGTGGCGATCTCGTTGACGATTTCACGCCATAAAATAGAGGATTGCAGCACGTTGGCTTTATCGATCGACGTCACTTTATGGCGACGTTTACGAGCAGATTCAAACGCGATGCGGGCAATACGCTCGATCTCAAAACGGTGATACACCTCGGTATCAAACGCTTTTTCATATTGTCCGCTACCTTCGCGGCCTTTTGGCTGACCGAAATAGATGCCGCCGGTCAGTTCGCGCACGCACAGGATGTCGAAGCCGTTTGCGGCAATGTCTGCACGCAGCGGACAGAATGCTTCCAGCCCCTGATACAGTTTTGCCGGACGCAGGTTGCTGAATAATTTGAAGTGCTTACGCAAAGGCAACAGCGCGCCGCGTTCTGGTTGCTGGTCCGGTGGTAAATGTTCCCATTTCGGGCCGCCTACCGAGCCAAACAGCACGGCATCGGCTTGCTCACAACCTTCAACCGTCGCAGGCGGCAGTGGTTGCCCGTGGTTATCAATGGCTGCGCCGCCTACATCGTAATGGCTGGTAGTGATGCGCATCGCAAAGCGGTTGCGCACGGCATCCAGCACTTTCAGCGCCTGGGTCATCACTTCCGGACCAATGCCATCCCCCGGCAATACGGCAATATGGTAATTCTTCGACATCACACGGTTTCCTTGTTGTTTTCGTTGTGTTGAGCTTTGCGTTGCAACTCTTTTTCGACTTCTGTGGCACGCCAGATATTGTTAAGTACGTGCACCATGGCTTTGGCGGAGGACTCGACAATATCGGTGGCCAGGCCGACGCCGTGGAAGCGGCGACCGTTGTAGTTGGCGACAATATCCACCTGACCCAGCGCATCTTTACCGTGACCTTTGGCGGTCAGGCTGTATTTCACCAGTTCGACGTTATAGTCAGTGATGCGGTTAATCGCCTGATAGACGGCATCGACCGGACCGTTACCGTTGGCGGCTTCTGCTTTGACTTCTTCGCCGCAGGCCAGTTTGA;1262
02;04;CGGCGGCGG;9;86910;86918;04;12;TGGTGGTGG;9;87642;87650;>TGGCGATATCGTTAGAGCCAGACTGCACGCTGAAGTAATCCAGACGGAAATGCTCCGGCTCTTCTTGCTGCTTACCGATGAAGGCCAGCGCCTCCAGATCGTAATCAAACACCTGACCTTTTTTGTCCGCCAGCTTGAGGAAGGCGTCGTACAAATTGTCTAAATTATATTCACTTTCTTTATACCCCATCTCATCCATGCGATGTTTCACCGCCGCACGCCCCGAACGAGAGGTCAGATTCAGCTGGATTTGGTTCAGACCAATAGATTCTGGTGTCATGATTTCGTAGTTTTCGCGGTTTTTCAGCACGCCATCCTGGTGGATACCGGAGGAGTGTGCGAATGCGCCGCTGCCAACAATGGCTTTGTTTGCCGGGATCGGCATATTACAAATCTGGCTAACTAACTGGCTGGTGCGCCATATCTCCTGGTGATTAATGGCGGTGTGGACGTTGAGAATATCCTTACGAACTTTAATCGCCATGATGACTTCTTCCAGGGAACAGTTACCGGCACGCTCGCCGATCCCGTTCATTGCACCTTCCACCTGGCGTGCACCGGCATGTACCGCCGCCAGTGAGTTGCCGACCGCCAGGCCCAAATCGTCGTGGGTATGTACGGAAATAATGGCTTTGTCGATGTTAGGCACGCGTTCATACAGGCCGCTAATGATTCCGGCGAACTCAAACGGCATGGTGTAGCCCACGGTGTCCGGAATGTTGA;723
04;12;TGGTGGTGG;9;87642;87650;16;47;TAGTAGTAGTAG;12;88278;88289;>CACCGGCATTAATCGCCGCTTCGACCACTCGCGCCAGATCGGCAATGGGTGTACGCCCGGCATCTTCGCAAGAAAATTCAACATCATCGGTGTAATTACGGGCGCGTTTCACCATATAGATAGCGCGTTCGATCACCTCGTCCAGCGTGCTGCGCAGCTTGGTGGCGATGTGCATTGGCGAAGTGGCAATAAAGGTATGAATACGGAAGGCTTCGGCGACTTTCAGGGATTCGGCCGCCACGTCGATATCTTTCTCCACGCAGCGAGCTAACGCGCATACACGGCTGTTTTTAACCTGGCGAGCGATGGTTTGCACTGATTCAAAATCACCCGGCGAAGAGACGGGGAACCCGACTTCCATCACGTCAACACCCATACGCTCAAGGGCCAGCGCAATTTGCAGTTTTTCTTTCACACTCAAGCTTGCCTGTAACGCCTGTTCACCGTCGCGCAATGTGGTATCGAAAATAATGACTTGCTGGCTCATGGTTTGGGTCCTTGTCTCTTTTAGAGCGCCTCGCTTCGGGCATAAAAAAACCCGCGCAATGGCGCGGGTTTTTTGTTTGACTGCGTGCTGGCTTAATGCTGGATGCCGCTCACTCGTCTACCGCGCAAAGAAGATGCGTT;627
16;47;TAGTAGTAGTAG;12;88278;88289;02;05;GGCGGCGGC;9;97453;97461;>ACCGATAAAGCGAACGATGTGAGTCATTAAATCAGCTCCAGATGAATGCGATATGCTTTTAGAGTTACTGGATACAAAAACGGATGTCAACCCTGACGCAATAAAAACGTCCCGCCAGCATGAGTTCTGCATCCGTAAGATTAGCTAATTGTGCTGCTGTGGTTAAAACAAGCGATATTAATTTCTGCTTAACTACCGATGCTTTTCATCGGTTGACATATTTCAGAATAAATTTTTGCATCTAATCCACGAGGAAAAAGGGGACAAAATGCACGCGTTGCAAAACCTATCCTGATGATTTGTATTGAATTATATGTTTTGCGGATTTTTTGATATTGATTTGGTGAATATTATTGATCAATTAATGTTAAGAATTAATGCATTAAATATATAAATAAATTATTAAAAAGCATATTTAATCCATTTTGTGGATGATTGAGTATTCGCGGTAGTTATGATTAGATTGTTTACGCAACAAGAACATTATGGATTATTATGCTGTGGTAAATGACGCTTTCCACGGCAATGGATTCTGTTTTTATAAGAACCCGTATCTTTATGTTTTCCTAATTTTACTCATTTTCCTTTTTCTTATTTTATATGCATGATAAATCATATTCTCGAGGATTATTTCTCTGCATTCCAATAAGGGAAAGGGAGTTAAGTGTGACAGTGGAGTTAAGTATGCCAGAGGTACAAACAGATCATCCAGAGACGGCGGAGTTCAGCAAGCCACAGCTACGCATGGTCGATCTCAACTTATTAACCGTTTTCGATGCCGTGATGCAGGAGCAAAACATTACCCGTGCTGCTCATGTTCTGGGAATGTCGCAACCTGCGGTCAGTAACGCTGTTGCACGCCTGAAGGTGATGTTTAATGACGAGCTTTTTGTTCGTTATGGCCGTGGTATTCAACCGACTGCTCGCGCATTTCAACTTTTTGGTTCAGTTCGTCAGGCATTGCAACTAGTACAAAATGAATTGCCTGGTTCAGGTTTTGAACCCGCGAGCAGTGAACGTGTATTTCATCTTTGTGTTTGCAGCCCGTTAGACAGTATTCTGACCTCGCAGATTTATAATCACATTGAGCAGATTGCGCCAAATATACATGTTATGTTCAAGTCTTCATTAAATCAGAACACTGAACATCAGCTGCGTTATCAGGAAACGGAGTTTGTGATTAGTTATGAAGACTTCCATCGTCCTGAATTTACCAGCGTGCCATTATTTAAAGATGAAATGGTGCTGGTAGCCAGCAAAAATCACCCAACAATTAAGGGCCCGTTACTGAAACATGATGTTTATAACGAACAACATGCGGCGGTTTCGCTCGATCGTTTCGCGTCATTTAGTCAACCTTGGTATGACACGGTAGATAAGCAAGCCAGTATCGCGTATCAGGGCATGGCAATGATGAGCGTACTTAGCGTGGTGTCGCAAACGCATTTGGTCGCTATTGCGCCGCGTTGGCTGGCTGAAGAGTTCGCTGAATCCTTAGAATTACAGGTATTACCGCTGCCGTTAAAACTAAATAGCAGAACCTGTTATCTCTCCTGGCATGAAGCTGCCGGGCGTGATAAAGGCCATCAGTGGATGGAAGAGCAATTAGTCTCAATTTGCAAACGCTAACTGAATGCAGAATAGGTCAGACATGAATGTCTGGTTTATTCTGCATTTTTTATTGAGTGTAGAATTTTATTCTGAATGTGTGGGCTCTCTATTTTAGGATTAATTAAAAAAATAGAGAAATTGCTGTAAGTGGTGGGATTTAGCCGATTTATTATCATTTTTATCCTTCGTAATGGAGGATTTTATCGTTTCTTTTCACCTTTCCTCCTGTTTATTCTTATTACCCGGCGTTTATGTCTCTGGCTGCCAATTGCTTAAGCAAGATCGGACGGTTAATGTGTTTTACACATTTTTTCCGTCAAACAGTGAGGCAGGCCATGGAGATGTTGTCTGGAGCCGAGATGGTCGTCCGATCGCTTATCGATCAGGGCGTTAAACAAGTATTCGGTTATCCCGGAGGCGCAGTCCTTGATATTTACGATGCATTGCATACCGTGGGTGGTATCGGTCATGTTTTAGTTCGTCATGAGCAGGCGGCAGTGCATATGGCCGATGGTCTGGCGCGCGCGACCGGGGAAGTCGGCGTCGTGCTGGTAACGTCGGGTCCAGGGGCGACCAATGCGATTACCGGCATCGCCACCGCTTATATGGATTCCATTCCATTAGTTGTCCTTTCCGGGCAGGTAGCGACCTCGTTGATAGGTTACGATGCCTTTCAGGAGTGCGACATGGTGGGGATTTCGCGACCGGTGGTTAAACACAGTTTTCTGGTTAAGCAAACGGAAGACATTCCGCAGGTGCTGAAAAAGGCTTTCTGGCTGGCGGCAAGTGGTCGCCCAGGACCAGTGGTCGTTGATTTACCGAAAGATATTCTTAATCCGGCGAACAAATTACCCTATGTCTGGCCGGAGTCGGTCAGTATGCGTTCTTACAATCCCACTACTACCGGACATAAAGGGCAAATTAAGCGCGCTCTGCAAACGCTGGTGGCGGCAAAAAAACCGGTTGTCTACGTAGGCGGTGGGGCAATCACGGCGGGCTGCCATCAACAGCTGAAAGAAACGGTGGAGGCGTTAAATCTGCCCGTTGTTTCCTCATTGATGGGGCTGGGAGCGTTTCCGGCAACGCATCGTCAGGCACTGGGCATGCTGGGAATGCACGGTACCTACGAAGCCAATATGACGATGCATAACGCGGATGTGATTTTTGCTGTCGGTGTCCGCTTTGACGATCGCACCACTAACAATCTGGCAAAGTACTGCCCAAATGCCACTGTTCTGCATATCGATATTGATCCTACTTCCATTTCTAAAACCGTGACTGCGGATATTCCGATTGTGGGGGATGCTCGCCAGGTCCTCGAACAAATGCTTGAACTCTTGTCGCAAGAATCCGCCCATCAACCGCTGGATGAGATCCGCGACTGGTGGCAGCAGATTGAACAGTGGCGCGCTCGTCAGTGCCTGAAATATGACACTCACAGTGAAAAGATTAAACCGCAGGCGGTGATCGAGACTCTTTGGCGGTTGACGAAGGGGGGCGCTTACGTTACGTCCGATGTCGGGCAGCACCAGATGTTTGCTGCGCTTTATTATCCATTCGACAAACCCCGTCGTTGGATCAACTCCGGTGGCCTCGGCACTATGGGCTTTGGTTTACCTGCGGCACTGGGCGTCAAAATGGCGCTGCCAGAAGAAACCGTGGTTTGCGTCACTGGCGACGGCAGTATTCAGATGAACATTCAGGAACTGTCTACAGCGTTGCAATATGAACTGCCGGTGCTGGTGGTTAATCTTAATAACCGCTATTTGGGGATGGTGAAGCAGTGGCAGGACATGATCTATTCCGGTCGTCATTCACAATCTTATATGCAGTCTTTACCAGACTTCGTCCGTCTGGCGGAAGCCTATGGTCACGTCGGGATCCAGATCTCTCATCCGCAAGAGCTGGAAAGCAAACTTAGCGAGGCGCTTGAACAGGTGCGTAATAATCGCCTGGTATTTGTTGATGTCACCGTCGATGGCAGTGAGCACGTCTACCCGATGCAGATTCGCGGGGGCGGAATGGATGAAATGTGGTTAAGCAAAACGGAGAGAACCTGATTATGCGCCGGATATTATCAGTCTTACTCGAAAATGAATCAGGCGCGTTATCCCGCGTGATTGGCCTTTTTTCCCAGCGTGGCTACAACATTGAAAGCCTGACCGTTGCGCCAACCGACGATCCGACATTATCGCGTATGACCATCCAGACCGTGGGCGATGAAAAAGTGCTTGAGCAGATCGAAAAGCAATTATACAAGCTGGTCGATGTCTTGCGCGTGAGTGAGTTGGGGCAGGGCGCGCATGTTGAGAGGGAAATCATGCTGGTGAAAATTCAGGCCAGCGGTTACGGGCGTGACGAAGTTAAACGTAATACGGAAATATTCCGTGGGCAAATTATTGATGTCACACCCTCGCTTTATACCGTTCAATTAGCAGGCACCAGCGATAAGCTTGATGCATTTTTAGCATCGATTCGCGATGTGGCGAAAATTGTGGAAGTTGCTCGCTCTGGTGTGGTCGGACTTTCGCGCGGCGATAAAATAATGCGTTGAGAATGATCTCAATGCGCAATTTACAGCCCAACATGTCACGTTGGGCTTTTTTTGCGAAATCAGTGGGAACCTGGAATAAAAGCAGTTGCCGCAGTTAATTTTCTGCGCTTAGATGTTAATGAATTTAACCCATACCAGTACAATGGCTATGGTTTTTACATTTTACGCAAGGGGCAATTGTGAAACTGGATGAAATCGCTCGGCTGGCGGGAGTGTCGCGGACCACTGCAAGCTATGTTATTAACGGCAAAGCGAAGCAATACCGTGTGAGTGACAAAACCGTTGAAAAAGTCATGGCTGTGGTGCGTGAGCACAATTACCACCCGAACGCCGTGGCAGCTGGGCTTCGTGCTGGACGCACACGTTCTATTGGTCTTGTGATCCCCGATCTGGAGAACACCAGCTATACCCGCATCGCTAACTATCTTGAACGCCAGGCGCGGCAACGGGGTTATCAACTGCTGATTGCCTGCTCAGAAGATCAGCCAGACAACGAAATGCGCTGCATTGAGCACCTTTTACAGCGTCAGGTCGATGCCATTATTGTTTCGACGTCGTTGCCTCCTGAGCATCCTTTTTATCAACGCTGGGCTAACGACCCGTTCCCGATTGTCGCGCTGGACCGCGCCCTCGATCGTGAACACTTTACCAGCGTGGTTGGTGCCGATCAGGATGATGCCGAAATGCTGGCGGAAGAGTTACGTAAGTTTCCCGCCGAGACGGTGCTTTATCTTGGCGCGCTGCCGGAGCTTTCTGTCAGCTTCCTGCGTGAACAAGGTTTCCGTACTGCCTGGAAAGATGATCCGCGCGAAGTGCATTTCCTGTATGCCAACAGCTATGAGCGGGAGGCGGCTGCCCAGTTATTCGAAAAATGGCTGGAAACGCATCCGATGCCGCAGGCGCTGTTCACAACGTCGTTTGCGTTGTTGCAAGGGGTGATGGATGTCACGCTACGTCGCGATGGTAAACTGCCTTCTGACCTGGCAATTGCCACCTTTGGCGATAACGAACTGCTCGACTTCTTACAGTGCCCGGTGCTGGCAGTGGCTCAACGTCACCGCGATGTCGCAGAGCGTGTGCTGGAGATTGTCCTGGCAAGCCTGGACGAACCGCGTAAGCCAAAACCTGGTTTAACGCGCATTAAACGTAATCTCTATCGCCGCGGTGTGCTCAGCCGTAGCTAAGCTGCGAACAAAAATACGCGCCAGGTGAATTTCACTCTGGCGCGTAGAGTACGGGACTGGACATCAATATCCTTAAAGTAAATAAGACTATTCCTGACTATTATTGATAAATGCTTTTAAACCCGCCAGTTAATTAACTCACCAGCTGAAATTCACAATAATTAAGTGATATCGACAGCGCGTTTTTGCATTATTTTGTTACATGCAGAGATGAATTGCCGATTTAACAAGCACTTTTCTTTGCTTTTGCGCAAACCCGCTGGCATCAAGCGCTACACAGACGCAACAGGGACTGTTAACCGGGGAAGATATGTCCTAAAATGCCGCTCGCGTCGCAAACTGACACTTTATATTTGCTGTGGAAAATAGTGAGTCATTTTAAAACGGTGATGACGATGAGGGTTTTTTTCTTACAGCTATTCATAACGTTAATTTGCTTCGCACGTTGGACGTAAAATAAACAACGCTGATATTAGCCGTAAACATCGGGTTTTTTACCTCGGTATGCCTTGTGACTGGCTTGACAAGCTTTTCCTCCGCTCCGTAAACTCCTTTCAGTGGGAAATTGTGGGGCAAAGTGGGAATAAGGGGTGAGGCTGGCATGTTCCGGGGAGCAACGTTAGTCAATCTCGACAGCAAAGGGCGCTTATCAGTGCCTACCCGTTATCGGGAACAGCTGCTTGAGAACGCTGCCGGTCAAATGGTTTGCACCATTGACATTCATCACCCGTGCCTGCTGCTTTACCCCCTGCCTGAATGGGAAATTATCGAGCAAAAATTATCGCGTCTGTCGAGCATGAACCCGGTTGAGCGCCGTGTGCAGCGCCTACTGTTAGGTCATGCCAGCGAATGTCAGATGGATGGCGCAGGTCGATTGTTAATCGCGCCAGTACTGCGGCAACATGCCGGGCTGACAAAAGAAGTGATGCTGGTTGGACAGTTCAACAAGTTTGAGCTGTGGGATGAAACAACCTGGCATCAACAGGTCAAGGAAGATATCGACGCAGAGCAGTTGGCTACCGGAGACTTATCGGAGCGACTGCAGGACTTGTCTCTATAAAATGATGGAAAACTATAAACATACTACGGTGCTGCTGGATGAAGCCGTTAATGGCCTCAATATCCGTCCTGATGGCATCTACATTGATGGGACTTTTGGTCGCGGTGGTCACTCACGTCTGATCCTCTCGCAGCTTGGCGAAGAGGGGCGTTTGCTGGCGATCGATCGCGACCCGCAGGCTATCGCCGTTGCGAAGACTATTGATGATCCGCGCTTCTCCATCATCCACGGACCTTTTTCCGCGCTGGGCGAATACGTTGCCGAGCGCGATCTTATCGGCAAGATCGACGGCATTCTCCTCGATCTTGGTGTCTCTTCACCGCAACTTGATGATGCTGAACGCGGCTTTTCCTTTATGCGCGATGGTCCGCTGGACATGCGTATGGACCCAACCCGTGGGCAGTCAGCCGCTGAATGGCTACAAACCGCAGAAGAAGCCGATATCGCCTGGGTATTGAAAACCTATGGTGAAGAGCGTTTTGCCAAACGCATTGCCCGAGCCATTGTCGAGCGTAACCGCGAACAGCCGATGACCCGCACCAAAGAACTGGCGGAAGTCGTGGCTGCTGCAACGCCGGTGAAAGATAAGTTTAAACATCCCGCGACCCGTACCTTCCAGGCGGTGCGCATTTGGGTAAACAGTGAACTGGAGGAGATAGAGCAGGCGCTAAAAAGCTCGCTCAACGTGCTGGCCCCGGGTGGGCGGCTTTCGATCATCAGCTTCCACTCGCTGGAAGACCGTATTGTGAAACGTTTTATGCGTGAAAACAGCCGCGGTCCGCAAGTTCCGGCAGGGTTACCGATGACTGAAGAGCAGCTCAAAAAACTGGGTGGCCGTCAGCTGCGAGCACTAGGCAAATTAATGCCGGGCGAAGAAGAGGTGGCTGAGAATCCTCGTGCCCGTAGTTCAGTTCTGCGTATTGCAGAGAGGACGAACGCATGATCAGCAGAGTGACAGAAGCTCTAAGCAAAGTTAAAGGATCGATGGGAAGCCACGAGCGCCATGCATTGCCTGGTGTTATCGGTGACGATCTTTTGCGATTTGGGAAGCTGCCACTCTGCCTGTTCATTTGCATTATTTTGACGGCGGTGACCGTGGTAACCACGGCGCACCATACCCGTTTACTGACCGCTCAGCGCGAACAACTGGTGCTGGAGCGAGATGCTTTAGACATTGAATGGCGCAACCTGATCCTTGAAGAGAATGCGCTCGGCGACCATAGCCGGGTGGAAAGGATCGCCACGGAAAAGCTGCAAATGCAGCATGTTGATCCGTCACAAGAAAATATCGTAGTGCAAAAATAAGGATAAACGCGACGCATGAAAGCAGCGGCGAAAACGCAGAAACCAAAACGTCAGGAAGAACATGCCAACTTTATCAGTTGGCGTTTTGCGTTGTTATGCGGCTGTATTCTCCTGGCGCTGGCTTTTCTGCTCGGACGCGTAGCGTGGTTACAAGTTATCTCCCCGGATATGCTGGTGAAAGAGGGCGACATGCGTTCTCTTCGCGTTCAGCAAGTTTCCACCTCCCGCGGCATGATTACTGACCGTTCTGGTCGCCCGTTAGCGGTGAGCGTGCCGGTAAAAGCGATTTGGGCTGACCCGAAAGAAGTGCATGACGCTGGCGGTATCAGCGTCGGTGACCGCTGGAAGGCGCTGGCTAACGCGCTCAATATTCCGCTGGATCAGCTTTCTGCCCGCATTAACGCCAACCCGAAAGGGCGCTTTATTTATCTGGCGCGTCAGGTAAACCCTGACATGGCGGACTACATCAAAAAACTGAAACTGCCGGGAATTCATCTGCGTGAAGAATCTCGCCGTTATTATCCATCCGGCGAAGTGACTGCTCACCTCATCGGCTTTACTAACGTCGATAGTCAAGGTATTGAGGGCGTTGAGAAGAGTTTCGATAAATGGCTTACCGGGCAGCCGGGTGAGCGCATTGTGCGTAAAGACCGCTATGGTCGCGTAATTGAAGATATTTCTTCTACTGACAGCCAGGCTGCGCACAACCTGGCGCTGAGTATTGATGAACGCCTGCAGGCGCTGGTTTATCGCGAACTGAACAACGCGGTGGCCTTTAACAAGGCTGAGTCCGGTAGCGCCGTGCTGGTGGATGTCAACACCGGTGAAGTGCTGGCGATGGCTAACAGCCCGTCATACAACCCTAACAATCTGAGCGGCACGCCGAAAGAGGCGATGCGTAACCGTACCATCACCGACGTGTTTGAACCGGGTTCAACGGTTAAACCGATGGTGGTGATGACCGCGTTGCAACGTGGCGTGGTGCGGGAAAACTCGGTACTCAATACCATTCCTTATCGAATTAACGGCCACGAAATCAAAGACGTGGCACGCTACAGCGAATTAACCCTGACCGGAGTATTACAGAAGTCGAGTAACGTCGGTGTTTCCAAGCTGGCGTTAGCGATGCCGTCCTCAGCGTTAGTAGATACTTACTCACGTTTTGGACTGGGAAAAGCGACCAATTTGGGGTTGGTCGGAGAACGCAGTGGCTTATATCCTCAAAAACAACGGTGGTCTGACATAGAGAGGGCCACCTTCTCTTTCGGCTACGGGCTAATGGTAACTCCGTTACAGTTAGCGCGAGTCTACGCAACTATCGGCAGCTACGGCATTTATCGCCCACTGTCGATTACCAAAGTTGACCCCCCGGTTCCCGGTGAACGTGTCTTCCCGGAATCTATTGTCCGCACTGTGGTGCATATGATGGAAAGCGTGGCGCTACCGGGT;9163
02;05;GGCGGCGGC;9;97453;97461;12;34;GTTGTTGTT;9;97603;97611;>GTGAAGGCGGCGATTAAAGGCTATCGTATTGCCATTAAAACCGGTACCGCGAAAAAGGTCGGGCCGGACGGTCGCTACATCAATAAATATATTGCTTACACCGCAGGTGTTGCGCCTGCGAGTCAGCCGCGCTTCGCGCTG;141
12;34;GTTGTTGTT;9;97603;97611;04;10;GGTGGTGGT;9;98830;98838;>ATCAACGATCCGCAGGCGGGTAAATACTACGGCGGCGCCGTTTCCGCGCCGGTCTTTGGTGCCATCATGGGCGGCGTATTGCGAACCATGAACATCGAGCCGGATGCGCTGACAACGGGCGATAAAAATGAATTTGTGATTAATCAAGGCGAGGGGACAGGTGGCAGATCGTAATTTGCGCGACCTTCTTGCTCCGTGGGTGCCAGACGCACCTTCGCGAGCACTGCGAGAGATGACACTCGACAGCCGTGTGGCTGCGGCGGGCGATCTCTTTGTAGCTGTAGTAGGTCATCAGGCGGACGGGCGTCGATATATCCCGCAGGCGATAGCGCAAGGTGTGGCTGCCATTATTGCAGAGGCGAAAGGTGAGGCGACCGACGGTGAAATCCGTGAAATGCACGGCGTACCGGTCATCTATCTCAGCCAGCTCAACGAGCGTTTATCTGCACTGGCGGGCCGCTTTTACCATGAACCCTCTGACAATTTACGTCTCGTGGGCGTAACGGGCACCAACGGCAAAACCACGACGACCCAGCTGCTGGCGCAGTGGAGCCAACTGCTTGGCGAAACCAGCGCGGTAATGGGCACCGTTGGTAACGGTCTGCTGGGGAAAGTGATCCCGACAGAAAATACCACCGGTTCGGCAGTTGATGTTCAGCATGAGCTGGCGGGGCTGGTGGATCAGGACGCGACTTTTTGCGCAATGGAAGTTTCCTCCCACGGGCTGGTACAGCACCGTGTGGCGGCATTGAAATTTGCGGCGTCGGTCTTTACTAACTTAAGCCGCGATCACCTTGATTATCATGGTGATATGGAACACTACGAAGCTGCGAAATGGCTGCTTTATTCTGAACATCATTGCGGTCAGGCGATTATTAATGCCGACGATGAAGTAGGCCGCCGCTGGCTGGCAAAACTGCCGGATGCAGTTGCGGTATCAATGGAAGATCATATCAATCCGAACTGTCACGGACGCTGGTTGAAAGCGACCGAAGTGAACTATCACGACAGCGGTGCGACTATTCGCTTTAGCTCAAGTTGGGGCGATGGCGAAATTGAAAGCCATCTGATGGGCGCTTTTAACGTCAGCAACCTGCTGCTCGCGCTGGCGACGCTGCTGGCGCTGGGCTATCCACTGGCTGATCTGCTGAAAACCGCTGCTCGTCTGCAACCGGTTTGCGGACGTATGGAAGTGTTCACTGCGCCAGGCAAACCGAC;1218
04;10;GGTGGTGGT;9;98830;98838;04;12;TGGTGGTGG;9;100322;100330;>GGATTACGCGCATACGCCGGATGCACTGGAAAAAGCCTTACAGGCGGCGCGTCTGCACTGTGCGGGCAAGCTGTGGTGTGTCTTTGGCTGTGGTGGCGATCGCGATAAAGGTAAGCGTCCACTGATGGGCGCAATTGCCGAAGAGTTTGCTGATGTGGCGGTGGTGACGGACGATAATCCGCGTACCGAAGAGCCGCGTGCCATCATCAACGATATTCTGGCGGGAATGTTAGATGCCGGACATGCCAAAGTGATGGAAGACCGTGCTGAAGCGGTGACTTGCGCCGTTATGCAGGCTAAAGAGAACGATGTGGTGCTGGTCGCGGGCAAAGGCCATGAAGATTACCAGATTGTTGGCAATCAGCGTCTGGACTACTCCGATCGCGTCACGGTGGCGCGTCTGCTGGGGGTGATTGCATGATTAGCGTAACCCTTAGCCAACTTACCGACATTCTCAACGGTGAACTGCAAGGTGCAGATATCACCCTTGATGCTGTAACCACTGATACCCGAAAACTGACGCCGGGCTGCCTGTTTGTTGCCCTGAAAGGCGAACGTTTCGATGCTCATGATTTTGCCGACCAGGCGAAAGCTGGCGGCGCAGGCGCACTACTGGTTAGCCGTCCGCTGGATATCGACCTGCCGCAGTTAATCGTCAAGGATACGCGTCTGGCGTTTGGTGAACTGGCTGCATGGGTTCGCCAGCAAGTTCCGGCGCGCGTGGTTGCTCTGACAGGTTCCTCCGGCAAAACCTCCGTTAAAGAGATGACGGCGGCGATTTTAAGCCAGTGCGGCAACACGCTTTATACGGCAGGCAATCTCAACAACGACATCGGTGTACCGATGACGCTGTTGCGCTTAACGCCGGAATACGATTACGCAGTTATTGAACTTGGCGCGAACCATCAGGGCGAAATTGTCTGGACTGTGAGTCTGACTCGCCCGGAAGCTGCGCTGGTCAACAACCTGGCAGCGGCGCATCTGGAAGGTTTTGGCTCGCTTGCGGGTGTCGCGAAAGCGAAAGGTGAAATCTTTAGCGGCCTGCCGGAAAACGGTATCGCCATTATGAACGCCGACAACAACGACTGGCTGAACTGGCAGAGCGTAATTGGCTCACGCAAAGTGTGGCGTTTCTCACCTAATGCCGCCAACAGCGATTTCACCGCCACCAATATCCATGTGACTTCGCACGGTACGGAATTTACCCTGCAAACCCCAACCGGTAGCGTGGATGTTCTGCTGCCGTTGCCGGGGCGTCACAATATTGCGAATGCGCTGGCAGCCGCTGCGCTCTCCATGTCCGTGGGCGCAACGCTTGATGCTATCAAAGCGGGGCTGGCAAATCTGAAAGCTGTTCCAGGCCGTTTGTTCCCCATTCAACTGGCAGAAAACCAGTTGCTGCTCGACGACTCCTACAACGCCAATGTCGGTTCAATGACCGCCGCTGTTCAGGTACTGGCTGAAATGCCGGGCTACCGCGTGC;1483
04;12;TGGTGGTGG;9;100322;100330;14;41;TTCTTCTTC;9;103243;103251;>GCGATATGGCGGAACTGGGCGCTGAAAGCGAAGCCTGCCATGTACAGGTGGGCGAGGCGGCAAAAGCTGCTGGTATTGACCGCGTGTTAAGCGTGGGTAAACAAAGCCATGCTATCAGCACCGCCAGCGGCGTTGGCGAACATTTTGCTGAGAAAACTGCGTTAATTACGCGTCTTAAATCACTGATTGCTGAGCAACAGGTAATTACGATTTTAGTTAAGGGTTCACGTAGTGCCGCCATGGAAGAGGTAGTACGCGCTTTACAGGAGAATGGGACATGTTAGTTTGGCTGGCCGAACATTTGGTCAAATATTATTCCGGCTTTAACGTCTTTTCCTATCTGACGTTTCGCGCCATCGTCAGCCTGCTGACCGCGCTGTTCATCTCATTGTGGATGGGCCCGCGTATGATTGCTCATTTGCAAAAACTTTCCTTTGGTCAGGTGGTGCGTAACGACGGTCCTGAATCACACTTCAGCAAGCGCGGTACGCCGACCATGGGCGGGATTATGATCCTGACGGCGATTGTGATCTCCGTACTGCTGTGGGCTTACCCGTCCAATCCGTACGTCTGGTGCGTGTTGGTGGTGCTGGTAGGTTACGGTGTTATTGGCTTTGTTGATGATTATCGCAAAGTAGTGCGTAAAGACACCAAAGGGTTGATCGCTCGTTGGAAGTATTTCTGGATGTCGGTCATTGCGCTGGGTGTCGCCTTCGCGCTGTACCTTGTTGGCAAAGACACGCCCGCAACGCAGCTGGTGGTCCCATTCTTTAAAGATGTGATGCCGCAACTGGGGCTGTTCTACATTCTGCTGGCTTACTTCGTCATTGTGGGTACTGGCAACGCGGTAAACCTGACCGATGGTCTTGACGGTCTGGCAATTATGCCGACCGTATTTGTCGCCGGTGGTTTTGCGCTGGTGGCGTGGGCGACCGGCAACATGAACTTTGCCAGCTATTTACACATACCATATCTGCGACACGCCGGGGAACTGGTTATTGTCTGTACCGCGATAGTCGGGGCAGGGCTGGGCTTCCTGTGGTTTAACACCTATCCGGCGCAGGTCTTTATGGGCGATGTAGGTTCGCTGGCGTTAGGTGGTGCGTTAGGCATTATCGCCGTACTGCTGCGTCAGGAATTCCTGCTGGTGATTATGGGGGGCGTGTTCGTGGTAGAAACGCTTTCCGTCATCCTGCAGGTCGGCTCCTTTAAACTGCGCGGACAACGTATTTTCCGCATGGCACCGATTCATCACCACTATGAACTGAAAGGCTGGCCGGAACCGCGCGTCATTGTGCGTTTCTGGATTATTTCGCTGATGCTGGTCCTGATTGGTCTGGCAACGCTGAAGGTACGTTAATCATGGCTGATTACCAGGGTAAAAATGTTGTCATTATCGGCCTGGGCCTCACCGGGCTTTCCTGCGTGGACTTTTTCCTCGCTCGCGGTGTGACGCCGCGCGTTATGGATACGCGTATGACACCGCCTGGCCTGGATAAATTACCCGAAGCCGTAGAACGCCACACGGGCAGTCTGAATGATGAATGGCTGATGGCGGCAGATCTGATTGTCGCCAGTCCCGGTATTGCACTGGCGCATCCATCCTTAAGCGCTGCCGCTGATGCCGGAATCGAAATCGTTGGCGATATCGAGCTGTTCTGTCGCGAAGCACAAGCACCGATTGTGGCGATTACCGGTTCTAACGGCAAAAGCACGGTCACCACGCTAGTGGGTGAAATGGCGAAAGCGGCGGGGGTTAACGTTGGTGTGGGTGGCAATATTGGCCTGCCCGCGTTGATGCTGCTGGATGATGAGTGCGAACTGTACGTACTGGAACTGTCGAGCTTCCAGCTGGAAACCACCTCCAGCTTACAGGCGGTAGCAGCGACCATTCTGAACGTGACTGAAGATCATATGGATCGCTATCCGTTTGGTTTACAGCAATACCGTGCGGCAAAATTGCGTATTTACGAAAATGCGAAAGTTTGTGTCGTCAATGCTGATGATGCCTTAACAATGCCGATTCGCGGTGCGGATGAACGCTGCGTCAGCTTTGGCGTCAACATGGGTGACTATCACCTGAATCATCAGCAGGGCGAAACCTGGCTGCGGGTGAAAGGCGAGAAAGTGCTGAACGTGAAAGAAATGAAACTTTCCGGGCAGCATAACTACACCAATGCGCTGGCGGCGCTGGCGCTGGCAGATGCCGCAGGGTTACCGCGTGCCAGCAGCCTGAAAGCGTTAACCACATTCACTGGTCTGCCGCATCGCTTTGAAGTTGTGCTGGAGCATAACGGCGTACGTTGGATTAACGATTCGAAAGCGACCAACGTCGGCAGTACGGAAGCGGCGCTGAATGGCCTGCACGTAGACGGCACGCTGCATTTGTTGCTGGGCGGCGATGGTAAATCGGCGGACTTTAGCCCACTGGCGCGTTACCTGAATGGCGATAACGTACGTCTGTATTGTTTCGGTCGTGACGGCGTGCAGCTGGCGGCGCTACGCCCGGAAGTGGCAGAACAAACCGAAACTATGGAACAGGCGATGCGCTTGCTGGCTCCGCGTGTTCAGCCGGGCGATATGGTTCTACTCTCCCCGGCCTGTGCCAGCCTTGATCAGTTCAAGAACTTTGAACAACGAGGCAATGAGTTTGCCCGTCTGGCGAAGGAGTTAGGTTGATGCGTTTATCTCTCCCTCGCCTGAAAATGCCGCGCCTGCCAGGATTCAGTATCCTGGTCTGGATCTCCACGGCGCTAAAGGGCTGGGTGATGGGCTCGCGGGAAAAAGATACCGACAGCCTGATCATGTACGATCGCACCTTACTGTGGCTGACCTTCGGCCTCGCGGCGATTGGCTTTATCATGGTGACCTCGGCGTCAATGCCCATAGGGCAACGCTTAACCAACGATCCG;2912
14;41;TTCTTCTTC;9;103243;103251;04;10;GGTGGTGGT;9;103608;103616;>GCGAAGCGTGATGGTGTCTATCTGATTTTGGCGTTTATTCTGGCGATCATTACGCTGCGTCTGCCGATGGAGTTCTGGCAACGCTACAGTGCCACGATGCTGCTCGGATCTATCATCCTGCTGATGATCGTGCTGGTAGTGGGGAGCTCGGTTAAAGGGGCATCGCGTTGGATCGATCTCGGTTTGCTGCGTATCCAGCCTGCTGAGCTGACAAAACTGTCGCTGTTTTGCTATATCGCCAACTATCTGGTGCGTAAAGGTGACGAAGTACGTAATAACCTGCGCGGCTTCCTGAAACCGATGGGCGTGATTCTGGTGTTGGCAGTGTTACTGCTGGCACAGCCAGACCTTGGTAC;356
04;10;GGTGGTGGT;9;103608;103616;02;06;GCGGCGGCG;9;104092;104100;>GTTGTTTGTGACTACGCTGGCGATGTTGTTCCTGGCGGGAGCGAAATTGTGGCAGTTCATTGCCATTATCGGTATGGGCATTTCAGCGGTTGTGTTGCTGATACTCGCCGAACCGTACCGTATCCGCCGTGTTACCGCATTCTGGAACCCGTGGGAAGATCCCTTTGGCAGCGGCTATCAGTTAACGCAATCGCTGATGGCGTTTGGTCGCGGCGAACTGTGGGGACAAGGTTTAGGTAACTCTGTACAAAAACTGGAGTATCTGCCGGAAGCGCACACTGACTTTATTTTCGCCATTATCGGCGAAGAACTGGGGTATGTCGGTGTGGTGCTGGCACTTTTAATGGTATTCTTCGTCGCTTTTCGCGCGATGTCGATTGGCCGTAAAGCATTAGAAATTGACCACCGTTTTTCCGGTTTTCTCGCCTGTTCTATTGGCATCTGGTTTAGCTTCCAGGCGCTGGTTAACGTAGGC;475
02;06;GCGGCGGCG;9;104092;104100;02;05;GGCGGCGGC;9;104990;104998;>GGGATGTTACCGACCAAAGGTCTGACATTGCCGCTGATCAGTTACGGTGGTTCGAGCTTACTGATTATGTCGACAGCCATCATGATGCTGTTGCGTATTGATTATGAAACGCGTCTGGAGAAAGCGCAGGCGTTTGTACGAGGTTCACGATGAGTGCTCAAGGAAAGCGATTAATGGTGATGGCAGGCGGAACCGGTGGACATGTATTCCCGGGACTGGCGGTTGCGCACCATCTAATGGCTCAGGGTTGGCAAGTTCGCTGGCTGGGGACTGCCGACCGTATGGAAGCGGACTTAGTGCCAAAACATGGCATCGAAATTGATTTCATTCGTATCTCTGGTCTGCGTGGAAAAGGTATAAAAGCACTGATAGCTGCGCCGCTGCGTATCTTCAATGCCTGGCGTCAGGCGCGGGCGATTATGAAAGCGTACAAACCTGACGTGGTGCTCGGTATGGGCGGCTACGTATCAGGTCCTGGTGGTCTGGCCGCGTGGTCGTTAGGCATTCCGGTTGTACTTCATGAACAAAACGGTATTGCGGGCTTAACCAATAAATGGCTGGCGAAGATTGCCACCAAAGTGATGCAGGCGTTTCCAGGTGCTTTCCCCAATGCGGAAGTGGTGGGTAACCCGGTGCGTACCGATGTGTTGGCGCTACCGTTGCCGCAGCAACGTTTGGCTGGACGTGAAGGTCCGGTTCGTGTGCTGGTAGTGGGTGGTTCCCAGGGCGCACGCATTCTTAACCAGACAATGCCGCAGGTTGCTGCGAAACTGGGTGATTCAGTCACTATCTGGCATCAGAGCGGCAAAGGTTCGCAACAATCCGTTGAACAGGCGTATGCCGAAGCGGGGCAACCGCAGCATAAAGTGACTGAATTTATTGATGATAT;889
02;05;GGCGGCGGC;9;104990;104998;09;27;CAGCAGCAG;9;108451;108459;>GTATGCGTGGGCGGATGTCGTCGTTTGCCGCTCCGGTGCTTTAACGGTGAGTGAAATCGCCGCGGCAGGACTACCGGCGTTGTTTGTGCCGTTTCAACATAAAGACCGCCAGCAATACTGGAATGCGCTACCGCTGGAAAAAGCGGGCGCAGCCAAAATTATCGAGCAGCCACAGCTTAGCGTGGATGCTGTCGCCAACACCCTGGCCGGGTGGTCGCGAGAAACCTTATTAACCATGGCAGAACGCGCCCGCGCTGCATCCATTCCGGATGCCACCGAGCGAGTGGCAAATGAAGTGAGTCGGGCTGCCCGGGCGTAATTGTAGCGATGCCTTTTGCATCGTATGAATTTAAGAAGTTAATGGCGTAAAGAATGAATACACAACAATTGGCAAAACTGCGTTCCATCGTGCCCGAAATGCGTCGCGTTCGGCACATACATTTTGTCGGCATCGGTGGTGCCGGTATGGGCGGTATTGCCGAAGTTCTGGCCAATGAAGGTTATCAGATCAGTGGTTCCGATTTAGCGCCAAATCCGGTCACGCAGCAGTTAATGAATCTGGGAGCGACGATTTATTTCAACCATCGCCCGGAAAACGTACGTGATGCCAGCGTGGTCGTTGTTTCCAGCGCCATTTCTGCCGATAACCCGGAAATTGTCGCAGCTCATGAAGCGCGTATTCCGGTGATCCGTCGTGCCGAAATGCTGGCTGAGTTAATGCGTTTTCGTCATGGCATCGCCATTGCAGGAACGCACGGCAAAACGACAACTACCGCGATGGTCTCCAGCATCTACGCAGAAGCGGGGCTCGACCCAACCTTCGTTAACGGCGGGCTGGTAAAAGCGGCGGGGGTTCATGCGCGTTTGGGGCATGGTCGGTACCTGATTGCCGAAGCAGATGAGAGTGATGCATCGTTCCTGCATCTGCAACCGATGGTGGCGATTGTCACCAATATCGAAGCCGACCACATGGATACCTACCAGGGCGACTTTGAGAATTTAAAACAGACTTTTATTAATTTTCTGCACAACCTGCCGTTTTACGGTCGTGCGGTGATGTGTGTTGATGATCCGGTGATCCGCGAATTGTTACCGCGAGTGGGACGTCAGACCACAACTTACGGCTTCAGCGAAGATGCCGACGTGCGTGTAGAAGATTATCAGCAGATTGGCCCGCAGGGGCACTTTACGCTGCTGCGCCAGGACAAAGAGCCGATGCGCGTCACCCTGAATGCGCCAGGCCGTCATAACGCGCTGAACGCCGCAGCTGCGGTTGCGGTTGCTACGGAAGAGGGCATTGACGACGAGGCTATTTTGCGTGCGCTGGAGAGCTTCCAGGGGACTGGTCGCCGTTTTGATTTCCTCGGTGAATTCCCGCTGGAGCCAGTGAATGGTAAAAGCGGTACGGCAATGCTGGTCGATGACTACGGCCACCACCCGACGGAAGTGGACGCCACCATTAAAGCGGCGCGCGCAGGCTGGCCGGATAAAAACCTGGTAATGCTGTTTCAGCCGCACCGTTTTACCCGTACACGCGACCTGTATGATGATTTCGCCAATGTGCTGACGCAGGTTGATACCCTGTTGATGCTGGAAGTGTATCCGGCTGGCGAAGCGCCAATTCCGGGTGCGGACAGCCGTTCGCTGTGTCGCACAATTCGTGGACGTGGGAAAATAGATCCCATTCTGGTGCCGGACCCTGCGCAGGTAGCCGAGATGCTGGCACCGGTATTAACCGGTAACGACCTGATTCTCGTTCAGGGGGCTGGTAATATCGGAAAAATTGCCCGTTCTTTAGCTGAAATCAAACTGAAGCCGCAAACTCCGGAGGAAGAACAACATGACTGATAAAATCGCGGTCCTGTTGGGCGGGACTTCCGCTGAGCGGGAAGTTTCTCTGAATTCTGGCGCAGCGGTGTTAGCCGGGCTGCGTGAAGGCGGTATTGACGCATATCCTGTCGACCCGAAAGAAGTTGACGTGACGCAACTGAAGTCGATGGGCTTTCAGAAAGTGTTTATCGCGCTACACGGCCGCGGCGGTGAAGATGGTACGCTGCAGGGGATGCTCGAGCTGATGGGCTTGCCTTATACCGGCAGCGGAGTGATGGCATCTGCGCTTTCAATGGATAAACTACGCAGCAAACTTCTGTGGCAAGGTGCCGGTTTACCGGTCGCGCCGTGGGTAGCGTTAACCCGCGTAGAGTTTGAAAAAGGCCTGAGTGATAAGCAGTTAGCAGAAATTTCTGCTCTGGGTTTGCCGGTTATCGTTAAGCCGAGCCGCGAAGGTTCCAGTGTGGGAATGTCAAAAGTAGTAGCAGAAAATGCTCTACAAGATGCATTAAGATTGGCATTTCAGCACGATGAAGAAGTATTGATTGAAAAATGGCTAAGTGGGCCGGAGTTCACGGTTGCGATACTCGGTGAAGAAATTTTACCGTCAGTACGTATTCAACCGTCCGGAACCTTCTATGATTATGAGGCGAAGTATCTCTCTGATGAGACACAGTATTTCTGCCCCGCAGGTCTGGAAGCGTCACAAGAGGCCAATTTGCAGGCATTAGTGCTGAAAGCATGGACGACGTTAGGTTGCAAAGGATGGGGACGTATTGACGTTATGCTGGACAGCGATGGACAGTTTTATCTGCTGGAAGCCAATACCTCACCGGGTATGACCAGCCACAGCCTGGTGCCGATGGCGGCACGTCAGGCAGGTATGAGCTTCTCGCAGTTGGTAGTACGAATTCTGGAACTGGCGGACTAATATGTCGCAGGCTGCTCTGAACACGCGAAACAGCGAAGAAGAGGTTTCTTCTCGCCGCAATAATGGAACGCGTCTGGCGGGGATCCTTTTCCTGCTGACCGTTTTAACGACAGTGTTGGTGAGCGGCTGGGTCGTGTTGGGCTGGATGGAAGATGCGCAACGCCTGCCGCTCTCAAAGCTGGTGTTGACCGGTGAACGCCATTACACGCGTAATGACGATATCCGGCAGTCGATCCTGGCATTGGGTGAGCCGGGTACCTTTATGACCCAGGATGTCAACATCATCCAGACGCAAATAGAACAACGTCTGCCGTGGATTAAGCAGGTGAGCGTCAGAAAGCAGTGGCCTGATGAATTGAAGATTCATCTGGTTGAATATGTGCCGATTGCGCGGTGGAATGATCAACACATGGTAGACGCGGAAGGAAATACCTTCAGCGTGCCGCCAGATCGCACCAGCAAGCAGGTGCTTCCAATGCTGTATGGCCCGGAAGGCAGCGCCAATGAAGTGTTGCAGGGCTATCGCGAAATGGGGCAGATGCTGGCAAAGGACAGATTTACTCTGAAGGAAGCGGCGATGACCGCGCGGCGTTCCTGGCAGTTGACGCTGAATAACGATATTAAGCTCAATCTTGGCCGGGGCGATACGATGAAACGTTTGGCTCGCTTTGTAGAACTTTATCCGGTTCTA;3452
09;27;CAGCAGCAG;9;108451;108459;13;39;GAAGAAGAA;9;108888;108896;>GCGCAAACCGATGGCAAACGGATTAGCTACGTTGATTTGCGTTATGACTCTGGAGCGGCAGTAGGCTGGGCGCCCTTGCCGCCAGAGGAATCTACTCAGCAACAAAATCAGGCACAGGCAGAACAACAATGATCAAGGCGACGGACAGAAAACTGGTAGTAGGACTGGAGATTGGTACCGCGAAGGTTGCCGCTTTAGTAGGGGAAGTTCTGCCCGACGGTATGGTCAATATCATTGGCGTGGGCAGCTGCCCGTCGCGTGGTATGGATAAAGGCGGGGTGAACGACCTCGAATCCGTGGTCAAGTGCGTACAACGTGCCATTGACCAGGCAGAATTGATGGCAGATTGTCAGATCTCTTCGGTATATCTGGCGCTTTCTGGTAAGCACATCAGCTGCCAGAATGAAATTGGTATGGTGCCTATTTCT;428
13;39;GAAGAAGAA;9;108888;108896;04;10;GGTGGTGGT;9;109221;109229;>GTAACGCAAGAAGATGTGGAAAACGTCGTCCATACCGCGAAATCGGTGCGTGTACGCGATGAGCATCGTGTGCTGCATGTGATCCCGCAAGAGTATGCGATTGACTATCAGGAAGGGATCAAGAATCCGGTAGGGCTTTCGGGCGTGCGGATGCAGGCAAAAGTGCACCTGATCACATGCCACAACGATATGGCGAAAAACATCGTCAAAGCGGTTGAACGTTGTGGGCTGAAAGTTGACCAACTGATATTTGCCGGTCTGGCATCAAGTTATTCGGTATTGACGGAAGATGAACGTGAACTGGGTGTCTGCGTCGTCGATATC;324
04;10;GGTGGTGGT;9;109221;109229;02;04;CGGCGGCGGCGGCGG;15;109964;109978;>ACAATGGATATCGCCGTTTATACCGGTGGGGCATTGCGCCACACTAAGGTAATTCCTTATGCTGGCAATGTCGTGACCAGTGATATCGCTTACGCCTTTGGCACGCCGCCAAGCGACGCCGAAGCGATTAAAGTTCGCCACGGTTGTGCGCTGGGTTCCATCGTTGGAAAAGATGAGAGCGTGGAAGTGCCGAGCGTAGGCGGTCGTCCGCCGCGGAGTCTGCAACGTCAGACCCTGGCAGAGGTGATCGAGCCGCGCTATACCGAGCTGCTCAACCTGGTCAACGAAGAGATATTGCAGTTGCAGGAAAAGCTTCGCCAACAAGGGGTTAAACATCACCTGGCGGCAGGCATTGTATTAACCGGTGGCGCAGCGCAGATCGAAGGTCTTGCAGCCTGTGCTCAGCGCGTGTTTCATACGCAAGTGCGTATCGGCGCGCCGCTGAACATTACCGGTTTAACGGATTATGCTCAGGAGCCGTATTATTCGACGGCGGTGGGATTGCTTCACTATGGGAAAGAGTCACATCTTAACGGTGAAGCTGAAGTAGAAAAACGTGTTACAGCATCAGTTGGCTCGTGGATCAAGCGACTCAATAGTTGGCTGCGAAAAGAGTTTTAATTTTTATGAGGCCGACGATGATTACGGCCTCAGGCGACAGGCACAAATCGGAGAGAAACTATGTTTGAACCAATGGAACTTACCAATGACGCGGTGATTAAAGTCATCGGCGT;734
02;04;CGGCGGCGGCGGCGG;15;109964;109978;04;10;GGTGGTGGT;9;110223;110231;>TAATGCTGTTGAACACATGGTGCGCGAGCGCATTGAAGGTGTTGAATTCTTCGCGGTAAATACCGATGCACAAGCGCTGCGTAAAACAGCGGTTGGACAGACGATTCAAATCGGTAGCGGTATCACCAAAGGACTGGGCGCTGGCGCTAATCCAGAAGTTGGCCGCAATGCGGCAGATGAGGATCGCGATGCACTGCGTGCGGCGCTGGAAGGTGCAGACATGGTCTTTATTGCTGCGGGTATG;244
04;10;GGTGGTGGT;9;110223;110231;13;37;AAGAAGAAG;9;115133;115141;>ACCGGTACAGGTGCAGCACCAGTCGTCGCTGAAGTGGCAAAAGATTTGGGTATCCTGACCGTTGCTGTCGTCACTAAGCCCTTCAACTTTGAAGGCAAGAAGCGTATGGCATTCGCGGAGCAGGGGATCACTGAACTGTCCAAGCATGTGGACTCTCTGATCACTATCCCGAACGACAAACTGCTGAAAGTTCTGGGCCGCGGTATCTCCCTGCTGGATGCGTTTGGCGCAGCGAACGATGTACTCAAAGGCGCTGTGCAAGGCATCGCCGAACTGATTACTCGTCCGGGTTTGATGAACGTGGACTTTGCAGACGTACGCACCGTAATGTCTGAAATGGGCTACGCAATGATGGGTTCTGGCGTGGCGAGCGGTGAAGACCGTGCGGAAGAAGCTGCTGAAATGGCTATCTCTTCTCCGCTGCTGGAAGATATCGACCTGTCTGGCGCACGCGGCGTGCTGGTTAACATCACAGCGGGCTTCGACCTGCGTCTGGATGAGTTCGAAACGGTAGGTAACACCATCCGTGCATTTGCTTCCGACAACGCGACTGTGGTTATCGGTACTTCTCTTGACCCGGATATGAATGACGAGCTGCGCGTAACCGTTGTTGCGACAGGTATCGGCATGGACAAACGTCCTGAAATCACTCTGGTGACCAATAAGCAGGTTCAGCAGCCAGTGATGGATCGCTACCAGCAGCATGGGATGGCTCCGCTGACCCAGGAGCAGAAGCCGGTTGCTAAAGTCGTGAATGACAATGCGCCGCAAACTGCGAAAGAGCCGGATTATCTGGATATCCCAGCATTCCTGCGTAAGCAAGCTGATTAAGAATTGACTGGAATTTGGGTTTCGAGGCTCTTTGTGCTAAACTGGCCCGCCGAATGTATAGTACACTTCGGTTGGATAGGTAATTTGGCGAGATAATACGATGATCAAACAAAGGACACTTAAACGTATCGTTCAGGCGACGGGTGTCGGTTTACATACCGGCAAGAAAGTCACCCTGACGTTACGCCCTGCGCCGGCCAACACCGGGGTCATCTATCGTCGCACCGACTTGAATCCACCGGTAGATTTCCCGGCCGATGCCAAATCTGTGCGTGATACCATGCTCTGTACGTGTCTGGTCAACGAGCATGATGTACGGATTTCAACCGTAGAGCACCTCAATGCTGCTCTCGCGGGCTTGGGCATCGATAACATTGTTATCGAAGTTAACGCGCCGGAAATCCCGATCATGGACGGCAGCGCCGCTCCGTTTGTATACCTGCTGCTTGACGCCGGTATCGACGAGTTGAACTGCGCCAAAAAATTTGTTCGCATCAAAGAGACTGTTCGTGTCGAAGATGGCGATAAGTGGGCTGAATTTAAGCCGTACAATGGTTTTTCGCTGGATTTCACCATCGATTTTAACCATCCGGCTATTGATTCCAGCAACCAGCGCTATGCGATGAACTTCTCCGCTGATGCGTTTATGCGCCAGATCAGCCGTGCGCGTACGTTCGGTTTCATGCGTGATATCGAATATCTGCAGTCCCGTGGTTTGTGCCTGGGCGGCAGCTTCGATTGTGCCATCGTTGTTGACGATTATCGCGTACTGAACGAAGACGGCCTGCGTTTTGAAGACGAATTTGTGCGTCACAAAATGCTCGATGCGATCGGTGACTTGTTCATGTGTGGTCACAATATTATTGGTGCATTTACCGCTTATAAATCCGGTCATGCACTGAATAACAAACTGCTGCAGGCTGTCCTGGCGAAACAGGAAGCCTGGGAATATGTGACCTTCCAGGACGACGCAGAACTGCCGTTGGCCTTCAAAGCGCCTTCAGCCGTACTGGCATAACGACATTTATACTGTCGTATAAAATTCGACTGGCAAATCTGGCACTCTCTCCGGCCAGGTGAACCAGTCGTTTTTTTTTGAATTTTATAAGAGCTATAAAAAACGGTGCGAACGCTGTTTTCTTAAGCACTTTTACGGACAACTTATCTTCATTCGTGCTGTGGACTTCAGGCTTTAATGATAAGATTTGTGCGCTAAATACGTTTGAATACGATCGGGATGGCAATAACGTGAGTGGAATACTGACGCGCTGGCGACAGTTTGGTAAACGCTACTTCTGGCCGCATCTCTTATTAGGGATGGTTGCGGCGAGTTTAGGTTTGCCTGCGCTCAGCAACGCCGCCGAACCAAACGCGCCCGCAAAAGCGACAACCCGCAACCACGAGCCTTCAGCCAAAGTTAACTTTGGTCAATTGGCCTTGCTGGAAGCGAACACGCGCCGCCCGAATTCGAACTATTCCGTAGATTACTGGCATCAACATGCCATTCGCACGGTAATCCGTCATCTTTCCTTCGCAATGGCACCGCAAACGCTGCCCGTTGCTGAAGAATCTTTGCCTCTTCAGGCGCAACATCTTGCATTACTGGATACGCTCAGCGCGCTGCTGACCCAGGAAGGCACGCCGTCTGAAAAGGGTTATCGCATTGATTATGCGCATTTTACCCCACAAGCAAAATTCAGCACGCCCGTCTGGATAAGCCAGGCGCAAGGCATCCGTGCTGGCCCTCAACGCCTCAGCTAACAACAATAAACCTTTACTTCATTTTATTAACTCCGCAACGCGGGGCGTTTGAGATTTTATTATGCTAATCAAATTATTAACTAAAGTTTTCGGTAGTCGTAACGATCGCACCCTGCGCCGGATGCGCAAAGTGGTCAACATCATCAATGCCATGGAACCGGAGATGGAAAAACTCTCCGACGAAGAACTGAAAGGGAAAACCGCAGAGTTTCGTGCACGTCTGGAAAAAGGCGAAGTGCTGGAAAATCTGATCCCGGAAGCTTTCGCCGTGGTACGTGAGGCAAGTAAGCGCGTCTTTGGTATGCGTCACTTCGACGTTCAGTTACTCGGCGGTATGGTTCTTAACGAACGCTGCATCGCCGAAATGCGTACCGGTGAAGGTAAAACCCTGACCGCAACGCTGCCTGCTTATCTGAACGCACTAACCGGTAAAGGCGTGCATGTAGTTACCGTCAACGACTACCTGGCGCAACGTGACGCCGAAAACAACCGTCCGCTGTTTGAATTCCTTGGCCTGACTGTCGGTATCAACCTGCCGGGCATGCCAGCACCGGCAAAGCGCGAAGCTTACGCAGCTGACATCACTTACGGTACGAACAACGAATACGGCTTTGACTACCTGCGCGACAATATGGCGTTCAGCCCTGAAGAACGTGTACAGCGTAAACTGCACTATGCGCTGGTGGACGAAGTGGACTCCATCCTGATCGATGAAGCGCGTACACCGCTGATCATTTCCGGCCCGGCAGAAGACAGCTCGGAAATGTATAAACGCGTGAATAAAATTATTCCGCACCTGATCCGTCAGGAAAAAGAAGACTCCGAAACCTTCCAGGGCGAAGGCCACTTCTCGGTGGACGAAAAATCTCGCCAGGTGAACCTGACCGAACGTGGTCTGGTGCTGATTGAAGAACTGCTGGTGAAAGAGGGCATCATGGATGAAGGGGAGTCTCTGTACTCTCCGGCCAACATCATGCTGATGCACCACGTAACGGCGGCGCTGCGCGCTCATGCGCTGTTTACCCGTGACGTCGACTACATCGTTAAAGATGGTGAAGTTATCATCGTTGACGAACACACCGGTCGTACCATGCAGGGCCGTCGCTGGTCCGATGGTCTGCACCAGGCTGTGGAAGCGAAAGAAGGTGTGCAGATCCAGAACGAAAACCAAACGCTGGCTTCGATCACCTTCCAGAACTACTTCCGTCTGTATGAAAAACTGGCGGGGATGACCGGTACTGCTGATACCGAAGCTTTCGAATTTAGCTCCATCTACAAACTGGATACCGTCGTTGTTCCGACCAACCGTCCAATGATTCGTAAAGATCTGCCGGACCTGGTCTACATGACTGAAGCGGAAAAAATTCAGGCGATCATTGAAGATATCAAAGAACGTACTGCGAAAGGCCAGCCGGTGCTGGTGGGTACTATCTCCATCGAAAAATCGGAGCTGGTGTCAAACGAACTGACCAAAGCCGGTATTAAGCACAATGTCCTGAACGCCAAATTCCACGCCAACGAAGCGGCGATTGTTGCTCAGGCAGGTTATCCGGCTGCGGTGACTATCGCGACCAACATGGCGGGTCGTGGTACAGATATTGTGCTCGGTGGTAGCTGGCAGGCAGAAGTTGCCGCGCTGGAAAATCCGACCGCAGAGCAAATTGAAAAAATTAAAGCCGACTGGCAGGTACGTCACGATGCGGTACTGGCAGCAGGTGGCCTGCATATCATCGGTACCGAGCGTCACGAATCCCGTCGTATCGATAACCAGTTGCGCGGTCGTTCTGGTCGTCAGGGGGATGCTGGTTCTTCCCGTTTCTACCTGTCGATGGAAGATGCGCTGATGCGTATTTTTGCTTCCGACCGAGTATCCGGCATGATGCGTAAACTGGGTATGAAGCCAGGCGAAGCCATTGAACACCCGTGGGTGACTAAAGCGATTGCCAACGCCCAGCGTAAAGTTGAAAGTCGTAACTTCGACATTCGTAAGCAACTGCTGGAATATGATGACGTGGCTAACGATCAGCGTCGCGCCATTTACTCCCAGCGTAACGAATTGCTGGATGTCAGCGATGTGAGCGAAACCATTAACAGCATTCGTGAAGATGTGTTCAAAGCGACCATTGATGCCTACATTCCGCCACAGTCGCTGGAAGAAATGTGGGATATTCCGGGGCTGCAGGAACGTCTGAAGAACGATTTCGACCTCGATTTACCAATTGCTGAGTGGCTGGATAAAGAACCAGAACTGCATGAAGAGACGCTGCGTGAGCGCATTCTGGCGCAGTCCATCGAAGTGTATCAGCGTA;4901
13;37;AAGAAGAAG;9;115133;115141;03;08;CCACCACCA;9;117319;117327;>TGGTTGGTGCTGAGATGATGCGTCACTTCGAGAAAGGCGTCATGCTGCAAACGCTTGACTCCCTGTGGAAAGAGCACCTGGCAGCGATGGACTATCTGCGTCAGGGTATCCACCTGCGTGGCTATGCACAGAAAGATCCGAAGCAGGAATACAAACGTGAATCGTTCTCCATGTTTGCAGCGATGCTGGAGTCGTTGAAATATGAAGTTATCAGTACGCTGAGCAAAGTTCAGGTACGTATGCCTGAAGAGGTTGAGGAGCTGGAACAACAGCGTCGTATGGAAGCCGAGCGTTTAGCGCAAATGCAGCAGCTTAGCCATCAGGATGACGACTCTGCAGCCGCAGCTGCACTGGCGGCGCAAACCGGTGAGCGCAAAGTAGGACGTAACGATCCTTGCCCGTGCGGTTCTGGTAAAAAATACAAGCAGTGCCATGGCCGCCTGCAATAAAAGCTAACTGTTGAAGTAAAAGGCGCAGGATTCTGCGCCTTTTTTATAGGTTTAAGACAATGAAAAAGCTGCAAATTGCGGTAGGTATTATTCGCAACGAGAACAATGAAATCTTTATAACGCGTCGCGCAGCAGATGCGCACATGGCGAATAAACTGGAGTTTCCCGGCGGTAAAATTGAAATGGGTGAAACGCCGGAACAGGCGGTGGTGCGTGAACTTCAGGAAGAAGTCGGGATTACCCCACAACATTTTTCGCTATTTGAAAAACTGGAATATGAATTCCCGGACAGGCATATAACTCTGTGGTTCTGGCTGGTCGAAAGCTGGGAAGGGGAGCCGTGGGGTAAAGAAGGGCAACCCGGTAAGTGGATGTCGCTAGTCGGTCTTAATGCCGATGATTTTCCGCCAGCCAATGAACCGGTAATTGCGAAGCTTAAGCGTGTGTATGTCGGATAAGGCGTTCACGCCGCATCCGACATTTGCACAAGATGCCTGATGCGACGCTGTCCGCGTCTTATCAGGCCTACGTGCGGCATCAGACAAATGTCACTGCTTTGGCTCTTCGCTCCAGTCATCGCTTTCGGAAAGATCGCCACTGCTGGGGATTCGTTTTTCTTCAGCAGCCCATTCTCCGAGGTCGATCAGCTGACAACGTTTGGAGCAAAATGGCCGAAACGGGCTGATTTCACCCCACACCACCGTTTTCCCGCAGGTTGGGCAATTCACCGTAATAGTTTCTGACATTTTTACTCCTTAGCAACAGGCCAGTTCGAAATCCAGACGTTCCGGTACCTGTCCGTTTTCAGTGTCCAGCGGCATAAAACGAATGGCAAAACGGCTCTTATGTCCGGAAATTTGCGGATAAAGCTGTGAATCGAGCGACAGATTCAGGCGCAGCAAGTCGGCATCGCCACCGTTATCCTGATAAAAACCATTCAGGCTGGTTTGTTTACGGAAGGGGGCCGACTGGCGAATTAAATCCAGCACCATGGTAAGTGCCTGGGTGAGCGGGTTCAGGCTGGCAATCCAGGTTTCTACCTGGCAGTCGCGCTGCGCCTGGGGTAGATGCAGCCAAATGTGCAATGTAGGTAAATCAAAGCTGCAACAGCCGCCTGGGATGCTCAGTCGCTGACGCACCAGAGCAATCAAACGATCTTCACGCAGAAATTGCCCGATACGCGGCGCGGAAATTAATACGCTCCCCGCCGCTTTTAACTGCTGAATTAATGCTTCAATACGGCTCTGGTCCACGCCAGGCACGCCAATCCAGGTCTGGAGTTTACGTTGCTGCCGGTCAAGTTCTTTCAACAGCTCAGTGCGGACTTCGCCGCGCTCGAAAACATCCAGTAATTCACTAACATTACGGAAGAAATGCAGCGCGCCAGCGTGGTCAACGATGGGTAAATTAACGGTGAGTTGCTGAATCAAAAACTCAATGCGCAGCCATGTACGCATTTTTTCATTTAGTGGATGTTCAAAAAGGACCTGGGTCTGCATTACGGTTTTTCCTGTGAGACAAACTGCGACGCAAGCTGCAAATAGTGTGCGTGCAGGCGGGCAACATCCGATGCGATAGCATCCGGTGCGCCGTTATTATCAATGACGTCATCTGCCACGGCAAGGCGGGCTTCGCGCGTTGCCTGAGCAGCAAGGATTTGTTCGACATGCTCGCGAGTTACATCATCGCGCTGCATGGTGCGCTTAAGTTGCGTTTCTGGGCTGACAT;2177
03;08;CCACCACCA;9;117319;117327;03;08;CCACCACCA;9;119065;119073;>GCACTCGATTCGCTTTTTTATACAGTGAGTTTTCTACCAGCAATGGCACAACCCACAGTACATAGGGGGAAGTAGCTTGCTGGATCTGGTGTTGCGTCTCTTGCTGAATCAGCGGATGCAGCAGGGCGTTAAGCCAGTTTTTCTCTTCCGGGTTGGCGAAGATCCGCTCGCGCAAGGCCCGGCGCTGCAATGTTCCATCAGCAGCAATCATATTAGCGCCAAAGTGATCAGCAATGGCATGTAGCGCAGGTGCACCTGGTTCAACCACCTGACGCGCAATAATATCGGCATCAATGACGTTAATTCCGAGATCAGCAAACGCATTGGCAACGGTACTCTTGCCACTGCCAATGCCTCCCGTTAAGGCAACTATATACCTCATAATTTATATTCCCGGGAATTCATCATGATTATCAAAACGTTAAAAATGAGCGCACGAAAGCGAAATTGATGAAACGTTCGCTCACTATTTACCAGGTAAATTTATGGGATTGTAGCGTAAAAAAAGACAATTTCGCAGTCTTGCGCCGCATTGATTAGTGCGTATGATAGCGTCACTGGAGTTGCGCTCTTACCCTTATAGCCATTAACCCCAGGAATCCGCACATGCGTATTGAAGAAGATCTGAAGTTAGGTTTTAAAGACGTTCTCATCCGCCCTAAACGCTCCACTCTTAAAAGCCGTTCCGATGTTGAACTGGAACGTCAATTCACCTTCAAACATTCAGGTCAGAGCTGGTCCGGCGTGCCGATTATCGCCGCAAATATGGACACCGTAGGCACATTTTCTATGGCCTCTGCGCTGGCTTCTTTTGATATTTTGACTGCTGTGCATAAACACTATTCTGTCGAAGAGTGGCAAGCGTTTATCAACAATTCTTCCGCTGATGTGCTGAAACATGTGATGGTTTCTACCGGTACGTCTGATGCGGATTTCGAAAAAACTAAACAGATTCTCGACCTGAACCCGGCATTAAACTTCGTTTGTATTGACGTGGCGAATGGTTATTCCGAACACTTCGTGCAGTTCGTTGCGAAAGCGCGTGAAGCGTGGCCGACCAAAACCATTTGTGCTGGTAACGTAGTGACTGGTGAAATGTGTGAGGAGCTTATCCTCTCAGGTGCCGATATCGTTAAAGTTGGCATTGGCCCAGGTTCTGTTTGTACAACTCGCGTCAAAACAGGCGTCGGTTATCCGCAACTTTCTGCGGTAATCGAATGTGCCGATGCTGCGCACGGTCTGGGCGGAATGATCATCAGCGATGGTGGCTGCACCACGCCGGGCGATGTGGCGAAAGCCTTTGGTGGCGGTGCCGATTTCGTCATGCTTGGCGGCATGCTGGCGGGCCACGAAGAGAGCGGCGGTCGCATCGTTGAGGAGAACGGCGAGAAATTTATGCTGTTCTACGGCATGAGCTCCGAGTCTGCGATGAAACGTCACGTTGGCGGCGTTGCTGAATATCGCGCAGCAGAAGGTAAAACCGTTAAGCTGCCGCTGCGAGGCCCGGTTGAAAATACCGCGCGTGATATTTTGGGCGGCCTGCGTTCAGCTTGTACATACGTTGGGGCTTCACGCCTGAAAGAACTGACCAAGCGCACCACATTTATCCGTGTGCAGGAACAAGAAAACCGCATCTTCAACAACCTGTAATCTTCCAACGCTGGTGTGGAGCAACACGCCAGCGTTATCCCATCCCACTCATCGCATCGCCTAAATGGAAAATTGGCAGATACATCG;1737
03;08;CCACCACCA;9;119065;119073;18;52;GATGATGAT;9;119161;119169;>GCGTACCGATAATTCCTCCCGTTATGATCAGCAACGCCGGTTCCAGTAAGGCTGCTAGGTTATCCGCCAGCGCCATTGTGTTATCCC;87
18;52;GATGATGAT;9;119161;119169;18;53;ATGATGATG;9;119709;119717;>GGGCGATGTTGTCTAACATGAGATCCAGCGAGCCGGAGGCCTCTCCCGTTCTCACTAATTGCAAACAGAGCGGGCTAAACTCACCGGCATTTTTTAACGCCAGCCAGATGGGATGACCGTTACTGATATCGTGCTGGATTTGTGTCAGAAGTTGCACCCAGTACGGGCAGCGCATTGTTTCTCTGACGCTCTCTACGCCCTGTAAAAAAGTAATGCCTGCACTTTGAGTCAGCGCCAGAATCGTAAAGATCTGCGTGAGTTTTTGTCCCCGCATCAGTGACCCCATAATCGGGATGCGTAACAGCAATTTCTGCCGCGCGATAAGCCAGGTCGGGCGGCGCATCAGCAACTTATTGGCTATCGTCAGCATAATGCCGAACAACACCAGCAGCCAGCCCCATTCGCCACTAAAGTCTGCCAGCGTCATGATCCCCTGCGTTAGTGCCGGTAGTGGGGTGTTGAAGGTCTTATAGATAGCGGCAAACTCCGGCAGAACAAAATGCAGCATTGCCACAACCACCATGATTGCCATCGCTAAA;539
18;53;ATGATGATG;9;119709;119717;04;10;GGTGGTGGT;9;121803;121811;>GGATAACGTAACGCTGATTTTACTTTGTCGGTCAACTGACGCTGGGCTCTTTGCTGACGCGCCAGTTCAAAGCAGCATTCATCCAGCTTACCGGTCAGTTCACCCGTGCGGATCATCGCCTGATAGAGCGGCGGAAATACCTCTGACCAGGGTAATAAGGCATTGGAAAAGGCAATGCCCTGTTCGAGATCGTGTGCCAGAGATTGCAGCAACGCTTGCCATTGCTTACTGGGATGCTGTTCCGCCAGCAGTGCCAGCCCTTCAGAAAGCGTTAACCCGGCTTTAAGTAGCGTCGCCAGTTGATGAATGACTTCCGCGCTTTTATCTCCTCGCCACTGCGCAGAATTGATAGCAATTCGCTTCAGGCTTAGTGGGGTAACCATCTGTTGCTGTAGTGCCATAAGCAGTAAAGTACGGCTCTCTGCCCATAGCATCCCATCTTGCGCATTGCCGTCGCCGGTTATGCCATGCCAGCGCCAGAGTTGCTTACTCGCCATGCGGCATCCCCAATACGCGGATTAACTCTTCAAAGGTGGTTAAGCCTTGCTCCACGGCCAGGCAGCCGTTTTCAAAAAGCGTTCGCATACCCGCCTGTCGGGCGTGCGTTTCCAGCGATTCAACGTCGGTATTAGCGGAAATAAGCTGACGTATGACCGGTGTTATGGGCAGAACTTCAAATAAGGCAGTGCGACCATAAAAACCGTGGTAGCAATGTACACAACCGGGTGCTTGCCAGTGGGGCAGCGGCGACGGCCATACATTGACTGGAATGTGGATGGGCTCCCCTTGCTGCCGGCGACAATGTGGGCAAAGTTTGCGTACCAGACGCTGGGCTATTACCAGCGTAAGCGCCGATGATAGCATCCAGCGGGCGACCCCCATTTGCTGTAAACGTACCAGCGTTTCGCAGGTGGAATTAGTGTGTAGGGTAGACAACACCAGGTGACCGGTTTGCGCGGCTTTAATGGCAATTTCTGCCGTTTCGCCATCGCGGATCTCTCCGATCATGATGACGTCAGGATCCTGGCGCAATAACGCACGCAAAACGCCCTGAAAGGTGAGTCCGGCACGCGGATGGATTTGCGTCTGGTTTAGTCCGGCTATGGGGATCTCAACCGGATCTTCGACGCTACAAATATTAATGTCAGCGGTATTCAGCTTTTGCAGGGCACTATAAAGCGTGACCGTTTTGCCGCTGCCGGTAGGGCCAGTTACCAGCACCAGTCCCTGTGGTTGTTGCAAGGCATGAGCAAAGCCCGCCAGTTGTAACGGCTGCATTCCCAGCGTGTTAACATCCAGTGCCTGGCTCACCTGCTGTAACAACCTTAATACCACCTTTTCACCACCCCGACATGGTAAGGTCGCAATACGAAATGAGACGGCGTTTCCTGCCAGTTCGACAGTGAATTGCCCGTCCTGCGGCAGGCGATGTTCCGCAATATCCAGGTTTCCCAGCACTTTTAATCTGGCGGTTAATGCGACTCCGGCATCCGGTGAAACATCCGGTAAAGGATGCAATACGCCGTCGATACGCAAGCGGATGCGGTAGGCATTGTCCGCTGGTTCGATATGAATATCAGACGCGCGTTGTTCCAGCGCAGATTGTAACGTTCGAGTCAGCAACTCTGCTTTGGGCTGATGCTTCTCCTGAACAGCTACGGGCAATGTCTGTTGTGTGCGACTGGCGTGACCTTCCATTTGTTGGCGCGTCCAGCAGGTGATCTCAATACGTTTGGTGGTAGCGAAATGCAATGCGTCCAGCAACTCATGTGAGGGGGCATCGACCACCGCAACATGAACCACTTCTTCGCTGGCATCCAGCAAGACTCCCTGATAACGCAGGCACAGGGCCGTGAGCTGTGGAATATTCATTGCCGCTCCTTAGTTGGCGTCATCAAAGCGGAAGACATCTTCGCAGGCTTGCTGCAATGCGCTGTCACTTTGAATATTGCAGTTGCGCGCCCAGCCGGTGACGCCGTTTGCGTTATCCCAACCTGGCGTCATGACGACGCTTAGCCCATTGAGACTTTCTTGCCCGGTCAGCGACACCACGCCCTTTGCCACACTCATGGCTGAAACATAGCG;2085
04;10;GGTGGTGGT;9;121803;121811;01;01;CCGCCGCCG;9;122621;122629;>AGGCGAGGGAATGCCATTGCTGCCACCGTCGCAGGTATCTAATCCACCATGTTCCAGCGCGCACAACTCTACGGCGGTACGGTAAGGCACAAAGGTTTGTAGCATGTCGGTGAGTGCGGCTTTGCGCAGGTAGTTTTGATAAGCGGGAATACCAATGGCGCTTAAAATGGCAATGATGCCAATAACCACCATCAGTTCGATAAGTGTAAAACCGCGTTGCTTGTCCATCTGTTTCGCTCCTTGATTTGGTTGGTGCTACTTTGGCAAACGCCATCAGCACAGGCGAGGGGCAAAAAACGAAACGGGAAAGCTGCTTCCGAGGTTTTTTATTTCGTTGCAGCGAAAGACAAGAAATTTGCGAGGCGTTACGAAGAAGGTTGGGGAAGGGGAGATTATCCGCCCACTATGGAGCGGATAAATCTGTCAGCAACTAGCGAAAACGCATTGAAAGGTCGAGTGCCTGTACGTGCTTAGTTAGCGCACCGACGGAGATAAAGTCCACGCCCGTTTCGGCAAATTCGCGCAGTGTTTTGTCAGTGACGTTGCCAGACACTTCCAGTAGCGCCTTGCCGTTGGTGCGTTTGACGGCTTCGCGCATCTGTTCTGTTTCGAAGTTATCCAGCATGATGATATCGGCTCCTGCTTTCAGGGCTTCATCAAGTTCTTCCAGATTCTCTACTTCGACTTCTACTGGCGCATCCGGGTGCAGCCAGGACGCTTTTTCGACCGCCTGGCGCACTGAGCCGGAGGCAATAATATGGTTTTCTTTGATCAGGAAGGCATCAGAAAGCCCCAGACGGTGATTCGCT;809
01;01;CCGCCGCCG;9;122621;122629;04;11;GTGGTGGTG;9;124581;124589;>CAAAGTACCGCGTATTTCAGCGCTGAACGCAGACCGGGTAAGGTTTTACGCGTATCCAACAACTGCGTGTTGGTGCCTTCCAGTAATTCGACATAGTGGCGTACCTTACTGGCAACTCCTGAAAGGGTTTGCACAAAATTAAGCGCAGTGCGTTCGCCCGTTAACAGCACGCGGGATGGGCCTTCAAGTTCGAACAAGGGTTGATTGGCGTTGATGACATCGCCGTCATCCACATGCCAGATTATGGTGACATCGTCGCCTGCCAGTTGAATAAACACCTCTTCAACCCAGCGTTTGCCGCAAAATACGCCATTCTCGCGGGTGATCACCGTGGCATGAGAGCGAGAATTTTCCGGTAAAAGTTTTGCCGTAATGTCATTGTTGGCATCGACTGTTCCGCCTAAATCTTCCCGCAGCGCCTGGGCCACCGCGCCGGGGATATCGAGATTAATGCGTTCCAGCAGCTCGTCACGTCGGGTGTCAGGGTTATAGCGGCGAGGCGGCATGTTAAAACTCCAGATAGCTAACGAATCATAAGGTAGAAACATGCTACTCTGAACCGGGTATTAGCACCACATATAAGGAGATCCTGCATGTTGTTAGAACAGGGGTGGCTGGTTGGCGCGCGCCGCGTTCCCTCACCACATTACGATTGCCGCCCGGATGACGAAACACCCACCCTGCTGGTGGTGCACAATATTAGCCTGCCGCCAGGCGAGTTTGGCGGTCCGTGGATCGACGCATTATTCACTGGAACTATTGATCCGCAGGCACATCCTTTCTTTGCTGAGATCGCCCATTTGCGCGTCTCCGCTCACTGTTTGATTCGCCGTGATGGTGAAATAGTCCAGTATGTTCCTTTCGATAAACGTGCATGGCATGCGGGAGTCTCTCAGTATCAGGGGCGCGAACGCTGCAATGATTTTTCTATTGGGATTGAGCTTGAAGGCACCGATACGCTGGCGTATACCGATGCGCAGTATCAACAGCTTGCGGCGGTTACGCGGGCACTGATTGATTGCTATCCGGATATCGCTAATAACATGACGGGCCATTGTGATATTGCGCCGGATCGGAAAACCGATCCCGGTCCTGCATTTGATTGGGCACGGTTTCGTGCGCTGGTCAGCAAGGAGACAACATGACGCTATTTACAACCTTACTGGTGTTAATTTTCGAGCGCCTGTTTAAGTTGGGCGAGCACTGGCAGCTTGATCATCGTCTTGAAGCGTTCTTTCGGCGGGTGAAACATTTTTCTCTCGGGCGCACGTTAGGCATGACCATTATTGCGATGGGCGTGACTTTTTTACTGTTACGCGCATTGCAGGGAGTATTGTTCAACGTTCCCACGCTGCTGGTGTGGCTGCTGATTGGTTTGCTGTGTATTGGCGCAGGTAAAGTTCGTCTTCATTATCATGCTTATCTGACAGCTGCTTCACGTAATGATAGCCATGCCCGTGCCACGATGGCTGGCGAACTCACCATGATTCACGGCGTCCCGGCAGGCTGCGACGAACGTGAGTATTTGCGTGAGCTGCAAAATGCATTGCTGTGGATTAACTTTCGTTTTTATCTTGCACCGCTGTTCTGGCTGATTGTGGGGGGAACCTGGGGACCCGTTACGCTGATGGGGTATGCGTTTTTGCGTGCATGGCAATACTGGCTGGCGCGATACCAGACGCCGCATCATCGTTTACAGTCCGGCATTGATGCAGTGCTTCATGTACTGGATTGGGTGCCGGTTCGTCTTGCAGGTGTGGTATATGCCTTGATCGGTCATGGTGAGAAAGCGTTACCGGCCTGGTTTGCTTCGCTGGGTGATTTCCGTACTTCGCAATATCAGGTATTAACGCGTCTGGCGCAGTTCTCTCTGGCGCGTGAACCGCATGTCGATAAGGTGGAGACGCCGAAGGCAGCGGTTTCAATGGCGAAGAAAACCTCGTTCGTGGTC;1951
04;11;GTGGTGGTG;9;124581;124589;17;51;CATCATCAT;9;125421;125429;>ATTGCGCTACTGACGATTTACGGGGCGTTGGTGTAAAGATTATTGCCCTCACCCTGTACGGGTGAGGGCGTAGAGAGATTAATGTGCTTTTACGGCTTTTGCGGTTTTCTCTTTAAACAGATAGCCGATACCTAACACCACCAGCCATACCGGGATCAGGTATACCGAAATCGCCATTCCTGGGGTCATCAGCATAATCACCAGTACCACCGCCATAAACAGCAGGCAGATCCAGTTACCCAGCGGATAAAGCAGAGCAGGGAAGCGAGTTACCACGCCTTGTTCCTGCTTGGCGCGACGGAACTTCATATGCGCCAGACTGATCATCGCCCAGTTGATCACCAGTGCGGATACCACCAGTGCCATTAACAGGCCAAATGCGGATTCCGGAGCAAGATAGTTAATCAATACGCACAATGCTGTAACCAGCGCAGACACCAGAATGGTGTTAACCGGTACGCCGCGTTTATCGACAGACGCCAGCGCTTTTGGCGCGTTACCCTGTTGTGCCAGACCAAACAGCATACGGCTGTTGCAATATACGCAGCTGTTGTACACGGAGAGCGCCGCAGTCAGTACCACGATGTTCAGCGCATTCGCCACAAAGGTATCGCCTAACTCGTGGAAGATCAGCACAAACGGACTGGTATCGGCGGTAACGCGGGTCCACGGCATCAGTGAGAGCAGAACGGCTAACGAACCAATATAGAAAATCAGGATGCGGTAGATAACCTGGTTAGTTGCTTTCGGGATACTTTGCTCCGGGTTATCAGCTTCTGCTGCGGTGATCCCCACCAGTTCCAGACCACCGAACGAGAACATGATAATCGC;831
17;51;CATCATCAT;9;125421;125429;15;43;TACTACTAC;9;129565;129573;>CACCAGCCCGGTGAAGCCGTGCGGCAGGAAACCGCCCTGATCCCACAGGTTGCTAACGCTTGCCTGCGGACCGCCGTTACCACTGAACAGCAGCCAGCCGCCGAAGATGATCATCGCTACTACCGCAATAACTTTGATAATGGCAAACCAGAACTCCATCTCACCAAACACTGTTACGTTGGTCAGGTTGATGGCGTTAATCACCACAAAGAACACGGCGGCAGAAACCCAGGTTGGGATTTCCGGATACCAGAACTGAATGTATTTACCCACAGCAGTCAGCTCTGCCATGGCAACTAAAACGTACAGTACCCAGTAGTTCCAGCCAGAAGCGAAGCCAGCAAAGCTGCCCCAGTATTTATAAGCAAAGTGGCTAAAGGAGCCTGCGACAGGTTCTTCGACCACCATTTCACCCAGCTGACGCATGATCAGAAAGGCGATAAAACCAGCAATGGCGTAACCCAGGATAATCCCTGGCCCTGCGGACTGTATTACGGAGGCGCTACCCAGGAATAACCCTGTCCCTATCGCGCCACCCAGCGCGATAAGCTGAATATGGCGGTTTTTAAGGCCGCGCTTTAGCTGCTCGCCGTGCTGTTGACCTTCCATCATGAAACCTCGTGCGGTGATTGTTTTTTTGATCTACGCAGTGATGCGTGTGTAAGTTTGCAATTCCGTTTGTTGTATTAATTTGTTTACATCAAAGAAGTTTGAATAGTTACAAAAAGACTTCCGTCAGATCAAGAATAATGGTATGCGGCAGCGAATGCACCCGCTTTATGCATGGTTGAAGATGAGTTGCTTAAAAAGAAACCGTTTGTAAAGCTCAGCCTCAACCCCTCTCAATATGCAGAATGAATTTAAATTCGTTTTAATTGAATTAAAAATCACAAAATTGGTAAGTGAATCGGTTCAATTCGGATTTTTATAGTTTAATAATCGTTAAAAAATCCCTTTCCTACGTAAAGTCTACATTTGTGCATAGTTACAACTTTGAAACGTTATATATGTCAAGTTGTTAAAATGTGCACAGTTTCATGATTTCAATCAAAACCTGTATGGACATAAGGTGAATACTTTGTTACTTTAGCGTCACAGACATGAAATTGGTAAGACCAATTGACTTCGGCAAGTGGCTTAAGACAGGAACTCATGGCCTACAGCAAAATCCGCCAACCAAAACTCTCCGATGTGATTGAGCAGCAACTGGAGTTTTTGATCCTCGAAGGCACTCTCCGCCCGGGCGAAAAACTCCCACCGGAACGCGAACTGGCAAAACAGTTTGACGTCTCCCGTCCCTCATTGCGTGAGGCGATTCAACGTCTCGAAGCGAAGGGCTTGTTGCTTCGTCGCCAGGGTGGCGGCACTTTTGTCCAGAGCAGCCTATGGCAAAGCTTCAGCGATCCGCTGGTGGAGCTGCTCTCCGACCATCCTGAATCACAGTATGACTTGCTCGAAACACGACACGCCCTGGAAGGTATCGCCGCTTATTACGCCGCGCTGCGTAGTACCGATGAAGACAAGGAACGCATCCGTGAACTCCACCACGCCATAGAACTGGCGCAGCAGTCTGGCGATCTGGACGCGGAATCAAACGCCGTACTCCAGTATCAGATTGCCGTCACCGAAGCGGCCCACAATGTGGTTCTGCTTCATCTGCTAAGGTGTATGGAGCCGATGTTGGCCCAGAATGTCCGCCAGAACTTCGAATTGCTCTATTCGCGTCGCGAGATGCTGCCGCTGGTGAGTAGTCACCGCACCCGCATATTTGAAGCGATTATGGCCGGTAAGCCGGAAGAAGCGCGCGAAGCATCGCATCGCCATCTGGCCTTTATCGAAGAAATTTTGCTCGACAGAAGCCGTGAAGAAAGCCGCCGTGAGCGTTCTCTGCGTCGTCTGGAGCAACGAAAGAATTAGTGATTTTTCTGGTAAAAATTATCCAGAAGATGTTGTAAATCAAGCGCATATAAAAGCGCGGCAACTAAACGTAGAACCTGTCTTATTGAGCTTTCCGGCGAGAGTTCAATGGGACAGGTTCCAGAAAACTCAACGTTATTAGATAGATAAGGAATAACCCATGTCAGAACGTTTCCCAAATGACGTGGATCCGATCGAAACTCGCGACTGGCTCCAGGCGATCGAATCGGTCATCCGTGAAGAAGGTGTTGAGCGTGCTCAGTATCTGATCGACCAACTGCTTGCTGAAGCCCGCAAAGGCGGTGTCAACGTAGCCGCAGGCACCGGTATCAGCAACTACATCAACACCATCCCCGTTGAAGAACAACCGGAGTATCCGGGTAATCTGGAACTGGAACGCCGTATTCGTTCAGCTATCCGCTGGAACGCCATCATGACGGTTCTGCGTGCGTCGAAAAAAGACCTCGAACTGGGCGGCCACATGGCGTCCTTCCAGTCTTCCGCAACCATTTATGATGTGTGCTTTAACCACTTCTTCCGTGCACGCAACGAGCAGGATGGCGGCGACCTGGTTTACTTCCAGGGCCACATCTCCCCGGGCGTGTACGCTCGTGCTTTCCTGGAAGGTCGTCTGACTCAAGAGCAGCTGGATAACTTCCGTCAGGAAGTTCACGGCAATGGCCTCTCTTCCTATCCGCACCCGAAATTGATGCCGGAATTCTGGCAGTTCCCGACCGTATCTATGGGTCTGGGTCCGATTGGTGCTATTTACCAGGCTAAATTCCTGAAATATCTGGAACACCGTGGCCTGAAAGATACCTCTAAACAGACCGTTTACGCGTTCCTCGGCGACGGTGAAATGGACGAACCGGAATCCAAAGGTGCGATCACCATCGCTACCCGTGAAAAACTGGATAACCTGGTCTTCGTTATCAACTGTAACCTGCAGCGTCTTGACGGCCCGGTCACCGGTAACGGCAAGATCATCAACGAACTGGAAGGTATCTTCGAAGGTGCTGGCTGGAACGTGATCAAAGTGATGTGGGGTAGCCGTTGGGATGAACTGCTGCGTAAAGATACCAGCGGTAAACTGATCCAGCTGATGAACGAAACCGTTGACGGCGACTACCAGACCTTCAAATCGAAAGATGGTGCGTACGTTCGTGAACACTTCTTCGGTAAATATCCTGAAACCGCAGCACTGGTTGCAGACTGGACTGACGAGCAGATCTGGGCACTGAACCGTGGTGGTCACGATCCGAAGAAAATCTACGCTGCATTCAAGAAAGCGCAGGAAACCAAAGGCAAAGCGACGGTAATCCTTGCTCATACCATTAAAGGTTACGGCATGGGCGACGCGGCTGAAGGTAAAAACATCGCGCACCAGGTTAAGAAAATGAACATGGACGGTGTGCGTCACATCCGCGACCGTTTCAATGTGCCGGTGTCTGATGCAGATATCGAAAAACTGCCGTACATCACCTTCCCGGAAGGTTCTGAAGAGCATACCTATCTGCACGCACAGCGTCAGAAACTGCACGGTTATCTGCCAAGCCGTCAGCCGAACTTCACCGAGAAGCTTGAGCTGCCAAGCCTGCAAGACTTCGGCGCGCTGCTGGAAGAGCAGAGCAAAGAGATCTCTACCACTATCGCTTTCGTTCGTGCCCTGAACGTGATGCTGAAGAACAAGTCGATCAAAGATCGTCTGGTACCGATCATCGCCGACGAAGCGCGTACTTTCGGTATGGAAGGTCTGTTCCGTCAGATTGGTATTTACAGCCCGAACGGTCAGCAGTACACCCCGCAGGACCGCGAGCAGGTTGCTTACTATAAAGAAGACGAGAAAGGTCAGATTCTGCAGGAAGGGATCAACGAGCTGGGCGCAGGTTGTTCCTGGCTGGCAGCGGCGACCTCTTACAGCACCAACAATCTGCCGATGATTCCGTTCTACATCTATTACTCGATGTTCGGCTTCCAGCGTATCGGCGATCTGTGCTGGGCGGCTGGCGACCAGCAAGCGCGTGGCTTCCTGATCGGCGGTACTTCCGGTCGTACCACCCTGAACGGTGAAGGTCTGCAGCACGAAGATGGTCACAGCCACATTCAGTCGCTGACTATTCCGAACTGTATCTCTTACGACCCGGCTTACGCTTACGAAGTTGCTGTCATTATGCATGACGGTCTGGAGCGTATGTACGGTGAAAAACAAGAGAACGTT;4135
15;43;TACTACTAC;9;129565;129573;09;25;AGCAGCAGC;9;131063;131071;>ATCACCACGCTGAACGAAAACTACCACATGCCGGCAATGCCGGAAGGTGCTGAGGAAGGTATCCGTAAAGGTATCTACAAACTCGAAACCATTGAAGGTAGCAAAGGTAAAGTTCAGCTGCTGGGCTCCGGTTCTATCCTGCGTCACGTCCGTGAAGCGGCAGAGATCCTGGCGAAAGATTACGGCGTAGGTTCTGACGTTTATAGCGTGACCTCCTTCACCGAACTGGCGCGTGATGGTCAGGATTGTGAACGCTGGAACATGCTGCATCCGCTGGAAACTCCGCGCGTTCCGTATATCGCTCAGGTGATGAACGACGCTCCGGCTGTGGCATCTACCGACTATATGAAACTGTTCGCTGAGCAGGTCCGTACTTACGTACCGGCTGACGACTACCGCGTACTGGGTACTGATGGCTTCGGTCGTTCCGACAGCCGTGAGAACCTGCGTCACCACTTCGAAGTTGATGCTTCTTATGTCGTGGTTGCGGCGCTGGGCGAACTGGCTAAACGTGGCGAAATCGATAAGAAAGTGGTTGCTGACGCAATCGCCAAATTCAACATCGATGCAGATAAAGTTAACCCGCGTCTGGCGTAAGAGGTAAAAGAATAATGGCTATCGAAATCAAAGTACCGGACATCGGGGCTGATGAAGTTGAAATCACCGAGATCCTGGTCAAAGTGGGCGACAAAGTTGAAGCCGAACAGTCGCTGATCACCGTAGAAGGCGACAAAGCTTCTATGGAAGTTCCGTCTCCGCAGGCGGGTATCGTTAAAGAGATCAAAGTCTCTGTTGGCGATAAAACTCAGACCGGCGCACTGATTATGATTTTCGATTCCGCCGACGGTGCAGCAGACGCTGCACCTGCTCAGGCAGAAGAGAAGAAAGAAGCAGCTCCGGCAGCAGTCCCCGAGGCTGCCGCGGCAAAAGACGTTAACGTTCCGGATATCGGCAGCGACGAAGTTGAAGTGACCGAAATCCTGGTGAAAGTTGGCGACAAAGTTGAAGCTGAGCAGTCGCTGATCACCGTAGAAGGCGATAAAGCTTCTATGGAAGTTCCGGCTCCGTTTGCAGGCACCGTGAAAGAAATCAAAGTGAACACCGGCGACAAAGTGTCTACCGGCTCGCTGATTATGGTCTTCGAAGTGGCGGGTGAAGCAGGCGCGGCAGCTCCGGCGGCTAAACAGGAAGCGGCTCCGGCAGCGGCCCCTGCACCAGCGGCTGGCGTGAAAGAAGTTAACGTTCCGGATATCGGCGGTGACGAAGTTGAAGTGACCGAAGTGATGGTGAAAGTGGGCGACAAAGTTGCCGCTGAACAGTCACTGATTACCGTAGAAGGCGATAAAGCTTCTATGGAAGTTCCGGCTCCGTTTGCAGGCGTCGTGAAGGAACTGAAAGTCAACGTTGGCGATAAAGTGAAAACTGGCTCGCTGATTATGATCTTCGAAGTTGAAGGCGCAGCGCCTGCGGCAGCTCCTGCGAAACAGGA;1489
09;25;AGCAGCAGC;9;131063;131071;09;26;GCAGCAGCA;9;131103;131111;>GCCGGCTCCGGCAGCAAAAGCTGAAGCCCCG;31
09;26;GCAGCAGCA;9;131103;131111;13;39;GAAGAAGAA;9;133697;133705;>CCGGCTGCGAAAGCGGAAGGCAAATCTGAATTTGCTGAAAATGACGCTTACGTTCACGCGACCCCGCTGATCCGCCGTCTGGCACGCGAGTTTGGCGTTAACCTTGCGAAAGTGAAGGGCACTGGCCGTAAAGGTCGTATCCTGCGCGAAGACGTTCAGGCTTACGTGAAAGAAGCTATCAAACGTGCAGAAGCAGCTCCGGCAGCGACTGGCGGTGGTATCCCTGGCATGCTGCCGTGGCCGAAGGTGGACTTCAGCAAGTTTGGTGAAATCGAAGAAGTGGAACTGGGCCGTATCCAGAAAATTTCTGGTGCGAACCTGAGCCGTAACTGGGTGATGATCCCGCATGTTACTCACTTCGACAAAACCGATATCACCGAGCTGGAAGCGTTCCGTAAACAGCAGAACGAAGAAGCGGCGAAACGTAAGCTGGATGTGAAGATCACCCCGGTTGTCTTCATCATGAAAGCCGTTGCTGCAGCGCTTGAGCAGATGCCTCGCTTCAACAGTTCGCTGTCGGAAGACGGTCAGCGTCTGACCCTGAAGAAATACATCAACATCGGTGTGGCGGTGGATACCCCGAACGGTCTGGTTGTTCCGGTATTCAAAGACGTCAACAAGAAAGGCATCATCGAACTGTCTCGCGAGCTGATGACTATTTCTAAGAAAGCGCGTGACGGTAAGCTGACTGCGGGCGAAATGCAGGGCGGTTGCTTCACCATCTCCAGCATCGGCGGCCTGGGTACTACCCACTTCGCGCCGATTGTGAACGCGCCGGAAGTGGCTATCCTCGGCGTTTCCAAGTCCGCGATGGAGCCGGTGTGGAATGGTAAAGAGTTCGTGCCGCGTCTGATGCTGCCGATTTCTCTCTCCTTCGACCACCGCGTGATCGACGGTGCTGATGGTGCCCGTTTCATTACCATCATTAACAACACGCTGTCTGACATTCGCCGTCTGGTGATGTAAGTAAAAGAGCCGGCCCAACGGCCGGCTTTTTTCTGGTAATCTCATGAATGTATTGAGGTTATTAGCGAATAGACAAATCGGTTGCCGTTTGTTGTTTAAAAATTGTTAACAATTTTGTAAAATACCGACGGATAGAACGACCCGGTGGATAATGGGCGTCATAAAAAAAACGTCAGACCCGCCGGAGATAAATATATAGAGGTCATGATGAGTACTGAAATCAAAACTCAGGTCGTGGTACTTGGGGCAGGCCCCGCAGGTTACTCCGCTGCCTTCCGTTGCGCTGATTTAGGTCTGGAAACCGTAATCGTAGAACGTTACAACACCCTTGGCGGTGTTTGCCTGAACGTCGGCTGTATCCCTTCTAAAGCACTGCTGCACGTAGCAAAAGTTATCGAAGAAGCCAAAGCGCTGGCTGAACACGGTATCGTCTTCGGCGAACCGAAAACCGATATCGACAAGATTCGTACCTGGAAAGAGAAAGTGATCAATCAGCTGACCGGTGGTCTGGCTGGTATGGCGAAAGGCCGCAAAGTCAAAGTGGTCAACGGTCTGGGTAAATTTACCGGGGCTAACACCCTGGAAGTTGAAGGTGAGAACGGTAAAACCGTGATCAACTTCGACAACGCGATCATTGCAGCGGGTTCTCGCCCGATTCAACTGCCGTTTATTCCGCATGAAGATCCGCGTATCTGGGACTCTACTGACGCGCTGGAACTGAAAGAAGTACCAGAACGCCTGCTGGTAATGGGTGGCGGTATCATCGGTCTGGAAATGGGCACCGTTTACCACGCGCTGGGTTCACAGATTGACGTGGTTGAAATGTTCGACCAGGTTATCCCGGCAGCTGACAAAGACATCGTTAAAGTCTTCACCAAGCGTATCAGCAAGAAATTCAACCTGATGCTGGAAACCAAAGTTACCGCCGTTGAAGCGAAAGAAGACGGTATTTATGTGACGATGGAAGGCAAAAAAGCACCAGCTGAACCGCAGCGTTACGACGCCGTGCTGGTAGCGATTGGTCGTGTGCCGAACGGTAAAAACCTCGACGCAGGCAAAGCTGGCGTGGAAGTTGACGACCGTGGTTTCATCCGCGTTGACAAACAGCTGCGTACCAACGTACCGCACATCTTTGCTATCGGCGATATCGTCGGTCAGCCGATGCTGGCACACAAAGGTGTTCACGAAGGTCACGTTGCCGCTGAAGTTATCGCCGGTAAGAAACACTACTTCGATCCGAAAGTTATCCCGTCCATCGCCTATACCGAACCAGAAGTTGCATGGGTAGGTCTGACTGAGAAAGAAGCGAAAGAGAAAGGCATCAGCTATGAAACCGCCACCTTCCCGTGGGCTGCTTCTGGTCGTGCTATCGCTTCCGACTGCGCAGACGGTATGACCAAGCTGATTTTCGACAAAGAATCTCACCGTGTGATCGGTGGTGCGATTGTCGGTACTAACGGCGGCGAGCTGCTGGGTGAAATCGGCCTGGCAATTGAAATGGGTTGTGATGCTGAAGACATCGCACTGACCATCCACGCGCACCCGACTCTGCACGAGTCTGTGGGCCTGGCGGCAGAAGTGTTCGAAGGTAGCATTACTGACCTGCCGAACCCGAAAGC;2585
13;39;GAAGAAGAA;9;133697;133705;18;53;ATGATGATGATG;12;134695;134706;>GTAATTTTTCGTTTGCCGGAACATCCGGCAATTAAAAAAGCGGCTAACCACGCCGCTTTTTTTACGCCTGTAATTTACCTTTCCAGTCGCCTTGCTCCGCGCTCAGAGAGACGTTCGCGTACTGCTGACCGTTGCTCGTTATTCAGCCTGGCAGTATGGTTACTGTCGTTTAGACGTTGTGGGCGGCTCTCCTGAACTTTCTCCCGAAAAACCTGACGTTGTTCAGGTGATGCTGATTGAACACGCTGGCGGGCGTTATCACGTTGCTGTTGGTTCAGTGGGCGCTGCTGTACTTTTTCCTTAAACACCTGGCGCTGCTCAGGCGAGGCTGACTGAATACGCTCACGCGCTGCGTCTCTTCGCTGCTGGATCTGTGGGTTAGTCTGCATTTTCTCGCGGACTGCCTGGCGCTGCTCAGGCGAGGCGGGCTGAATGCGCTCACGCGCTGCCTCTCTTCGCTGCTGGTTCTGCGGGTTAGTCTGCATTTTCTCGTGAACTGCCTGGCGCTGCTCAGGAGAAGCTGACTGATAACGCTGACGAGCGGCGTCCTTTTGTTGCTGGGTCAGTGGTTGGCGACGGCTGAAGTCGCGGAAGTCGTCATAGCTCCCATAGTGTTCAGCTTCATTAAACCGCTGTGCCGCTGCCTGACGTTGGGTATCTCGTGTAATGACGGGGGCGGCGTGTGTTCGTTGCTGAAACTGACTTGCTGCCGCCTGACGCTGGCTGTCGCGTGTTGGAGCAGGTAGCTGCGTGGCACTCATTCCGCCGTTGACATCAGTTTGATGAAACCGCTTTGCCATATCCTGATCATGATAGGGCACACCATTACGGTAGTTTGGATTGTGCCGCCATGCCATATTCTTATCAGTAAGATGCTCACCGGTGATACGGTTGAAATTGTTGACGTCGATATTGATGTTGTCGCCGTTATGTTGCCAGCCATTACCGTCACGATGACCGCCATCGTGGTGATGATAATTATCATCGTC;989
18;53;ATGATGATGATG;12;134695;134706;04;12;TGGTGGTGG;9;134818;134826;>GTCATGATCGTCGTCATCCCAGTCGATGCTGCTGAATAGTGCGTACGTGGTAGCAACGCCCATGCTATAGCCGAATCCGCGTACAAAGCTGTCAACAAACGGTTCTCCGGC;111
04;12;TGGTGGTGG;9;134818;134826;13;39;GAAGAAGAA;9;136108;136116;>CAGATAAACCGGCGGATACGCAGTATTGGCCCAGTTCCCGTAAACCACGGTTGGGTTGTAGTTGGGAATATAGACCACATCAGGATTGCCGGGCTCAATGGAAATGACGGTTGTTGCAGGCTCTGTAATGACAGGGTTGGCAGTTGAAACGGTATTGGATGGTATGACGGGAGCCGTGACTGTCTGTGTTACCGGTACAGTTTTCTTCGTTGTGGTAATAACTTTCTGTTCGGTTGATGACTTCAGCGAGCCGGTTTGTTGTGCCAGTTGCCGCAATCGTTGTACCGAGTCCATCACGTCCTGCGGCTGGGCCAGAAAAGCATCGCCCAGGTTTTGCACCCATTGCGGGTTTTCGCCCATCAATGCCATCAATTGTGGAAAGGCCACCAGTGATTTAACGCTGGCGTCCCACGGCTGGTCAGATACCGCCTGAATAGCAGCATCGCCTTGTTTAAGTGGATTATCGTGCGACCATTGCACTGCTTGAGCAACGTTTGTCGGATAGGTTGATGCCATCAGCACCTGCGAAAGTAGGGCGTCGGGATACAGCGCGACGGGCGCGACCCATTGATCTATTTGTGCAGTGCTGAATGCGGATTTGACGACGGCGGGTGTTACGGGAGGTGCGGAAACCGTTGCAGGAAGCGTAACTGCGGCAGCGTCAGACACAGCCAGTTGTGTCGATTGCGTTTCCACAGGCGCTTCCACTGTGCGGCTTTTTATATATAGCCCGGCAGAGGCGGCACAAAGCCCGGCACTGCAAATTAGCGCCAGCACATGGGGTTTAAACGGCAAAGTCATTTTCATAATTCGGATCTCAAGGAAATCGCAATGGTCGGCGAACTGCCACCCGCAGGTGCTGTGAATCCGAGTATAAAGAGGCGGTAGTTTAAATTTTGACTAATCTTGGGATTCGTTGAGAAAGGTGATTATCACCATGCGAATTAACGAAGTTTTTACGGAGGGAAACAATCTCTAGACCATCCTTAACGATTCAGCCACTTTTTTATGTTGCTTTTTTGTAAACAGATTAACACGTCGTCAAAATCCTGCTATTCTGCCCGTTGCGGTACTGGGCATTTACCCTACAAACTGCTGTCTCACAGGAGCGTGAAGAGAATCGCCTGCCGCACTATGACAATGAGAGCGAGGAGAACCGTCGTGCTAGAAGAATACCGTAAGCACGTAGCTGAGCGTGCCGCTGAGGGGATTGCGCCCAAACCCCTGGATGCAAACCAAATGGCCGCGCTTGTAGAGCTGCTGAAAAACCCGCCCGCGGGC;1281
13;39;GAAGAAGAA;9;136108;136116;10;30;TGCTGCTGC;9;137444;137452;>TTCCTGTTAGATCTGTTAACCAACCGTGTTCCTCCTGGCGTCGATGAAGCCGCCTATGTTAAAGCAGGCTTCCTGGCTGCTGTCGCCAAAGGCGAAGCCAAATCCCCACTGCTGACTCCGGAAAAAGCCATCGAACTGCTGGGTACTATGCAGGGTGGTTACAACATTCATCCGCTGATCGATGCGCTGGATGATGCCAAACTGGCACCGATCGCTGCCAAAGCACTTTCTCACACACTACTGATGTTCGATAACTTCTATGACGTAGAAGAGAAAGCGAAAGCAGGCAACGAATATGCGAAGCAGGTTATGCAGTCCTGGGCTGATGCCGAATGGTTCCTGAATCGCCCGGCGCTGGCTGAAAAACTGACCGTTACCGTCTTCAAAGTCACTGGCGAAACCAACACCGATGACCTTTCTCCGGCACCGGATGCGTGGTCACGCCCGGATATCCCATTGCACGCGCTGGCGATGCTGAAAAACGCCCGTGAAGGTATTGAGCCAGACCAGCCAGGTGTTGTTGGCCCGATCAAACAGATTGAAGCTCTGCAACAGAAAGGTTTCCCGCTGGCGTACGTCGGTGACGTTGTGGGTACGGGTTCATCGCGTAAATCCGCCACGAACTCCGTTCTGTGGTTTATGGGCGATGATATTCCACATGTGCCGAACAAACGCGGCGGTGGTTTGTGCCTCGGCGGTAAAATTGCACCCATCTTCTTTAACACGATGGAAGATGCGGGTGCGCTGCCAATCGAAGTGGATGTCTCTAACCTGAACATGGGCGACGTAATTGACGTTTACCCGTACAAAGGTGAAGTACGTAACCACGAAACCGGCGAACTGCTGGCGACCTTCGAACTGAAAACCGACGTGCTGATTGATGAAGTGCGTGCTGGCGGCCGTATTCCGCTGATTATCGGTCGTGGCCTGACCACCAAAGCGCGTGAAGCACTTGGTCTGCCGCACAGTGATGTGTTCCGTCAGGCGAAAGATGTCGCTGAGAGCGATCGCGGCTTCTCGCTGGCGCAGAAAATGGTAGGCCGTGCCTGTGGCGTGAAAGGCATTCGTCCGGGCGCGTACTGTGAACCGAAAATGACTTCTGTAGGCTCTCAGGACACCACAGGCCCGATGACCCGTGATGAACTGAAAGACCTGGCGTGCCTGGGCTTCTCGGCTGACCTGGTGATGCAGTCTTTCTGCCACACCGCGGCGTATCCGAAGCCAGTTGACGTGAACACGCACCACACGCTGCCGGACTTCATTATGAACCGTGGCGGTGTGTCGCTGCGTCCGGGTGACGGCGTAATCCACTCCTGGCTGAACCGTA;1327
10;30;TGCTGCTGC;9;137444;137452;01;02;CGCCGCCGC;9;140576;140584;>CGGATACCGTCGGTACCGGTGGTGACTCCCATACCCGTTTCCCGATCGGTATCTCTTTCCCGGCGGGTTCTGGTCTGGTGGCATTTGCAGCCGCAACAGGCGTAATGCCGCTGGATATGCCGGAATCCGTTCTGGTGCGCTTCAAAGGCAAAATGCAGCCGGGCATCACCCTGCGCGATCTGGTACACGCCATTCCGCTGTATGCGATCAAACAAGGTCTGCTGACCGTTGAGAAGAAAGGCAAGAAAAACATCTTCTCTGGCCGCATCCTAGAAATTGAAGGTCTGCCGGATCTGAAAGTTGAGCAGGCCTTTGAGCTGACCGATGCGTCCGCCGAGCGTTCTGCTGCCGGTTGTACCATCAAGCTGAACAAAGAACCAATCATCGAATACCTGAACTCCAACATCGTCCTGCTGAAGTGGATGATCGCGGAAGGTTACGGCGATCGTCGTACCCTGGAACGTCGTATTCAGGGCATGGAAAAATGGCTGGCGAATCCTGAGCTGCTGGAAGCCGATGCAGATGCGGAATACGCGGCAGTGATCGACATCGATCTGGCGGATATTAAAGAGCCAATCCTCTGTGCTCCGAACGACCCGGACGACGCACGTCCGCTGTCTGCGGTACAGGGCGAGAAGATCGACGAAGTGTTTATCGGTTCTTGCATGACTAACATCGGTCACTTCCGTGCCGCAGGTAAACTGCTGGATGCGCACAAAGGTCAGTTGCCGACCCGCCTGTGGGTGGCACCGCCAACCCGTATGGACGCCGCACAGTTGACCGAAGAAGGCTACTACAGCGTCTTCGGTAAGAGTGGTGCGCGTATCGAGATCCCTGGCTGTTCCCTGTGTATGGGTAACCAGGCGCGTGTGGCGGACGGTGCAACGGTGGTTTCCACCTCTACCCGTAACTTCCCGAACCGTCTGGGTACTGGCGCGAATGTCTTCCTGGCTTCTGCGGAACTGGCTGCTGTTGCGGCGCTGATTGGCAAACTGCCGACGCCGGAAGAGTACCAGACCTACGTGGCGCAGGTAGATAAAACAGCCGTTGATACTTACCGTTATCTGAACTTCAACCAGCTTTCTCAGTACACCGAGAAAGCCGATGGGGTGATTTTCCAGACTGCGGTTTAAAAAGTCAGCGCACGCGCTGCGCATAAACGACACAATGCCCGGTGAATGAGATTCCCGGGCATTTTTTTATTTCTAAACCATCGCCGTTCCGCTGTTTTTCTCCGGTAAGGCTGCGATAATTACATCAATGGCGCAATGCGATTTCGGTGCATTGCCGGGAGCAGAGGAACACACTATGGATTACGAATTTCTGCGCGATATTACCGGAGTGGTAAAGGTGCGTATGTCCATGGGGCATGAAGTGGTCGGGCACTGGTTTAATGAAGAGGTGAAAGAAAACCTGGCCTTGCTTGATGAAGTGGAACAAGCAGCGCACGCACTGAAAGGTAGCGAACGTTCCTGGCAGCGGGCAGGGCATGAGTATACGCTATGGATGGACGGCGAAGAGGTGATGGTTCGCGCCAATCAACTGGAATTCGCTGGCGATGAAATGGAAGAGGGGATGAACTACTACGACGAAGAAAGCCTGTCGCTATGCGGCGTTGAGGATTTTCTGCAGGTCGTGGCGGCTTACCGCAATTTCGTGCAGCAGAAGTAAATAAATCTGGCGGAGCCTGGGAGCTCCGCCAGAGCCGTTAAACAGCTGGCATATTGCGCCCGTAATAAATCTCGCGCATTTCTTTCCACAGCGCAGCGGTAATTTCCTGGCGCTCGCTGTCGGTTAAATCTTCCGGTTTGGTGTGGAACATGTAGTGCTTAAGGTCGAACTCTTTAAGCAACATCTTGGTATGGAAGATATTTTCCTGATAGACGTTTACATCCACCATGTCATACAGCGCCTTCATATCGTCAGACATAAAGTTCTGAATCGAATTAATCTCATGGTCGATAAAGTGCTTCATACCGTTAATGTCGCGGGTAAAACCGCGCACGCGATAATCAATGGTTACGATATCGGACTCAAGCTGGTGGATCAGGTAATTCAGCGCCTTCAGCGGAGAAATCACGCCGCAGGTAGAGACTTCAATATCGGCGCGGAAGGTACATAAACCGCCTTCAGGATGACTTTCCGGGTAGGTATGTACGCAAATATGACTTTTATCGAGATGGGCAACGACCGTTTCTGGCAGTGGGCCGGGGTGTTCTGTTTTGTCGATGAGTTTCGGGTCAACCGGTTCTTCACTCACCAGAATAGTGACGCTGGCACCCTGTGGTTCGTAATCCTGGCGGGCGATGTTAAGAATATTAGCCCCGATAATGGAACAGGTTTCTGACAGGATTTCGGTCAGACGGTTGGCATTATAGAGTTCATCGATATAAGCAATATAACCGTCGCGCTCTTCGGCAGTTTTGGCGTAGCAGATATCGTAAATACAAAAACTCAGACTTTTGGTCAGATTATTAAAGCCATGCAGTTTCAGTTTTTTCAATTTCTTATCTTCTCCTTAGGACGGCTGTGAAGCCAGTGCGTCTTGCAGATACTGGGGTAAGGCAAAAGCTGCCGTATGGACTGCCGGATTGTAATAACGGCATTTCAGGCCAGAGGCGAGAAAACGCGCCTGAATAATTTCGGTTGAGAGATGGCGTAAGGCGTCGTTATCTGTCGCCCATGCAAAAGTCATGATACCGCCGTAATAGGTCGGGATCGCCGCCTGATAAAAGCCAACGTCGCTGAAGTAATGGCTGAGTTTGCGATGGCTGTCGATGGCTTCTTCCTGCTGTAAAAAGCAGACGCCGTTTTGTGCGACGAAGATACCGCCAGGATTCAGGCAACGTTTGCAGCCTTCATAAAATGCCGAAGTGAAAAGGCTTTCGCCGGGACCGATAGGATCGGTGCAGTCGGAGATAATGACATCAAAGGTCTGGCTGGTTTGATTAACGAAATTGACGCCATCGTCGATCACCAGCTTAAAGCGCGGATCGTCGTAGCTACCGGCGTTATGGTTGGGTAGATACTGACGGCAGAACGACACGACACCCGCATCGATTTCCACCATCGTGATTGACTCAACGTTTTTATGTCGGGTTACTTCACGCAGCATGGCACCGT;3123
01;02;CGCCGCCGC;9;140576;140584;01;01;CCGCCGCCG;9;142066;142074;>CGATAATCAGCACATGTTTCGCGTGACCGTGGGCCAGTAGCGGAACATGGGTCATCATCTCATGATAGATAAACTCGTCGCGCTCGGTGGTTTGTACTACGCCATCCAGCGCCATTACGCGACCAAATGCAGCGTTCTCAAAAATGATCAGATCCTGGTGATCGGTCTTTTCATGATACAGAACGTTATCTACCGCAAAGTACTGCCCAAACTGGTCGTGTAGCGTTTCATGCCACTGTTTTTTTTCGGCCATGGGTTGATACCTCCTTTGTTAACACCCGTAAAAAAAGGGCGCAACATAATAGCTAACATTGACCGCGGATGCACGGTCAATATTTCTACAAAAAGGTATCAGGGATTATTTGACGTAGGCAAGCAGGCTTAAGGAATCGCGAGCCAGGGCCTTGCACTTTTTAGCGACGGGAATGCCAATGCCGCTGAGATCGCGGTAGCTGTCTTCACCGAGAGCTTTCATGTCGAAGGTGTCGTAATTACTGAGATCCCACTGGTTTTGCTGGGCGAAAAAGACCAGTGCGCGACGAATTTGCCCGTTAGGTAAGTTCTGGTAACCACAATCGTTCTTCAGAAAGACAAAAACTGCCGTTAAATCGGCCATATCTTCGGCTTCAGACTCACTGAGCGCGTAACTGTTTGCGCAAACGGCCATCAGGCTGCCGAATAACACTGTTCTGAAAAACGTCTTCATTGCTTCTACCAGGGGCTTAAAGAAGATAAACGTTAGCACACTGCGAGCGAGGCGACGACCATTATTGTCGATTAAATTGTGTCTGCGGCTTGACCTTCCCGTAAGGGGAAGGACTATGCTCAACGTTTGATTTTGTTTCGCCTGCTTAAGAATAAGGAAATAACTATGCAACGTCGTGATTTCTTGAAATATTCCGTCGCACTGGGTGTGGCTTCAGCCTTGCCACTGTGGAGCCGTGCAGTCTTTGCGGCGGAACGCCCAACGTTACCGATCCCTGATTTGCTCACGACCGATGCCCGTAATCGCATTCAGTTAACTATTGGCGCAGGTCAGTCTACCTTTGGCGAGAAAACTGCAACTACCTGGGGCTATAACGGCAATCTGCTGGGGCCGGCGGTGAAATTACAGCGCGGCAAAGCGGTAACGGTTGATATCTATAACCAACTGACGGAAGAGACGACGTTGCACTGGCACGGGCTGGAAGTACCGGGTGAAGTCGACGGCGGCCCACAGGGAATTATTCCGCCAGGTGGCAAGCGCTCGGTGACGTTGAACGTTGATCAACCTGCCGCTACCTGCTGGTTCCATCCACATCAACATGGCAAGACCGGGCGACAGGTGGCGATGGGGCTGGCTGGTCTGGTGGTGATTGAAGATGACGAGATCCTGAAATTAATGCTGCCAAAACAGTGGGGTATCGATGATGTTCCGGTGATCGTTCAGGATAAGAAATTTAGCGCCGACGGGCAGATTGATTATCAACTGGATGTGATGA;1481
01;01;CCGCCGCCG;9;142066;142074;02;06;GCGGCGGCG;9;142722;142730;>TGGGCTGGTTTGGCGATACGTTGCTGACCAACGGTGCAATCTACCCGCAACACGCTGCCCCGCGTGGTTGGCTGCGCCTGCGTTTGCTCAATGGCTGTAATGCCCGCTCGCTCAATTTCGCCACCAGCGACAATCGCCCGCTTTATGTGATTGCCAGCGACGGTGGTCTGCTACCTGAACCGGTGAAGGTGAACGAGCTGCCGGTGCTGATGGGCGAGCGTTTTGAAGTGCTGGTGGAGGTTAACGACAACAAACCCTTTGACCTGGTGACGCTGCCGGTCAGCCAGATGGGGATGGCGATTGCGCCGTTTGATAAGCCTCATCCGGTAATGCGGATTCAGCCGATTGCTATTAGTGCTTCCGGTGCTTTGCCAGACACATTAAGTAGCCTGCCTGCGTTACCTTCGCTGGAAGGGCTGACGGTACGCAAGCTGCAACTTTCTATGGACCCGATGCTCGATATGATGGGGATGCAGATGCTAATGGAGAAATATGGCGATCAGGCGATGGTCGGAATGGATCACAGCCAGATGATGGGCCATATGGGGCACGGCAATATGAATCATATGAACCACGGCGGGAAGTTCGATTTCCACCATGCCAATAAAATCAACGGTCAGGCGTTTGATATGAATAAGCCGATGTTT;647
02;06;GCGGCGGCG;9;142722;142730;03;08;CCACCACCA;9;145220;145228;>AAAGGGCAGTACGAACGTTGGGTTATCTCTGGCGTGGGCGACATGATGCTGCATCCGTTCCATATTCACGGCACGCAGTTCCGTATCTTGTCAGAAAATGGCAAACCGCCAGCGGCTCATCGCGCGGGCTGGAAAGATACCGTTAAGGTCGAAGGCAATGTCAGTGAAGTGCTGGTGAAGTTTAATCACGACGCACCGAAAGAACGTGCTTATATGGCGCACTGCCATCTGCTGGAGCATGAAGATACGGGGATGATGTTAGGGTTTACGGTATAAAAAGACCGTATTCGGGAATATGCCCGGATCTCTCCGGGCATTAAACTGATGACAAACGCAAATCTGCCTGATGCGCTACGCTTATCAGGCCTACGTTACCTGTGCAATCCATTGATTTTGCACAATTTTGTAGGCTGGATAAGGCGTTCACGCCGCATCCGGCATGAACAACGCGCACGTTGTCAGCAATCTGAGCAAGTCTTACTTCACATCATCCGGCAGCGCATAAGCCACAATATAGTCACCCATCTTCGTACCAAATGAACCGTGACCGCCTGCGGAGATCACCACATACTGCTTACCATTCACTTCATAGGTCATTGGCGTCGCCTGACCACCCGCTGGTAAACGACCCTGCCACAGTTTTTCACCGTTGCTCATGTTGTAAGCGCGCAGGTAGTTATCTGCCGTAGCGGCGATAAACAGCACGTTACCCGCCGTGGAGATTGGCCCGCCCAGCATCGGCATACCCATATTGAACGGCACCGGTACAGGCATCGGGAACGGCATACTGTCCTGCGGCGTACCAATACGTTTCTTCCACACCACTTCATTAGTTTTCAGATCCAGCGCCGAGATATAACCCCATGCTGGCTGTTTACATGGCAGACCAAATGGTGAGAGGAACGGGTTGAGCGTGACACCATACGGTACACCGTACTGTGGCTGAATGCCGGATTCCGTACCCGTGCCTTTGGCATCTTTCGGCTGCTCCATCGGGTTACCCGGACCGCGTGGGATCAGTTTCGAAACAAACGGCAGTGCCATTGGGTTGGCAATTGCCACTTCACGATTTGGATCAACGGAAATCCCGCCCCATTCAAACATTCCCAGGTTACCCGGGAAGACCAGCGTGCCCTGTTCAGATGGCGGCGTGAAAATGCCTTCATAGCGCATCTGGTGGAACATCACGCGGCACACCAGTTGGTCAAACATGGTGGCTCCCCACATATCCGCACCGCTCAAATCTTTCGTCGGACGGAAGCTCAGTTCCGAGAATGGTTGAGTAGGGGTAACGTAATCGCCTTTGGCAGCACCTTGGGGAACCGGTTTTTCCGGTGCCGGAACCACCAGTTCGCCATTACGACGATCGAGCACAAAAATGTTGCCGGTTTTCGCCGGAGCGTAAATAACTGGCACTTTCTGACCATTAACGGTGATGTCCGCCAGCGTCGGCTGTGCCGGAAGATCCATATCCCACAGGTCGTGGTGAACGGTCTGGTAGCTCCACGCCAATTTCCCGGTTGTGGCATTCAGCGCCAGAATCGAGCTGGCATAACGTTCCTGTTCCGGTGTGCGGTTACCGCCCCAGATATCCGGCGTGGTCACGCCCATCGGCAGATACACCAGATCCAGCTTCGCGTCATAGGCCGCTGGTGCCCACGAGTTTGGCGAGTTAAAGGTAAAGGTGTGTTCGTCAGACGGGATTGCGTTCGGATCTTTCGCGCCCGGATCAAAAGCCCACAGCAGCTCCCCGGTGTTGACATCAAAACCACGGATCACGCCAGACGTTTCGCGGGTTGAGAAGTTATCGGTAACTGAACCTGCCATCACGATGGTTTTATCGGTGATAATCGGTGGCGAAGTCGGTTCATACAGACCCGGTTTGGTGTCTGGCATATTGCTTTGCAGATTGAGCACGCCTTTATTGGCGAAGGTTTCGCACAGCTTGCCGTTTTCAGCGTTAATCGCAATCAGGCGACCATCATTGACCGGAAGAATGATACGACGCGGGCAATCCGCCATCACTTCCGGCGAAGCCGTTTCTGCTTTGGCTTCATGATAAGAGACGCCACGGCAGGTTACGTGCTGGAAAGACTCGTTAGTTTTCAGCTCAGGATCGTAATGCCATTTCTCTTTGCCGCTGGCGGCATCGAGCGCAAACAGGCGCTGGTGAGCGGTACACAGGTAAAGGGTGTCGCCCACTTTAATCGGCGTCACTTCATTGGTGATTTCGCCCGGATCGTTCGGCTGCTTCACATCGCCAGTACGGAACACCCAGGCTTCTTTCAGATTATGGACGTTATCGGCGTTAATTTGTTTCAGAGGTGAAAAGCGTTGACCTTCCTGATTGCGACCATAGGCAGGCCAGTCCTGATCGGCAACGGGTGAGATAGCTTCCGCAGGTGTGGCATCGGCGCTTAAGGTGCCGTTGATTTCCTGCGGATCGTTAAATCCGGCCCAGGTCAGGATACTACCGCTAATCAGCAGTG;2489
03;08;CCACCACCA;9;145220;145228;01;02;CGCCGCCGC;9;146734;146742;>GTGCGGCAACTGCGCCGCTGGCAGGAATGACCAGGCGACGCCAGACAAACGGCAGGATCAGCCAGATGCCGAAGAAGACCAGAATATCGCTGCGCGGAGTCAGCGCCCAGAAGTCGAAACCAACTTCCCAGACGCCCCAAATCATGGTGCCGAGCAGCAGGGCGGCGTATAGCCAAAGCGCGGCACGTTTACTGCGCCACAGCATCCAGGCGACGCCGAGCATCACAAGGCCAGCGATAGGGTAGTACCAGGAGCCGCCAATCGCGACCAGCCAGCCTCCGCCAATGAGTAGATACAGCCCGCAAAGCGCTGCAAAAAGGGCTGTTAGCGTGACGAGTAATCGTCGCGAGCCTGTATTGTTAATTGCCATAAAGAGACACCATTTCAATTCATTAATATTTTAGTAGCAATTAATTATAGGTTTTAACATGTGTGATCGTCATCACAATTTGAGCTTTATTAACAGATTCCGCGAATGAATCGTTTTGCTGGTATACTGCGTGTCTTGCGCTTTGTTGCGGTGCCAAAACCTGCCCGTGCGAAGTGATTTGTTTTTAAATCATATGGTTAGAGATATGAAACATACTGTAGAAGTAATGATCCCCGAAGCGGAGATTAAAGCGCGTATCGCCGAACTGGGTCGTCAGATTACTGAGCGTTACAAAGACAGCGGCAGCGATATGGTGCTGGTGGGTCTGCTGCGTGGCTCATTTATGTTTATGGCGGACCTGTGCCGTGAAGTTCAGGTATCTCATGAAGTCGACTTTATGACCGCCTCCAGCTACGGTAGCGGCATGTCCACCACCCGTGATGTGAAAATCCTCAAAGATCTGGATGAAGATATCCGTGGCAAGGATGTGCTGATTGTTGAAGATATCATCGACTCGGGGAATACACTGTCGAAAGTGCGTGAGATCTTAAGCCTGCGCGAACCGAAGTCGTTGGCGATTTGTACGCTGCTGGATAAACCGTCCCGTCGTGAAGTGAACGTCCCGGTAGAATTTATCGGTTTCTCGATCCCGGATGAGTTTGTGGTGGGTTACGGCATTGATTACGCACAGCGTTACCGTCATCTGCCGTATATCGGCAAAGTGATTCTGCTGGACGAGTAAGTGTGAAGTTGCCGGATGTGTTGCATCCGGCATGGCATTTTTATTTGTGGTTGGCGTGTTTCAGCTTGAGGTTGGAAATCCCGTGACGGTAACGTTGCTCAAGGGTTTCGCGGTTGGTGGCAGTAACATCCAGATCACGCAGCAAGCCGTCGTGAATGCCATAAGCCCAGCCGTGAATGGTAACTTTCTGCCCGCGTTTCCACGCTGATTGCATAATGGTGGAGTGGCCCAGGTTATACACCTGTTCCATGACGTTCAGTTCACACAAGGTATCCAGACGGCGCTCTTGCGGCATTTCGTCGAGCAATGAGCTATGTTTGAACCAGATATCGCGGATATGCAGCAGCCAGTTGTTGATAAGCCCCAGTTCCGGGTTTTCAACTGCGGCTTGTA;1505
01;02;CGCCGCCGC;9;146734;146742;07;21;GACGACGAC;9;153229;153237;>AACCGTAGTGGCCACAGATAATAATGTGTTCAACTTCGAGTACATCCACTGCATACTGAACCACGGAAAGGCAGTTCAGGTCGGTGTGAATGACCAGGTTAGCAACATTACGGTGAACAAAGAGTTCGCCCGGCTCAAGACCGGTTAAACGTTCTGCAGGAACGCGACTGTCGGAACATCCAATCCATAGAAAGCGCGGTTTTTGCGCTTGTGCCAGTTTCTCAAAAAACCCGGGATCCTCTTCCACCAGCATTTTTGACCATAGTGCATTGTTGCTGATGAGTGTATCTATGTCTTTCATGGAGGTTAACGACCTGTAACCAAATAATTACGTTTGGCTAATATAGGGCAACTCCGGGACGATTTAAACCACAGATAAAGTGTAAGAACGTAAGGTAAGTAAAAATTTATGACCATTGCACTGGAACTTCAACAGCTTAAAAAAAACTATCCAGGCGGCGTTCAGGCGCTTCGTGGAATAGATTTGCAGGTCGAAGCGGGTGATTTTTATGCGCTTCTCGGGCCGAACGGGGCCGGGAAATCGACCACTATCGGTATTATCAGCTCTCTGGTAAATAAAACCTCCGGGCGGGTCAGCGTATTTGGTTACGATCTCGAGAAAGATGTCGTGAACGCTAAACGTCAGTTGGGACTGGTGCCGCAGGAATTTAACTTCAACCCGTTTGAAACCGTGCAGCAAATTGTGGTGAATCAGGCAGGGTACTACGGTGTGGAGCGCAAAGAGGCGTACATCCGCAGCGAAAAATATCTTAAGCAGCTCGATTTATGGGGAAAACGCAACGAACGTGCGCGCATGTTATCTGGCGGGATGAAGCGCCGTTTAATGATTGCCCGTGCGTTAATGCATGAACCTAAACTACTGATTCTCGACGAGCCGACTGCAGGCGTGGATATTGAACTTCGCCGCTCAATGTGGGGCTTTTTGAAGGATTTAAACGACAAAGGCACCACCATCATTCTCACCACACACTACCTGGAAGAAGCAGAAATGCTGTGCCGCAATATCGGCATTATTCAACACGGTGAGCTGGTGGAAAATACCTCGATGAAGGCGCTGCTGGCGAAGCTGAAATCGGAAACCTTTATTCTCGATCTCGCACCGAAAAGTCCGTTACCGAAGCTCGATGGCTATCAGTATCGACTGGTCGATACCGCGACGCTGGAAGTTGAAGTGCTGCGTGAGCAGGGGATCAACAGCGTATTTACGCAGTTAAGTGAGCAGGGCATTCAGGTATTAAGTATGCGTAACAAAGCTAACCGTCTGGAAGAGCTGTTTGTTTCACTGGTTAATGAAAAACAAGGAGATCGCGCATGATGCATCTTTACTGGGTGGCGCTAAAAAGCATCTGGGCGAAAGAGATCCATCGCTTTATGCGTATCTGGGTGCAGACGCTGGTGCCGCCAGTCATCACCATGACCCTTTACTTTATTATTTTCGGTAACCTGATTGGTTCGCGTATTGGCGATATGCATGGCTTCAGCTACATGCAGTTCATCGTACCGGGGCTGATCATGATGTCGGTGATCACCAACGCCTACGCCAACGTCGCGTCATCATTTTTTGGTGCCAAGTTCCAGCGTAATATTGAAGAGCTGCTGGTAGCGCCGGTTCCGACTCACGTCATTATTGCCGGATATGTCGGCGGTGGCGTGGCGCGTGGTCTGTTTGTTGGCATTCTGGTGACGGCAATTTCACTGTTTTTTGTGCCGTTTCAGGTGCATTCGTGGGTATTCGTTGCCTTAACCCTGGTGCTCACGGCGGTGTTGTTCTCCCTTGCGGGTTTGCTGAACGGTGTGTTTGCCAAAACGTTCGATGACATCAGCCTGGTGCCAACCTTTGTGTTAACGCCACTCACGTATTTGGGTGGGGTCTTTTACTCACTGACTTTGTTGCCGCCGTTCTGGCAAGGGCTGTCGCACCTGAACCCAATCGTTTATATGATCAGTGGTTTCCGCTACGGCTTCCTCGGTATCAATGATGTTCCGCTGGTCACTACCTTTGGCGTACTGGTGGTCTTTATTGTGGCGTTTTATTTGATCTGTTGGTCGCTGATCCAACGTGGACGTGGTTTGCGTAGCTAAGGCTATTTCCTCTCCTCTGGATTTGGGGGAGAGGAGTTTTGACGGCTATCACCCTTTATCAACAATGGTCAGGGTAGACTGATTTTCGGCTAAGGAGGAAGGCGATGTTAGGTTGGGTAATTACCTGTCACGATGACCGGGCGCAAGAGATACTGGATGTGCTGGAGAAAAAACATGGGGCGCTTCTTCAGTGCCGGGCCGTGAATTTCTGGCGCGGATTAAGTTCTAATATGCTCAGCCGCATGATGTGCGATGCTCTGCATGAAGCGGACTCTGGTGAGGGTGTCATCTTCTTAACCGATATAGCCGGAGCGCCACCGTACCGCGTGGCTTCATTATTAAGCCACAAACACTCCCGTTGCGAAGTGATTTCTGGTGTCACGTTACCGTTAATTGAACAGATGATGGCTTGCCGTGAAACCATGACCAGTTCAGAGTTTCGCGAGCGTATTGTCGAACTGGGTGCGCCGGAGGTGAGTAGTATTTGGCACCAGCAACAAAAAAATCCGCCTTTCGTCCTCAAACATAATTTGTATGAGTATTAACCCGCGATTCTGATGGCGCTTTTGCTACAATAAAAGCGTTGTTTCACCCTCGGTGATTTTTTCATGTACAAACAAGCTGTTATTCTCCTGCTGATGCTGTTTACCGCAAGTGTCAGTGCCGCGTTACCTGCCCGTTATATGCAAACCATCGAAAATGCTGCGGTCTGGGCGCAAATTGGTGACAAGATGGTGACCGTGGGGAATATTCGGGCCGGACAAATCATTGCCGTGGAGCCCACTGCCGCAAGTTATTACGCATTTAATTTTGGCTTTGATAAAGGGTTTATCGATAAAGGTCATCTTGAGCCGGTTCAGGGGCGACAAAAAGTTGAAGACGGTTTGGGTGACCTCAACAAGCCGCTGAGTAATCAGAACTTAGTTACCTGGAAAGATACGCCGGTCTATAACGCGCCGAGTGTGGGCAGTGCGCCATTTGGGGTACTGGCGGACAATTTGCGCTACCCGATTTTGCATAAACTGAAAGACAGGTTAAATCAAACCTGGTATCAGATCCGTATTGGCGATCGACTGGCCTATATCAGCGCGCTGGATGCCCAACCCGATAATGGCCTTCCGGTGCTAACCTATCACCATATTCTGCGCGACGAAGAAAACACCCGTTTTCGCCATACTTCGACGACCACCTCGGTACGCGCTTTCAATAACCAGATGGCCTGGCTGCGCGACAGGGGATACGCGACACTGAGCATGGTGCAGCTGGAAGGTTACGTGAAGAATAAGATCAATCTTCCTGCGCGAGCGGTGGTGATTACCTTTGATGATGGCCTCAAGTCAGTGAGCCGCTATGCGTATCCTGTGTTGAAACAATATGGCATGAAGGCGACGGCGTTTATTGTTACCTCGCGCATCAAACGTCACCCGCAGAAGTGGGAACCAAAATCGCTGCAATTTATGAGCGTTTCTGAGCTTAACGAAATTCGCGATGTATTTGATTTCCAGTCACATACCCATTTTTTGCATCGGGTAGATGGTTATCGCCGACCCATATTACTGAGCCGTAGTGAGCACAATATTCTGTTTGATTTTGCACGTTCACGTCGCGCTCTGGCGCAATTTAATCCGCATGTCTGGTATCTTTCGTATCCGTTTGGCGGCTTTAATGACAAAGCCGTGAAGGCAGCAAACGATGCCGGATTTCACCTGGCGGTGACAACCATGAAAGGCAAAGTAAAACCGGGGGATAATCCGTTGTTACTAAAACGACTTTATATCTTAAGAACGGATTCGCTGGAGACGATGTCGCGGCTGGTGAGTAACCAGCCGCAGGGATAACAATCAAGCAACCTGTACCGGAATCGCTTTCGCGGTACGTTTCATTTCATTGTCGCCTTCAAAATAGGCGACGTTGGGTCGCCAGGTGCGAGCTTCTTCATCTGGCATGGTAACGAAGCTGGCGATGATGACAATATCGCCGACACTGGCGCAGTGGGCCGCCGCACCGTTAACAGAAATAATTCTCGAACCGCGTTCTGCCGCGATGGCATAAGTGGAGAAACGCTTGCCGTTGGTGACATTCCAGATATCAATGGCTTCGTTTTCGAGAATACCGGCTGCGTCAAGAAAATCCTGGTCAATGGCGCAAGAACCTTCATAGTGCAGGTCCGCATGAGTCACTTTCACGCGGTGGAGTTTGCCCTGCAGCATCGTGCGAATCATAACTTCTACCTTTCTACCCTGTCGTTAACGAAGCAGGCGGTGCCTGCTTTGAGGAAATTCTCACGCAGTATTGCCCGATTTTTGTTTAGTGTCTACTCATCTGACGGCATTTGCATCAGCAGTTTGCGTACCGCGCCGAAGCGTGCCATGTATCGCCTGTAACGAATTGATATTTCTCTGAACGCTGCTCGGTAAACAATAAAGAGGTGGCTGACGATAGCACGCCTTGACTGGATACTGCCTTCACGCAAGACAACACGGAAGACAGGGAAGATGGATGCACCGAGTACCACACCGCATGACGCGGTATTTAAACAATTTTTAATGCATGCGGAGACGGCTCGCGACTTTCTGGAGATACATTTGCCAGTGGAATTACGCGAACTTTGTGACCTCAACACGCTTCATTTAGAGTCGGGGAGTTTCATTGAAGAGAGCCTTAAAGGACACAGCACGGACGTGCTCTATTCCGTGCAAATGCAGGGCAATCCCGGTTATCTGCATGTTGTGATTGAACACCAAAGCAAGCCGGATAAGAAAATGGCCTTTCGCATGATGCGTTATTCTATAGCCGCCATGCATCGGCATCTGGAGGCGGATCACGACAAACTACCGCTGGTAGTGCCGATTCTCTTTTATCAGGGCGAGGCCACACCTTATCCGCTCTCAATGTGCTGGTTTGATATGTTTTACTCGCCGGAGCTGGCGCGACGCGTCTATAACAGTCCTTTCCCGCTGGTGGATATCACCATCACACCGGATGACGAAATCATGCAACATCGGCGGATTGCGATTCTCGAACTACTGCAAAAACATATTCGCCAGCGCGACTTAATGTTATTGCTGGAGCAACTGGTCACGCTGATTGACGAAGGGTACACTAGCGAAAGTCAGTTAGTTGCCATGCAAAACTATATGCTGCAACGCGGTCATACTGAACAAGCGGATTTGTTTTATGGTGTGCTGAGAGACAGGGAAACGGGAGGGAAGTCTATGATGACGCTGGCACAGTGGTTTGAAGAGAAAGGGATTGAGAAGGGGATTCAGCAGGGAAGACAGGAGGAGAGGCAAGAATTCGCCCAGCGTTTTCTGAGTAAAGGGATGTCTCGGGAAGACGTTGCAGAGATGACAAATTTATCTCTTGCTGAGATTGATAGGCTGATTAACTAAGTTGTCTGCGTTATGAATAATTGCTTACAGACGCCATCGCCATGACGTGGGGCAAATTAATAATTGGCGCCATCAGCCGTAGCGCCAGTTATACTCGTCATACTTCAAATTGCATGTGCTGCGTCTGCGTTCGCTAACCCCAGTCACTTACTTATGTAAGCTCCTGGGGATTAATGAGAGACATCCATGTCTCTCACCGAAGGCCAGCCTGCGGCTGGGCAAATTCGTTCCTGACGAATTTGTCACTCGCTTGCCGCCTTCCTGCAACTTGCAACTTGAATTATTTAGAGTATAAGTATTACGCCAGCTCGACCATTTTGTTGTCGATCAGGCGAGCATCGCCAAGCCAGGCGGCTACCAGAATTACTGCCCGTTTGCTGGTTTCAGAGACTTCCAGCAATGTGTCGGCATCGCGAATCTGAATATCATCGGCGCGGAAGCCTTTTTCATTCAGTTCTTGCCCGGCAATAGCAATAATTTCATCGAGATCCCGTTCGCCAGCCTGCAATTTGTCGGCAATCGAACTTAAAACTTTGTACAGACCGGGCGCAATTTTGCGTTGTTCTGCCGTCAGATAACCGTTACGGGAACTCAGTGCCAGACCGTCTTTGGCGCGCATAATTGGCACACCGACAATCTCAATATCAAAGCCCATATCAGCAACCATTTTGCGGATCAGCGCCAGTTGCTGAAAGTCCTTTTCACCGAAGCAGGCGATGTCCGGCTGGACCAGGTTAAACAGCTTGCTGACGATAGTCGACACGCCGCGAAAATGCCCCGGCCGGCTGGCGCCTTCCAGCATGGTCGAAAGCCCTGGAACGTCAACGTAAGTATGGGTTTCAGTACCGTTCGGGTAGATCTCTTTTACCGAGGGCGCGAAAACCAGATCCACTTTGCGCTTGTTCAGCTTTTCGCAGTCTTCCTGCAAGGTGCGTGGGTACCGAGCCAGGTCCTCCGGGCGGTCGAACTGCATCGGGTTAACGAAAATACT;6486
07;21;GACGACGAC;9;153229;153237;19;57;AATAATAAT;9;160523;160531;>CACATCGGCGCGGGCTTTGGCTTCGTCGACCAGCTTCATGTGGCCATCATGCAGGTTGCCCATGGTAGGTACCAGCGCCACGCGCTTGCCTTCCATACGCAGGCGGCGAATTTGCTGGCGCAGCAGTGGCAGGGTTTCGATAATTAACACAACGTCACTCCTTAATGGAAACTGTGTTCTTCGCCCGGATAAACGCCGGACTCCACTTCAGCCATATACTGCCGCACCGCAGCGCGGATGTCGCCCGTTTCAGCGAGGAAATTTTTGGCAAATTTAGGGATATGACCGCCGGTAATGCCGAACGCATCGTGCATCACGAGGATCTGCCCATCGGTAACGTTGCCTGCGCCAATACCGATAACCGGGATCGCCAGCGCTTCGGTAATACGTTTTGCCAGTTCAACCGGCACGCATTCCAGCACCAGCAACTGTGCACCAGCGGCTTCTAAGGCTAATGCATCGCTAAGCAGTCGATCGCTCGCTTCATCGCCGCGCCCCTGAACTTTGTAGCCACCGAAAATATTCACTGACTGTGGGGTTAAACCTAAGTGACCACATACAGGAACGGCACGTTCGGTCAGCATTTTTACGGTTTCGACCAGCCACTCACCGCCTTCAATTTTGACCATGTTAGCACCGGCACGCATAACCGTTGCGGCGTTTTCAAAGGCTTGTTCCGGCGTGGCATACGCCATAAACGGCAGGTCAGCCAACAGCAGGCAGTTTGGCGCGCCACGACGTACTGCGGTAGTGTGGTAGGCGATATCTTCAACGGTAACGGGAAGGGTAGATTCATGCCCCTGAACGGTCATCCCCAGCGAGTCGCCCACCAGCATCACGTTCAGCCCTTCCTCGGCAAACAGTTTTGCGAAGCTGTAGTCGTAGGCGGTGATGGTGGCGAAGCGTTTTTTTTCCTGCTTACATTTCTGCAATGAAGCAATGGTGGTCGGTTTCATAACGTATCCTGATGGCTAAAGTCAGATTGATCGCATTCTAACAGCCGAAAACAGGGAGGCAATGGTTATTAGTGTGGGGAAATGTTCGCACCAGAGCAGAACTCTGGTGCGATGAGGAGGGAATGACGTTTTACTTATTCGTAGGTAAAGGAGAAGGTCGCGTTACCTGAAAATGTTCCAACACCGACAGCATTACCGCTACCATCCGGTACCAGCTGCGCCGTAAAAGGTAAAAACAGCAGGTTGTTTGACCAGGCGGCGAAGTTGTAGTCAACCGTGTTGCTACCATCTGCTTTTAACAATACTTTGCTATTGTCATAAGTTGAATTTACTTTTACAGCCACGCCTGAAGCCGAGCCAGTCGTTTTACCCACCAGTGTGGCATCGCTGGGTTTATTTGCCGCTTTCAACTTAACCGTAATTTTACTGGCATAACAGTATTCAGCACGGATAGAAAAAGGGATTTCCCGCGTAAGCCCATTTTTCACTTCCGAAACATAGCTGTTCCCAAGCGTTACCTGATTGCCACTGACGTTGCCCTGATCTTGTGCCAGGGCAACTGTTGCACAGGTCGGTTCATCGACGAAAAACTTTAAAGAGTCATTGTCAATGTAAAAGTTGATCCACGGCTGGTCATTGGTACCTATATACCATGACGCAATCTTTCCTGCTATCGTTGTTCCGCTGGAAACACCATTCTTGGGTTTAAATTCAGGAGTTATGAATAAGCGAAAACGTAAATACCAACTTTGATCACTGTACTCATAGGCCCATTTCGTCTGGGTGCTTGGTATGAAGTTATCTGCGCCACTTTGTGCAGGTAGCCATAAATCAAGTTCATCTGCGGCACCACAACTAAGGCATAATAACTCGACAGAATACACAATGCCTGGAACAGTTGTTTTTAATAACGCTGCGCCATTCGTTGTGGTGTACGTGGATATTAAACTTGGGTCAGCTGTATTAAGAAAGTGAACTGCCTTACTATCCCCAAGAGATTTACACCCTATGGCATCGCCTCTTAGTTGAATATTTACATCCCATGTAGCTTCGGCTATTTCTGTCGGAACCTCGACCATTTGTGACGCCAGACTAAGCTGAGTAGAGCTTATCTTCATGTGATAATCCCCTTCAGCATTTCTCTCTATATAACATTCATTCGCCAATGCATACCAGGATGTGGTAAAAAATAGCAGTATCACACTGCATAACTGAATCAACAGTTTATTGCCTTTCCTTTGCATAATTATCCTTATTATTCGTAAGATACGTTAACAATAACCTGGCTTCTCACCATTCCCGATTCAGGAGGAAGGGCATTATTCACCCGCTGCATACGGGAATAAAAGGTCCAGGTTGAGGGAACAGCATTGCCAGGTGCTACCGAATAAATTGCTGTTGAGGAACCATCCGTTCCTCGCACGTTAAATGTCTGCTGATTCGGTTGGGCCGAAAAAATCACAATGCCGACGTTTTTCGCCCCGGTAGCCTGCTGTTCATATTCATTACTAAAAATTTGATTATTCGCCTGTGCAAGCGATCCCGCCTGCGGCTGAAAATCTAATTTCATTTGCGACTGTGTCGTTTGAATGTTATCGCAAGAGACCACATTCACATTAAACGTTTTGCCACCCGCATAATCCGTTGTCGGGGTTACATTGTCGGCAAAATAGTCCAGCGTCACTGTGCCGAGATCGACAACGCCATTATTACTGACTTCAACCTGACAGGTGCTGGGCACGATCTTTGCGGTGAGATCCACATCCTGGCCGGAATAGGCAAAAGGCGTGATAAGGGCTGTTGCCAGCCCTAAAAAGTGTACGATTTTATGATGCCTGCATAGCATTCTAATATCCTTATCCGCTATTACTGATAAGTGATCGTGAAAGTCGTGGGAGAGCGGAAATTACCCGGTCTTACATCGGTTACCAATCTACCTTCCGCAACGGTCATCCGTGCACTTAACGGGTAATCGTAAGGCTGAGTTGTGGTGTCGGCGGGAAGCGTCACAGGCACTGGTATCTTTTGAGCACAATGGAATTGCGTACTGCCATTGCTTTCCGGTGTATCTGTAGTCCATACTTCCACAGCCGTTCTGGTTGCTGCGCTAGCGTCAGTAAACTTGTTAGAAAAACCCGCCGATGACGATTGAGAACCAGCACAGGATATACCATTAGGTGCCAGCACTATTTGGGCGCTGTTTTGGGGAAGGCCAGAGCAATTGCTAAAGCGAATTTTAAACTGTTGCACTTTGCTTTTTGCACCGAGTTCAGAAATATAAACATTGCCAAAGACCACTTCATTGATCACTTTATTACTATTATCCATTATCTGAGCACTGCAGGTACCCATAGTCAGGTTACTGTTTACGGTTAAAGAAGCGGACGTTGTACTCGCAGAAGCAAAATTGCTGTTAAAGCTTACACCCACGGCAACAGTAGCAATCAGTGTAGCGATGACTTTTAATTTCATGGTGGCTGTCCCTGTTATTCGTAGGTGAAGTTAAAGGTGGCTTTTGCCTGAAACGCACCGGTGCGTCCTGCTCCCGCCGTTGTTTCGCGCAGTGCTACGGTCAGAGGCACACCGCTGGCTTTCTCATCGGCGCTCCATTCAAATTTGTCAGTATTATTGGGTGTGAAGAAAGTCGAGTCTGCGGTATCTCTACGCTTAATCCCCATCCCCACCCCAGCAGCGCCAGAGGTTGCTTCATTAACAATTAACTTACCGGAAACCGTTGTTCCTGTAAGTGTGGTAAAAATCTTTGAGTAACCATTGCTGCAATCGGAGGCCTTTAATTTAAAGTTGGCCTGAGCTTCGGGCGCAGCGGTAGCGACTTTATCCAGACCAACATCAGGAATTGTCAGGCTGTATTCATCGTTACTACCGGTCACTGCTGGACCACCATCTTCCACTATAGTTATCGTGCAGGTGGTGGCTAATACGGTGGCCGTAAAATCGACATTAAGATCTGTTGCAGAGCCAACCGCCGGTAAACCCAGGCCTATTAACGCGGATGTTAGTAGTATCCTTTTCATAGAATTTTCCATATTAGTGATTTGCTACCTGACAGGTAAGATTGTTAAGTAATAAGGTGTTGGTGCTTCCCTGCGTTTGTGGCTGCGCCGGGAACTGGTAGTGCAACTTACAGTCAATGGTTTGGTTGTTTTCATACCAGCGCACGATTAATTCCCCGCTGTCGTTAATACCGCGTACAAATGCCTGACCACCCTGGCCCATGCTGCCGATCATCACCTCACCCTGGTAAACCTCCGCAGCAAACGGAATGGATTTGCCATTGGCGGCAGTAATATTCAGCACGGCAGAACGCCCCTCGTCAGTTTCGAAACGGGTCAAAACAACGGAGCCGCTACGTGGTACGGTGGTGGCGCTGGTACTTTTCAGTTCAACATCGTTTTCCAGTGTTTCAATGTTCAGACCTACCCGGTTTTCACGATATGGGCTGACAGAGGACGTCACGGCATATCCCCAGCGATCGATTTCGTTATTACTGTTATTGATTCGTGCGCCTTTAGCACCTAGGGCGTTGATTAACACCAGCGTGTCGTTACTGCTGAAACTGTTGTTAGTGAACGTTAAACCACCACTGTGTAATACAAAGCCGCCATCGGTTGAGATGGAGTACTGTTGGCTGTTATCAGAAGTGGCCGAGGCCGAAGCGGAAATACCGCCTAACCCAGATTCATAGTTGAGATAACCACCAACAGAGGCTAAATCGCCGGCGTTTTTATCGAGGCTATAACCTGCGTTGACACTGTAGTTCACCAGATTGTTTTCAGTGTTACCGGAACTGTTAACATTCAACTGATGTGAACCATCGAAATCGGTATTGAGCTGAGTATTTAAATTGCGGAAACCAGAAGACTTACGTTTGCCACCTAAAATATTCTCAATAGGTACGCTAACGCTGACGTACATCGCGTCATCTTTCTCGCCGTCTTCATTCCAGCTACGTTGTAGGTTGACGCTGAAACTGCCCCACGAAACGCTTTTACTGTAACCAACATTATATTCAGTGCGGCTATTGTTCGCCGCCCAGTAATACGTCCAGCTACCGGAAATAAACAGCGAACCGTAATCTTCATAGGCGATATTCAATGGCTGGTTAATGCTGACGGTAAACTGGTTTTTCATACGTGAGTACGTCTGCATGGTGTTTTTGTCTTCATCGGCAGACAAATGCTTGGCGTCGTCAATGAGGACTAACGCATCATGCAGGCCCAGGTAATCCTGGGTGGAATAGCGGTACGCCGCGAGGTTAAATGATGTCCCGGTATCCTGGAAAAGTTTGTTCCAGGTCACGCGATAACTTTGCCCCTGGTAGGTTTTATCATCCGGAATTTCAGCACGGGAATGGGTAACGTCTACCGCAAAGGCGCCGATGCTGGTGTTGATACCCACACCTAACAGCCCGGCAAGATAGTTATTATCGGTGAACTGAATGCCGGTATAACCCGTGAAGAGGTTATTCAGACCATAGTAATAAGAGGCTTGCCCCATATTGGGTTCGGATCGCAGACTGTCATCAATGACTTTACCCGCGCTGAAATCCCAACGGCCCACACCAGGACGTTGCATTTGTACAACCGACGAGAAGGGTTGCGTAAAGGTGCGTTTGGAACCATCCGCTTCTTCAATGGTCACGACCAGTTCGCTACCAAAGCCGGAAGGGCTAATGTCGTCTATAACAAATTCACCGGGCGGAACGGTGGTTTCATAAATTTTATATCCGCTTTGCGTCACGGTGACTTTGGCGTTGGAGTTTGCTACACCGCGGATGGTCGGAGCGTAACTGGCCAGCGCCGAAGGCAGCATACGGCTGTCGCTGTACAGGCGAACACCACGGACGTTGACAGAGTCAAACGTTTCACCGGTGGTATAGGCATCACCCATAATTATCTGGGAACGGATTGCCGGAATGTCACGCTGTAAGTAACGATCCTGGAAATCGAAATCGCTGCCGTTATCTGTTGTCCAGTTATAGTTACCGCGCGCACGAAAGTGCCAGGCTCCTAAATTGATACCTGAGTTGAACGCGCCATAGACGCTGTCACTATTGTCGTTATCTGAACTTGTGTGATACGCGTTCAGGGTATATGCCAGTGTGGCAGCGTTAATTCCCGATTCCCATAAAGAAGGGTCAACGTAGCCGCCATAGCTTTTCAGAACATAGGCCTGAGGGATCGTCAGATCGAGAAACTGGTCACTACCGTCAAAGCACACATCCGCCTTTTCGTATGACTTTGCCAGATCCAGACAATCCTCTTCTTCACCTTCTCTGGCGAGTAAAGTGACAGGCTGTTCAGGTTGCTTAATGTGAAGTTGCGCCAGGTTTTTATGGGTAAGACAGGCCGCCGCACTGTTTTCGCCAATATCCACAAACGGAATTTCTAAGCTGGAAGTCGCCTGACCGTTTACAAATACGCGGACATTATAGAGACCCGGCGGTGTCGGGTTGCCTTGAGCATAACGTTTAACATCAATCGTTGATGCGCCAGTTCCCATTAAAAAGGAACTGTCATATTCCACGGTGTCCGCCGCAGCACCGTTGCTGCTATAAAACAGGGCACAACAGGCCGCAAGTAGCGTTTTTTTCGGGATACGGCTTTTTTGATGAGTAAACTGGTACAAGGTTGCATTCCTGGCGATGTTAAAAAGAATCCGTTTATTTTTTAGAATGTTGCGGAACCATCAATGTTGCCGCCAAAGTCGTTGATCGCTTTAAAGACCACTTTTCCGGATGACACGCTTCCTGGCAGACTGGTTACGCCAAAGCTTGCCTGGCTGAACGGCGTGACCATGCTGGAATTGACGTTGTAGGTTTTGCCGCCGCTTTCCAGCTTGACCTCATTAAAGGACACGTAATATGGCGTTGGGTTATTTGCCTGTAACTGAGCGTTGTTTAATTTCCAGGTGATTTTCGCCGGTGCTTCAGCCGGTTCTCCCTGTAACCCACTCGGGCGATAAAAGAGTTTGATGCGTGTGCGGAAAGCCAGCTGTAACAAGTTTTTGTCAGCCTCAGCATCTTTCGGCTTAGGCGGCACTTCCAGCACGTTAAACCAGTAGACGCTTTCACGGTCTTTCGGCAGGGCTGTTGCACCGGTATACATCACTTTTACGGTTTGACCGCGTTTTGGCTCCACGCGTGAAACTGGTGGGGTCGCGGTAAACGGCACTTTGATCTGGCTGGGATCGGCATTGTCATCGCCCGTATCCAACCAGTTCTGAATCAGTAAGGGGCGATTCCCTTTATTTTCCAGACGAACGTTAACATCTTTTTTATCAGCGTTATAAATGATACGTGTTCCGGA;7285
19;57;AATAATAAT;9;160523;160531;07;19;ACGACGACG;9;162100;162108;>GTCAGCGAATGCTGGTGCACTGGCTAACAGAGTACTCACAAATAATGCACTAACCGTTTTTTTAACCAAGGGAAACATAAGCACTCCTTGCTGTCTGTAGAAAGATTAAATTCGCGAAAATAAGGTTTGCCTGCTGGCAAATCTTATGCTCAACACACCATCAATTACTTATAAGCAACGGTGTACAGCGCGTTAGTGGTTACATGACCAGCAGTTACAGCCGGGCTGTTCGGTGCTTTAACGTAAGATGCGTTAAATACGTACTGGCCTTTACCTTCTGCGTCTAATGTCAGTTCCTGAACTTCAGAAGAGTTGTTCATATGGACCTGCTTAATTTCAGCAGCGCCAGCTTTGTTTTTCATGTTATGAACTGCAATGTTTACGTTCTGAGCCGGTGCAATACCGTTAACAGTGATGTTCATATTGTTATTCAGGGTACCGCTGGTGTTCGCGTAACTTGCAGAACCCATAGTTAACTCAGCATTCTTCGGAGCACCTGGATCACACTCAACAGAAATCATGAACTCTTTCGGCAGTAAACCGACAGCAGTTGCGCTAACTTCAGCAAAAGTATCAGTAACATTCGCAGTATCCAGGGTAACCACGCCATCAGTGGTAACGCTATGCATACCAGTATCTACCACACCCACTTTACAGGTACCGGACTGTACCATACCGTTAAAGTCGATATGACCACCATCTACAGCCAGGGCGGAACCAGAAGCCATAACCAGAGCGGCTGCGAGAAGTGCTTTTTTCATTACATGCATCCTTACAAAAATTATATGAAATTAATATTGCGAGCGGATATTACTCAAAGTTTTTGGAGGATGTAATAGGGGTGAATTATCACGGGTGTGAATATATTTACGTGGTGTATTGAATTGTTGCTATTCTAGGTTTTTTAAACAAAAAATGCCTAATCTATTTGCATGAAGTGCTATTTCATGAATTAATTAAAAAAAACTAAAATGTAAATTAAGTATATTTAATCTGTAAGAGGGGAAGTGAGGAGTAAGATAAGAAAATAAAATAATACAGCTAATACCAGATGGCAGGTTGTAGTACTGCTAGCGAAGTGAGTATTTCACGTAATGTCTCCCCATCAGGAAACACGAGTTCCGGGGCAATCTCAAACAGCGGCCACAGCATAAAGCCGCGATTCTTCATATCGTAATGCGGGACGGTGAGTCGTTCGGTATTAATGGTTTCATTACCAAACAACATGATATCAAGATCGAGTGTGCGCGGTCCCCAGCGTTCTGCTTTACGAACGCGACCTTGCTGCAACTCTATTTGCTGTGTGTGATTAAGTAATTCTTCAGGCGCAAGTGTTGTTTCCAGCGCCACGGCTGCGTTTAAGTAATCGGGTTGATCTTGCGGCCCCAGCGGTGGGGTGCGGTAAAACGAAGAAACGGTAAGAATGTGGCTTTCAGGGATATCGCCTAATGCTTTCAGGGCAGCATTGACCTGCTCCAGCGGAGAGGCCAGATTGCTGCCTATGGCAATATACGCCACTGTCATGCGGTACCCTCACGACGTGGTGCGCGTTTGCGTGGACGACGAGT;1568
07;19;ACGACGACG;9;162100;162108;01;02;CGCCGCCGC;9;163245;163253;>CGGTGACGGTTCTTCATCCAGCTCGTTGAGCATCCCTTTTTGGTCTGGTGGCGCGGAAACCTGGAACTCACCCCACCATTTCACCAGACGCTGCAGTTCAGCGTTACGCTCAACTTCAGCTCGCAAGGCCAACAGGTCATAAGCCGCACGGAACTTAGGATGCTCCAGCAATTTCCATGCGCGTTTACCCTGACGTCGGGACATACGCAACTGCAACTGCCAGATATCGCGGGTTAACGTCGTCAGACGTTTCGGGATTGCCAGTGAACGGCAGGCTTCGTCCAGCACGTCGTTCATCGCCAGCGCGAAAGCGTCGTGATAGGTCAGGCCGCTTTCCTGGGCGATCTTCTGTGCCGTCTCCAGCAGTGGGTACCAGAACATGGCGGCAAACAGGAACGCCGGGTTCACGCGCATATCGTTATGGATACGCGTATCGGTATTCTTCAGCACCTGTTCAATGATCCGCTCCATCGGGCTGTCGCCATTTTCCGTGAAGTAGCGGGTAATGGTCGGGAACAGCGGCTGGAACAGATGATATTCACACAACAGCTTATAGGTTTCGTAACCGTAGCCCGCTTGTAGCAGTTTAAGCGATTCTTCAAACAGGCGTGCCGGTGGGATATCGTTCAGCAGGGTAGCGAGGCGAGGGATCGGTTCTGCGGTTTCCGGGCTGATGCGCATACCCAATTTGGCGGCAAAACGTACTGCGCGCAGCATACGTACCGGATCTTCACGGTAGCGCGTTTCCGGGTTACCAATCAGACGGATAACACCGTCCTTCAGATCCTTCATACCGCCAACGTAATCACGGACGGTAAAATCCGCTACGCTGTAATACAGGCTGTTGATAGTGAAATCGCGGCGCTGGGCGTCTTCTTCGATGGAGCCGAAAATGTTGTCGCGCAGCAACATGCCGTTTTGCCCGCGTTGGGAGGTCGTGCGGTCGCTGACGTTACCTTCGTGGTGTCCACGGAAGGTCGCAACTTCGATAATCTCCGGGCCAAACATCACATGAGCCAGACGGAAACGGCGACCCACCAGGCGGCAGTTACGGAACAGTTTGCGCACCTGCTCAGGCGTGGCGTTAGTGGTTACGTCAAAATCTTTCGGCTTTTTGCCGAGTAACAGGTCGCGCA;1136
01;02;CGCCGCCGC;9;163245;163253;03;08;CCACCACCA;9;163871;163879;>CAACCAGCCAGGCTTCGTATCCCGCTTTATTGAGCCTGTACATTACCTTCAGGGCATTTTCACTGATATCTTTGCGGGAAATAGCATGCTGCTCACGCGGGATCACCGTCACCTGTGGACGGGCGACTGCCTGTTCAGCCTCGCTTTCCTCGCGGCTTAGCACCTTGCGGCAAAAATTAGCGACTCGGGTAAAAATAGTACACCTCGGTAGTGTCAAACATCATTCAGGACAAAAAAATAGCGGCTAATCATAGCTCAGCATGACGCATTTGAGAATGTTGAATTTACAATTGCCGACTCAGGCACTGCGGTAAGCCGCCAGTTTTTGACGGCTGACTGAAGGATTTGCTCGACGCTGAAATCCTGCCAGTGTGCTTCTGCCTGCTGCCCCAGAAATTGAAGTGCCGCGATTAGTACCGGGCGTGGATCGCCTTTCGGCAACGCAGGCGCATGATTCTGCTTGGAAAGTTTAGCGCCTTGTGGATTAAGCGCCAGCGGCAGATGAATGTAATCTGGCACTTTCCAGCCAAAAAGCTGGTACAGCGAGATTTGCCGCACTGTCGGTTCGATCAAATCTGCCCCGCGGACAATTTCGCTCACGCCCTGGAAGTGATCAT;617
03;08;CCACCACCA;9;163871;163879;04;12;TGGTGGTGG;9;167284;167292;>CCGCCAGGTTATAGGCAAACAAACCATCACGGCGATGAATAATAAAATCTTCCCGTGCCAGTTTTTCGTCGGCGTGAATAATGCCGCGCAGCTGGTCAGTAAATTGCGTGACCGGATGCTGCTGGCGGATACGCACTGCGGCGTTGTCTGGTCCATGATGCAACACCCGGCAATGACCGTCGTAAATACCGCCAATGCTTTGAATACGCGCACGCGTGCAGGTGCAGTAATAACTTAGTCCTTGTTCATGTAACCAGGCGAGTGCTTCACGATAGGCGTGGTGACGTTGCGATTGCCAGAGAACATCGCCGTCCCAGTGCAGACCGTAATGTTCCAGCTGGCGCAGGATAGTTTCTGCGGCACCGGGAACTTCACGAGGCGGGTCGATATCTTCAATGCGTACCAGCCAGCGACCGTGCCGGGCGCGAGCCTGCAAATAGCTGCCAAGCGCAGCAATCAGAGAACCAAAATGAAGCTCGCCGGAAGGAGAGGGGGCGAAGCGGCCAATATACTGTGTGTCTGTCATCTCTTTGAACAAAAAATAAGGCGGGAGCATTTCCCGCCTGTGGTAAACGTGATGGAACGGCTGTAATTAGCCAGCCATCTGTTTTTCGCGAATTTCAGCCAGCGTTTTGCAGTCGATGCACAGATCGGCTGTCGGGCGCGCTTCCAGACGGCGAATACCAATTTCAACACCGCAGGATTCACAGTAGCCGAAATCTTCGTCTTCCACTTTTTTCAGCGTCTTCTCGATCTTTTTGATCAGCTTACGCTCGCGATCGCGGTTACGCAGTTCGAGGCTGAACTCTTCTTCCTGGGCTGCACGGTCTACCGGGTCCGGGAAATTGGCTGCTTCATCCTGCATATGTGTAACGGTGCGATCGACTTCATCCCTGAGTTGATTACGCCATGCTTCCAGAATACGACGGAAGTGCGCCAGCTGGGCTTCATTCATATACTCTTCGCCCGGCTTCTCCTGATATGGTTCCACCCCAGCGATGGCGAGAATACTCAGGGACGATGTTTTACGGTTTTGCCCTTCTTGCATGTTGCTTCTCCTTAACACGCACTATCGATCCCCATGTTCGGGGGAAAAATGAGGCCGCTATAAATAGCAGATGCTTTTCCGGATAGCAATTATCTAAACGTAACACTTGACAACTGTGTGAGGAAAAGCGTATTTGCGCACGCGACCAGAATGTAAATTAACCAGTTACTTACTTTACTACAATGTAACCGGCAGTGATTTTTTAAGAGCCATGCCTTCAGCAGAAATTTCCGCTTTGTAAGCCAGAATTTCTACCCCCCTCTGTTGAGCTTCTGACAATAGTTGCGCGTATTTCTCATCGATGTGGCGCGCGGGTGAAAACCGTGTAATGGCTGAATGCAGCACGGCGAAAAAGATAACCGCACGCTGGCCTTCAGCCGCTACGCTCATCAACTCCCGAAGGTGTTTCTGACCTCGTTCAGTGACCGCATCGGGAAAATATCCCTGTTCGTTCTCCGCTAACGTAACCGATTTCACTTCAATATAGCAGTCTGGACGCGAATCCGCCTGCAACATAAAGTCAATACGGCTGCGTTCTGCGCCGTATTTTACTTCGCTTTTCAGCGAGCTATAGCCTGACAGTTCTGAAATTGATTCATTAAGGATAGCCTCTTTCGTCAACCTGTTAGCCCAAAGCGTGTTGACGCAAATAAATGCGCCGCTCTGGCTTTGAGTTAATTCCCAGGTGTGTGGGTATTTCCGTTTGGTGTTGTCTGAAGTCGAATACCAGACGGTATCGCCAGGCGTTGCACAACCGGTCATCGCACCCGTATTCGGGCAGTGTAGCGTTAATTCGCGACCATCGGGTGTGATCACATCGGCTAAAAAACGTTTGTAACGCTGAATTAGCGTCGCGCGCTGTAGAGGGGGAGAAAATTCCATTGCGACAATCCTTGTTATTGCGTTAGCACCCAGCGTTTTAGCGGCGTGTAGCGTGTGCGTCCACGGGCAAACGAGGAGGCGTAAAGGGTGAACTCCGTCACCGCATATGACCAGTTAAAACCTGGCGGCGGGATTGTCACCGCCTCGCTGGCGTCGCGCAATAAGGTAATATGTGGATGAAACGGACGATTGCTTTGAAAACAACCGCTGCGGGCAGCCTGTGAACGGAGCATATTCGCCAGCTGGATTAAGCCGCGTGGCGGCTGACGCATCCCTAACCACACCACACGCGAACGCAGCCATTGGCCGGCGTCATCAAGCGTGAGTGTGAAACCAGGTTGACGAATCCGTCCGGCTAAAAGAGAAAGCGCCTTCTCTTTCTCTGCGCTCACTTCGCCTAAAAATGCCAGAGTCAGATGCAAATTATCGGCGGCGACCGGACGTCCCGCCTCAAGTGGGAAGTGTGTGGCGCGCCAGTGGATAATCTGTTCGCGGATTTCTGCAGGTAAGTCGATAGCAAAGAACAGACGTTGCGGGTCAGACATGTGAGGCACTCGGTTATGAATTACCGCGATGCTACAATGTGGCGCGAAGAATGTTAACCCTCTGGAGCGTTTTGTGTCGTCGTTGCCCGTTGCTGCCGTGTTACCTGAATTACTTACCGCTCTCGATTATGCGCCGCAGGTATTATTAAGTGCGCCGACCGGGGCCGGGAAATCAACCTGGCTGCCGCTGCAACTGCTGGCGCATCCCGGCATTAACGGGAAAATTATCCTCCTGGAGCCACGGCGTCTGGCGGCGCGTAACGTCGCGCAACGGCTGGCGGAGCTGCTTAACGAAAAGCCAGGCGATACCGTTGGCTACCGGATGCGTGCGCAAAACTGCGTCGGGCCGAATACCCGCCTGGAAGTAGTTACCGAAGGCGTGCTGACGCGGATGATCCAGCGTGACCCGGAACTGAGCGGTGTTGGATTGGTGATCCTTGATGAATTTCATGAGCGTAGCTTGCAGGCGGATTTGGCGTTGGCGCTGTTACTCGATGTGCAACAAGGTCTGCGTGATGACCTTAAACTGCTGATTATGTCGGCTACGCTGGACAACGACCGCTTGCAGCAAATGCTGCCAGAAGCGCCCGTCGTCATCTCAGAAGGGCGCTCGTTTCCGGTTGAACGCCGTTATTTACCGCTGCCCACGCATCAGCGTTTTGACGATGCCGTTGCGGTAGCCACCGCTGAAATGCTGCGTCAGGAAAGCGGATCATTACTGTTATTTTTACCTGGCGTCGGAGAAATTCAGCGTGTGCAGGAACAACTGGCTTCGCGCATCGGCAGTGATGTATTGCTCTGCCCGCTGTATGGCGCGTTGTCGCTGAACGATCAGCGAAAAGCGATCCTCCCGGCACCGCAAGGGATGCGCAAAGTGGTGCTGGCGACCAATATTGCTGAAACCAGTTTAACCATTGAAGGTATTCGTC;3404
04;12;TGGTGGTGG;9;167284;167292;07;20;CGACGACGA;9;167714;167722;>ATTGTGCCCAGGAAAGGGTGGCGCGTTTTGATCCGCGAACAGGGCTTACGCGGTTGATTACTCAGCGAATCAGTCAGGCGTCGATGACGCAGCGTGCCGGGCGCGCCGGGCGTCTGGAGCCGGGTATCTGCCTGCATTTAATCGCCAAAGAACAAGCAGAACGCGCTACCGCGCAAAGTGAACCGGAGATCTTACAAAGCGATCTTTCCGGTTTGCTGATGGAATTACTGCAATGGGGATGCAGCGATCCGGCGCAGATGAGCTGGCTGGATCAACCGCCAACGGTGAATCTACTGGCCGCGAAACGTCTGTTACAAATGCTGGGGGCGCTGGACGGTGAACGGCTTAGTGCGCAAGGGCAAAAAATGGCAGCGCTGGGTAACGATCCGCGTTTAGCGGCAATGCTGGTTAGCGCAAAGAG;421
07;20;CGACGACGA;9;167714;167722;18;54;TGATGATGA;9;168383;168391;>AGCTGCTACCGCGGCAAAAATTGCCGCCATTCTCGAAGAGCCGCCACGGATGGGCAATAGTGACCTGGGCGTGGCGTTTTCGCGCAATCAACCAGCCTGGCAGCAACGTAGTCAGCAACTGTTAAAACGCTTAAACGTACGCGGCGGTGAGGCAGACAGTTCGCTTATCGCGCCGCTACTTGCCGGGGCGTTTGCCGATCGCATTGCTCGCCGCCGTGGGCAAGATGGACGCTATCAACTGGCAAACGGCATGGGGGCGATGCTTGATGCCGACGACGCGCTAAGTCGCCACGAATGGTTGATCGCGCCGTTATTATTGCAGGGCAGCGCCTCGCCGGATGCGCGGATTTTACTGGCGTTACCGGTCGATATTGATGAATTAGTACAACGCTGTCCGCAGCTGGTGCAGCAATCTGACACCGTGGAATGGGATGACGCGCAAGGTACGCTGAAAGCCTGGCGTCGGCTGCAAATCGGTCAGTTGACGGTGAAAGTGCAGCCGTTGGCGAAACCGTCAGAAGACGAGTTGCATCAGGCGATGCTTAACGGCATCCGTGATAAAGGTTTAAGCGTGCTCAACTGGACGGCGGAAGCGGAACAGCTACGCTTGCGTTTGTTATGCGCCGGAAAGTGGTTGCCAGAATATGACTGGCCAGCGGT;660
18;54;TGATGATGA;9;168383;168391;14;42;TCTTCTTCT;9;168984;168992;>AAGTTTGTTGGCGACGCTGGAAACGTGGCTGCTGCCACATATGGCCGGTGTACATTCACTACGCGGCCTGAAATCACTCGACATTTATCAGGCACTACGCGGATTACTTGATTGGGGAATGCAGCAACGTCTGGATAGTGAATTGCCTGCGCATTACACTGTGCCGACGGGAAGCCGGATCGCCATTCGTTATCATGAAGATAACCCGCCCGCGCTGGCGGTGAGAATGCAGGAGATGTTTGGTGAGGCCACTAATCCGACGATCGCCCAGGGGCGCGTGCCGCTGGTGCTGGAATTGCTTTCACCCGCCCAAAGGCCGCTGCAAATCACGCGTGATTTGGGGGCCTTCTGGAAAGGGGCGTATCGTGAGGTGCAAAAGGAGATGAAAGGGCGTTATCCCAAACACGTCTGGCCGGACGACCCGGCAAACACGGCACCGACGCGACGGACGAAAAAGTATTCGTAAGGTTGGTTTTCTCCCTCTCCCTGTGGGAGAGGGCCGGGGTGAGGGCACCAGCGCGCACGTTCACCCTCACCCTAACCCTCTCCCTTAAGGGAGAGGGGACCGATCGAGCTCAAATTTTGAGAGATA;592
14;42;TCTTCTTCT;9;168984;168992;08;22;CGTCGTCGT;9;169125;169133;>GTCTTGTAACAGAAGAACAGAAAATCGGGCTTTTGCGCCTGAATATTGCGGAGAAAAAGCATGGCCGGGAATGACCGCGAGCCAATTGGACGCAAAGGGAAACCGACGCGTCCGGTCAAACAAAAGGTAAGC;132
08;22;CGTCGTCGT;9;169125;169133;09;26;GCAGCAGCA;9;171449;171457;>TACGAAGATGACGATGATTACGACGATTATGATGACTATGAGGATGAAGAACCGATGCCGCGCAAAGGTAAGGGCAAAGGCAAAGGGCGTAAGCCTCGTGGCAAACGCGGCTGGCTATGGCTGCTGTTAAAACTGGCTATCGTTTTTGCCGTGCTGATCGCCATTTACGGCGTTTATCTCGATCAAAAAATTCGTAGCCGTATTGATGGCAAGGTCTGGCAACTGCCTGCGGCAGTTTATGGTCGAATGGTCAACCTTGAGCCAGACATGACCATCAGCAAGAACGAGATGGTGAAGCTGCTGGAGGCAACACAGTATCGTCAGGTGTCGAAAATGACCCGTCCTGGCGAATTTACCGTGCAGGCCAACAGCATTGAGATGATTCGCCGTCCGTTTGATTTCCCGGACAGTAAAGAAGGGCAGGTGCGCGCGCGTCTGACCTTTGATGGCGATCATCTGGCGACCATCGTCAATATGGAGAACAACCGTCAGTTCGGTTTCTTCCGTCTTGATCCGCGTCTGATCACCATGATCTCCTCACCAAACGGTGAGCAGCGTTTGTTTGTGCCGCGCAGTGGTTTCCCGGATTTGCTGGTGGATACTTTGCTGGCGACAGAAGACCGCCATTTCTACGAGCATGATGGAATCAGTCTCTACTCCATCGGACGTGCGGTGCTGGCAAACCTGACCGCAGGTCGCACGGTGCAGGGGGCGAGTACGCTGACGCAACAGCTGGTGAAAAACCTGTTCCTCTCCAGCGAGCGCTCTTATTGGCGTAAAGCGAATGAAGCCTACATGGCGCTGATCATGGACGCGCGTTACAGCAAAGACCGTATTCTTGAGCTGTATATGAACGAGGTGTATCTCGGTCAGAGCGGCGACAACGAAATCCGCGGCTTCCCGCTGGCGAGCTTGTATTACTTTGGTCGCCCGGTAGAAGAATTGAGCCTCGATCAGCAGGCGCTGTTAGTCGGTATGGTGAAAGGAGCGTCCATCTACAACCCGTGGCGTAACCCGAAACTGGCGCTGGAGCGACGTAATCTGGTACTGCGTCTGCTGCAACAGCAACAGATTATTGATCAAGAACTCTATGACATGTTGAGTGCGCGTCCGCTGGGGGTTCAGCCGCGCGGTGGGGTGATCTCTCCTCAGCCAGCCTTTATGCAACTGGTGCGTCAGGAGCTTCAGGCTAAATTAGGCGATAAGGTAAAAGATCTCTCCGGCGTGAAGATCTTCACTACCTTTGACTCGGTGGCCCAGGACGCGGCAGAAAAAGCCGCCGTGGAAGGTATTCCGGCACTGAAGAAACAGCGTAAGTTGAGCGATCTTGAAACTGCGATTGTGGTCGTCGACCGCTTTAGTGGTGAAGTTCGTGCGATGGTCGGAGGTTCTGAGCCGCAGTTTGCGGGCTACAACCGTGCGATGCAGGCGCGTCGTTCGATTGGTTCCCTTGCAAAACCAGCGACTTATCTGACGGCCTTAAGCCAGCCGAAAATCTATCGTCTGAATACGTGGATTGCGGATGCGCCAATTGCGCTGCGTCAGCCGAATGGCCAGGTCTGGTCACCGCAGAATGATGACCGTCGTTATAGCGAAAGCGGCAGAGTGATGCTGGTGGATGCGTTGACCCGTTCGATGAACGTGCCGACGGTAAATCTGGGGATGGCGCTGGGGCTGCCTGCGGTTACGGATACCTGGATTAAACTGGGCGTACCGAAAGATCAGTTGCATCCGGTTCCGGCAATGCTGCTGGGGGCGTTGAACTTAACGCCAATCGAAGTGGCGCAGGCATTCCAGACCATCGCCAGCGGTGGTAACCGTGCACCGCTTTCTGCGCTGCGTTCGGTAATCGCGGAAGATGGCAAAGTGCTGTATCAGAGCTTCCCGCAGGCGGAACGCGCTGTTCCGGCGCAGGCGGCGTATCTGACACTATGGACCATGCAGCAGGTGGTACAACGCGGTACGGGTCGTCAGCTTGGGGCGAAATACCCGAACCTGCATCTGGCAGGGAAAACAGGGACTACCAACAATAACGTAGATACCTGGTTTGCGGGCATTGACGGCAGCACGGTGACCATCACCTGGGTCGGCCGTGATAACAACCAGCCGACCAAACTGTATGGAGCCAGCGGGGCAATGTCGATTTATCAGCGTTATCTGGCTAACCAGACGCCAACGCCGCTGAATCTTGTTCCGCCAGAAGATATTGCAGATATGGGCGTGGACTACGACGGCAACTTTGTTTGCAGCGGTGGCATGCGTGTCTTGCCGGTCTGGACCAGCGATCCGCAATCGCTGTGCCAGCAGAGTGAGAT;2315
09;26;GCAGCAGCA;9;171449;171457;18;54;TGATGATGA;9;172946;172954;>GCCGTCAGGCAATCCGTTTGATCAGTCTTCTCAGCCGCAGCAACAGCCGCAACAGCAACCTGCTCAGCAAGAGCAGAAAGACAGCGACGGTGTAGCCGGTTGGATTAAGGATATGTTTGGTAGTAATTAACATCTAAGCGTGAAATACCGGATGGCGAGTTGCCATCCGGTAAAATAACATCCCACCCAAAGTATTAACCCTTTCTTTTCATCTGGTTGTTTATTAACCCTTCAGGAACGCTCAGATTGCGTACCGCTTGCGAACCCGCCAGAGTTTCGAATATTATCTTATCTTTATAATAATCATTCTCGTTTACGTTATCATTCACTTTACATCAGAGATATACCAATGGCGCGTTCCAAAACTGCTCAGCCAAAACACTCACTGCGTAAAATCGCAGTTGTAGTAGCCACAGCGGTTAGCGGCATGTCTGTTTATGCACAGGCAGCGGTTGAACTGAAAGAAGACACTATCACCGTTACCGCTGCACCTGCGCCGCAAGAAAGCGCATGGGGGCCTGCTGCAACTATTGCGGCGCGACAGTCAGCTACCGGCACTAAAACCGATACGCCGATTCAAAAAGTGCCACAGTCTATTTCTGTTGTGACCGCCGAAGAGATGGCGCTGCATCAGCCGAAGTCGGTAAAAGAAGCGCTTAGCTACACGCCGGGTGTCTCTGTTGGTACGCGTGGCGCATCCAACACCTATGACCACCTGATCATTCGCGGTTTTGCGGCAGAAGGCCAAAGCCAGAATAACTATCTGAATGGCCTGAAGTTGCAGGGCAACTTCTATAACGATGCGGTCATTGATCCGTATATGCTGGAACGCGCTGAAATTATGCGTGGCCCGGTTTCCGTGCTTTACGGTAAAAGCAGTCCTGGCGGCCTGTTGAATATGGTCAGCAAGCGTCCGACCACCGAACCGCTGAAAGAAGTTCAGTTTAAAGCCGGTACTGACAGCCTGTTCCAGACTGGTTTTGACTTTAGCGATGCGCTGGATGATGACGGCGTTTACTCTTATCGCCTGACCGGTCTTGCGCGTTCTGCCAATGCCCAGCAGAAAGGGTCAGAAGAGCAGCGTTATGCTATTGCACCGGCGTTCACCTGGCGTCCGGATGATAAAACCAATTTCACCTTCCTTTCTTACTTCCAGAACGAGCCGGAAACCGGTTATTACGGCTGGTTGCCGAAAGAGGGAACCGTTGAGCCGCTGCCGAACGGTAAGCGTCTGCCGACAGACTTTAACGAAGGGGCGAAGAACAACACCTATTCTCGTAATGAGAAGATGGTGGGCTACAGCTTCGATCACGAATTTAACGACACCTTTACTGTGCGTCAGAACCTGCGCTTTGCTGAAAACAAAACCTCGCAAAACAGCGTTTATGGTTACGGCGTCTGCTCCGATCCGGCGAATGCTTACAGCAAACAGTGTGCGGCATTAGCGCCAGCGGATAAAGGCCATTATCTGGCACGTAAATACGTCGT;1488
18;54;TGATGATGA;9;172946;172954;04;11;GTGGTGGTG;9;173341;173349;>GAAGCTGCAAAACTTCTCCGTTGATACCCAGTTGCAGAGCAAGTTTGCCACTGGCGATATCGACCACACCCTGCTGACCGGTGTCGACTTTATGCGTATGCGTAATGACATCAACGCCTGGTTTGGTTACGACGACTCCGTACCGCTGCTCGATCTGTACAATCCGGTGAATACCGATTTCGACTTCAATGCCAAAGATCCGGCAAACTCCGGCCCTTACCGCATTCTGAATAAGCAGAAACAAACGGGCGTTTATGTTCAGGATCAGGCGCAGTGGGATAAAGTGCTGGTCACCCTGGGCGGTCGTTATGACTGGGCAGATCAAGAATCTCTTAACCGCGTTGCCGGGACGACCGATAAACGTGATGACAAACAGTTTACCTGGC;386
04;11;GTGGTGGTG;9;173341;173349;04;11;GTGGTGGTG;9;176868;176876;>TTAACTACCTGTTTGATAATGGCGTAACACCTTACTTTAGCTATAGCGAATCGTTTGAACCTTCTTCGCAAGTTGGGAAGGATGGTAATATTTTCGCACCGTCTAAAGGTAAGCAGTATGAAGTCGGCGTGAAATATGTACCGGAAGATCGTCCGATTGTAGTTACTGGTGCCGTGTATAATCTCACTAAAACCAACAACCTGATGGCGGACCCTGAGGGTTCCTTCTTCTCGGTTGAAGGTGGCGAGATCCGCGCACGTGGCGTAGAAATCGAAGCGAAAGCGGCGCTGTCGGCGAGTGTTAACGTAGTCGGTTCTTATACTTACACCGATGCGGAATACACCACCGATACTACCTATAAAGGCAATACGCCTGCACAGGTGCCAAAACACATGGCTTCGCTGTGGGCTGACTATACCTTCTTTGACGGTCCGCTTTCAGGTCTGACGCTGGGCACCGGTGGTCGTTATACTGGCTCCAGCTATGGTGATCCGGCTAACTCCTTTAAAGTGGGAAGTTATACGGTCGTGGATGCGTTAGTGCGTTATGATCTGGCGCGAGTCGGCATGGCGGGCTCCAACGTGGCGCTGCATGTTAACAACCTGTTCGATCGTGAATACGTCGCCAGCTGCTTTAACACTTATGGCTGCTTCTGGGGCGCAGAACGTCAGGTCGTTGCAACCGCAACCTTCCGTTTCTAATTTCTCTTTTGGGGCACGGATTTCCGTGCCTGTTTCACAAGTTGGCTGTTATGCAGGAATACACGAATCATTCCGATACCACTTTTGCACTGCGTAATATCTCCTTTCGTGTGCCCGGGCGCACGCTTTTGCATCCGCTGTCGTTAACCTTTCCTGCCGGGAAAGTGACCGGTCTGATTGGTCACAACGGTTCTGGTAAATCCACTCTGCTCAAAATGCTTGGCCGTCATCAGCCGCCGTCGGAAGGGGAGATTCTTCTTGATGCCCAGCCGCTGGAAAGCTGGAGCAGCAAAGCGTTCGCCCGCAAAGTGGCTTATTTGCCGCAGCAGCTTCCTCCGGCAGAAGGGATGACCGTGCGTGAACTGGTGGCGATTGGTCGTTACCCGTGGCATGGCGCACTAGGGCGCTTTGGTGCGGCAGATCGCGAAAAAGTTGAGGAAGCTATCTCGCTGGTTGGCTTAAAACCGCTGGCGCATCGGCTGGTAGACAGCCTCTCTGGCGGCGAACGTCAGCGGGCGTGGATCGCCATGCTGGTGGCGCAGGATAGCCGTTGTCTGTTGCTCGACGAACCGACTTCGGCGTTGGATATCGCCCACCAGGTTGATGTGCTGGCGCTGGTGCACCGTTTAAGTCAGGAGCGTGGCCTGACGGTCATTGCCGTGCTGCACGATATCAATATGGCTGCGCGTTACTGTGATTATCTGGTCGCCCTGCGCGGCGGTGAAATGATTGCTCAGGGAACGCCTGCGGAAATTATGCGCGGCGAAACCCTCGAAATGATTTATGGCATCCCGATGGGTATTCTGCCGCATCCGGCGGGTGCTGCACCTGTGAGTTTTGTTTATTGATGAGCGGCTTACCTCTTATTTCGCGCCGTCGACTGTTAACGGCGATGGCGCTTTCTCCGTTGTTATGGCAGATGAATACCGCCCACGCGGCGGCTATTGACCCAAATCGTATTGTGGCGCTGGAGTGGCTGCCGGTGGAATTACTACTGGCGCTCGGCATCGTGCCTTATGGCGTGGCAGACACCATCAACTATCGACTGTGGGTCAGCGAACCACCACTACCTGAATCGGTGATTGACGTCGGTTTGCGTACAGAACCTAACCTCGAACTGCTGACCGAAATGAAACCGTCGTTTATGGTCTGGTCGGCGGGATATGGTCCTTCGCCAGAAATGCTGGCTCGTATTGCGCCGGGGCGTGGATTTAACTTCAGCGACGGCAAACAGCCGCTGGCGATGGCGCGTAAATCGCTGACGGAAATGGCGGATTTACTTAACCTGCAAAGCGCAGCAGAAACGCATTTAGCGCAATATGAAGACTTTATCCGCAGCATGAACCCCCGCTTTGTGAAGCGTGGTGCGCGTCCGTTATTGCTGACGACGCTTATCGATCCGCGCCATATGCTGGTCTTCGGTCCAAACAGCTTGTTCCAGGAAATTCTTGATGAGTACGGCATCCCAAATGCCTGGCAAGGGGAAACCAACTTCTGGGGCAGTACCGCCGTCAGCATCGATCGTCTGGCAGCGTATAAAGACGTTGATGTGCTCTGTTTTGATCACGACAACAGCAAAGACATGGATGCGCTAATGGCAACGCCGCTGTGGCAGGCCATGCCGTTTGTCCGCGCCGGACGCTTTCAGCGCGTACCCGCAGTCTGGTTTTATGGTGCAACTCTCTCGGCAATGCACTTTGTGCGCGTTCTGGATAACGCCATTGGAGGTAAAGCGTGAGTAAACGTATTGCGCTTTTCCCGGCATTATTGCTGGCGTTGCTGGTGATTGCCGCTACGGCGCTGACCTGGATGAACTTCTCGCAGGCGCTGCCGCGTAGCCAGTGGGCGCAGGCTGCCTGGTCGCCGGATATTGACGTCATCGAGCAGATGATTTTTCACTACAGCTTGCTGCCGCGTCTGGCGATTTCGCTGCTGGTGGGCGCAGGCCTGGGGCTGGTGGGCGTGCTGTTTCAGCAAGTGCTGCGTAATCCGCTGGCGGAACCGACGACACTTGGCGTTGCTACAGGCGCGCAACTGGGGATTACCGTCACTACGCTCTGGGCGATCCCAGGGGCGATGGCGAGTCAGTTTGCTGCGCTGGCGGGCGCTTGCGTTGTTGGCTTAATCGTCTTTGGCGTCGCGTGGGGGAAACGGCTTTCGCCGGTAACGCTGATCCTCGCGGGGCTGGTAGTGAGCCTTTATTGTGGGGCAATCAATCAGTTACTGGTTATCTTCCACCATGACCAACTGCAAAGCATGTTCCTGTGGAGCACCGGAACGCTGACGCAAACCGACTGGGGCGGTGTTGAGCGTTTATGGCCGCAGTTGCTGGGCGGTGTGATGCTGACGTTGCTGCTACTTCGTCCGTTAACACTGATGGGGCTTGATGATGGCGTGGCGCGCAATCTCGGGCTAGCCTTGTCGCTGGCGCGTCTGGCGGCGCTGTCGCTGGCTATTGTCATCAGTGCGCTGCTGGTGAACGCGGTGGGGATTATCGGCTTTATCGGGTTGTTCGCGCCGTTGCTGGCAAAAATGCTGGGGGCGCGGCGTCTGCTGCCGCGACTGATGCTGGCGTCGTTGATTGGTGCGCTGATCCTCTGGCTTTCCGATCAAATCATCCTCTGGCTGACTCGCGTGTGGATGGAAGTGTCCACCGGTTCGGTCACTGCGTTGATCGGTGCGCCGCTGCTACTGTGGCTGTTGCCGCGTTTACGCAGCATTAGCGCGCCGGATATGAAGGTCAACGATCGTGTCGCGGCTGAACGCCAACATGTGCTGGCGTTTGCCCTCGCGGGCGGCGTGCTGCTGTTGATGGCT;3518
04;11;GTGGTGGTG;9;176868;176876;10;28;GCTGCTGCT;9;177488;177496;>GCGCTGTCGTTTGGTCGTGATGCGCACGGCTGGACGTGGGCGAGCGGGGCGTTGCTCGAGGATTTGATGCCCTGGCGCTGGCCGCGAATTATGGCGGCGCTGTTTGCGGGCGTCATGCTGGCGGTGGCGGGCTGTATTATTCAGCGGCTGACCGGAAACCCGATGGCAAGCCCGGAAGTGCTGGGGATTAGCTCTGGCGCGGCGTTTGGCGTGGTACTGATGCTGTTTCTGGTACCGGGTAATGCTTTTGGCTGGCTGTTACCCGCGGGAAGTATCGGTGCGGCGGTGACGCTGTTGATTATTATGATCGCCGCCGGGCGCGGTGGATTTTCCCCACACCGCATGTTACTGGCGGGGATGGCGTTAAGTACCGCATTCACCATGCTTTTAATGATGTTGCAGGCGAGTGGTGACCCGCGAATGGCGCAAGTGCTGACCTGGATCTCTGGTTCGACCTACAACGCCACCGATGCGCAGGTCTGGCGCACCGGAATTGTGATGGTGATTTTGCTGGCGATTACCCCGCTGTGCCGCCGCTGGCTGACCATTTTACCGCTGGGTGGTGATACCGCGCGGGCCGTGGGGGTGGCGTTAACGCCGACGCGAATTGC;611
10;28;GCTGCTGCT;9;177488;177496;02;06;GCGGCGGCG;9;179850;179858;>GTTAGCGGCTTGCCTGACGGCGACCGCGACGATGACCATTGGACCGTTGAGTTTTGTTGGTTTAATGGCACCGCATATCGCGCGGATGATGGGCTTTCGACGGACGATGCCGCACATCGTGATTTCGGCGCTGGTGGGTGGTTTACTGCTGGTGTTCGCTGACTGGTGTGGGCGGATGGTGCTGTTTCCGTTCCAGATCCCGGCGGGGCTGCTGTCGACCTTTATCGGCGCGCCATATTTTATCTATTTGTTGAGAAAGCAGAGCCGTTAATAAAATGCCTCGCCCGGTGGGCGAGGCAAAATCATCACAACTTCGCAAACACCCGACGTGCAGCATCGATGGTGTTATTGATATCTTCCATGCTGTGCGCCACAGACATAAAGCCCGCTTCAAACGCTGACGGTGCCAGGTAAACACCTTCATCCAGCATCATATGGAAGAAACGCTTAAAACGCTCGACGTCACAGGCCATCACATCCTGATAGCACGTCACGGACTCGGCGTCGGTAAAGAAAATACCGAACATGCCGCCAACGTGGTTTACCACCAGCGGAATTCCGGCTTCTTCTGCCGCTTCCAGCAGACCTTCTGCCAGACGTGTTGTCAGCTCATCCAGCGTTTCGTGAACGCCCGGCTGCGCGACTTCATTCAGACAGGCGAAACCGGCTGCCATCGCAATCGGGTTACCGGAAAGCGTACCCGCCTGATAGACCGGACCCGTCGGGGCCAGCGCATCCATTACATCACGACGACCACCGAATGCGCCTACCGGCATTCCACCGCCGATGATTTTGCCCAGGCAAGTGAGATCCGGTTCCACACCGTAATAATCCTGTGCGCCAGCTAGCGCTACGCGGAAACCGGTCATTACTTCATCGATGATCAGCAACGCGCCAAATTCGTCGCACAGCGCGCGCAGACCTGGCAGGAAGTCTGGCAGCGGTGGAACACAGTTCATATTGCCTGCCACCGGCTCGACGATAATACAGGCAATCTCTTGCGGGTATTGCTCAAACGCGGCGCGTACAGAAGCCAGATCGTTATAAGTACAGGTTAAGGTATGTTTGGCGAAATCTGCCGGAACGCCCGGCGAGTTTGGCTGGCCTAACGTGAGTGCGCCAGAGCCGGCTTTCACCAGCAGGCAGTCAGCGTGACCGTGGTAACAACCTTCAAATTTAATAATTTTGTCGCGACCGGTAAAACCACGGGCCAGGCGGATGGCGCTCATTGTCGCTTCAGTGCCGGAGTTCACCATGCGCACCATATCCATGGTCGGGACCAGTTCGGTCACCAGTTGCGCCATTTTCACTTCCATTTCGGTTGGTGCACCAAAGCTTAAACCACGCTCGGCGGCTTCAATCACGGCATTGCGGATCGCCGGATGGTTATGGCCCAGCACCATCGGCCCCCAGGAACCGACATAATCGATATAGGCTTTGCCATCAACATCGTACAGATAAGCGCCGTCCGCTTTTTCGATAAACAGTGGAGTGCCGCCCACGCCAGTAAAGGCGCGAACAGGGGAGTTCACACCGCCAGGGATCAGCTCGCGCGCTGCGCTGTAAAGATTTTCAGACTTACTCATGGAGGGTTCCTGATTCGTAGAAAAAGTGAATGGCTGCTATTCTATGTTATTCATAACAAGTTAAATACTCGTCAAACATCAGGCTGCTTGTACTGGTGCAATCCTGATTTCTTAGAGTATAAAAGTTTTGTGCATTTGAAACATTACGCTTTGCAAAGGATTTTCATGGAACGTGCGAGTAAAATGCCGTCATCTTATTTGTATGACCAATAAGTGATCATTGGATGAAAACTGATACTCCCTCTTTAGAAACACCGCAGGCCGCGCGCCTGCGACGCAGACAACTGATTCGCCAACTTCTTGAGCGCGATAAAACCCCGTTAGCCATTTTGTTTATGGCGGCAGTCGTCGGCACGCTTGTCGGGCTGGCAGCGGTTGCTTTTGACAAAGGTGTCGCCTGGTTGCAGAACCAACGTATGGGGGCGCTGGTACATACTGCTGATAATTATCCGCTACTGTTAACCGTTGCTTTTCTCTGTTCGGCGGTGCTGGCGATGTTCGGCTACTTTTTGGTGCGCAAATACGCGCCCGAAGCAGGGGGGTCGGGGATCCCGGAAATTGAAGGGGCGCTGGAAGATCAACGTCCTGTTCGCTGGTGGCGTGTATTGCCGGTGAAATTCTTTGGCGGGCTGGGGACACTCGGCGGAGGCATGGTGTTGGGGCGCGAAGGGCCAACCGTGCAGATCGGCGGTAATATCGGGCGGATGGTACTCGATGTTTTCCGCCTGAAAGGTGATGAAGCTCGCCATACGCTGTTGGCAACCGGT;2353
02;06;GCGGCGGCG;9;179850;179858;02;05;GGCGGCGGC;9;179864;179872;>GGTCT;5
02;05;GGCGGCGGC;9;179864;179872;20;59;ATTATTATT;9;180758;180766;>CTTTAACGCGCCGCTGGCGGGTATTTTGTTTATTATCGAAGAGATGCGTCCGCAGTTTCGCTATACGTTAATTTCGATTAAAGCGGTATTTATTGGCGTCATTATGTCGACCATTATGTACCGGATTTTTAATCATGAAGTTGCGTTGATTGACGTCGGTAAACTTTCTGACGCGCCGCTTAATACGCTGTGGCTTTATCTGATCCTCGGTATTATTTTTGGCATTTTCGGCCCTATTTTTAATAAATGGGTGCTGGGGATGCAGGATTTGCTGCACCGTGTGCACGGTGGCAATATTACCAAATGGGTACTGATGGGTGGTGCGATTGGCGGTCTGTGTGGATTGCTGGGGTTTGTGGCACCAGCAACGTCGGGCGGCGGTTTTAACCTGATTCCTATCGCTACCGCGGGGAATTTCAGCATGGGAATGCTGGTGTTTATCTTCGTCGCGCGGGTCATTACCACCTTACTCTGCTTCTCTTCCGGCGCGCCGGGCGGTATTTTTGCCCCGATGCTGGCGCTGGGTACTGTGCTGGGAACCGCTTTCGGAATGGTTGCCGTTGAGCTGTTTCCGCAATATCACCTTGAGGCGGGGACGTTTGCTATTGCCGGAATGGGGGCGTTACTGGCGGCATCTATTCGCGCGCCGTTAACGGGGATCATTCTGGTTCTGGAGATGACCGATAACTACCAGCTCATTTTGCCAATGATTATTACCGGTCTTGGCGCAACACTATTAGCGCAATTTACCGGCGGGAAACCGCTATACTCGGCGATTCTTGCGCGCACGCTGGCAAAACAGGAAGCTGAGCAACTGGCGCGAAGCAAGGCCGCATCAGCCAGCGAGAATACTTGAACGAAATACCAGGGTATTAGATAATGGCG;885
20;59;ATTATTATT;9;180758;180766;14;40;CTTCTTCTT;9;183317;183325;>GGGTTAGAATTTGCCCAATTGCCGATGTCGTTTGGAGCAAAATATGAGTGATGACGTAGCACTGCCGCTGGAGTTTACCGACGCAGCAGCCAACAAAGTTAAAAGCCTGATCGCTGACGAAGATAACCCGAATCTGAAATTACGCGTGTATATCACCGGTGGCGGTTGCAGCGGCTTCCAGTATGGTTTCACCTTTGATGATCAGGTGAACGAAGGCGATATGACCATCGAAAAACAGGGCGTTGGCCTGGTGGTTGATCCGATGAGCCTGCAATATCTGGTCGGCGGTTCCGTTGACTATACCGAAGGACTGGAAGGTTCTCGTTTCATCGTGACCAACCCGAACGCGAAAAGCACCTGCGGTTGCGGTTCTTCCTTTAGTATCTAATCTGTTGTTCATGTGCCGGATAAACTATCCGGCACATCTTCTCTCTTCAACGCCCATTCTCATCCAGCGCAAACGTCGGTAGCTTAAGATGCCAACGAATAGCCGCCAGCCGAATCAATAGCGTCACGACCATGCCCATCATACTGGCTGTTTCCAGTGGTACGGAAAATGTGTAATAAGCCGTAGCGTGGACAATACCGCCGATAATACAGGCAGTTGCGTAGATTTCTGTACGTAAAATCATGGGGATTTCGCGGGCCAGAACATCACGAATGATCCCGCCGCCAACGCCAGTAATGACGCCCATACAAACCGCGATTAACGGACCGGCTTCCGCATTAAAGGCTTTATTCACGCCAATGCCGACAAACACCGCCAGACCAACGGCGTCCAGCACCGGCAACATCCATTTTGGTAAGTGTCTTGGCTGGCGCACCAGCACGATGGTCAGCATGCTGGTTACCATTGCAACGACCAGATCGGTGGGATCTTTCACCCAAAATACCGGGCCGTGATCCAGCGCCATGTCGCGAATTGTCCCGCCGCCTACAGCGGTAACCACGCCCAGTACCAGAACACCAAAAGGGTCCATACGCAATTTTCCGGCTAACAAAACGCCGGAGATGGCAAATACCGCTGTGCCGACTATATCCAGCCAATAGACGAGCATTGTTCAATCCCCACTGAGCACCTAAAAAGGTCAGGCGCTAATCTACCTGTGAAAGCGCATTACAGAGCTGTTGTGCAGCGAGGATAATACGTGGGCTTGCACGTTCAAACCAGTCACTCGTGAGAGGAATAACGGGAATTTTGAGCTGTTCACCCCAGTATTGTTTGATTTTAGGAATTTGGTCCGGTCCGCCTGTAATGACAATCGCCTGTGGCGAGCGTGCTAACACCTGTTCGCGGCTAACTTGCGGCCAGGGAACCCGGCTGTCTTTAAAGATGTTTTCTCCGCCACAAACTTCGAGTACCTGGTTTTGAATCGACTCTTTTCCACTGGTAAATGGCGGATTAATGCCGAATTGCAGAAAAACACGTTTTTTAGGTTTATCAGCATATTGCGCTTTCAATTGCGCGTATTGATCCAGCAGGGATTGCGCGGCTTGTTCGGCCTTATCCGGTTGCGGACTCCAGGGAGCCAGTTGACGTAACGCATTGGCAATTTGTTCAATGTTTGTCGCATCGACCCACATCACTTTTATTCCCAGCGAAGCCAGCTGGTCAACCTGCCGCTCGGCATTACCTCCACGCCAGGCAATCACCAGATCGGGTTTCAGCGCGACAATGCGTTCCAGATTCATCCCCTGCCAGGTGGAAACCTGCTCAATCTTTTGCGCTTGTGGAGGATAGTCGGAATAGCTGCTGACCCCAACCGGCGTGATCCCGGCGGCAAAGGCAAGTTCAGTGTTGGCGGGAGAAAGCGTGATGACGCGCGGCGCGGCGTTGAGCCACAGTGGCGCAAGAAAAGACAGGGCGACCAGCGCCCTGAACAGTGACTTAGCCATGTGCCAGTTTCTGCACTAGTGACTCAACCATCAGGCTGGACTGTTTAGCGGCAACAGCCAGGAACTCATCGAAGCTAAGATGAGACTGTTGATCGGCCACGTCGGAGATGGCGCGTACGACAACAAACGGGACGTTGAAATTGTGGCAGACATGGGCGATTGCCGTCGCTTCCATCTCTACAGCAATGGCCTGTGGGAAGTTGTGGCGGATTTTCGCCAGACCAACAGAACCGTTGATGAAAGCGTCGCCGCTAACAATCAGGCCACGTACAGCGTTAAGATTCAGTTCGGCAATGCAGGCCTCAGCGGCAGCGATCAGTTTATCGTCAGCTTTAAAGCCTGCCGGACAGCCTGGTAACTGACCGTATTCATAACCAAATGCCGTGACATCCGCGTCGTGATAACGCGCTTCGTCCGAGACAACGATATCGCCCACTTTCAGCGTTGGTGCCAGGCCACCGGCAGAACCGGTGTTAATAATCACATCTGGCTTGCAGTGTTCCAACAGCAGAGTGGCACCCAGCGCCGCAGCGACTTTACCGATGCCCGATTTCAGAAGCGCAACCTCGGTTCCATTCAGTTGGCCGGTATAGATTTCGCAACCGCCCAGACTGATAGTTTGACGGTTTTCGATTTTGTCACGCAGCAGCGTAA;2550
14;40;CTTCTTCTT;9;183317;183325;04;12;TGGTGGTGG;9;187474;187482;>CCATTGCACCAATGATGCCGATTTTCATAGATTTACTCGCGATAAGCCCGATTTGAAGGCATAGTTTACCATGCGCTTACGGGGAAGCGTATTTCTCACGCGGGAGAGGACATGGCACAGATTGATTTCCGAAAAAAAATAAACTGGCATCGTCGTTACCGTTCACCGCAGGGCGTTAAAACCGAACATGAGATCCTGCGGATCTTCGAGAGCGATCGCGGGCGTATCATCAACTCTCCGGCAATTCGTCGTCTGCAACAAAAGACCCAGGTTTTTCCACTGGAGCGCAATGCCGCCGTGCGCACGCGTCTTACCCACTCGATGGAAGTCCAGCAGGTGGGGCGCTACATCGCCAAAGAAATTTTAAGCCGTCTGAAAGAGCTTAAATTGCTGGAAGCATACGGCCTGGATGAACTGACCGGACCTTTTGAAAGCATTGTTGAGATGTCATGCCTGATGCACGATATCGGCAATCCGCCGTTTGGTCATTTTGGCGAAGCGGCGATAAATGACTGGTTTCGCCAGCGTTTGCACCCGGAAGATGCCGAAAGCCAGCCTCTGACTGACGATCGCTGCAGCGTGGCGGTACTACGTTTACGGGACGGGGAAGAACCGCTTAACGAGCTGCGGCGCAAGATTCGTCAGGACTTATGTCATTTTGAGGGGAATGCACAAGGCATTCGTCTGGTGCATACATTGATGCGGATGAATCTCACCTGGGCGCAGGTTGGCGGTATTTTAAAATATACCCGTCCAGCGTGGTGGCGTGGCGAAACGCCTGAGACACATCACTATTTAATGAAAAAGCCGGGTTATTATCTTTCTGAAGAAGCCTATATTGCCCGGTTGCGTAAAGAACTTAATTTGGCGCTTTACAGTCGTTTTCCATTAACGTGGATTATGGAAGCTGCCGACGACATCTCCTATTGTGTGGCAGATCTTGAAGATGCGGTAGAGAAAAGAATATTTACCGTTGAGCAGCTTTATCATCATTTGCACGAGGCGTGGGGCCAGCATGAGAAAGGTTCGCTCTTTTCGCTGGTGGTTGAAAATGCCTGGGAAAAATCACGCTCAAATAGTTTAAGCCGCAGTACGGAAGATCAGTTTTTTATGTATTTACGGGTAAACACCCTAAATAAACTGGTACCCTACGCGGCACAACGATTTATTGATAATCTGCCTGCGATTTTCGCCGGAACGTTTAATCATGCATTATTGGAAGATGCCAGCGAATGCAGCGATCTTCTTAAGCTATATAAAAATGTCGCTGTAAAACATGTGTTTAGCCATCCAGATGTCGAGCAGCTTGAATTGCAGGGCTATCGGGTCATTAGCGGATTATTAGAGATTTATCGCCCTTTATTAAGCCTGTCATTATCAGACTTTACTGAATTGGTAGAAAAAGAACGGGTGAAACGTTCCCCTATTGAATCTCGCTTATTCCACAAACTCTCGACGCGCCATCGGCTGGCCTATGTCGAGGCTGTCAGTAAATTACCGTCAGATTCTCCTGAGTTTCCGCTATGGGAATATTATTACCGTTGCCGCCTGCTGCAGGATTATATCAGCGGTATGACCGACCTCTATGCCTGGGATGAATACCGACGTCTGATGGCCGTAGAACAATAACCAGGCTTTTGTAAAGACGAACAATAAATTTTTACCTTTTGCAGAAACTTTAGTTCGGAACTTCGCGCTATAAAACGAATCTGAAGAACACAGCAATTTTGCGTTATCTGTTAATCGAGACTGAAATACATGAAAAAAACCACATTAGCACTGAGTGCACTGGCTCTGAGTTTAGGTTTGGCGTTATCTCCGCTCTCTGCAACGGCGGCTGAGACTTCTTCAGCAACGACAGCCCAGCAGATGCCAAGCCTTGCACCGATGCTCGAAAAGGTGATGCCTTCAGTGGTCAGCATTAACGTAGAAGGTAGCACAACCGTTAATACGCCGCGTATGCCGCGTAATTTCCAGCAGTTCTTCGGTGATGATTCTCCGTTCTGCCAGGAAGGTTCTCCGTTCCAGAGCTCTCCGTTCTGCCAGGGTGGCCAGGGCGGTAATGGTGGCGGCCAGCAACAGAAATTCATGGCGCTGGGTTCCGGCGTCATCATTGATGCCGATAAAGGCTATGTCGTCACCAACAACCACGTTGTTGATAACGCGACGGTCATTAAAGTTCAACTGAGCGATGGCCGTAAGTTCGACGCGAAGATGGTTGGCAAAGATCCGCGCTCTGATATCGCGCTGATCCAAATCCAGAATCCGAAAAACCTGACCGCAATTAAGATGGCGGATTCTGATGCACTGCGCGTGGGTGATTACACCGTAGCGATTGGTAACCCGTTTGGTCTGGGCGAGACGGTAACTTCCGGGATTGTCTCTGCGCTGGGGCGTAGCGGCCTGAATGCCGAAAACTACGAAAACTTCATCCAGACCGATGCAGCGATCAACCGTGGTAACTCCGGTGGTGCGCTGGTTAACCTGAACGGCGAACTGATCGGTATCAACACCGCGATCCTAGCACCGGACGGCGGTAACATCGGTATCGGTTTTGCTATCCCGAGTAACATGGTGAAAAACCTGACCTCGCAGATGGTGGAATACGGCCAGGTGAAACGCGGTGAGCTGGGTATTATGGGGACTGAGCTGAACTCCGAACTGGCGAAAGCGATGAAAGTTGACGCCCAGCGCGGTGCTTTCGTAAGCCAGGTTCTGCCTAATTCCTCCGCTGCAAAAGCGGGCATTAAAGCGGGTGATGTGATCACCTCACTGAACGGTAAGCCGATCAGCAGCTTTGCCGCACTGCGTGCTCAAGTGGGTACTATGCCGGTGGGCAGCAAACTGACCCTGGGCTTGCTGCGCGACGGTAAGCAGGTCAACGTGAATCTGGAACTGCAGCAGAGCAGCCAGAATCAGGTTGATTCCAGCTCCATCTTCAACGGCATTGAAGGCGCTGAGATGAGCAACAAAGGCAAAGATCAGGGCGTGGTAGTGAACAACGTGAAAACGGGCACTCCGGCTGCGCAGATCGGCCTGAAGAAAGGTGATGTGATTATTGGCGCGAACCAGCAGGCTGTGAAAAACATCGCTGAACTGCGTAAAGTTCTCGACAGCAAACCGTCTGTGCTGGCACTGAACATTCAGCGCGGCGACAGCACCATCTACCTGTTAATGCAGTAATCTCCCTCAACCCCTTCCTGAAAACGGGAAGGGGGTCTCCTTACAATCTGTGAACTTCACCACAACTCCATACATCTTCATCATCCTTTAGGCATTTGCACAATGCCGTACGTTACGTACTTCCTTATGCTAAGCCGTGCATAACGGAGGACTTATGGCTGGCTGGCATCTTGATACCAAAATGGCGCAGGATATCGTGGCACGTACCATGCGCATCATCGATACCAATATCAACGTAATGGATGCCCGTGGGCGAATTATCGGCAGCGGCGATCGTGAGCGTATTGGTGAATTGCACGAAGGTGCATTGCTGGTACTTTCACAGGGACGAGTCGTCGATATCGATGACGCGGTGGCACGTCATCTGCACGGTGTGCGGCAAGGGATTAATCTACCGTTACGGCTGGAAGGTGAAATTGTCGGCGTAATTGGCCTGACAGGTGAACCAGAGAATCTGCGTAAATATGGCGAACTGGTCTGCATGACGGCTGAAATGATGCTGGAACAGTCGCGGTTGATGCACTTGTTGGCGCAGGATAGCCGTTTGCGGGAGGAACTGGTGATGAACCTGATTCAGGCAGAGGAGAATACTCCCGCACTTACTGAATGGGCGCAACGGCTGGGGATCGATCTCAATCAACCGCGAGTGGTGGCTATTGTTGAGGTCGACAGCGGTCAGCTTGGTGTGGACAGCGCAATGGCGGAGTTACAACAACTGCAAAACGCGCTGACTACGCCCGAGCGTAATAATCTGGTGGCGATTGTCTCGCTAACCGAAATGGTGGTGTTGAAACCGGCGTTGAACTCTTTTGGGCGCTGGGATGTAGAAGATCATCGTAAGCGAGTTGAACAACTGATTACCCGCATGAAAGAGTACGGCCAGCTGCGTTTTCGCGTTTCACTGGGCAACTATTTTACCGGTCCTGGCAGTATTGCCCGATCCTATCGTACGGCGAAAACGACGA;4148
04;12;TGGTGGTGG;9;187474;187482;01;02;CGCCGCCGC;9;190571;190579;>GTAAACAGCGGATGCCAGAAAGTCGCTGCTATTTTTATCAGGATCTGATGTTACCTGTGTTACTCGACAGTTTGCGTGGCGACTGGCAGGCCAACGAACTGGCGCGACCGCTGGCGCGGCTGAAAGCGATGGACAATAACGGCTTGCTGCGACGAACGCTGGCGGCGTGGTTTCGTCACAATGTGCAACCGCTGGCAACGTCAAAGGCGTTGTTTATTCATCGTAATACCCTGGAGTATCGGCTTAATCGTATATCGGAACTGACCGGGCTTGATTTGGGCAATTTTGATGACAGGTTGCTGCTGTATGTGGCGTTACAACTGGATGAAGAGCGGTAGGTTATGCGTTAAGGTTGAGGCGGCGCTGGCTCATTCCCCTCAGCCCGAAGGGGAGAGGGGAATGCCCGAGTTAACCGTCAATTCGGGATTATTTACGCGTTAGTTTTTCCAGATCGGCTTCAATCTCGCTGATCTTATTGGTTACGACTGACTCCAGGTGACGTAAGTCGTCGAGGATCTTACGCTTAAGATCAACTTCGCTGCGGTCACGCTGGCAGATTTGATCAAGCTCATCAATGATATACCGTAGATTCGGGCTGATTTCCTGGACTTCTTTATAACCCTGACCCACACCATCAGCGACGACCGTTTTACGCTGACGCGGATATTTAAACTTAACGCTCTTGGCGAAAAACTCGCCTTTGTCTTTCTGGAAATAGATTTTCAGAATATCGTTGTTGGCTTCCTGCCGGAGGCTGTAACGATCAATTTCTTCAGGATTGGTAATACCCAGACTTTTCAGATTGTCGTACATAGCGTTACCTCAAAATGAGTCAGTAAAATGTGCTTATTTTAGCATTTGGCCTGGCCCGCCCGGCTCGACTGTGATCGCAGAAAGCCTTTTTCTTCCAGACTTCTATCATGGCGTAAAAATCAAAAAATTACCTGCTTTATTGTGGCGATATTCCATGGGATGGATTAGCACATTTATCTTCGTTTTGCGAATTACATGACAGTCCGAAACAAGATGAAAAAGTATTTAAAAAAGGGGGGAGGAAGAATGAGTAGGACGAATTATTCTGAACCAGAAAGCAATCGGGCAGCGTCGTGCTGCCCGTGTGCATACTTTTAGTCGATGGTACGCAGCAGTTCGTTAATGCCGACTTTGCCGCGAGTTTTCGCGTCAACTTTCTTAACGATAACCGCACAGTAGAGGCTGTATTTGCCATCTTTCGACGGCAGATTACCTGAAACAACCACAGACCCCGCCGGAACGCGACCGTAGTGGATGTCGCCGGTTTCACGGTCGTAAATACGGGTGCTCTGACCAATGTATACGCCCATGGAAATGACGGAACCTTCTTCGACAATCACCCCTTCAACTACTTCAGAGCGCGCGCCGATGAAGCAATTATCTTCAATGATGGTTGGGTTAGCCTGCAGCGGTTCCAGCACACCGCCGATGCCCACGCCACCGGAAAGGTGGACGTTTTTACCAATCTGCGCACAAGAACCGACGGTCGCCCAGGTATCGACCATGGTGCCTTCATCAACATATGCGCCGATGTTGACGTAAGACGGCATCAGCACGGTGTTACGGGCAATAAACGCACCCTGACGTACCGCCGCAGGTGGTACAACGCGGAAGCCTTCTTTCTGGAAACGTGCTTCGTCGTAGTCGGCGAATTTCATCGGCACTTTGTCGAAGTAGCGGCTTTCTGCCCCTTCGATCACCTGATTATCATTAATACGGAAAGAGAGCAGCACCGCTTTTTTCAACCACTGATGCGTCACCCACTGACCGTCAATTTTTTCCGCTACACGCAGTGCGCCGGAATCCAGCAGGGCGATCACCTGATTTACCGCTTCGCGGGTAACGGTGTCTGCATTGGCTGGCGTGATCTCGGCACGGCGTTCAAAAGCGGTTTCAATAATGTTCTGTAACTGCTGCATTGTTAAACTCTTTTCATATCAGTAAACACATCACCCTTTATCGTTTGGATTGAGGGCCTCTGTCAACCGCTGATGCACTTCCTGCTGCAACTCGTTATTAAGTGCACGCCGGTCAGCGGTGGCAATTATGAATAAATCTTCTACTCGCTCGCCAATGGTTGTAATTCGGGCACCATGAAGCGAAATTCCCAGATCGGCAAAAATTTTCCCGACTCTCGCCAGCAGTCCTGGCTGGTCGAGCGCGATAAGCTCAAGGAACGATTTGCGGTCGGTATGGGTTGGCAAAAACGTCACTTCGGTTTCAACAGTAAAGTGACGTAGTTTAGCCGGTTGACGACGCGGCTGTGGTGGCTGCCAGCTACTTTGTGTCAGTACTTGCTCCAGACCAAACCGAATAACCTCATGACGATCTGCGGATAGCGGGCTACCATCGGGTTCCAGCACGATAAAGGTATCCATCGCCATACCGTCGCGAGTGGTGAAAATTTGTGCGTCGTGAACGCTTAAGTTGCGTCTATCTAACTCGGCACAAACAGCAGCAAACAAGTAAGGGCGGTCCGGGCTCCAGATAAAAATCTCGGTGCCTCCACGCGTAGCCTGCGGGCTAAGCAATACCAGCGGTTTGCTTAAATCATGCTGTAATAAATGGCGCGCATGCCAGGCCAGTTGATTTGGGCTATGACGGACAAAATAGTTCGCGCGACAGCGTGACCAAATTTGGTGCAGCACCTCTTCGTCGATGTTATCCATGCGCAGTAGTGCCAGCGCCTGGAGTTGGTGATGGCGAACCCGTTCGCGCATATCCGGCGTGTTTTGCATTCCGCGTCGTAGCTGCTTTTCGGTGGCGAAATAGAGTTCGCGCAACAGACTTTGCTTCCAGCTATTCCACAGCGTTTCGTTGGTGGCGCAAATGTCAGCCACTGTCAGGCATACCAGATAGCGCAGACGATTTTCCGTTTGAACTTCTTCGGCAAACTGCTTGATGACTTCCGGGTCCTGAATATCGCGACGCTGAGCTGTCACCGACATCAGCAAGTGCTGGCGAACCAGCCAGGCGACCAGCTGTGTTTCGCGTGAGTTCAGCCCGTGGAGTTCGGCAAAATGCACTACATCCTGAGCACCGAGAATAGAGTGGT;3088
01;02;CGCCGCCGC;9;190571;190579;09;26;GCAGCAGCA;9;191144;191152;>GTCCTTTGGCGATATCGTGAAACAGCGCGGCGATGAAAATCAGCTCAGTTGACGGTAGGCGCGGCCAGACGTTCACACACAACGGATGGCGCTGGCGCGTTTCTTCACTGGCAAAACTCTCCAGTTTCAGCATCACGCGGATAGTATGTTCATCCACCGTGTAGGCGTGGAACAGATCAAACTGCATCTGCCCGACGATATGTGACCATTGCGGCATATACGCGCCGAGTACGCTATGGCGATGCATTGGCAATAGCCCGCGCCGCACCGCTCCGGGGTGACGTAGAATGCTCAAAAACAGTTTTCGTGCTTGCGGAATATTACACAGCGGTTGTTGCAGATGGCGACGGGCATGGCGTAACTGGCGCAGTGTGGTGGAGTAAATGCCGGTGATCGCACTGTTGCGCACCATGGTGTAGAACATACGCAAGATGGCTTCCGGCTGGCGCATAAATAGTGTTTCATCACGCAGGTCGATTAGCGTACCGCGTAGCTGAAACTCATCGTCGATTGGACGTGGTTTTTCGTCGGCGGGAAGGGCGAGGATGGCTTCATCGAACAGTT;564
09;26;GCAGCAGCA;9;191144;191152;07;19;ACGACGACG;9;193968;193976;>TCTGGTTGAGTTCACTGACGCGGCGTGTCACGCGGAAGTAATCCTTCATCATCCGCTCGACCGGTTCGTTACCTTCGCCACTGTAATTCAGACGCTGGGCGACGCTAAGCTGGCGATCGAATAACAGGCGATTATCGTAACGGCTGACGACCAGATGCAGGGCAAAGCGAATACGCCACAATATATGCAGACATTCGTTTAATTCCGCCCGCTCCGCTGAGGTTAAGAAGCCAAACCCAACCATTTCATCCAGCGATGTTGCGCCAAAATGACGGCGGGCCACCCATTGCAGAGTGTGGATATCGCGCAAGCCGCCAGGGCTACTTTTGATGTCTGGTTCAAGATTGTAGCTGGTGCCGTGGTAACGCTGATGGCGCTGGTTCTGTTCTTCAACTTTCGCCGCGTAGAACTTGTCGGAAGGCCAGAATCCTTCGCTGAAAATATGTTTTTGCAGTTCAAGAAATAGCGCAACATCGCCAATTAATAAGCGGGATTCGATCAAATTGGTGGCGACGGTTAAATCCGATAACCCTTCCAGCATGCACTCTTCAAGCGTGCGCACACTATGACCGACTTCCAGCTTTACATCCCAGAGCAGCGTTAACAGCTCGCCCACTTTTTGCGCCTGATCGTCCGGGAGCTTTTTACGGCTTAAAATCAGTAAATCGATGTCAGAAAGTGGATGCAGCTCGCCACGACCGTAGCCACCGACGGCGACCAATGCCAGGTCGGCAATCTGGCTGAATCCCGCTTCAATCCATAATCGTTGCAGGAGCTGGTCGATAAACTCGGTGCGCGCCTCAATCAACTGTTCTGCAGAGATCCCATTGTCAAAGGCATCACCCAGCCAACGCTGGAAAGTATCGATATGGGCTTTTATCCCACCGACGGTTAATTCATCACGGGGCCAGACGCATGGATTTTGCGGTTGACCGGGCAGGGTGGGGAGAGCGGTGTTTGCGTACTGTTCTGGAAGGGTATTCATTGTGCGCCACCCATAAGATTAAATTATCGCATTAAAAAAGCCGGCATTCGCCGGCTTCATTTTATTCGTCGTGCGAGATTATCGCCGGGATGGTGTCATCCTTGCGTAGCGTCAGAATTTCGCAGCCGTTATCAGTCACCACAATAGTATGCTCATATTGTGCAGACAAGCTGCGATCTTTGGTTTTTACCGTCCAGCCATCTTTCATGGTGCGGATCTCTTTTTTACCCGCGTTGACCATTGGCTCGATGGTGAACGTCATCCCAGGTTTCAGTACGACGTTGGTTTCACGGGAGTCATAGTGCAGCACCTGCGGTTCTTCATGGAAGCCGCGACCAATACCGTGTCCGCAATATTCACGAACGACGGAGAAGCCTTCTGCTTCGACAAATTTCTGAATCGCCGCACCGATTTCGCGCAGATTAATGCCTGGTTTTACCATGCGTAGCGCCAGGTACAGGCTTTCTTGCGTGATACGGCACAGACGTTCGCCCATGATGGTCGGCTTACCGACGATAAACATTTTCGAGGTATCGCCGTGGAAACCATCTTTGATTACGGTGACATCAATGTTAACGATATCGCCATCTTTCAGCAGCTTAGCATCGTCCGGAATACCGTGGCACACCACTTCATTAATAGAAATGCAAACGGATTTCGGATAACCGTGATAGCCGAGGCAGGCTGAAACCGCGTGTTGTTCATTAACAATGTAATCATTACAGATGCGATCCAGCTCGCCGGTGCTGACGCCCGGTTTAACATATGGTTCGATCATCTCCAGCACTTCGGCAGCCAGTCGGCCAGCGACGCGCATTTTTTCGATATCTTCTGGGGTCTTGATTGAGATAGCCATTAATTCTGTCCATCAGCGTCGGTGATACCGACAATATATATGTAAGTGCCGTCAATGGTATCACACCCGGGCAAATTGAGAATCATTCTGAATTTCGCCAAACGTGCCACTGAAGGTTTTCTATAATAGAAAATTCGACGTCTGATGCTGTACACAGCGCCAACAATTATTGGTGTCCACGGCGTATTTGTGGTATAAAGCGCGCCGGACTTCCGATCCATTTCGTATACACAGACTGGACGGAAGCGACAATCTCACTTTGTGTAACAACACACACGTATCGGCACATATTCCGGGGTGCCCTTTGGGGTCGGTAATATGGGATACGTGGAGGCATAACCCCAACTTTTATATAGAGGTTTTAATCATGGCAACTGTTTCCATGCGCGACATGCTCAAGGCTGGTGTTCACTTCGGTCACCAGACCCGTTACTGGAACCCGAAAATGAAGCCGTTCATCTTCGGTGCGCGTAACAAAGTTCACATCATCAACCTTGAGAAAACTGTACCGATGTTCAACGAAGCTCTGGCTGAACTGAACAAGATTGCTTCTCGCAAAGGTAAAATCCTTTTCGTTGGTACTAAACGCGCTGCAAGCGAAGCGGTGAAAGACGCTGCTCTGAGCTGCGACCAGTTCTTCGTGAACCATCGCTGGCTGGGCGGTATGCTGACTAACTGGAAAACCGTTCGTCAGTCCATCAAACGTCTGAAAGACCTGGAAACTCAGTCTCAGGACGGTACTTTCGACAAGCTGACCAAGAAAGAAGCGCTGATGCGCACTCGTGAGCTGGAGAAACTGGAAAACAGCCTGGGCGGTATCAAAGACATGGGCGGTCTGCCGGACGCTCTGTTTGTAATCGATGCTGACCACGAACACATTGCTATCAAAGAAGCAAACAACCTGGGTATTCCGGTATTTGCTATCGTTGATACCAACTCTGATCCGGACGGTGTTGACTTCGTTATCCCGGGTA;2815
07;19;ACGACGACG;9;193968;193976;13;39;GAAGAAGAA;9;194689;194697;>CAATCCGTGCTGTGACCCTGTACCTGGGCGCTGTTGCTGCAACCGTACGTGAAGGCCGTTCTCAGGATCTGGCTTCCCAGGCGGAAGAAAGCTTCGTAGAAGCTGAGTAATAAGGCTTGATAACTCCCCCAAAATAGTTCGAGTTGCAGAAAGGCGGCAAGCTCGAGAATTCCCGGGAGCTTACATCAGTAAGTGACCGGGATGAGCGAGCGAAGATGACGCATCTGCGGCGCGAAATATGAAGGGGGAGAGCCCTTATAGACCAGGTAGTACACGTTTGGTTAGGGGGCCTGCATATGGCCCCCTTTTTCACTTTTATATCTGTGCGGTTTAATGCCGGGCAGATCACATCTCCGAGGATTTTAGAATGGCTGAAATTACCGCATCCCTGGTAAAAGAGCTGCGTGAGCGTACTGGCGCAGGCATGATGGATTGCAAAAAAGCACTGACTGAAGCTAACGGCGACATCGAGCTGGCAATCGAAAACATGCGTAAGTCCGGTGCTATTAAAGCAGCGAAAAAAGCAGGCAACGTTGCTGCTGACGGCGTGATCAAAACCAAAATCGACGGCAACTACGGCATCATTCTGGAAGTTAACTGCCAGACTGACTTCGTTGCAAAAGACGCTGGTTTCCAGGCGTTCGCAGACAAAGTTCTGGACGCAGCTGTTGCTGGCAAAATCACTGACGTTGAAGTTCTGAAAGCACAGTTC;712
04;12;TGGTGGTGG;9;207557;207565;02;05;GGCGGCGGC;9;208559;208567;>GATATCGCATGAAGCCTTTTACCTTCTGGTTGGCGAAGCGGCTGGTGAAAACTGATTATGTCTCGCTGCCAAATCTGCTGGCGGGCAGAGAGTTAGTCAAAGAGTTATTGCAGGAAGAGTGTGAGCCGCAAAAACTGGCTGCGGCGCTGTTACCGCTGTTGGCGAATGGGAAAACCAGCCACGCGATGCACGATACCTTCCGTGAACTGCATCAGCAGATCCGCTGCAATGCCGATGAGCAGGCGGCACAAGCCGTTCTGGAGTTAGCACAATGATCGAATTTGTCTATCCGCACACGCAGCTGGTTGCGGGTGTGGATGAAGTCGGACGCGGGCCGTTAGTTGGCGCGGTCGTCACCGCTGCGGTGATTCTCGACCCGGCGCGCCCGATTGCCGGGCTGAATGATTCCAAAAAGCTGAGCGAAAAACGTCGTCTGGCGCTCTGTGAAGAGATCAAAGAGAAAGCGTTGAGCTGGAGTCTGGGCCGCGCGGAACCTCACGAAATCGACGAACTGAATATTTTACATGCGACCATGCTGGCGATGCAGCGAGCCGTCGCTGGGCTGCATATTGCGCCGGAATATGTGTTGATTGATGGTAACCGCTGCCCGAAATTACCGATGCCTGCGATGGCTGTGGTGAAAGGCGATAGCCGCGTACCGGAAATCAGTGCCGCGTCTATCCTGGCGAAAGTGACGCGTGACGCCGAAATGGCGGCGCTGGATATTGTTTTCCCGCAATATGGTTTTGCCCAACACAAAGGGTATCCAACCGCTTTTCATCTGGAAAAACTGGCTGAACACGGCGCGACCGAACACCATCGGCGCAGCTTTGGGCCTGTCAAACGCGCACTGGGACTTGCGTCCTGATTCTTGTGTCGAGATTAAGTAAACCGGAATCTGAAGATGTCTGAACCACGTTTCGTACACCTGCGGGTGCACAGCGACTACTCGATGATCGATGGCCTGGCCAAAACCGCACCGCTGGTAAAAAA;993
02;05;GGCGGCGGC;9;208559;208567;07;19;ACGACGACG;9;210946;210954;>GTTGGGTATGCCAGCACTGGCGATCACCGATTTCACCAACCTTTGCGGTCTGGTGAAGTTCTACGGAGCGGGACATGGCGCAGGGATTAAGCCTATCGTCGGGGCAGATTTTAACGTCCAGTGCGACCTGCTGGGTGATGAGTTAACCCACCTGACGGTACTGGCGGCGAACAATACCGGCTATCAGAATCTGACGTTGCTGATCTCAAAAGCGTATCAGCGCGGGTACGGTGCCGCCGGGCCGATCATCGATCGCGACTGGCTTATCGAATTAAACGAAGGGTTGATCCTTCTTTCCGGCGGGCGCATGGGCGACGTCGGACGCAGTCTTTTGCGTGGTAACAGCGCGCTGGTAGATGAGTGTGTCGCGTTTTATGAAGAACACTTCCCGGATCGCTATTTTCTCGAGCTGATCCGCACCGGCAGGCCGGATGAAGAAAGCTATCTGCACGCGGCGGTGGAACTGGCGGAAGCGCGCGGTTTGCCCGTCGTGGCGACTAACGATGTGCGCTTTATCGACAGCAGCGACTTTGACGCACACGAAATCCGCGTCGCGATCCACGACGGCTTTACCCTCGACGATCCTAAACGCCCGCGTAACTATTCGCCGCAGCAATATATGCGTAGCGAAGAGGAGATGTGCGAGCTGTTTGCCGACATCCCAGAAGCCCTTGCCAACACCGTTGAGATCGCCAAACGCTGTAACGTAACTGTGCGTCTTGGTGAATACTTCCTGCCGCAGTTCCCGACCGGGGACATGAGCACCGAAGATTATCTGGTCAAGCGTGCAAAAGAGGGCCTGGAAGAGCGTCTGGCCTTTTTATTCCCTGATGAGGAAGAACGTGTTAAGCGCCGCCCGGAATATGACGAACGTCTGGAGACTGAACTTCAGGTTATCAACCAGATGGGCTTCCCGGGCTACTTCCTCATCGTTATGGAATTTATCCAGTGGTCGAAAGATAACGGCGTACCGGTAGGGCCAGGCCGTGGCTCCGGTGCGGGTTCACTGGTGGCCTACGCGCTGAAAATCACCGACCTCGATCCGCTGGAATTTGACCTGCTGTTCGAACGTTTCCTTAACCCGGAACGTGTCTCCATGCCTGACTTCGACGTTGACTTCTGTATGGAGAAACGCGATCAGGTTATCGAACACGTAGCGGACATGTACGGTCGTGATGCGGTATCGCAGATTATCACCTTCGGTACGATGGCGGCGAAAGCGGTGATCCGCGACGTAGGCCGCGTGCTGGGGCATCCGTACGGCTTTGTCGATCGTATCTCGAAACTGATCCCGCCCGATCCGGGGATGACGCTGGCGAAAGCGTTTGAAGCCGAGCCGCAGCTGCCGGAAATCTACGAAGCGGATGAAGAAGTTAAGGCGTTGATCGACATGGCGCGCAAACTGGAAGGGGTCACCCGTAACGCCGGTAAGCACGCCGGTGGGGTGGTTATCGCGCCGACCAAAATTACCGATTTTGCGCCGCTTTATTGCGATGAAGAGGGCAAACATCCGGTCACCCAGTTTGATAAAAGCGACGTTGAATACGCCGGACTGGTGAAGTTCGACTTCCTTGGTTTGCGTACGCTCACCATCATCAACTGGGCGCTGGAGATGATCAACAAGCGGCGGGCGAAGAATGGCGAGCCGCCGCTGGATATCGCCGCGATCCCGCTGGATGACAAGAAAAGCTTCGACATGCTGCAACGCTCGGAAACCACGGCGGTATTCCAGCTTGAATCGCGCGGCATGAAGGACCTGATCAAGCGTCTGCAACCTGACTGCTTCGAAGATATGATCGCACTGGTGGCACTGTTCCGCCCTGGTCCGTTGCAATCAGGGATGGTGGATAACTTTATCGACCGTAAACATGGTCGCGAAGAGATCTCCTATCCGGACGTGCAGTGGCAGCATGAAAGCCTGAAACCGGTACTGGAGCCAACCTACGGCATTATCCTGTATCAGGAACAGGTCATGCAGATTGCGCAGGTGCTTTCTGGTTATACCCTCGGTGGCGCGGATATGCTGCGTCGTGCGATGGGTAAGAAAAAGCCGGAAGAGATGGCTAAGCAACGTTCTGTATTTGCTGAAGGTGCAGAAAAGAACGGAATCAACGCCGAACTGGCGATGAAAATCTTCGACCTGGTGGAGAAATTCGCTGGTTACGGATTTAACAAATCGCACTCTGCGGCCTATGCTTTGGTGTCATATCAAACATTATGGTTGAAAGCGCACTATCCGGCAGAGTTTATGGCGGCGGTAATGACCGCCGATATGGACAACACCGAGAAGGTGGTGGGCCTGGTGGATGAGTGCTGGCGGATGGGGCTGAAAATCCTGCCACCAGATATAAACTCCGGTCTTTACCATTTCCACGTCA;2378
07;19;ACGACGACG;9;210946;210954;18;54;TGATGATGA;9;213777;213785;>GCGAAATCGTGTATGGTATTGGCGCGATCAAAGGGGTAGGTGAAGGTCCGATTGAGGCGATCATCGAAGCCCGTAATAAAGGCGGCTACTTCCGCGAACTGTTTGATCTCTGCGCCCGAACCGACACCAAAAAGTTGAACCGTCGCGTGCTGGAAAAACTGATCATGTCCGGGGCGTTTGACCGTCTTGGGCCACATCGCGCGGCGCTGATGAACTCGCTGGGCGATGCGTTAAAAGCGGCAGATCAACACGCGAAAGCGGAAGCTATCGGTCAGGCCGATATGTTCGGCGTGCTGGCCGAAGAGCCGGAACAAATTGAACAATCCTATGCCAGCTGCCAACCGTGGCCGGAGCAGGTGGTATTAGATGGGGAACGTGAAACGTTAGGCCTGTACCTGACCGGACACCCTATCAACCAGTATTTAAAAGAGATTGAGCGTTATGTCGGAGGCGTAAGGCTGAAAGACATGCACCCGACAGAACGTGGTAAAGTCATCACGGCTGCGGGGCTCGTTGTTGCCGCGCGGGTTATGGTCACCAAGCGCGGCAATCGTATCGGTATCTGCACGCTGGATGACCGTTCCGGGCGGCTGGAAGTGATGTTGTTTACTGACGCCCTGGATAAATACCAGCATTTGCTGGAAAAAGACCGCATACTTATCGTCAGCGGACAGGTCAGCTTTGATGACTTCAGCGGTGGGCTTAAAATGACCGCTCGCGAAGTGATGGATATTGACGAAGCCCGGGAAAAATATGCTCGCGGGCTTGCTATCTCGCTGACGGACAGGCAAATTGATGACCAGCTTTTAAACCGACTCCGTCAGTCTCTGGAACCCCACCGCTCTGGGACAATTCCAGTACATCTCTACTATCAGAGGGCGGATGCACGCGCGCGGTTGCGTTTTGGCGCGACGTGGCGTGTCTCTCCGAGCGATCGTTTATTAAACGATCTCCGTGGCCTCATTGGTTCGGAGCAGGTGGAACTGGAGTTTGACTAATACAGGAATACTATGAGTCTGAATTTCCTTGATTTTGAACAGCCGATTGCAGAGCTGGAAGCGAAAATCGATTCTCTGACTGCGGTTAGCCGTCAGGATGAGAAACTGGATATTAACATCGATGAAGAAGTGCATCGTCTGCGTGAAAAAAGCGTAGAACTGACGCGTAAAATCTTCGCCGATCTCGGTGCATGGCAGATTGCGCAACTGGCACGCCATCCACAGCGTCCTTATACCCTGGATTACGTTCGCCTGGCATTTGATGAATTTGACGAACTGGCTGGCGACCGCGCGTATGCAGACGATAAAGCTATCGTCGGTGGTATCGCCCGTCTCGATGGTCGTCCGGTGATGATCATTGGTCATCAAAAAGGTCGTGAAACCAAAGAAAAAATTCGCCGTAACTTTGGTATGCCAGCGCCAGAAGGTTACCGCAAAGCACTGCGTCTGATGCAAATGGCTGAACGCTTTAAGATGCCTATCATCACCTTTATCGACACCCCGGGGGCTTATCCGGGCGTGGGCGCAGAAGAACGTGGTCAGTCTGAAGCCATTGCACGCAACCTGCGTGAAATGTCTCGCCTCGGCGTACCGGTAGTTTGTACGGTTATCGGTGAAGGTGGTTCTGGCGGTGCGCTGGCGATTGGCGTGGGCGATAAAGTGAATATGCTGCAATACAGCACCTATTCCGTTATCTCGCCGGAAGGTTGTGCGTCCATTCTGTGGAAGAGCGCCGACAAAGCGCCGCTGGCGGCTGAAGCGATGGGTATCATCGCTCCGCGTCTGAAAGAGCTGAAACTGATCGACTCCATCATCCCGGAACCGCTGGGCGGCGCTCACCGTAACCCGGAAGCGATGGCGGCATCGTTGAAAGCGCAACTGCTGGCGGATCTGGCCGATCTCGACGTGTTAAGCACTGAAGATTTAAAAAATCGTCGTTATCAGCGCCTGATGAGCTACGGTTACGCGTAATTCGCAAAAGTTCTGAAAAAGGGTCACTTCGGTGGCCCTTTTTTATCGCCACGGTTTGAGCAGGCTATGATTAAGGAAGGATTTTCCAGGAGGAACACATGAACATCATTGCCATTATGGGACCGCATGGCGTCTTTTATAAAGATGAGCCCATCAAAGAACTGGAGTCGGCGCTGGTGGCGCAAGGCTTTCAGATTATCTGGCCACAAAACAGCGTTGATTTGCTGAAATTTATCGAACATAACCCTCGAATTTGCGGCGTGATTTTTGACTGGGATGAATACAGTCTCGATTTATGTAGCGATATCAATCAGCTTAATGAATATCTCCCGCTTTATGCCTTCATCAACACCCACTCGACGATGGATGTCAGCGTGCAGGATATGCGGATGGCGCTCTGTTTTTTTGAATATGCGCTGGGGCAGGCGGAAGATATCGCCATTCGTATGCGTCAGTACACCGACGAATATCTTGATAACATTACCCCACCGTTCACGAAAGCCTTGTTTACCTACGTCAAAGAGCGGAAGTACACCTTTTGTACGCCGGGTCATATGGGCGGCACCGCATATCAAAAAAGCCCGGTTGGCTGTCTGTTTTATGACTTTTTCGGCGGGAATACCCTTAAGGCTGATGTCTCTATTTCGGTCACCGAGCTTGGTTCGTTGCTCGACCACACCGGGCCACACCTGGAAGCGGAAGAGTACATCGCGCGGACTTTCGGCGCGGAACAGAGTTATATCGTTACCAACGGAACATCGACGTCGAACAAAATTGTGGGTATGTACGCCGCGCCATCCGGCAGTACGCTGTTGATTGACCGCAATTGTCATAAATCGCTGGCGCATCTGT;2822
18;54;TGATGATGA;9;213777;213785;03;07;ACCACCACC;9;214211;214219;>ACGATGTAGTGCCAGTCTGGCTGAAACCGACGCGTAATGCGTTGGGGATTCTGGGTGGGATCCCGCGCCGTGAATTTACTCGCGACAGCATCGAAGAGAAAGTCGCTGCCACCACGCAGGCACAATGGCCGGTTCATGCGGTGATTACCAACTCAACCTATGATGGCTTGCTCTACAACACCGACTGGATCAAACAGACGCTGGATGTCCCGTCGATCCACTTCGATTCCGCCTGGGTGCCGTACACCCATTTTCATCCGATCTACCAGGGGAAAAGTGGTATGAGCGGCGAGCGTGTTGCGGGAAAAGTGATCTTCGAAACGCAATCGACCCACAAAATGCTGGCGGCGTTATCGCAGGCTTCGCTGATCCACATTAAAGGTGAGTATGACGAAGAGGCGTTTAACGAAGCCTTTATGATGCAT;425
03;07;ACCACCACC;9;214211;214219;03;09;CACCACCAC;9;217035;217043;>TCGCCCAGTTATCCCATTGTTGCTTCGGTTGAGACGGCAGCAGCGATGCTGCGTGGTAATCCGGGCAAACGGCTGATTAACCGTTCAGTAGAACGAGCTCTGCATTTTCGCAAAGAGGTCCAGCGGCTGCGGGAAGAGTCTGACGGTTGGTTTTTCGATATCTGGCAACCGCCGCAGGTGGATGAAGCCGAATGCTGGCCCGTTGCGCCTGGCGAACAATGGCACGGCTTTAACGATGCGGATGCCGATCATATGTTCCTCGATCCGGTTAAAGTCACTATTCTGACGCCGGGGATGGACGAGCAGGGCAATATGAGCGAGGAGGGGATCCCGGCGGCGCTGGTGGCGAAGTTCCTCGATGAGCGTGGGATCGTGGTAGAGAAAACCGGCCCATATAACCTGCTGTTTCTCTTTAGTATTGGCATCGATAAAACCAAAGCAATGGGATTATTGCGTGGGTTGACGGAATTTAAACGCTCTTACGATCTCAATCTGCGAATCAAAAATATGCTTCCGGATCTGTACGCAGAAGATCCCGATTTCTACCGCAATATGCGTATTCAGGATCTGGCGCAAGGGATCCATAAGCTGATTCGTAAACACGATCTTCCCGGTTTGATGTTGCGGGCATTCGATACTTTGCCGGAGATGATCATGACGCCACATCAGGCATGGCAGAGACAGATTAAAGGTGAAGTAGAAACCATTGCGCTGGAACAACTGGTCGGTAGAGTATCGGCAAATATGATCCTGCCTTATCCACCGGGCGTACCGCTGTTGATGCCTGGAGAAATGCTGACCAAAGAGAGCCGCACAGTACTCGATTTTCTACTGATGCTTTGTTCCGTAGGGCAACATTACCCCGGTTTTGAAACGGATATTCACGGTGCGAAACAGGACGAAGACGGCGTTTACCGCGTACGAGTCCTAAAAATGGCGGGATAACTTGCCAGAGCGGCTTCCGGGCGAGTAACGTGCTGTTAACAAATAAAGGAGACGTTATGCTGGGTTTAAAACAGGTTCACCATATTGCGATTATTGCGACGGATTATGCGGTGAGCAAAGCTTTCTACTGCGATATTCTTGGTTTCACGCTGCAAAGCGAAGTCTATCGCGAAGCGCGCGACTCGTGGAAAGGGGATTTGGCGCTTAATGGGCAATATGTGATTGAGCTTTTCTCATTTCCGTTCCCGCCGGAGCGCCCCAGCCGACCGGAAGCTTGCGGCCTGCGTCATCTGGCTTTTAGCGTTGATGACATCGATGCGGCAGTGGCGCACCTTGAAAGCCATAACGTGAAGTGTGAAGCCATCCGTGTCGATCCATACACGCAAAAACGCTTCACCTTCTTTAACGATCCGGACGGGCTGCCGTTGGAACTGTATGAGCAGTAAGGCTTGTCATCGCCGCATTTGCCCGGTAACGTGCCGGGCATTGCTACTGTAAAATCGCACCATCATGACACTCACGCTCAATAGACAACTTCTCACCTCACGCCAGATTCTGGTGGCCTTTAGCGGCGGGCTTGACTCCACCGTTCTGCTGCATCAGTTGGTGCAGTGGCGGACGGAAAATCCGGGGGGCGCTCTGCGCGCTATTCATGTGCATCACGGTTTAAGTGCCAATGCCGATGCCTGGGTTACGCATTGCGAAAACGTCTGCCAACAGTGGCAGGTGCCGCTGGTGGTCGAACGCGTACAACTTGCGCAAGAGGGGCTGGGGATTGAGGCCCAGGCGCGGCAGGCGCGTTATCAGGCATTTGCCCGCACCTTGTTGCCCGGTGAAGTGCTGGTCACCGCGCAACATCTCGACGATCAATGTGAAACTTTTCTGCTGGCGCTAAAACGCGGTAGCGGCCCTGCCGGGCTTTCGGCTATGGCGGAAGTTTCGGAGTTTGCCGGAACACGGCTTATCCGCCCGTTGCTTGCCCGCACGCGGGGGGAACTGGCGCAGTGGGCATTGGCGCATGGTTTACGCTGGATTGAAGACGAAAGTAATCAGGACGACTCATACGATCGTAACTTTCTGCGCCTGCGCGTAGTGCCGTTATTGCAGCAGCGTTGGCCGCATTTTGCCGAAACAACGGCCCGCAGCGCCGCACTTTGTGCTGAACAAGAGAGCCTGCTGGATGAACTGCTGGCAGATGATTTAGCACACTGTCAATCGCCGCAGGGGACGCTGCAGATTGTGCCAATGCTGGCGATGAGTGATGCCCGCCGCGCGGCGATTATCCGCCGCTGGCTGGCAGGGCAGAATGCACCGATGCCTTCCCGCGACGCGTTGGTGAGGATCTGGCAGGAAGTGGCGCTGGCGCGGGAAGATGCCTCCCCCTGTTTACGTTTGGGCGCGTTTGAAATCCGACGCTATCAGTCGCAACTGTGGTGGATTAAATCCGTCACCGGGCAAAGCGAAAACATTGTGCCGTGGCAGACATGGCTTCAACCGCTGGAATTACCGGCGGGGCAGGGAAGTGTACAGCTTAATGCGGGAGGCGATATTCGCCCTCCGCGTGCAGACGAAGCGGTCAGCGTGCGTTTCAAAGCGCCAGGATTGCTGCATATTGTCGGGCGTAACGGCGGACGTAAGCTAAAGAAAATCTGGCAAGAGCTGGGCGTGCCGCCGTGGCTACGTGACACCACGCCACTGCTGTTTTATGGCGAAACGCTGATTGCGGCGGCAGGGGGATTTGTGACGCAAGAAGGTGTGGCTGAAGGTGAGAATGGCATAAGTTTTGTCTGGCAGCGAAACGCTTAGTTTAGTGAAGGCCGGATATGACGCATTAAGCGTCGCATCCGGCGAAAGTCAATCAGGACTCGCT;2815
03;09;CACCACCAC;9;217035;217043;14;41;TTCTTCTTC;9;221130;221138;>CGTACCGATTTCCGGGTGGCTAAAGCTGGTAATTTTATCCAGACGTAGCTCACGGGTTTCGCCAGCGGCCTCGACGACCAGATACTCCACATTTTTGCGGGAGACTAAATCGCTGGCTTTGGCCTGCAATTTTTCGCCATCTTTCAGCTCAAGTGTCAGCATTAAATGATGCTGGCAGGCGAGCTCAAGATTATCGTAATCATCACAATTGATTGGTTGATACGTATCATTCATTGACATAATCGCTCACCAGTAAGTTTGCCGCAGCGTATGCTGCTTTTTCCCTGACAGCCTCAGAAAGGGCGTCGTCGGCAGCCATTTCATTCAGCACTTTCAAAACGCAGCCCAGCGCGTCCGGAACGTATCCTAAGTCTCCGCTGGCGATTTCCGCGTACCGCTTGCGTATTAACTCACAATATTTTTCCACATGCCCTCCTGTCAGCACTCTGACTTAACCGTGGATGCAAGTCTAAGCCTACGAAGATAAACTCTGTTTCGCAAGGTGACTATACCACACTCATTTCTGCAATATCAGCGCCGCAACTGCACGTATTCCGTTACAATGGCCTCCTGATTCGAAAGGAGTTTTCTTATGGCGCTTAAAGCGACAATTTATAAAGCGACGGTTAATGTGGCCGATCTCGACCGCAACCAGTTTCTCGATGCCTCTCTGACGCTGGCGCGCCACCCTTCAGAAACCCAGGAGCGTATGATGCTGCGCCTGCTGGCGTGGCTGAAATATGCTGATGAACGTCTGCAATTTACCCGTGGTTTGTGTGCCGATGATGAGCCGGAAGCGTGGCTGCGTAACGATCACCTGGGCATTGATTTGTGGATTGAGCTGGGGCTGCCGGATGAGCGACGAATTAAGAAAGCCTGCACCCAGGCCGCAGAAGTGGCGCTGTTTACCTATAATAGTCGGGCGGCGCAAATCTGGTGGCAGCAAAATCAGAGCAAATGTGCGCAGTTTGCCAATCTTTCCGTCTGGTATCTGGACGACGAGCAGCTGGCGAAAGTGAGCGCCTTTGCCGATCGTACCATGACGCTGTAGGCAACGATTCAGGATGGCGTGATCTGGTTATCGGATGATAAGAATAATCTGGAAGTGAACTTAACCGCCTGGCAACAACCTTCATGATTGTGATTTCCCGACATGTTGCTATTCCCGATGGTGAGCTTGAGATCACCGCCATTCGTGCGCAGGGCGCGGGCGGGCAGCATGTTAATAAGACCTCAACGGCCATTCATCTGCGTTTTGACATTCGGGCATCCAGCCTGCCAGAGTATTACAAAGAGCGTCTGCTCGCCGCCAGCCATCATTTGATCAGCAGTGATGGCGTAATTGTCATTAAGGCACAGGAATACCGCAGTCAGGAACTGAACCGCGAAGCGGCGCTGGCCCGGCTGGTGGCAGTGATTAAAGATTTAACAACAGAACAAAAAGCCCGACGACCCACGCGGCCCACCCGTGCATCGAAAGAGCGCAGGCTGGCATCGAAAGCACAAAAATCAAGCGTGAAGGCGATGCGCAGCGGTCGGGAATAAAAAGAAGGAATGGATGGTGAAAAAAGCGATAGTGACAGCGATGGCTGTAATCAGCCTCTTTACTCTGATGGGTTGTAATAATCGGGCCGAAGTCGATACGCTTTCTCCGGCGCAGGCTGCCGAATTGAAACCGATGCCGCAAAGTTGGCGCGGCGTGCTGCCGTGTGCCGATTGCGAAGGAATCGAAACCTCTCTGTTCCTCGAAAAAGACGGAACATGGGTGATGAATGAGCGTTATCTCGGTGCTCGTGAAGAACCTTCCTCCTTCGCTTCCTACGGTACATGGGCGCGAACCGCTGACAAGCTGGTATTAACCGACAGCAAAGGTGAAAAGTCATATTATCGGGCGAAAGGCGATGCGCTGGAGATGCTCGATCGTGAAGGCAATCCGATTGAATCGCAGTTCAACTATACGCTGGAACCGGCACAATCCAGTTTACCCATGACGCCGATGACCCTGCGGGGCATGTATTTTTATATGGCTGATGCGGCGACCTTCACTGATTGCGCGACCGGAAAACGTTTCATGGTAGCGAATAACGCAGAGCTGGAGCGTGGCTACCTGGCTGCGCGCGGCCACAGTGAAAAACCGGTGTTACTGTCAGTAGAAGGTCACTTTACGCTTGAGGCTAATCCGGATACCGGTGCGCCAACCAAAGTATTAGCACCCGATACGGCAGGGAAATTTTACCCAAACCAGGATTGCAGTAGTTTGGGGCAGTAACCCGTCTTGAGACAGAAACAAACGCAAAACAGGCCAGAAGGATATATTTCAACATTTTGAATTTGCACGTTTTTTGTAGGCCGGATAAGGCGTTTACGCCGCATCCGGCAATGGTGCTCAACGCCTGATGCGACGCTGGCGCGTCTTATCATGCCTACAACCCCCCTCATACCTTAAGGCGGATAAGGCATTTACTTTATCACCGGGTCAAACCAACAAAGCGACCCGCCTTGATATAAATCCCTGGCTTCAGGTGCCCAACATACTGTAACTGCGTTTCTGGCTTAAACGCAGAGACATCACCAATACGCATATGCATCAGATCGGCAGGGCTAATCCAGCCCGATTGCGCCAGCGTAAGCGGATGCCCGGCTTTGGCAAATGCATCAGTGACAAATTCCGAACAAAACCACGACTTTTTGTCTCCTTCGACCACACTGCTTAACTGCGCTTTCGCCAGGCCGCTGACGCACTGTTGGCGAAAATCCTCGGAGAACGGATTCAGTGAGCACATCTGGCGAGTCACCATAAAGGGAATAAATTCGACAATGCCGCGATAGTTATAACCGCTATCTTTGATTTTATTGGCGAACGCGGTGATTTCTGTGGCTTGTTGCGGGGTAAGATCCGGGACTCGTAAGACGAAAAGTTTATCACTATGCTTCATCGCTTTTTTAAGGGAAACAATCTGGACGCCAGCGCCTGTCGCTTCTGCAACGTTATTTTCACCCAGATAGATTGCAACGTGACTCACAGAGGAAGTGCTGAAAACGCGGATCCCAAATGAGGTTACCTCCAGGCTTGAGGAGAACAGCAAATCGCCGGGTTTGAGATCAGGTACCGTTATTTCTTTTATTGATTGTTCGGTGAAAGAGCTTTGATGCTGGAATTTGACAGCCCATGTTTTCGCCTCGGCATCTACTGCTGTGGCTGATGAGTCTGGCTGGCTGATATCAACGGTACAGGCCGAAAGTAAAAGAAAGCAGGGGAGAAGCAGGCGGCAGTACGCCTTTGGTTTATCCATTTTATACAATCCATGTAAAAAAGGGCCCTGAAATTCAGGACCCTTTCTGGCATCAGCCTTTAATCTGTTTCACCAGATATTCGACGATGTCACCAGTCTTAATTAACTGTTTCTCGCCGTTGCGACGATATTTATATTCGATATCGTCGTTGTCGAGGTTACGGTCGCCCAGCACAATAGTGTGCGGAATACCGATCAGTTCCATATCGGCAAACATCACGCCCGGACGTTCTTTTCGGTCATCCAGCAGCACTTCGATACCTTGTGCACGCAGTTCGCTGTACAGTTTCTCAGCAAGCTCTTGTACGCGGAAGGATTTGTGCATGTTCATCGGCAGAATTGCCACCTGGAACGGCGCGATAGCGTCAGGCCATACGATGCCGCGCTCGTCGTAGTTCTGCTCAATCGCCGCAGCCACTACGCGCGTTACCCCGATACCGTAGCAACCCATAGTCAGGATTTGGTTACGGCCATCTTCACCCTGTACGGAGGCTTTCAGTGCTTCGGAGTACTTGGTACCCAGCTGGAAGATGTGACCAACTTCGATACCACGTTTGATCAGCAGCGTACCCTGGCCATCCGGGCTTGGATCGCCAGCCACCACGTTACGGATATCCGCAACTTCCGGGGTAGCGACATCGCGATCCCAGTTGATGCCGAAGTAGTGTTTACCATCGATGTTAGCACCAGCAGTGAAATCACTCATCGCCGCAACGGTACGGTCAATCACCACCGGAATCGGCATGTTTACCGGACCCAGTGAACCCGGACCGGCTTTAACCACGGCACGAAT;4086
14;41;TTCTTCTTC;9;221130;221138;09;25;AGCAGCAGC;9;221364;221372;>GGTCGCGAAAGTCAGCGGGCTGGCAACCTGCGGCAGTTTTTCTGCTTTAACTTCGTTCAGCTCGTGATCACCGCGCACCAGCAGCGCAACCAGCGGGAAGCTACTGCCTTCAACCGCTTTAACCAGCAGAGTCTTAACCGTTTTCTTAATCGGCAGATTGAACTGTTCAACCAGTTCCGCGATGGTTTTCGCGTTCGGCGTATCAACCAGCGTCATTTCCTGGGT;225
09;25;AGCAGCAGC;9;221364;221372;09;26;GCAGCAGCAGCA;12;223812;223823;>GCGCGGTTCTTTCGGCGCGATAGCTTCTGCCAGCTCAATGTTCGCTGCATAGTCAGAGGTGTCGGAGAAGACCACATCGTCTTCACCGCTCTGCGCCAGCACCTGGAATTCGTGAGAGGCGCTGCCGCCGATAGAACCGGTGTCGGCCTGTACGGCGCGGAAATCCAGCCCCATGCGGCTGAAGATTTTGCTGTAGGCCGCATACATTGCATCGTAGGTTTCCTGCAGGGATTCCTGAGAAGTATGGAAAGAGTAAGCATCTTTCATCAGGAATTCGCGGGAACGCATGACGCCGAAACGCGGACGCACTTCGTCGCGGAACTTGGTCTGGATCTGATAGAAGTTCAGCGGCAGCTGTTTGTAAGAGCTAAGCTCGTTACGAATCAGGTCAGTGATAACTTCTTCATGAGTTGGGCCGAGTACGAACGGACGCTCGCCACGGTCAACAAAACGCAGCAGTTCCGGACCGTACTGTTCCCAACGACCACTCTCTTGCCACAAATCGGCTGGCTGAACCACCGGCATCGACACCTCGATTGCACCGGCGTTGTTCATCTCTTCACGCACGATGTTTTCGACTTTTTTCAGAACGCGCACGCCGGTCGGCAGCCAGGTATATAACCCGGAGGCCAGCTTGCGGATCATCCCGGCGCGCAGCATCAGCTGATGGCTGATCACCTCGGCGTCGGCAGGTGTCTCCTTGAGAGTGGAGAGCAGGTATTGGCTAGTACGCATGTTGTTACGGTTCCAGTTGGAAGGTAGAACAGGCTCAAGGCGAGCCTGGGACAAAAAAAGTGATTTAGTTTACCAGTGCAAAAGAAATGTCAAAAGAGAAGGGCGTGAATTTAACGCGGTTCCAGCGCAAAGACTTCAAAACCTGCGTCGGTGACGCGCCAGCGAACGTTAAAATCATGTAGCCAGACGGCATAGGTTTTGCCCGTTTCCTCACCTTTACGATAGGCCGGGCGCGGGTCCTGCGCCAGTACTTCGCGGATAAACAGCGTTAACTGCGGATAACGCTTCTCCAGCGTCAAAAGCTGCTTTTCGACCTCTGCGGTAAAACTCACCGCCATCTCTGCAGCTGGCGCACTTTGCGCATAGCTGGCACTGGCATCGGGAAGCGATTCGGCAAAGGGGAGATACGGTTTGATATCCACTACCGGCGTACCATCGACCAGATCCAGGCTGCCGAGCTTCAGAATCACGCAGTCTTTATGGCAAACAACCTCTTTCAGCTCTACCAGCGACATACCAATCGGGTTGGGGCGGAAAGTGGAGCGCGTAGCGAAAACACCCATTCTGGCATTACCGCCAAGACGAGGCGGACGCACAGTCGGACGCCAGCCGCCTTCCATCGTTTGATGAAAGACGAAAAGGATCCATAAATGGCTGAATGCTTCCAGGCCGCGAACGGCGTCAGCCTGGTTGTAGGGAGCAATGAGATGTAGTTCGCCGTTGGCGCTTTTTACCAGACCTGGCTGGCGCGGAACGGCGAATTTTTCTTTATAGGGCGAGCGAATAACACCTATTTGCTCGAACTGGAAACTGCTCATTTCGCCGTAATGTTAAGCGCAGAACCGATACATAAAGCCTGACGATAGCAGCCTGGCGTACCGCTGGTAACTTCGCAGCTATGCAGTAATACCGCATTGGCTTTCATTTTCGAGGCGTTGATTTGCATCCGCTTACGCGCGGTTGGAATGCTCGGCGGAGAGTCCTGATTAGAGGCCTGGCAAGAGTCGCCACTGACTTCACCGAGATCGCGGAACGGTTTGCCGACTAATTCTTCTGCATTGGTATAAATTCGGACCGGCGTGGCGCGCGGCGCTTTCGGTTTTGCAGGCTCCGCTTTCGGCTGGGGTGCAGTGCTTTGAACGGGTTCGACAGGGGATCTGCTTAACATGGAACAGCCGCTTAGCATGAGTGCTACTAAACAGATCGGTAAAGCACGCATAGTATTTCCTCAATGTATGATCAAAACGTCAATATTGAATCAGGAGCTTGTAAAAATGACAAGACGGGCAAGCGCCCGTCCTGAATGATATTACAAATTGTGGAAACAGCCTAAAAATTACCAGCCTTTAACAGCGCCGCCGTTAAACACTTTGTTTGCTGCTTCGTAAACTTCGTCAGACTGATAAGCCTGGACGAATTTCTTCACGTTCTCGGCGTCTTTGTTATCTTCACGCGTTACGATCAGGTTTACGTACGGGGAGTCTTTATCTTCGACAAAGATACCGTTTTTCGCTGGAGTCAGGCCAATCTGGCTGGCATAGGTGGTGTTAATAACTGCCAGAGCGATTTGCGCGTCGTCCAGAGAACGCGGCAGTTGCGGTGCTTCCAGTTCAACAATTTTCAGATTTTTTGGGTTCTCAACAACATCAAGAACGGTCGGCAGCAGGCCAACGCCATCTTTCAGTTTGATCAAGCCCACTTTTT;2439
09;26;GCAGCAGCAGCA;12;223812;223823;12;36;TGTTGTTGT;9;225091;225099;>GTGAACGACCAAGGTTAGTTGGATCGTTTGGCACGGCAACCTGCGAACCATCCTGCAGTTCATCCAGTGATTTGATTTTCTTGGAGTAACCAGCAATCGGATAAACAAAAGTGTTGCCTACTGCGACCAGTTTGTAGCCACGATCTTTCAGTTGCTGATCAAGGTACGGTTTATGCTGGAAGGCGTTGGCGTCGATATCGCCTTTGCTCAATGCTTCGTTTGGCAGAACATAGTCGTTGAAGGTTACCAGCTCAACGTCCAGGCCATATTTGTCTTTCGCAACTTTCTGCGCGACTTCTGCAACCTGCTGTTCGGCACCAACAATCACGCCGACTTTAATGTGGTTTGGATCTTTTTCATCCTGACCGCAGCCTACCAGTGCCAGTGATCCAATCAGGGCTCCCACTGCCGCAAAGGTTTTGAATTTGAACGCCATACCTTATTCCTTCTTCAATTATTTATGTTGTGTTGAACGTTACTTGCGAGTGACAGCCCGGACGATGCGGTCGCCTGCGAACTGAATTAAATAAACCAGAATGACCAGCAATACCAGTACCGTATTCATCACCGTCGCGTTATAGCCGATGTAGCCATACTGATAGCCAATCTGACCTAAACCACCGGCACCGACTGCACCACCCATCGCGGAATAACCGACCAGGGTAATCAGGGTGATAGTTGCCGCATTCACCAGACCCGGCAACGCTTCCGGTAACAGCACTTTACGGACGATCTGCATTGGCGTGGCACCCATTGCGCGGGAAGCTTCAATTAACCCGGTTGGGATCTCCAGCAGAGCGTTCTCGACCATACGGGCAATAAACGGTGCTGCACCAACGGTTAACGGAACAATTGCTGCCTGCAAACCAATCGATGTACCGACAATAACGCGGGTAAACGGAATCATCCATACCAGCAAGATAATGAACGGGATGGAACGGAAAATGTTCACAATCGCAGAAACGGTACGATACAGCTTCGCGTTAGCAATAATTTGCCCCGGACGCGTGACATAAAGCAGGACGCCAACCGGCAGACCAACCACAAACCCAAAAAATCCGGATACGAAGGTCATTGCCAGCGTTTCCCATACGCCACGAACCAGCAGCCACATCATCGGCTCAGACATAACCCAGTACCTCTACTTTTACATGGTGTTCCTGCAGCCAGGCAATGGCGGCTTGCGTATCTTGTTGTGTGCCGTGCATTTCAGTCAGCATGATGCCGAACTTAACGCCACCGGCGTAATCCATCTGCGCGCTAATAA;1267
12;36;TGTTGTTGT;9;225091;225099;07;21;GACGACGAC;9;231911;231919;>TGACGTTGAAACGACGCGCGGTTTCAGAAAGCAGTGGGGCATCGACCGATTGACCGGTAAACTCCAGACGCAGCATCGGCACGCAGTCAGTAAATGGCTCCGCTTGCAGACGTTCCTGGTAATCTTCCGGGATATCCAGATGCAGGGTTGACTGAATAAACTTCTGCGCCAGCGGCGTTTTCGGATGTGAGAACACTTCACTTACCGTGTCCTGCTCGATCAGTTCGCCATTGCTGATGACCGCAACGCAATCACAAATACGCTTCACAACGTCCATTTCGTGGGTGATCAACAGAATCGTCAAACCCAGACGGCGGTTAATGTCTTTCAGCAGTTCGAGAATAGAACGTGTCGTTGCCGGGTCTAGCGCGCTGGTGGCTTCATCACACAGCAATACTTTGGGATTGCTGGCTAATGCACGGGCAATCGCCACACGTTGTTTCTGCCCACCGGAAAGATTCGACGGGTAGCTATCATGCTTATCTCCAAGACCAACCAATGACAGCAATTCCGTCACGCGACGTTTGATCTCGTCTTTCGGTGTATTGTCCAGCTCCAGCGGCAGAGCCACGTTGCCAAAAACAGTACGCGAAGAGAGCAGGTTAAAATGCTGGAAAATCATACCAATCTGGCGGCGAGCTTTGGTCAACTCGGATTCTGACAGCGTGGTCAGTTCCTGTCCATCGACCAGCACGCTACCCTCGGTTGGGCGCTCCAGCAGGTTTACACAACGTATAAGCGTACTCTTACCCGCGCCTGAGGCACCGATAACGCCATAAATTTGTCCAGCTGGCACATGCAGGCTGACGTTGTTCAACGCCTGGATGGTGCGGGTGCCCTGGTGGAACACTTTGGTGATATTCGAAAGTTTTATCATTGATTATTTATTATCGTCATTAAGTTAGTCGTGGCATCTCGAATGCCTGAAACGGGCAACGCCGTCAATGAAATGGATGTTAAGGCATCCAGACGTCTAAATCAATCAGGTTTATGCGAAGAGCACTTTCTTGCAGGTCGAAACATGCGATACTAGCGTCACATGCCTTATTAAGGAGCTATAAAAGGTGGCGAAGAGCGTACCCGCAATTTTTCTTGACCGTGATGGCACCATTAATGTCGATCACGGCTATGTCCATGAGATCGACAACTTTGAATTTATCGACGGTGTTATTGACGCCATGCGCGAGCTAAAAAAAATGGGCTTTGCGCTGGTGGTAGTCACCAACCAGTCTGGCATTGCTCGCGGTAAATTTACCGAAGCACAGTTTGAAACGCTGACCGAGTGGATGGACTGGTCGCTGGCGGACCGAGATGTCGATCTGGATGGTATCTATTATTGCCCGCATCATCCGCAGGGTAGTGTTGAAGAGTTTCGCCAGGTCTGCGATTGCCGCAAACCACATCCGGGGATGCTTTTGTCAGCACGCGATTATTTGCATATTGATATGGCCGCTTCTTATATGGTGGGCGATAAATTAGAAGATATGCAGGCAGCGGTTGCGGCGAACGTGGGAACAAAAGTGCTGGTGCGTACGGGTAAACCTATTACACCTGAAGCAGAAAACGCGGCAGATTGGGTGTTAAATAGCCTGGCAGACCTGCCGCAAGCGATAAAAAAGCAGCAAAAACCGGCGCAATGATTAAAAGATGAGCGGTTGAAATAAAAATGCATTTTTCCGCTTGTCTTCCTGAGCCGACTCCCTATAATGCGCCTCCATCGACACGGCGAATGTGAATCACTTCACACAAACAGCCGGTTCGGTTGAAGAGAAAAAATCCTGAAATTCAGGGTTGACTCTGAAAGAGGAAAGCGTAATATACGCCACCTCGCGACAGTGAGCTGAAAGCCGCGTCGCAACTGCTCTTTAACAATTTATCAGACAATCTGTGTGGGCACTCGAAGATACGGATTCTTAACGTCGCAAGACGAAAAATGAATACCAAGTCTCAAGAGTGAACACGTAATTCATTACGAAGTTTAATTCTTTGAGCATCAAACTTTTAAATTGAAGAGTTTGATCATGGCTCAGATTGAACGCTGGCGGCAGGCCTAACACATGCAAGTCGAACGGTAACAGGAAGAAGCTTGCTTCTTTGCTGACGAGTGGCGGACGGGTGAGTAATGTCTGGGAAACTGCCTGATGGAGAGGGATAACTACTGGAAACGGTAGCTAATACCGCATAACGTCGCAAGACCAAAGAGGGGGACCTTCGGGCCTCTTGCCATCGGATGTGCCCAGATGGGATTAGCTAGTAGGTGGGGTAACGGCTCACCTAGGCGACGATCCCTAGCTGGTCTGAGAGGATGACCAGCCACACTGGAACTGAGACACGGTCCAGACTCCTACGGGAGGCAGCAGTGGGGAATATTGCACAATGGGCGCAAGCCTGATGCAGCCATGCCGCGTGTATGAAGAAGGCCTTCGGGTTGTAAAGTACTTTCAGCGGGGAGGAAGGGAGTAAAGTTAATACCTTTGCTCATTGACGTTACCCGCAGAAGAAGCACCGGCTAACTCCGTGCCAGCAGCCGCGGTAATACGGAGGGTGCAAGCGTTAATCGGAATTACTGGGCGTAAAGCGCACGCAGGCGGTTTGTTAAGTCAGATGTGAAATCCCCGGGCTCAACCTGGGAACTGCATCTGATACTGGCAAGCTTGAGTCTCGTAGAGGGGGGTAGAATTCCAGGTGTAGCGGTGAAATGCGTAGAGATCTGGAGGAATACCGGTGGCGAAGGCGGCCCCCTGGACGAAGACTGACGCTCAGGTGCGAAAGCGTGGGGAGCAAACAGGATTAGATACCCTGGTAGTCCACGCCGTAAACGATGTCGACTTGGAGGTTGTGCCCTTGAGGCGTGGCTTCCGGAGCTAACGCGTTAAGTCGACCGCCTGGGGAGTACGGCCGCAAGGTTAAAACTCAAATGAATTGACGGGGGCCCGCACAAGCGGTGGAGCATGTGGTTTAATTCGATGCAACGCGAAGAACCTTACCTGGTCTTGACATCCACAGAACTTTCCAGAGATGGATTGGTGCCTTCGGGAACTGTGAGACAGGTGCTGCATGGCTGTCGTCAGCTCGTGTTGTGAAATGTTGGGTTAAGTCCCGCAACGAGCGCAACCCTTATCCTTTGTTGCCAGCGGTCCGGCCGGGAACTCAAAGGAGACTGCCAGTGATAAACTGGAGGAAGGTGGGGATGACGTCAAGTCATCATGGCCCTTACGACCAGGGCTACACACGTGCTACAATGGCGCATACAAAGAGAAGCGACCTCGCGAGAGCAAGCGGACCTCATAAAGTGCGTCGTAGTCCGGATTGGAGTCTGCAACTCGACTCCATGAAGTCGGAATCGCTAGTAATCGTGGATCAGAATGCCACGGTGAATACGTTCCCGGGCCTTGTACACACCGCCCGTCACACCATGGGAGTGGGTTGCAAAAGAAGTAGGTAGCTTAACCTTCGGGAGGGCGCTTACCACTTTGTGATTCATGACTGGGGTGAAGTCGTAACAAGGTAACCGTAGGGGAACCTGCGGTTGGATCACCTCCTTACCTTAAAGAAGCGTACTTTGCAGTGCTCACACAGATTGTCTGATGAAAATGAGCAGTAAAACCTCTACAGGCTTGTAGCTCAGGTGGTTAGAGCGCACCCCTGATAAGGGTGAGGTCGGTGGTTCAAGTCCACTCAGGCCTACCAAATTTGCACGGCAAATTTGAAGAGGTTTTAACTACATGTTATGGGGCTATAGCTCAGCTGGGAGAGCGCCTGCTTTGCACGCAGGAGGTCTGCGGTTCGATCCCGCATAGCTCCACCATCTCTGTAGTGATTAAATAAAAAATACTTCAGAGTGTACCTGCAAAGGTTCACTGCGAAGTTTTGCTCTTTAAAAATCTGGATCAAGCTGAAAATTGAAACACTGAACAACGCAAGTTGTTCGTGAGTCTCTCAAATTTTCGCAACACGATGATGAATCGAAAGAAACATCTTCGGGTTGTGAGGTTAAGCGACTAAGCGTACACGGTGGATGCCCTGGCAGTCAGAGGCGATGAAGGACGTGCTAATCTGCGATAAGCGTCGGTAAGGTGATATGAACCGTTATAACCGGCGATTTCCGAATGGGGAAACCCAGTGTGATTCGTCACACTATCATTAACTGAATCCATAGGTTAATGAGGCGAACCGGGGGAACTGAAACATCTAAGTACCCCGAGGAAAAGAAATCAACCGAGATTCCCCCAGTAGCGGCGAGCGAACGGGGAGGAGCCCAGAGCCTGAATCAGTGTGTGTGTTAGTGGAAGCGTCTGGAAAGGCGCGCGATACAGGGTGACAGCCCCGTACACAAAAATGCACATACTGTGAGCTCGATGAGTAGGGCGGGACACGTGGTATCCTGTCTGAATATGGGGGGACCATCCTCCAAGGCTAAATACTCCTGACTGACCGATAGTGAACCAGTACCGTGAGGGAAAGGCGAAAAGAACCCCGGCGAGGGGAGTGAAAAAGAACCTGAAACCGTGTACGTACAAGCAGTGGGAGCCTCTTTTATGGGGTGACTGCGTACCTTTTGTATAATGGGTCAGCGACTTATATTCTGTAGCAAGGTTAACCGAATAGGGGAGCCGAAGGGAAACCGAGTCTTAACCGGGCGTTAAGTTGCAGGGTATAGACCCGAAACCCGGTGATCTAGCCATGGGCAGGTTGAAGGTTGGGTAACACTAACTGGAGGACCGAACCGACTAATGTTGAAAAATTAGCGGATGACTTGTGGCTGGGGGTGAAAGGCCAATCAAACCGGGAGATAGCTGGTTCTCCCCGAAAGCTATTTAGGTAGCGCCTCGTGAATTCATCTCCGGGGGTAGAGCACTGTTTCGGCAAGGGGGTCATCCCGACTTACCAACCCGATGCAAACTGCGAATACCGGAGAATGTTATCACGGGAGACATACGGCGGGTGCTAACGTCCGTCGTGAAGAGGGAAACAACCCAGACCGCCAGCTAAGGTCCCAAAGTCATGGTTAAGTGGGAAACGATGTGGGAAGGCCCAGACAGCCAGGATGTTGGCTTAGAAGCAGCCATCATTTAAAGAAAGCGTAATAGCTCACTGGTCGAGTCGGCCTGCGCGGAAGATGTAACGGGGCTAAACCATGCACCGAAGCTGCGGCAGCGACACTGTGTGTTGTTGGGTAGGGGAGCGTTCTGTAAGCCTGTGAAGGTGTACTGTGAGGTATGCTGGAGGTATCAGAAGTGCGAATGCTGACATAAGTAACGATAAAGCGGGTGAAAAGCCCGCTCGCCGGAAGACCAAGGGTTCCTGTCCAACGTTAATCGGGGCAGGGTGAGTCGACCCCTAAGGCGAGGCCGAAAGGCGTAGTCGATGGGAAACAGGTTAATATTCCTGTACTTGGTGTTACTGCGAAGGGGGGACGGAGAAGGCTATGTTGGCCGGGCGACGGTTGTCCCGGTTTAAGCGTGTAGGCTGGTTTTCCAGGCAAATCCGGAAAATCAAGGCTGAGGCGTGATGACGAGGCACTACGGTGCTGAAGCAACAAATGCCCTGCTTCCAGGAAAAGCCTCTAAGCATCAGGTAACATCAAATCGTACCCCAAACCGACACAGGTGGTCAGGTAGAGAATACCAAGGCGCTTGAGAGAACTCGGGTGAAGGAACTAGGCAAAATGGTGCCGTAACTTCGGGAGAAGGCACGCTGATATGTAGGTGAAGTCCCTCGCGGATGGAGCTGAAATCAGTCGAAGATACCAGCTGGCTGCAACTGTTTATTAAAAACACAGCACTGTGCAAACACGAAAGTGGACGTATACGGTGTGACGCCTGCCCGGTGCCGGAAGGTTAATTGATGGGGTCAGCGCAAGCGAAGCTCTTGATCGAAGCCCCGGTAAACGGCGGCCGTAACTATAACGGTCCTAAGGTAGCGAAATTCCTTGTCGGGTAAGTTCCGACCTGCACGAATGGCGTAATGATGGCCAGGCTGTCTCCACCCGAGACTCAGTGAAATTGAACTCGCTGTGAAGATGCAGTGTACCCGCGGCAAGACGGAAAGACCCCGTGAACCTTTACTATAGCTTGACACTGAACATTGAGCCTTGATGTGTAGGATAGGTGGGAGGCTTTGAAGTGTGGACGCCAGTCTGCATGGAGCCGACCTTGAAATACCACCCTTTAATGTTTGATGTTCTAACGTGGACCCGTGATCCGGGTTGCGGACAGTGTCTGGTGGGTAGTTTGACTGGGGCGGTCTCCTCCTAAAGAGTAACGGAGGAGCACGAAGGTTGGCTAATCCTGGTCGGACATCAGGAGGTTAGTGCAATGGCATAAGCCAGCTTGACTGCGAGCGTGACGGCGCGAGCAGGTGCGAAAGCAGGTCATAGTGATCCGGTGGTTCTGAATGGAAGGGCCATCGCTCAACGGATAAAAGGTACTCCGGGGATAACAGGCTGATACCGCCCAAGAGTTCATATCGACGGCGGTGTTTGGCACCTCGATGTCGGCTCATCACATCCTGGGGCTGAAGTAGGTCCCAAGGGTATGGCTGTTCGCCATTTAAAGTGGTACGCGAGCTGGGTTTAGAACGTCGTGAGACAGTTCGGTCCCTATCTGCCGTGGGCGCTGGAGAACTGAGGGGGGCTGCTCCTAGTACGAGAGGACCGGAGTGGACGCATCACTGGTGTTCGGGTTGTCATGCCAATGGCACTGCCCGGTAGCTAAATGCGGAAGAGATAAGTGCTGAAAGCATCTAAGCACGAAACTTGCCCCGAGATGAGTTCTCCCTGACCCTTTAAGGGTCCTGAAGGAACGTTGAA;6811
07;21;GACGACGAC;9;231911;231919;16;46;GTAGTAGTA;9;237143;237151;>GTTGATAGGCCGGGTGTGTAAGCGCAGCGATGCGTTGAGCTAACCGGTACTAATGAACCGTGAGGCTTAACCTTACAACGCCGAAGGTGTTTTGGCGGATGAGAGAAGATTTTCGGCCTGATACAGATTAAATCAGAACGCAGAAGCGGTCTGATAAAACAGAATTTGCCTGGCGGCCTTAGCGCGGTGGTCCCACCTGACCCCATGCCGAACTCAGAAGTGAAACGCCGTAGCGCCGATGGTAGTGTGGGGTCTCCCCATGCGAGAGTAGGGAACTGCCAGGCATCAAATTAAGCAGTAAGCCGGTCATAAAACCGGTGGTTGTAAAAGAATTCGGTGGAGCGGTAGTTCAGTCGGTTAGAATACCTGCCTGTCACGCAGGGGGTCGCGGGTTCGAGTCCCGTCCGTTCCGCCACTTATTAAGAAGCCTCGAGTTATCGCTCGAGGTTTTTTTTCGTCTACATTTCTATTATTGCTAAAATCGCAAAAATCCTCTGCGTTTTACGCCCTTTTTCCGCAACATTCTAAAGCCCATAATCACCTCAGTTAACGAAAATAGCATTAAAAGAGGCATATTATGGCTATCCCTGCATTTGGTTTAGGTACTTTCCGTCTGAAAGACGACGTTGTTATTTCATCTGTGAAAACGGCGCTTGAACTTGGTTATCGCGCAATTGATACTGCACAAATCTATGATAACGAAGCCGCAGTAGGTCTGGCGATTGCAGAAAGTGGCGTGCCACGTCATGAACTCTACATCACCACTAAAATCTGGATTGAAAATCTCAGCAAAGACAAATTGATCCCGAGTCTAAAAGAGAGCCTGCAAAAATTGCGTACCGATTATGTTGATCTGACGCTAATCCACTGGCCGTCACCAAACGATGAAGTCTCTGTTGAAGAGTTTATGCAGGCGCTGCTGGAAGCCAAAAAAGAAGGGTTGACGCGTGAGATCGGTATTTCCAACTTCACGATCCCATTGATGGAAAAGGCGATTGCTGCTGTTGGCGCTGAAAACATCGCTACTAACCAGATTGAACTCTCTCCTTATCTGCAAAACCGTAAAGTGGTTGCCTGGGCTAAACAGCACGGCATCCATATTACTTCCTATATGACGCTGGCGTATGGTAAGGCCCTGAAAGATGAGGTTATTGCTCGTATCGCAGCTAAACACAATGCGACTCCGGCACAAGTGATTCTGGCGTGGGCTATGGGGGAAGGTTACTCAGTAATTCCTTCTTCTACTAAACGTGAAAACCTGGAGAGTAATCTTAAGGCACAAAATTTACAGCTTGATGCCGAAGATAAAAAAGCGATCGCCGCACTGGATTGCAACGACCGCCTGGTTAGCCCGGAAGGTCTGGCTCCTGAATGGGATTAAGCCTCTCTGACAGCTCCTCCGGGAGCTGTTTTTACATGCTCGCTAAGGAAATCGATAAAAGCCCGGATGCGCGTACTTACCGCACGGTCGCTGTAATAGACGGCACTGAATGGCATTTCCACTGGCAACACTTTATCTGCCATTAACTCCACCAATTCTCCGCGAGCGATTTCTCTGTCGATCATATAGTCGGACAAACACGCAATCCCGTTGCCACTCAGGCAAAGCTGTTTCAGTGTTTCCCCACTATTGGATGACAAACCGTACTTCACCTCATGTAATTGTCCATCGCTACAGGCTACCGGCCAGGTATTGAGGGAAGCGGGTTCAGTGAATCCCAGGCAAACATGTTGCTTTAAATCGTCGATCGTTTCTGGCTTCCCGTAGCGGGAAATATAATCGGGGGAGGCGATAATTTTTCGATAACTGTTAAATAACGGCCTGGCACGTAAGCTGGAATCCGTTAACGTACCGGCGCGTATCGCGACATCCACTTTTCTTTCGATCAAATTAATAATCGTTTCGGAGGAGACTAGCGATAAAGTGACTTCCGGATAGCGTTCACGAAAAGGCTTAATCAACGGCATCAGAAAGTGCAGCACCACTGGAGTTGCGGCATCGATGCGCAACAGTCCACGCGGTGTATTACGCGTCTCCATAATTTCTGATTCTGCCGCTGCCATCTCCTGCAAAATTGACTGTACGCGACGAAAATAACGCTCGCCTTCTTCCGTCAGGCTAAGTTGCCGCGTGGTCCGATTAAGCAGGCTAACGCCAAGTTTCATCTCCAGCTTTTTCACCGCCCGGCTTACCGCTGAGTTTGCTTGCCCTAATTGTTCCGCTGCCCGGCTAAAGCTGCCGCTTTCGACGACCGAAACAAAAATGGCGAGTTCTTCCGACGTGGCTTTCATTTTTGCTCCTGTTGCAAAATAGATGAGATATTTTGAATTTATTTGTCATTAAACCATCAGGATGCGTGATATGTCATCCGATTTAATGTTCTCAATAATGAGCAAAATTCTGACCGGTGTAAGCACTTGCTTACATAACAATATACAATTGCTCGTTGAAAGAGTGAGCTAAAATCCCTATAACAGTAGAACCCTCCCGAGTGCGGAAGGGTTGACGTAATAGAGGTTTCAAAGTCAAAAGTGCGAAAAAACACCTATGCCATGCGCTATGTTGCCGGACAACCTGCGGAGAGGATCTTACCGCCGGGGTCTTTTGCGAGCATCGGCCAGGCATTACCACCCGGAGAACCGTTAAGTACCGAAGAGCGTATTCGGATCCTGGTGTGGAACATATACAAACAGCAACGCGCTGAATGGTTGTCGGTATTAAAGAATTACGGCAAAGACGCACATCTGGTGTTATTGCAGGAAGCGCAAACAACGCCAGAGTTGGTACAGTTTGCGACTGCTAACTATCTTGCCGCCGATCAGGTACCCGCTTTCGTGCTGCCACAACATCCTTCTGGCGTAATGACCCTTTCGGCGGCACATCCAGTGTATTGCTGCCCGTTACGTGAACGAGAACCCATTTTGCGTCTGGCGAAGTCGGCACTGGTGACGGTCTATCCATTACCTGACACCCGCCTGTTAATGGTGGTTAATATACACGCCGTCAACTTCAGTCTGGGCGTGGATGTTTATAGTAAGCAGTTACTTCCTATTGGTGATCAGATAGCTCACCACAGCGGCCCGGTCATTATGGCGGGAGATTTCAATGCTTGGAGCCGTAGAAGGATGAACGCGTTATATCGTTTTGCGCGGGAAATGTCGCTGCGTCAGGTGCGTTTTACCGATGATCAGCGCCGTCGGGCGTTTGGTCGCCCGCTCGATTTTGTTTTCTACCGTGGTCTGAACGTCAGCGAAGCTTCTGTACTGGTTACGCGCGCGTCCGATCACAATCCGCTACTCGTTGAATTCAGTCCCGGCAAGCCTGATAAATAAGGTATGTCAGGTCTGCCACAGGGCAGACCAACGTTTGGAGCTGCCCTTTTATACTCAAACAACAAAAGGACAGTGCAATGACAACACAATCCCACCATGACCACGTAGAAAAGCAGTTTAGCTCTCAAGCCAGCGAATATCTGACCAGTACCGTACATGCATCCGGACGAGATTTACAGCTCCTGGCGGTGTGTCTGGCTGATTATCCTGATGCAAGTGTACTTGATATGGGCTGCGGAGCAGGGCATGCCAGCTTTGTCGCTGCGCAAAATGTGAGCACGGTGGTGGCGTATGACTTATCTGCCCAAATGCTGGATGTCGTGGCACAAGCTGCCGAAGTCCGGCAACTGAAAAATATCACCACCCGCCAGGGGTATGCCGAAAGTCTGCCATTTGCCGATAACGCATTTGATATTGTTATCAGCCGTTATTCTGCCCATCACTGGCATGATGTTGGTGCAGCACTGCGTGAAGTGAACCGGATATTGAAACCTGGCGGTAGGCTGATTGTGATGGACGTAATGTCTCCGGGCCACCCAGTGCGCGACATCTGGTTACAGACGGTAGAAGCATTATGCGATACCTCTCACGTACGAAACTACGCCAGCGGTGAGTGGTTGAGGTTAATCAATGAAGCCAATCTGATAGTTGATAATTTAATTACAGATAAGTTACCGCTGGAATTTTCTTCATGGGTCGCGAGAATGCGTACGCCAGAAGCGTTAGTAGACGCTATTCGCATTTACCAACAGAGCGCATCGACAGAGGTGAGAACGTATTTTGCCTTGCAGAATGATGGCTCTTTCACCAGTGATATCATCATGGTAGATGCACATAAAGCGGCATAAATAAAAAAGGCACCGGGGGAATCGGTGCCTTTCTATTATCTGGTTTGTCAGGAGTCTGGCATGCTGTTGTTTTTCACAAACAACGTCAGCTTATCGCCTGGTTGCAGATTCGCAGTATCGCTGTTCCAGCGCATCACATCTTTGATGTTCACGCCGTGGCGTTTAGCAATGCTTGAAAGCGAATCGCCTTTGCGCACACGATACGTAATGCTATCGCTGTTGTTTGCCAACCGCTGTGCGCTACTACCTGCGCCAATCGTCAGACTTTGGCCTGGTTTCAGCTTAGAGCCGCGCAGTTTGTTCCACTGCTGCAAATCTTTGGTGCTTACGCCGAGACGTGAAGCGATACTTGAAAGCGTGTCGCCAGAGCGTACGGTGTAAACACGGCTGTTAAGCGGCGTATTGTCGGCAACCAGCGTCGACTGTACAGCAGCAATTTCGCCTGAAGCCAGAGATTCACGCAGTTGATCTGCATGCTTCTTTGGCACCATCACGTACTGCGGACCACTTGCGCCCAGCGTGGAGCCTTTCACGCCAGCGTTGAATGTCTTCAGCTTGCTGACGGAAATCCCCGCCATATCTGCAACCTTCGCCATTTCAACCGGGCTACTCAGGTGCACACGCGCCAGAGCACGGCTTTCATCGGTCGTTGGCAGACGTACGCCATAACGCTTGCTGTTTTTGAGAATATCACTCAATGCCAGCATTTTAGGCACGTACTGCTTCGTTTCCTGCGGCAACGGTAACGACCAGAAGTCCGTGGATTTCCCACGCGCTTTGTTCGTTTTAATTGCCTTCATGACCCGACCTTCGCCGCTGTTATAAGCCGCTACGGTCAGAAGCCAGTCGCCATCAAACATTTTGTTCAGACGCTGCATCATATTCAGCGCGGCAGTTGTTGAAGCAACAACATCGCGACGCGCGTCATAATTGCGGGTCTGTTTCAAACCATAATTGCGCCCCGTGCTCGGAATGATCTGCCAGATGCCTGCGGCATTGGCGCCAGACGTTGCGTGAGGATCAAAAGCGCTCTCCACTATGG;5223
16;46;GTAGTAGTA;9;237143;237151;03;08;CCACCACCA;9;242684;242692;>CCAGTTCCATAGGCATGTTACGTTTTTTAACTTGCCCGGCTATCCAGTACATATACGGCTCTGCCCGTAAAGTTACATCGTGGAGATAGCTCTTATTGCGTAAATATTTCTGTTTCTGTTCGCGAATCCGGTCATTTTCCGGAATTCCCATCTTTAGCTCGTCGCCAATGAAAGCCCACAAGTCACCATCTGGCGCGATAGACGTCCCATCGTCCATCCATCGTGCCTGACTTGTAAACTTTGCTGCTTCCCCTTGACCAGCTGCAGAAAGGCTCTGTGCGTGCTGTTGAACGTTGCCGGTACTCTGGCAACCCACGAGCAGGACAGAGGCGAGTAATATCGCTTTTGCCTTCATGTGTGCGTCAATAGTTGCTTAAAAGACGACCGATCATAACGGCGAACGGAGCCGATGACAAGAAAGTTTTATCAGAACCTATCTTTCTTTGACCTTAACCATGCAAAACGCTCTTCAGGTTGTTGCAATAATGTTTCTTCATTAATTACATTAATTAAATCAATATCTTCCGTTCTTAAAAAAACATTAATTTGCCGCTCATTTTTCAGAATTACGGGTAGTGTTATTTGATTTTTTGCCCGTAACTCCTTAACTTTACGATAATAATCATTTATGGACAAATCGTGCGGAAGAATACTCAAAGCAAACTTCATATTTGATAACGTATATTCATGAGCACAACATACCAATGTATCGTCAGGTAACGCACTTAACTTTTTAAGTGATTGATACATTTGTGATGCTGTCCCTTCAAACAACCGACCACACCCACCAGAAAACAGCGTGTCGCCGCAAAATAGATAAGGTTTACTGAAGTAACAGATATGTCCTAAAGTGTGACCCGGCGTGGCAATTACACTAAATTCATGCCCCAAAACGAAGGCAGTTTCGCCATCTTTGACTACCTGTGTTGTTCCCTTATCTTGTGTCTCTTGTGGACCATACACCACAATTTGCGGAAACTTTTCCACCAGTTCTTTTACGCCGCCAACGTGATCGTGATGATGGTGGGTGAGAAATATGGCCTCCGGTTGCCAGTTATTGGCGGCAATGGCGTTTAATACTGGCTCTGCGTCTCCGGGATCGACAATCAGGCAGCGACCTGCTTCATCATTCAAAACCCAGATGTAATTGTCATCAAAGGCGGGAATACTGTTAAGATTCATAGATTACCTCTCAGTGTGAAACGGAAGGTTGTGATGAAACCGGCAAGAGTCCCTCAAACTGTCGTGGCTCCTGATCGCTGGGGCGATTTGCCCTGGGGAGAGCTTTATCGCAAGGCGCTGGAGCGCCAGCTCAACCCGTGGTTCACTAAAATGTATGGTTTTTATCTGCTTAAGATTGGCAATTTAAGCGCAGAAATCAATTGCGAAGCGTGCGCGGTTTCTCATCAAGTGAATGTTTCTGCGCAAGGAATGCCTGTCCAGGTGCAGGCGGACCCACTTCATCTTCCTTTTGCCGATAAATCCGTTGATGTTTGTCTACTGGCACATACATTGCCGTGGTGCACCGATCCGCATCGTTTATTGCGTGAAGCCGATCGGGTATTGATTGATGATGGCTGGCTGGTCATTAGTGGCTTCAATCCCATTAGTTTAATGGGATTACGCAAACTTGTGCCGGTATTGCGCAAAACCTCGCCCTATAACAGCCGGATGTTTACTCTGATGCGGCAACTGGACTGGCTCTCTTTGTTGAATTTTGAAGTGCTACACGCCAGCCGTTTCCACGTTCTCCCGTGGAACAAACACGGAGGAAAACTTTTGAATGCGCATATTCCTGCGCTTGGTTGCTTACAACTTATTGTTGCCCGGAAACGGACTATTCCTTTAACGCTAAATCCGATGAAACAGAGTAAAAACAAGCCACGAATTCGCCAGGCGGTTGGAGCCACCCGGCAATGTCGTAAACCACAGGCTTAAACTTCGACTTGGTAGCCCGTATCTTCCAGTGTGGGATTCATCGCCGCGGCACGAGCCAGTTCATCACAGCGTTCGTTTTCCGGGTGTCCGGCATGGCCTTTAACCCATTCCCATTTGATTTGATGCTGCCCCAATGCAGCATCAAGACGTTGCCAGAGATCGACATTTTTTACTGGTTTTTTGTCTGCGGTTTTCCAGCCACGTTTTTTCCAGTTATGGATCCACTGGGTGATACCCTGGCGGACATACTGGCTGTCGGTACTCAAAATGACTTCGCAATGTTCTTTTAACGCCTCCAGCGCGACAATAGCGGCCATCAACTCCATACGGTTGTTGGTGGTGCGGGTGTAGCCTGCGCTAAAGGTTTTCTCGCGTCCGCGATAGCGTAAAATAGCGCCGTAACCCCCAGGTCCAGGATTACCCAGACACGAACCATCGGTGAAAATTTCTACCTGTTTAAGCATCTCTGGTAGACTTCCTGTAATTGAATCGAACTGTAAAATGACAAGTCTGACATAAATGACCGCTATGAGCACTGCAATTACACGCCAGATCGTTCTCGATACCGAAACCACCGGTATGAACCAGATTGGTGCGCACTATGAAGGCCACAAGATCATTGAGATTGGTGCCGTTGAAGTGGTGAACCGTCGCCTGACGGGCAATAACTTCCATGTTTATCTCAAACCCGATCGGCTGGTGGATCCGGAAGCCTTTGGCGTACATGGTATTGCCGATGAATTTTTGCTCGATAAGCCCACGTTTGCCGAAGTAGCCGATGAGTTCATGGACTATATCCGCGGCGCGGAGTTGGTGATCCATAACGCAGCGTTCGATATCGGCTTTATGGACTACGAGTTCTCGTTGCTTAAGCGCGATATTCCGAAGACTAATACCTTCTGTAAGGTCACCGATAGCCTTGCGGTGGCGAGGAAAATGTTTCCCGGTAAACGCAACAGCCTCGATGCGTTATGTGCCCGCTACGAAATAGATAACAGTAAACGAACGCTGCACGGGGCATTACTCGATGCCCAGATCCTTGCGGAAGTTTATCTGGCGATGACCGGTGGTCAAACGTCGATGGCTTTTGCGATGGAAGGAGAGACACAACAGCAACAAGGTGAAGCAACAATCCAGCGCCTTGTACGTCAGGCAAGTAAGTTACGCGTTGTTTTTGCGACAGATGAAGAGCTTGCAGCACATGAAGCCCGTCTCGATCTGGTGCAGAAAAAGGGCGGAAGCTGCCTCTGGCGGGCATAAATACATGTAAAAGGCGCTAAAAATAGCGACTTGGGCGATTTTTGCAGCAAATGATTCAAAAGATGAGAAAAACCGTTGACGAAGGGTGAGGCAATCCGTAATATTCGCCTCGTTCCCAACGGAACACAACGCGGAGCGGTAGTTCAGTCGGTTAGAATACCTGCCTGTCACGCAGGGGGTCGCGGGTTCGAGTCCCGTCCGTTCCGCCAAATTCACCTCATGAAAATGAGTTCAGAGAACCGCAAGATTTTTAATTTTGCGGTTTTTTTTGTATTTGAATTCCACCATTTCTCTGTTCAATGATTTTACTCTGGCGTAAGTGCGTGATTCTCGCTTGTTGTCTCATTCATTAAAATTCAATAATGATATCGAACCATTCAGCTTAAATATATTTCCAGAGAATAAATTTATATTGATTAAATGAATGTATATTTCAAATTGATTTTGTTTGTTATTATTTAAGTGGGGTATATAATTAGAGTCCGTTATCAATGCTAAATATTCTAATCATTATGACAGGCGAGGGAGTGTCCAATTATGAATTCAAAAAAGCTTTGTTGCATATGTGTGTTATTCTCGCTGCTTGCAGGATGTGCCTCTGAATCTTCTATTGATGAAAAGAAGAAAAAAGCTCAAGTCACACAAAGTAATATTAATAAAAACACTCCCCAGCAACTGACAGACAAAGATTTATTCGGTAATGAAACCACTCTGGCCGTATCCGAAGAGGATATTCAAGCAGCGCTTGATGGAGATGAGTTCCGCGTTCCCCTTAATTCTCCTGTAATACTTGTTCAATCCGGCAACCGCGCACCGGAAACCATTATGCAGGAGGAGATGCGAAAATATTATACTGTTTCCACATTCTCTGGTATCCCGGACAGGCAAAAGCCTCTGACTTGTAACAAAAACAAAGATAAAAATGAGAACGAGGATGTTGCCCGTGCTGAGAATATGAACTGGATGCAGGCACTGCGTTTTGTGGCTGCAAAAGGACATCAGAAAGCGATTATTGTTTACCAGGATATGTTGCAGACAGGAAAATATGACTCTGCGCTGAAATCAACAGTATGGTCCGACTATAAAAATGAAAAACTCACTGACGCTATCTCCCTGCGCTACCTGGTACGTTTCACGCTGGTGGATGTGGCAACAGGTGAGTGGGCTACCTGGTCGCCGGTGAATTATGAATCGAGAGTAATTTTTCCGCCGGCTGGAATAACAAAAACGAGCAATAAAGAACTATCAAATGACCATGTTACGGAAGCGCAACTGTTTAATTTGAAACAAAAAACATATGTATCGATGGTGAAAGACTTGGTGAGTCGATTCCAGTAATCGTTATTGTTATGCTGCCGCCTGTAGTTTAGGGTGGCAGCAAACAGGAGTTGAGTATTTCTATAATGTAAATATGATTGTTTTTATAAAGTTATAATATATATTACCAGTGTATTGCATGTGAGTTATTTTTTTAATTCTTCATAAATTAAAATAGTATCATCTGCAATGGAAAGAATTGCTATTATCTCTTCATTTTTTTATATTTTTCTTTTAATGTCTTGTTTCTTTCTTTTAATGGAGTACATTCATTAATAATATCATTCTTAGCTGTCATTGAGTCAGTTTCGATATCGAATGCTAAATCTACAAAGCAATAATCTACGTAGAACATAAATCTACGTATATCTTCCGGTATAGCAGTGGAAAAATAACGGTATTGCGTGTAAGTGGTTTGATCATCGAATTCGTCTGATTGTACTGAATATGTAAATGTGGCCAGTATAAATAGTAATGTTAATCTTAAATTTATAATAATCATTTGCTGGATATCTCATCTGGATTTTGAAAGTCAGAAATGTAAGCATTGTTTAGTTGCATGGCTCTTATTTTGTTTAACTCAGTATAGCATGGATATAGCCGAGAGAATGCCAGTCGCCCTACTCTGGCCCCCCAGGTTAGAGTAAAAGAGCATTGAGCAAATCTGTAACGTATAAATTCCCTATTAGAAGACTCTAGTCTTTTTAAAGAAATAACTGCTTCTTTTCTTATTGCTTCGTCCTCATCACTATTCCATTTTTGAATTTTCTCTTTTATATTTGCTTCTGCTTTTTTAAGTGTAATAGTGCTCATAATAAATGAGTTTTTAACACAATCAATAAATTCAAGTTCATCAACACCACTACATTCTTTAGACATGGAAATGTCAAATGCCAGACCTTTTGTACATGAGAATGTCAGCAGTAGAATAATTGTTATTTTTCGCATTCTCATAATACTCTGTTTTTTGTGAGTAATGTATAAACGAACTGAAGTTTTATTGCATACTTGGGATCG;5532
03;08;CCACCACCA;9;242684;242692;11;33;CAACAACAA;9;243647;243655;>TTATAATTCATCGCTACATTTTTTATTGTGATAGGTTTCCATCCAGTAATTATTACTTTCATGGATGCTTTTTGATAATATAAAATATCTCCCGGGTGTATTTTATCGAGATTTTTTCCAGGATTGTTTTTCGTTAAGTTAGGTATGGTCGTTTTTCTCTCTTTTCTGATGTTGTCAGCCAAATCGCCTTTTTGGACAATGGCGCTATATAGAGTTGAGTCATATTGATCGATAGTTGATTCTTCCTTTGTATTAGAAAGTTTCATCATTAAGTAAGTAATTGCTGCTTTGATATTCTCTTCTGGAGAGCCAGTTATTTGTTCTTTTGCCCAGTAATTTCTTTCTGGATCTTTTAACCCATTGAATGCTTTGTTTCTCCATTGTGGTGGGGTAACAAGGGCTGTAGATTTTTCTCCAGAGATTAAAGCTGGCATCGCTTTATCTTTCCGAAAACGACCAATTTGTAATGGATAACCATTCCACTGAGAAGTATTTTCCGCATCGTTTTCAGTCCAGAGCATGGCTTTTATTATATACCAATCCAACGGCTGAAAGTATGGAGTGCTGGACAAATGAATGTTGATTTCATTAACAGATTTTTAAATTAATAAGTCATATTTATTCCATTCTTTATGATTGCTCACAAATGCCAACTCTCTTATTTTTTTCCATTTAAAAAAATCACTTTCATCTTCTGTTATTCTTGATGCGAAATCTTGTCTTAGTTGAAATGGGAATTTTTCATTAAATAACGTACTGTCAGTGCTTGTATTTTTGCTTTCACTGTCTGATGTTGAAGAGTGTAAAATATTGTTAGCCATTATAATAATCCCATATGTTTTTAAAAAAGACGATCTTCCCATAAACTGTATGCACTAGTGCCAGCGGAACAATGCTCCCATATAATTGACTCATAACTGAAAGAAACTGACTCTTCGGGTTGAACGCTGTTAT;954
11;33;CAACAACAA;9;243647;243655;18;53;ATGATGATG;9;243840;243848;>TATGTGATATAGAGACATGAATGTCGCTTATCTTTGCTCCAGTTAATTTGATTTTATAGAACAGTTCATTAATTCCAAATTTATTTGTACGATAAAAGGAAAAATCACATGTCAATAATTCATTGTCGCAAATTGCTTTGCCTAATAAGGGTGATGCTTTATCTATAGGTTTTTTTATTGTCAA;184
18;53;ATGATGATG;9;243840;243848;09;27;CAGCAGCAG;9;244087;244095;>GTTGACGTTTTGATCTCGATTTAATCCATGCATGAATTCATAAATCATAATTTGATCAATGTGTGCTGTTTGAGCTTTATTTCCAATGGATGGTTGTGATGAACAACCACTTGAAATGAGCCCTTGATTATCACCATTTAGTGTTAAATAAATTAAATTCGCCATTTAAAACTCCTTTGTATTCATGAATGTTATTGAAATTCAATGCTTTTTTTATCGTCGGTATCGTATTATTCTT;238
09;27;CAGCAGCAG;9;244087;244095;10;30;TGCTGCTGC;9;244586;244594;>CCAGCGGCTTAACACGCCTTCGAGTCGCTCATTAATTTGTTTTTCCAGCGCATCTGTATTCTGCTTCTGCGCACGGGCATCCTGGTACTGCGTCAACAGAGACTCAACGGGTGTTTCCTGCCCCAGTCCCCGCTCCGCCTGCCAGATGACATTTTTGATATAGGAAAGGGTTAGTCCCTCTTTCTCGCGCTGCATCACTAGATCTGCAAAAGCATGTAAGTCCTGGCGGGTCTGCAACCAGCCACGCAACTGCGGGCTACTCTGTGCGCGGGTTTTGAGTGCCTCATTCCATTGTGTCGAGGCCTGTTGCTGTTGCAGGCTTTCCGGCCAGCGACTGTCGGCAACACGCATCATCTGCATCCCGGTTTCCAGCGGCTGTACCGGGGAGGTATCAAGAAGTTGTTGCAGCCTGCGCTCATAGTTTTCGAGTTCAGGTGAGGCCATCCACACCGTTGCTGCGCCCTGAGCGGTGTCGTTAACCTGTAACAGT;490
10;30;TGCTGCTGC;9;244586;244594;03;08;CCACCACCA;9;244609;244617;>ACCGGATAGACCTG;14
03;08;CCACCACCA;9;244609;244617;09;27;CAGCAGCAG;9;251255;251263;>CAATGCTGAGGCGACAGCCACTGAACAGGCGATCCCTGCGATAAACCCTCTTACCGTACTGCCTTGCTTTATCACACTGGCCTGTGGGGGATTCTCTGTCAGACTGCGCACTTCCACTTTCATCTCAGGCAGGCCGGGCAGGGGAGGCACTACCGCTTCTGGTGTGGAAGATGCCTGTGTTTCCGGGGCATAAATCAGCGTTCTGACCGTGGTCTGTGCGGCGTTCTCAGTGTTACTCTTCAGCTGGGGTTCAAGCCGTTTACGCGTGTTCTGCATAAAATAGAGCAGATTCTCCACGCGCGGAACGCGCTTCAGTTCCACCTGCTGGAGCTTATCGCAGATAAGCTGCAATGCCCGCTCTGTGCGGTAGATCAGTGGTAGGTCGGATTCCGCAAAGGAGATTTGCTGACGCAGAATATTGCCGGTTCGGGAGTTAAACCAGTCCAGCATTTCAGTACGCGCCGGGCCGCCCTGCGGCCAGAACTTATCCCAGTCGTGGCTTACCATTGCCGCCAGCAGTTCCGCACCTTCGCAGAATCCCGCCAGTCCCTGTGTCCGTGTCCGGGCAAGCGTATAGTAGGTGGCGGTGTGTAAATCCACACCGTTGGCTTTAAAAATCGCCAGCGCCAGCGACTCCACCAGTTTCCAGTTCAGCTCAGGCTGTGACGGGTGGCTGGCTTTGTTTATTTCCTCGCGGATGGCGCTGAATTCCGGCAGCCCGCGCGGGTCACTGCCGGTAACGATAGTTTGTGTCAGTACGTTACTATTCATCCCTGCCTCCTCAGTACAGTGTGTCTGACAGACCAAACTGGCTGAACAACCCACCGCTGAACGGGTTATCTTCCGTGTCGGTATGCACACGGTAGGTCATCGCGCCACCGTCCACGCTAAAGCGCACGGTAAAGTTGCCATCCTGTACTCCGGTCAGTTGTCCGGCCCCGAACAGGCGGAACTGCGCCCACGGCCCGCTGAAGCTGATACTGCGCGGCGCGTTGCCGCTGGTGCCGATGAGCGTCAGCTTACTTTCGTTGCCTTCGCGCATGTTGTTAGGCCAGACCAGATGGGCGGTATAGTTACGGCCCTGGCTGTAATCGACTAACTGACCGTCAAGGTTCAGTACACTGCGGCGTTTATTGCCTGAAAGCGATACCGTTTCCACGGCAAAGGATGTTCCCAGACCGTTCTGTTTGCTGAAGAAGATGTCACGGATTTTCTGCGCAGTTTCCAGTTGCGCAATAATATCTTCGCGAATAATGACGTTGTTATCGCCATCCTCCAGACTCAGGTCATTATCGATAAACAGCTTCAGGTTCTGCTGGTAGAAGGTATCCAGTATGCCATCCGGTTTAAAGAAGCGTTCGAAGGCATCCAGTGAGGCATCCTGTGCAGAACGCGGATTAAACGGATAGTTATTTGCCAGTTGCTCGTTAAACGGTTTCACCACGCTGTCGCGCCAGTCCACTTCCATATAATGTACAGCCTCCACCATCACCACATGCCAGGCCTGGTCAGTCAGTCTGCCAACCCAGCGGTTGAGCGGAGCAGGCAGCGTTTTTGCCATCTGGCGGGTGGCGAATATCGGATCGCTGCTGTTCTGATCAAGCCGTAACTGCACGGCTTTCAGCGCCGATTTCCCTGGTACAGGCGCGTTCTGGATTGCCAGCAGGTAGCGGTGCAACTCGGTGAGTTGCTGATACACGGCCTGCATCGTGCTTTCTTTGTCTTTCTGTACTGCCAGGGTAATGTTTTCCGGGGCGAACTCATGCCCGAGACGGGTGAGTAACTGGTAGTCCGGCTCTGCCAGGGCCTCATCCCGTTCTTTGGCAGAGAGTTTTTCAGAAAAGACGCCTGGCTGTGTGTTGTCACGCAGCACGGTCAGCGCCCGCTGCAAAGGCTGGTCGCCGCTGATAACCTGCTCCAGCGCCCCGGTCAGTTGTCCGATGGACTCAAAATTGCGGATATTCAGATTGTCCATCCCGGCCCGCCAGGTGGCGGTGTAGTCGCTGATATACTGCTCGGTGAGCTGGCGCTGGATTTCCGCGCGGTCGGCGTCACTGTATTTCACGCTGCGGGTAAGGTTAAGTACCCAGGAATCCATCGCCGTCAGTTCAACCAGTTCATCGCGCTGTTTTACAAAATAGCTTTGCAGGCCGTAACGGGTAAGAAACTGTGGAACAACCAGTTTGTTGTCATCGGCAGATGTAAACACCTGGTCAAAGGTTGGCCCTACCTGGTCACGCAGATTGAGGTCGGCAGGAAGAACGCCCAGCGCCCGCGTTTTCAGGCTCTGGTAAACCCGCTGGTAGACAGGCAGTTTGCTCAGTTCTTTCTGTGCTGATACCACGGGCTTGTCATATGGCGTCCAGCGGCTGATGGCGTCACCGTCGCCCGCCTGACGCTCTGCGTGCCAGTCAGTATGAGCCAGCGCGTAGTCAAGATGGGACATCAGTTGTGCCTGGATATCGCGCTGGCCGTGGAACTTTTCGCTCCAGCGTTTTGCCATATACTGCTTCACCACCTCATTGTTACGTCCGCTTTTGTCCTCCAGCATTCGCATCACGCGCAGCACCGCGAGTTTTTCTTCACTCTCCGGCGGCGCGGCATTCATCGCTTTAACCAGCCCGTTAAACAGCGAGGGCAGGTAACGTTGCTCCAGCAGTTGCAGATAGGTCTGTTCCACATAAGGTCCGATACGTCGTCCCTGGTACAGTCCCATATCGGCCAGACGGCTGCGGTCGCCCCAGTCGCCATAGGCCAGTGTGGCATCGCGTACCGGGTTCAGCAGCGGCAGTTGCAGGTTGCCGTAGTCATCTTCCCCCTGTGGAGGCGGCACATCCATAAAGGCTTTGGCCTGCTTAAGCACGGTGATGCCGGACTGATAGTTACCGTTGTAATAGTGATGCCAGCCGGTGATGAGCAGCAGTGCCGCCACGCCGCCGGTGGCAGAGAAAACCGTCAGGCGGCGACGGGAACGCATCAGCCAGGCGCGGCTCTCCGTTGCCAGATTAGGCTCTGCGAGTAATGCCTGCGGGAACAAGCTGCGGGTGAAATAAGGCGCGGTGTCCACCAGAGGCCAGGACGCCAGTGGGTTATTGCCCAGTCGGTACTGGCGGGCGGCAGACTGGGTGAATATATCATCCATCTGCCCGCGCTGAAGCGAAGAGGTGAGATAGACACCACGCAGCATCACGTTCATATTTTCACCGTCAAGCAGACCCTCAAGCAGTGACACCAGCGGTTCACGGCTTCCCTGCATCTGGCGGGAAAAACTGAATAAAGACGCGCGGGTGTGAGTCTGGGTGACCATCAGATCCGGCAACGCCAGATTCATTCGATCCACCCATGTCTGCCAGAAAGCATTCAACTCTGTTCGCCAGTCATCATTTTCATGGGCACGGCGGGTGAACGTGACGCCCAGAATCGCATCGCGATCCTGTCTGTTCAGGGACTGGAACAGGGCGGCAAAACCCTGTAATAAATCAAGCCGGGTCAGTACCACGTAAACCGGTAACTGGCAGTGAAGATGCTGGCGTATATCCTGTAAGCGGCTGCGCAGCGTCTGTAACAGATGCTCGCGGTGGCGTTTGTCTGCGGTCAGCAGATCGGGTAAATCGAGTGTCAGAATAATCCCGTTCAGCGGCTGGCGCGCGCGCTTTTCTTTCAGCCAGCCGAGGGCATGTTCCCACAGACGGCGATGCAGGATATCCGCATCAGCGGGAGCGCAGAGTGTGCCGTCGATATCAAAGATCACCGCCTGTTTACCGACATGGGGCGTAAGGTACAGGCGTTGTTCTGTGCCGCGCGCGCCCTCCGGGGCATAAATAATGTCTGACGGAAACCCCTCGCGCAGCAGTGTCGTTTTGCCACTGCCCGCCGGGCCGATGACCATATACCACGGTAACTGCCACAGGAAACGGCGGTTGTCGAGATGGCGTTGCAGGCGCAGCAGCCAGCGGTCAAGGTAACGCTGCTGGGCGTTCAGCTCCACACTGAGCGGATCAATGGCCTCTTCGCGCTGCTGTTTTTGCTGTTTTTCAAGCAGTTGCAGGCGCTTCATTACCCGGACGGTAAGCCACACCAGGGCAATAATCCCCCACGCCGCCGTTGCCAGCCAGCGGTTCGCCAGTGGTTTGAGCCACTGTTCTTCATACAGCGTCCACGTCGGGCCTTTCCACCAGATCCATACCAGCAGAAAAATCCACGCCAGTATCAGCAAGCAGAAAAATCCACGCCAGTATCAGCAGCCAGAAAGCGGAGACTTTAAACCGGGGCATCGCCGGTCGCAGGGCTGATTTGAGTCCGCTGAGTAGTCGGGGTGTTGGTAATCTGAACACAAAAACTCCTGTTCTCTTTTATTGTTCTGCCGTGAATTTTTGTTCAAGCTGCGTAAGTAATGATGGCTCCCAGTCAGACACCATCATCTGACTCCCTATCATCAACAACATCCGGTACTGTTGCTGCGCAAGCTGTATCAGCCCCGCCTCCTCCGTCAACTGTGCGGCAAGGTACTGGCGGTGAAACTGATCGCGGGGATCGCCTTCGGGTAGCATGTCCAGATATCGCAGCGCCGCCTCCAGACCCTGCCCAGCAAAACAGGCTCTGGCTGCCTGCGATTCCTCACCGATTTGCGCAACCGGTGCAACTTTGCCGTCGGGCGAAGCAGCCAGCCATTGTTTCGTCTGCTCACTGAGAAACGGTGTGCGGTCATTAAACAGCAGCCCGGTAAGCTGGGGCAGACGCTCAAGGAAGCGGATGACCTCATCGCGGATGGTGTCTGCCACCTGTTTGTAACCCAGACGCAGTGCCGTCTGTGCAGAAAGACAGTGACCGTCCAGCCAGTAAGGAGCCAGCAATACGCTTTTCTCAACCTGTTGCCACAGCGCCATATCCGCGCTGGCAAGCCGGGACTGGTAATCCGCCACCATATCGGCAGAGACCGCAGCCAGTGGGGTACGTCCATCGCTTTCCGCCTGGGGTGTACTGGTGATGGATTGCCACAGGGCATGGCGGCGCAGGCGATAGCCCTGCGGCGAGTCCGGCTGGCGTTCACATAAAATAGCCGCCACTTTTAACAGCGTGTCGCGCCAGGCTTTGTCGTCGTGACTGTCGATGGCGATTTGGGGAGCCGGAGCACTGGGTTGCGTCACGCCGCTTTCAGACGTGACGGTGGTTTGTGGTGAACTACCGGAGGCCGCCGGAGTGGGGACCGGAGCAGGAGCCGCACGATTAAACGTACGCTGGTACAGGGCAAAAAGATCATCGGTAGCCTGTGCCAGTTCCGGGACGTTATGTGACTGCCAGCACTGCGCCAGTTTCGCCAGCTCACCCAGCAGAGTATCGCGCTGCGTTGTGGCAGCGTTTTGTGAAAAGCCTTCAATACCGTTTCAAAACGTTTAATGATCTGGCTGGCAAAGCGTTTTTTATGCGCCATATTCTGCGGCGCGGCCACAGTCCAGTAATGTTCCACGTATAGCGTTAGCAGGTGCAGTGCCAGCAGTGGATCACCGGCATGTTGCAGGGTTCTGAGCAGGTGTGCCAGTAGCCTGAAGTCTTTGCTTTCAGAAGCCAGAAGCTGTAGCCCCCTGCGTTGTAGTTCGGGAATATCAAGCTGAGCGTGGGCCAGAGACCCCAGCTTGACGATTTCGCCGTCGATATACTCCCAGTCCGGGTTGTCATCTTTCAGCGCCGATGCCAGTTTTTCTTCCGGCAGGTTTTCCAGCAGGTGCGATATCCAGACATTCGGATCGCGTAAGTCCATTGCCATATTTTTATTCTCCCGCCCAGTGGCAGGCATCGCGCAGGGGGGCAATCGCCCTTGCCAGCCCGTCAATGTTAAAGGTCAGCTTTCCTGCGGCGTTATCTGCGCCGGTATCCACTGTCAGCGTTTTTGCGCCGAACAGTTGCTTAATTTCATCAATCCCGGACAGCCCCCGGCTGGACTCCAGCAGGGTGCCGTTCTCGCGCACAAACCAGTGGCTGCGCAATGCCCGGCTGTCGGCATTCAGAGTGACGGCGATATCATGGACATCCAGAGGGTGCATCAGCGCCACCTGCATCCGGGTGATATTGTCCACGCAACTGAACATCAGCACCGGGCGCGGCGGAACATGGCCGATAGCCGGGGTGGTTATCACCACCGTCGGGCGCTCCCCCGGCACCTGCGTCACCAGCAGTTCTGTGGTGTTGCCCTCGCGGCGTTTTTCCTGCTCTGTGGCGCGGGTCCAGGCCTCGCCCACAAAACCGGCTTTGACCAGCGCCCCGTCAAACCCTGACGGGGACAGCGGTGCCAGCAGGTGGTCATAGCAGTCAAGCCGCTCCAGCGCCGCGGACTCCCGCCGACAGGACTGCATGGCCTGTAACGTGGCTGTCGCATCCGGCGGGGTCGTGGTGGCGACGGCGACCGCCACACCGGCCATTGACGATGCTTCTGCGGGCGCGGCAGTGGCGGGTAAGCCCGTCATCAGGCCCGCGATAAACCATCCTGTCTGCCGGAAAACGCGCAACCTGCTCATAAAACCGTTTCATCCTTTGTGACGGACTCGTCGTTCTGAGCATCTTCCACGTCTGCCGTAAATGCGCCGTCCACTGCCGACAACCGAATCCGGGCAATCGCCGTGTTAGCCGCCATTTTCTGCAA;6637
09;27;CAGCAGCAG;9;251255;251263;10;29;CTGCTGCTG;9;252434;252442;>CGAGAGCGGCGGTAGCATGTCGCCATCGATGACAGATTCCAGCATCCTCGCGCCGTTTTCCGCGCGGGTGACGCGGCTCATGATTTCGTCCGTCACTTCCGGTTCAATGACCACTTCTGCACCAAAGCGACTGCGCAGCACGTTATCCAGACGGGCCAGTTTCCCGGCGATAATGGTGGCGAGCGTCTCTTTCGACAGCGGCAGGTACGGCACCACCTCCATTCGCGCCAGCAGGGCAGGTTTAAAGAAGTCCGCCAGCACCGGATAGAGGGCTTCCTGCATGGTTTCCGGGTCATCCGCGTGTTCGACAATCACCTGGTAACCGAGGTTGGAGGTGAGGAAGAAGACGATGTTTTTACAGTCAATCAGGCGGCCTTCGCCGTCGGCCATCTCGCCCTTGTCAAACGCCTGGTAGAACAGGTTGAGGACATCCGGGTGCGCTTTTTCCACTTCATCGAGCAGCACCACCGAGTAGGGTTTCTGGCGGATGGCTTCAGTCAGCACGCCGCCTTCGCCATAGCCGACATAGCCCGGAGGGGAGCCAATCAGCCGCGAAACGGTGTGTTTCTCCTGGAACTCGGACATATTGATGGTGGTCAGGTACTGGCGACCGCCGTAGAGCAGCTCTGCCAGTTGCAGGACGGTTTCGGTTTTACCCACGCCGCTGGGGCCAGCGAGCAGGAACGCACCGAGCGGGCGTCCCGGACGACGCAGGTCGGCGCGTGCGGTCAGTAGATGCTTATGCAGGCTGGCAATCGCCAGGTCCTGGCCTTTGATGGTGTCGCCCAGCCATTTCGGCAGGTCGGTGATGACCGACATTTCATTCTGCGACAGGCGGTTGAGCGGCACGCCGGTCCATTCGGCAATCACCGCCGCAATCTGTTTTTTATCGACGTGCGGGGAGACCAGCAACCGGTCGTTATGCAGGGCGTCCAGTTCGGCAGTGAGCTGGGCCAGCCGCTGTACCGGGGAAACTGTTTCAGCGGTCTCTTCCGGCTGTTCTCTGTCGGTCTCATCAGCCGGTACGGCACCGGTATTATCCTGTTCTGACTCTGACTCTGACTCTGGCTGCGTATCCTCCACAGTATCTGCGTCCGGCAACGGCGCCGCATCGTCCTCTGCCACGCCCAGTAACTGCTGGCGCAGCGCGATAATCTCCCGGACCAGCGT;1170
10;29;CTGCTGCTG;9;252434;252442;03;08;CCACCACCA;9;253225;253233;>GTGCCAAGCCGCTTCCAGTTCATCCAGCGCCGTCAGCGTTTCATCATACTGCACCAGCACCTCGGTCATCCGTGATGTGTCGGTACGCAGTCCGATGCGAAGCTCGCGCTCAAGCTGGCGAATTTCCGCCTCCTGCTGGTGGCTCAGAGTGGTCAGCGCCGAGATTTGCTTCGGCGGCGACGACAGGTTGATGGCCACACGGGCGCAGGCGGTATCCAGCACATCAATCGCTTTGTCCGGTAACTGACGCCCGGAGAGATAACGTTCGCTCAGCGTTGCTGCGGCCTGCAAGGCATCATCGTCAATCAGCACGCCGTGAGACCGTTCATAGACCGCCGACAGACCACGCAGAATAATGGTGGCTTCGGCAGCGTTGGGTTCGCTGACCTTCACTAACTGGAAGCGGCGCGACAGGGCGGCGTCTTTCTCGAAGTATTTTTTGTACTCGCTCCAGGTGGTGGCGGCGATGGTTTTCAGTTCGCCACGCGCCAGCGCCGGTTTCAGCAGGTTGGAGATATCCAGCCCGCCCTGCTGGTTGCCCGCGCCAATCAGGGTATGCGCTTCGTCGATAAACAGAATGACCGGCACCGGAGAGGAAATGACCTCCGCCATCAGCCCCTTGAAGCGTTTTTCAAACTCACCCTTCACCGATGCCCCGGCCTGCAATGCGCCCAGGTCAAGGGTCATGATATCGGTGTTTTTCAGTTTGTCCGGCACCTGGCCTGCCACGATGCGCAGCGCCAGCCCTTCAATCAGCGCGCTTTTACCCACGCCTGCTTCGC;782
03;08;CCACCACCA;9;253225;253233;02;04;CGGCGGCGG;9;253248;253256;>CCGGGTTGTTTTTA;14
02;04;CGGCGGCGG;9;253248;253256;01;02;CGCCGCCGC;9;253552;253560;>CAGAGAATGTCGATCATCAGGTCGATTTCGTGGTCGCGGCACAGTACTGGGGCTAGCCTGCCGTTACGGGCGTCTTCTGTCATGTTTTTGGCGTAGCGGGCAAGCAGGGTGTCAGAGGCGTCCGTCAGTGTGCCTGCGCCTTTACCGTCTGCATCCGGCACGACTGATTCCGCCGACTCCTGTGTCCACTGCACAAAGTCCTGTTGCAGACGGTCACGGTTAATGCCGGTCAACAGCCGGGCGGCAGCAGGCGGTATATAACGCAGCGGCGAATGCAGCAAGGCCAGCAGCAACA;295
01;02;CGCCGCCGC;9;253552;253560;02;04;CGGCGGCGG;9;256832;256840;>GCAGTTCGCTGTGCTGCATCTCAGCCGACGCCAGCAGCCAGCCCTCTTTAAGCCACTCAACCAGCATCGGGGAAAACGCCGGGTAGCTGTCCGCAGAACGGGCGGTTGTGTAGTTCTCTACCGTCAACGCCTGGCGCAACTCTTCCATGCCAATATCGCCCTGGCGGGTAATAACCCGCAGGTCACTGCGTGGCATGGCGAGCATCTGAATAAGCACATGGCTGACGGTAATTTCCGCTGCCTGCTGGCTCATACATTCTGAGGCGGCCATCTCCAGCGCCTGGCGGGAGAACAGGTTCAGCCGTTTTACCAGCGTGGGAAGATCAATCTGGATCATAAACGTCCTTATCGAAGTAATTTGTTTAGCTGGTGCAGGATGTCCTGCGTCTGGCTGTCCAGCCGCAACAGATAGAACAGGTAAAACAACGCCAGCACGACAACGCCACCACAAAAAATATGTTTAACAGTCAGGCGACTGATGAGCTGATAACGCCCGCCTTGGGTTTTTTTGTCCTGGTGTAACAGCGGGAAAGGGGCATCGCCGCGCAGTTTATGCAGAACGTGGTACAGACGGCGGTAGATCTGCTCAAATTCCCCCTGATCCTGTACTGCCACTTTGTAGCGCCCGCGAAATCCCAGAGAAAAACAGAGCCAGAGAAATTCCAGCAGATCCTGGTAACGTTTGGGTTCACGGATCAGGCGCTCCAGCAGGATGAAAACTTTCTCGCCACCCCAGGCTTCGTTGTGGAAATGGACCAGCAATGACTGCTTGATCCACTCGTTCTTGTTCGACCAGCCGTTACCGAGCGCCGCTTCATCAATAAACGTGCAGAGGATGTAGCGAAACGAGATAATCACGCCCGGTTCGTAGCCCTGTTCCTGAAGCAGTTGCTCCACGGCCTGAACATCTGTCACCACCTGAGCAAAAAGATGCTCCGGCATCGTCTGGCTGTTCATGGTGGAAAGGCGCATTACCATACCGAGTAGCGGCGTCGCCGCGTCGATCATCGGATTCAGGCTGTTGCCATGAAGCGCGAGATGGTAGTCGCGCAGGCTTTTTTCGTCGTATCCGGTAAATGGTGGCAGAGACAGTGACCCCTCATCCATCGTCTTACCCTCTTATCGCCCACAGTTGCATGTTCAGATCCGGGAAACTGCCGGATACATGCAGTGCAACGGCCCCGGCGGCAGCCATTTCTGTCCAGGCCTGGCCGCTCTTGTCGAGTTCGAAATAGCTGAACCCGGAATGGTAGGGAAGCTGGCGGGGGGCCACCATCAGTGCGCGCAGAGGAATACCCGGGATCTGCACACTGACCATATTGCGGATTTTTTCCGGCGAGGAAATTTTCGACTGCTGGATAAACTGACGCTGGATCTGATCGACAGGCATATTTGCTGCCACGGCCAGTACAAAGGTGGCAGACTGTAGCAGTTCCGAGTCATGAACATCGGCCTGCCAGATGCCGTCACGCAGATGCAGCGGCAGATTGACCGCTCTTGGCGACAGTACGGTATGCAGCGCCCGTTTGACTTCCGGTAACAGTGTTTTAAATGTTTTGGTCAGGTCATGATGATCATACACATCAAGCGGGCAGGGCAGGCGTGACGGCTCTGTAAAGGTCATCAGTTCACCCAGCAACTCGGCAAGATCAAGGTAGAAATCTTCCGGGTGGAGCTGGGATCGGCGGGCGCGATGGGTAAACCGGGTCTGGTTACGGTTAAGCAACTGCAACATCATAAATTCCGCCACATCCGCGATGCCGCTCTGCGCCGGAGAGCCAATACGGTTTGCCAGATCGCTTGCCCGTCCGCCAATGGCCCCCTGTACCTCTTTGAGATAAACACGCAGTTTCTTACTGACCTGAATATTCTGGCAGGAGGGGATAAAATCGTCATCCAGCGTCAGGGAGCCGTCGGCATGGCGATCGCTGATACGGCAAAGCGGGAGCGTAATATAGGCACTCATATCTTCTGCACCGCTCATAATGCGCGGCGTCAGTTGTCCCAGCGTCAGTGTTCGCGCGTCGCCTTCTTCTGAATGCAGATCCCGGACATCGGCATAATTCAGCCGGTAACGCCCGATTCGCCGCCCGTCGCTGATTTCATTTCTCACATCACTGGCGACCGGCAGAGCGAGGTAAATATTGCGGCTTCTTTCGTCCGGAAAATTTTGCGGGTGCAGCGGATCGGGCAGTGCGTCCTGGTCGGGGATAGAAAAGACGGTGCCGTCAGGCAGTGTGCCTGACGCGCTGTCAATCATGATCTTACCCTGCGCCAGCAGTTCATTGTTGAGGGTGAGTTCGGTAAATCCCCAGGATAAATCATTCATGGCCCGGAAACGCTGGTTATCCAGGTAGTCGTTGTAACGCTGCTGTTGCTGGAAATGGTGTGGGCGCATCAGCATCCCTTCCTGCCACATCACCTTGTTGCGGGTGGTTGCCATAATTATTCATCCTCTTTTTTCATTTCGATGCTGCTTTGACGTACATGCACCAGCAGGCGGTAATGGTGGCCGGTTCCTTCCACCGTCTCGATTTGTTTCCATTCAGTGGCCTGGTCATCGGAGAAATAGGCCACGACACCAATAAACTGCGTTTTCTCATCCAGCTTTATCGGCGGCAGGGTTTTGATGGTGTCCGGCAACAGGTTGAAATCCTGGTGGTCGATATAGTTTTTACCCAGCACATCCGGTAGCGGCGTACTGGCTATCTGGTCATAGTCGGCTGCCTGCAATTTTGAGTCGTCAGTCAGGTACACCAGTTGCACATCCACGGCGGCTGATTCACCCTCCGCATTGGTATTGGTGTCCGGTTCAGTCAGCAGGGTGACGGTTATTTCCGAAGGTTGCTCCTTCAGGCTCCCGACCTGGATATCCGGGTTTTTGATCACCTCGCTGATTTTTTTCGCCGTTTCGCAGCCGGTTAATATGACGCACATCAGCACGCAGGCCAGAAACGCCTTCCTGTTCATGCTTCCGGCTCCCGCTGTTTTTCACGAAGCACCCGGTCATAGACCTGGGCGTAGACCTCGTTAAACAGCATCTCAAACCCCTGCTGGCGATCGGAGGCCAGTTCTTCGTAATAATGGCTGTACATTTGCCATGCTCCGGCATCATCCAGCGGCTGGCGCAGTTCATGGCTGCGGCGGTACTGCACAAAGCGGCGCAGCAGATTTTGTGGTGAGAAAGCATCCAGCAGGACACGAAGCGACTCCACAATCGCCGCCCGGTTAGCTTCTTCGTGGTGGCGGACATTGCGCAGGCTTTCACTGA;3271
02;04;CGGCGGCGG;9;256832;256840;10;28;GCTGCTGCT;9;256967;256975;>GAGCCGCCAGATGTACCGGGCTTTTACCTTCGGCAAACATCACGTCGAGCGCGGTGGCGTAATCCATGTTCAGGCGCAGCGGGTTATCTTCCAGCGGGCGCAAATGTTTGTCTGAGAGGCTGTTAC;126
10;28;GCTGCTGCT;9;256967;256975;18;54;TGATGATGA;9;261445;261453;>GCAAATCGAGCAGACCTTTTATTGCGGCCTGTAACGTTCGTCCGGCCTCCTCCAGAAAATCATCCGCATCGTCGGAATTGCTCACGGTAAGCGAGCCGCCAAGACCGCGCAGTAAGGGGGTGACCGCAAGGTGGCGTTGCGCCATTTCTGCCGCAGAGATGTCATCATTATGATCGCCAGGGCTGGCATAAATGGGCGGCAGATCCATAAACGGAGTATTGATCCCCCCATTACTTGCCGGATCGGACAGCGGTGCCGATGGCCGGACAGCCGCAATGCCTGAAAGCGGATCGCCCGTGGTAATCAGGCTTTCGGACTGAAGTGCCTGGAGTGGATCGGCAGAAAAACCATTTACCACGGTGTCTGCAAGCTGGTGCCGGTGAGTCATTCCCGGATAGTGTGGCGCACCCTCCGTTGATAGCAGGGTATCCGTGAGCATATCGCGATTGGTAACGATGGTTTCGGGAGTGGCCATTTCCTCATCGTAATGGGGAATATCTCCCCGGTTCAGATGAACCCTCACCATCAGCCGTCCGATCTGGATCTCATCGCCCTGGCGCAACTGTATCAGGTCTGATGTTGCTGTGACTTTTGCCTGATTCAGCCACAGTTGTGCCGTCTGCGGGCGTAGACAAAATGTGCCATCGTGCAGGATAACGGTAAAAGCCTGGGCCGGAATGCTCTGCTGACGATCCTGTACCGACCAGTGGCATTCGGGGGCATGGCCGACATTTCCCTGCTGTGTGAACAGACAGCGCGCCGCCCGCCCGCTTTCCAGCTCACTGCCGTTAATGACCTGCAATGAAAGCGTCTGTAGTTTCTCTTCCGGCATATTCTGCTCCGTGATTATCATAATTTACGACCGTACCCTGATGGTGACTGAGGGTCGTTCTTCCGGTGTGCCGAGGAAGCTGGTCCAGCCCAGCAGCGCACTTTTGTTATCGCCCAGGCGCATTGCGCCCACCTGCTCCGGCGCCAGCCCCAGATGTAAGTCCCAGGCAAGCTGATCGCGCAGGATGAAGGACACGAACGTCGTCAGTGGCAGGAAGTTTTCGCCGGACGGCAGAAAAGAGAGGAACTGTTTTCGGGTCAGGCTGGTAATACTGAGCTGGAATTTTCCGCTGAGATCGGGTACTCGTGTACCCAGAACAAAGTTGCCCAGTACCGATCTTCCCGCCAGTTTTTCGCCATTTTTAAGAGAATAGCTCCCCAGGCTGTTTTGCTGATCCGGTTCAATATCCACCTTGCGACGTTGCCAGTTTTGCAGCGTCACTTCTGACAAATCAAAGCAGTGGGACACCAGGCCACAGATAATTTCCGGGGATCGTCCCGGATTTGCCAGGATCCCGGAATACGCCAGCATTTTGCTGTGATTAATCGCCAGCTTATCGCGAAGCTGGCGGTGGCCCAGCCCGACAAGGGAGTACATGCGCTGCGAGAACGCATCCACACCGCCGTTACGAAAACTGATGTGATAGCGGTACTTACGCCAGATATGCCAGACAAACTGGGTCAGGCGGTGGCTGAACATATCCAGAAAATCACCTACCGGACTTTGTTCATGTACCGCTTTCCAGGCCAGGTGATCGAGGTAATAACCGGGGAGAGGCGACTGGCTCCCCTGTAACCCCATAAAGGTAGTGGTCATCCTGAATGCCCCTGACGTATCCCGTTTCAGCGCACTGATATCACTGCACGGGAAGGCAAGGCTGGCATCGGCGCTGAAACGCAGGGTTTCCTGTGCCGGATCGTCGCGCAGGGATAATTCTGGCGTCCCCTTTTCACCCTTTGCCAGGCGGTGCAACAGCTCCGCCATCGCAAAAAAATTGTAAGAGCAGGCATTATGGAAAACCTGTGCCAGCGGATCATTCTGCTCTTTATCTGCCGGGGGATTTCCCGGACTCAGATAAGAGGATGCTGCCCGATTCTTTCCGTCCATTTCCATGTCTCCTGGCTTTCTGTGTTCACAACGGTCAGCATGTGGAATGAGTTAACGCTGGCGTACAGCGACAGAAAATGCGAAAGCACCGTACCGAGCAGATACATTTCCCCTTCACAGACAAACGGCTCCGGGTGCAGATACAGCGTGGAGGCCAGTCCCCGGACGGGAATACCCGTAAACAGGCGATCAACGGGGCGGGTCTCCAGACGCTCAATGGCATCCAGCTTTTGTTGTGACAGCCGCGCCGTCTGCGGATGGTGGATTGCGTGGCGATCAAAGTTGGCGATGACCTGCTTCAGCGCGTCCGTATCCAGTAATGACAGATAATTCAGGTTCATGGCGGAGAGCAGGGACCAGTGCAGGCTGCCATCAATGACCGGCCAGAGTGGTTGCGTCGGGCGGGTAATGTTGCGAAAGGAAGCAACAGCCGCATTTTTACCGGTTGTGCCGGTGATATCGCCGGAACGAATTTGTGACGGAAGCTCACGGTTGGTACAGGTCAGCGATACCGAAACCACTTCATTACTGAGCAGAGATTCGTCTGACGGATAACTGCCATCAGCATGTATAAAGGCAAGGGTATGATCAAAGCCGCGATGGAACAGGGATGTTTTGGTCCGGTGATGCCAGTACACCACCTCCCGCTTCCGGCTGTATTCCATCTGATGGCTGAAACTTTCAAAGGCTGGCCACTGGCGCGCGGCCTGCGTCGAAACAGGACGCCCCAGATCTTTTTTCCTGAACATATCCTGGACCTGGCTCACCACACTGTTAACGGAAAATACATCGTAATGTTGTGGGTAATGGCGGCTGGGAACCAGCGGATAGTCTGCCCGCCGGTTGTCCAGCGTGATGGCTTCTGCATGGTGGATAAATAAATTAATGGCAGGTGCGCAATACAGGCGCAGGGAATCGCGGCGCAGCCGGATGTCCACGGGCAAAGGGCGCGAAAAACGCAGTTGCAGGGTAAAGAATTCCGCCTGCAATCCGTCAGGCAAAGCCGGACAACCACAAAGATCAAAAAAGAGAAACGCATCGGGGTAACAGAAATACTCCTGAAGGATCCGGTAGCCGCTGTGGACGTTTTTCGGCCAGGGCAGCATGGCATCCTGCGGCTCAAAACCGACAGCTTTTAGCATAAACTCAGGCAGGCGAATATGCTGTTCACCCACAGTCAGGTCGGCACCCTGCAAGTATTCGCAGAACCATAAATAAAGCTGGTCACGGGTATAGTTGTCGTCATTGCCGAGCCAGAAGCGAAGTTTGTTCAGATCCAGCGTGCGGAAGTCCGTTCCCGGTGCGACCGAAAAGGTGATGTTGATAACACCATTACGGGTCGTACTGCGGTTTTCAATCTGCTCCAGGCGAACGGGCAGCAGCCAGATATCCCGGCAGAGGGTGAAGGTACAGGGAGGCGGCTCCTCCTTTTTAGCATCAGAGGGCAGCACTTCATCAACTCTGATTTCCCCGGCGTTGGTTGTAAACTGCTCATTACGGGGGATTAACACCGGTACAGAAGACTTATCCATATCCGGCGTATATTCAATAAGGGTCATTGCCGGAACCGGACGCAGGTAATTAGGCCATAGCATCTTAATAAGCCCGTGCGTCAGTTCTGGGAATTCATCCTCAATTTTCTGGCGGAGATTGCCGGTAAGAAAAGCCACCCCTTCCAGCAGGCGTTCAATATCCGGATCCGCATCTTTTTCGGCCAGGAAGCGGGCCAGATGGGGTTTTTCCGTTGCCAGCAGCTTGCTAAGCTGGCGCAGGTAATCGAGTTCTTCCCGAAAATAGCGTTCTTCAAATTCCATTTGTCAGTCCACCCGGTAATGCTGGCTGCCATTCGGTGCCATATCAAATTCAAGCACCTCATGCGTTTCGTTAAATGTCACCCAGGCTGTAATATGAAACGTCATATCCAGCGGGCTGGAGGCGGATGAAACCACTGCCTGCACTTCAGCGTGTGAGATCCGGGGTTCATAGCGTTCTATACATTGCTCGATGGCCCGACTCATGGATTCGCGGAAGTTTTCAGCCCCTTCCGGTTCATCAATGCCCAGCTCAGGCGCACCCCGGCAACTACCGGACCGGGTATTAAGAATGTTTCTTAGGTTCTGGCGAATGGATTGCCTGAGCGAATGAATACTGCCTCCCTGCCGGTTTCTGGCCGAAGAGGCTTCCATACGCTCAAAAAGAGAACCTGTGGTTCTTTCCCGATCCAGTATCATGGTGTGTTACTCCCTGTCTAACCGGCCAACCAGGGAAAGCTCAAAATTTGCCCCCATAAATTTAAAATGAGGTCTCACGCTTAGCGCAACCTAGTACCAGCCGGGTTCGCCTTCTACATCCATAACCTCAACTTTGGCAGCGCGCAGAGGTTTGCGGCTGCGCACGTCTGCAGGCGGGTTTTCCTGGTCGGCAACATACTGACGGATCCAGGTATTAAGCTCTCTTTCTAAGTCGCTCCTTTCTTTCCATGACCCCAGTTGTTCACGCTGCAACACCTTGATGTAGTGCGCTAACCGAT;4469
18;54;TGATGATGA;9;261445;261453;01;02;CGCCGCCGC;9;261703;261711;>AGAGATAAGGAAGCTGCGTACCCAGCTTATAGTTGGTTTCTGCATCTTTTCCCGGAAAGTGCTTCGGTTTTTGTACCGAGTTTGCAGAGAAAAAGGCTGCATTATCAGAGTCTTTACGCATGGTAAGGGTGATAAAACCCTCTTCAGCCAGTTCAAATTCGCGGCGATCGGTGACCAGCACCTCGGTTGGGATTTTGGCCTGAATCTGCCCCATCGTTTCGAACAGATGCACCGGCAGATCTTTCACTG;249
01;02;CGCCGCCGC;9;261703;261711;20;59;ATTATTATT;9;270851;270859;>TTTGCGGACCGATAATGTTTGGACACCAGCGGTATTTGGCAAAACTGTCTGCGATATTGCATGCCAGCATCCAGGCCGTATTACCCCACAGATAATCTTCGTGGTTCTGGCTGACATCTTCGTAATAGTTAAAGTTCTTAACAGGGTTATCTGTTGGTGAATAGGGCTGGCGAAGCAGGAAGCGGGGTGCCGTAAGCCCTAAATAGCGCGAATCTTCCGAGTCACGCAGGGCGCGCCATTTGGTGTAGGCCGGACCTTCAAAGATGGCATAAAGATCTTTGATATTAGGCAGTTCGGTCCACGAGTTCAGCCCCATAAACTCCGGGGAAACGGAGGACAGGAACGGTGCGTGCGCCATTGCGCCCACGGCACTGACGTATTGCAGCAGTTTCATGTCAGGCGCGGTATTTTTGAACTCATAAGCGCCCAGCACGGCAGCGATGGGTTCACCGCCAAACTGTCCGAAACCGGACGAATAAACGTGCTTATAAAATCCGGACTGAATAATTTCTGGCGCAAACTCAAAGTCTTCCAGAAGTTCCTGCTTGGTGACATGAAGCACGTTGACCTTGATGTTTTCACGGAAATCAACGCGATCCACCATGGTTTTCAGTGAGCGCCAGAACGACTCGACCTGCTGAAAGGCAGGCGCATGGATGATGACATCCATCTGGCGGCTGATGCGTTCATCAATATCTGCAATCATGCTGTCCACGGCCAGTTTATTGACCGGTTCGGCAGATGCAGTGGATTGCAGGATGCTGGCAATAAAGGCTGTCACACCCTGGCGGGCAACGTCATAACCTTCCGAACCGGGCTGAATACGGGTCTGTGCCATGATTTGATCAAGCAGCGACGATTCCTGCTCAGGCTGCCCGGCATGACTGGAAACGAGTTCCTCTTCCTGTAAAGACATACTGAAAATCCTTCTGTTTTAGCTGTGTTTCTGAAACCGGCTTTTCGCCGTCAGTGAAGTACGCGCTGCCAGTGCGACGCGCTCTGCTGAAACTCACAAAAATGGATAATCTCATCCAATAGATCACTGATACGGCGATCCAGTGTTGTAATCAGCGCAGCCACACCATCCTGGTTGATTTCAACGGACGGGCTGAAACATACCTGGTAAACCACCTGCAGAATGTCTGCAACAGAGAGGTGGTATGTCCCGGAGATATTTTTGTGTGCCGTCATGCCTGGATAACCCTGTTTAATGAAATAGTGGTGGTTATTTATTGCTCACCTGGCCGATTTCTTTGAGCAACTGCTCGCGGGACTCTTCATTTTCCAGCAATGCCTGGAGCTGGGTACGGAATGCCGGAAGGTTACCCATCGGCCCCTTCAGTGCAGTCAGTGCTTCACGCAGTTCCAGCAATTTATTCACTTCCGGAACCTGCCGGGCCACGCTATCTGGTGAAAAATCATCCAGTGACTTGATATTCAGCGCCACATTCATTTCATCGTCCGTTGTGCTTCCCTTCAGCGTGGCGGGGACGGTAAAATTGAGGCCAATGGCTGCTTCAGCCATCACTGCACCGAAATTGTGCTTGTTAACGGAAACTGCCTGACGTTCATCCAGTGAGGATGTTTCCTGCGTATTTCCGGTATCGCCGACAACGAGCATGTTAAGCGGAAGTTCCACTTCAGCCGTCTGGCCATCTGTTTTTGGGACATACGATATATTAATACGTTCGCGAGGCGCGACGCTGCCTTCAAATTTTTTGCTCATAAAAGTGATCCGTCATGTTATCTCGTACAGGCCATGAACACGGCATATTCGTACCGCAAAAAATATCGGAAATGCCGTCTTGATGGCGGTGAAAATAAAATCACCACTCCTTCATCACCCCGCATTTTACGCTTCAAAATAAATAAGAAAAGGACTTTTTATCGATCGTAAAGAGGGGTATTCTGCAAGCGTTAAATAGATTTTATGAACCTGTGCAATTCGCGTCAGGTGTATTGTGGCAATAATTTAAATATAGAGTTTTTTGTGTATCTTATTGAATTATATAATAATTTTATTAAACATAAGCTAATCTAATGATTGCTTGTTTATATATTTGTTTTGTGATTGATTAAGTGGGTATTTTTAAGGAATATCTCAAAAATTATCAAAATGATAATTCAGAAAGGATAAATACAATATTTATTCATGATTCAGCTTTGGCCATTTTATGGAGGCAATACGGACTTTGAACAGTTGGGTATGGCTATCCAGATATATATTATTAAGTTATTGCTGAATAAGAGATTTAATGATTTTAAAAATAGTTTTTACGACAACCGTAAATTCTAGCTCGGTTTGTATGTAAAAAATACTGAAAAATGATGCGGTTCCGTGAAGTGAGCTGCATCTGCCTGTCTGGGATTAACGGCAGGTCATTGTAAGTAGTAATTAACCACGTTAACAAGGAGTTTACAAATGCCAACACCGTGTTATATCTCCATCACTGGTCAGACCCAGGGAAATATTACTGCAGGTGCATTTACCGCTGATTCTGTCGGCAACATCTATGTGCAGGGGCACGAAGACGAGATGCTGGTGCAGGAATTCCTGCATAACGTTACTGTCCCGACCGATCCTCAGTCCGGTCAGCCTGCGGGTCAGCGTGCTCACAAGCCTTTCATTTTTACCGTGGCGCTGAACAAAGCGGTTCCGCTGATGTACAACGCACTGGCCTCCGGCGAAATGCTGCCAACCACTGAACTTCACTGGTGGCGTACCTCTGTGGAAGGCAAACAGGAGCATTATTTCACTACCCGCCTGACTGATTCGACGATTGTCGATATGAAACTGCATATGCCGCATTGCCAGGACCCGGCGAAACGCGAGTTCACCCAGTTGCTCGAAGTTTCACTGGCCTACCGCAAAATTGAATGGGAACACGTCAAATCTGGCACCTCCGGTGCCGACGACTGGCGCGCACCGCTGGAAGCATAAGTTAAGCCAACAGCATCCGGCTATCAGGCCGGATGCTGTTTTTGTATTACGCCGTAGAAAGAAAGGTTGTCAGTAAGGGGTTACGTTCACGGGAGATGGCGGCTGCCGGAAACTTCGGCGGTAGCGTGCCTGAACGCAAGCGTAGCACTGTACTGTCACAGCCGCTTTAACAGCGAACTGTCTGTTTTTCCTTAACCCCGGAGGTTGCTATGTCAACCGGATTACGTTTCACGCTGGAAGTGGACGGCCTGCCACCGGATGCTTTTGCGGTGGTCTTCTTTCATCTGAACCAGTCACTCTCTTCGCTTTTTTCCCTCGCTCTCTCTCTGGTCAGCCAGCAGTTTCTCTCCCTTGAATTCCAGCAGATCCTCGACAAAATGGCCTACCTGACGATATGGCAGGGCGATGACGTACAGCGCCGGGTGAAAGGTGTGGTGACCTGGTTTGAACTGGGGGAGAACGACAAAAACCAGAAGCTGTACAGCATGAAGGTGTGCCCGCCGCTGTGGCGCACAGGGCTGCGCCAGAACTTCCGTATCTTCCAGAATGAGGACATCGCAAGCATCCTCGGCACGATATTGCAGGAAAACGGGGTGACCGAGTGGAGCCCGCTGTTCAGCGAGCCACATCCTTCCCGTGAGTTTTGTGTCCAGTACGGTGAGACTGATTACGATTTCCTGTGCCGGATGGCGGCGGAGGAAGGCATCTTCTTTTATGAGGAGCACGCGCAAAAAAGTACCGACCAGAGCCTGGTCCTGTGCGATACCGTGCTTTATCTGCCGGAGTCCTTTGAGATCCCCTGGAATCCGAACACCCGTACCGAGGTAAGCACCCTCTGCATCAGCCAGTTTCGCTACAGCGCACAAATCCGCCCTTCTTCCGTGGTGACCAAAGACTACACCTTTAAACGCCCCGGCTGGGCCGGACGTTTTGACCAGGAAGGCCAGCACCAGGATTACCAGCGCACACAGTATGAAGTGTATGACTATCCCGGACGTTTCAAGGGCGCCCACGGGCAGAACTTTGCCCGCTGGCAGATGGACGGCTGGCGAAACAACGCAGAAGTGGCGCGCGGAACAAGCCGTTCGCCGGAGATATGGCCGGGACGGCGAATTGTGCTGACGGGGCATCCGCAGGCGAACCTGAACCGGGAATGGCAGGTGGTGGCAAGTGAACTGCACGGTGAGCAGCCGCAGGCGGTGCCGGGACGCAGGGGTTCAGGCACCACGCTGGATAACCATTTTGCGGTAATACCGGCAGACAGAACATGGCGACCACAGCCGTTGCTGAAACCGCTGGTGGACGGCCCGCAGAGCGCCGTCGTGACGGGACCGGCAGGCGAGGAAATCTTCTGTGATGAACATGGCCGCGTGCGGGTGAAATTTAACTGGGACCGCTATAACCCGTCAAACCAGGACAGTTCATGCTGGATCCGTGTGGCACAGGCGTGGGCAGGCACCGGGTTTGGTAACCTGGCGATACCGCGTGTGGGTCAGGAGGTCATTGTGGACTTCCTCAACGGCGATCCGGACCAGCCGATCATTATGGGGCGTACCTACCACCAGGAAAACCGCACACCCGGTAGCCTGCCGGGGACGAAGACGCAGATGACCATTCGTTCGAAAACCTATAAGGGCAGCGGGTTTAATGAACTGAAGTTTGACGATGCGACAGGGAAAGAACAGGTCTACATCCACGCGCAGAAGAACATGAACACCGAGGTGCTGAATAACCGCACCACGGATGTGATAAACAACCATGCCGAAAAAATAGGTAACAACCAGGCGATCACCGTTACCAATAACCAGATCCTGAACATTGGCGTTAATCAGATACAGACGGTTGGTGTCAACCAGGTGGAAACGGTAGGCAGTAACCAGATTATCAAAGTGGGATCAAACCAGGTTGAAAAGGTGGGGATCATTCGTGCGCTGACGGTGGGTGTGGCGTATCAGACGACGGTAGGCGGCATTATGAATACCTCGGTGGCGTTGTTGCAGTCCTCACAGGTAGGGCTGCATAAATCACTGATGGTGGGAATGGGCTACAGCGTCAATGTAGGGAATAACGTCACCTTCTCGGTGGGCAAGACGATGAAGGAAAACACCGGACAAACAGCAGTTTATTCTGCCGGTGAGCATCTTGAACTCTGCTGTGGTAAGGCAAGGCTGGTGCTGACGAAGGACGGAAGCATATTTCTTAATGGTACGCACATTCATCTGGAAGGGGAGTCGGATGTGAACGGTGATGCGCCGGTGATTAACTGGAACTGTGGTGCCACACAACCTGTACCGGATGCGCCTGTGCCGAAAGATTTACCCCCCGGAATGCCGGATATGCGGCAATTTTGAGTCAGGTGCAAAAAATCAAAACGGAACTGGTGCAGTGACCAGATAAACCATATTAAAAGCAGAAGGAATTGATTCATGGGAGGAAAACCGGCGGCGCGGCAGGGTGACATGACCCGCAAGGGACTGGATATTGTGCAGGGTTCAGCAGGGGTGCTGATAGGTGCGCCGACGGGCGTGGCCTGCTCGGTGTGTCCGGGAGGGATTACCTATGCTAACCCGGTGAACCCGGTGCTGGGTGCGAAGGTGCTGCCGGGCGAGACGGACCTTGCGCTGCCCGGCCCGCTGCCGTTTATTCTTTCCCGCGCCTACAGCAGCTACCGGACCAGAACACCCGCGCCGGTGGGGGTGTTTGGTCCCGGCTGGAAAGCGCCCTTCGATATCCGCTTACAGATACGCGATGAAGGCCTGATACTCAACGACAACGGCGGCAGGAGCATTCACTTTGAGCCGCTGTTTCCCGGCGAGATAAGCTACAGCCGCAGCGAGTCGTTCTGGCTGGCGCGGGGCGGGGTGGCGGAGCAGCACAGTTCGCAGCCGCTAAGCGCGCTCTGGCAGGTGCTGCCGGAAGATGTTCGCCTGAGTCCGCATATGTACCTGGCGACAAACAGCCTTCAGGGGCCGTGGTGGATACTCAACTGGCCGGAGCGGGTGCCGGGGGCGGACGAGGTGCTGCCGCCGGAGCCGCCCGCATACCGGGTGCTGACGGGCGTGGTGGATGGCTTCGGGCGGACGCTGGCCTTTCACCGGGCGGCGGAGGGTGATGTGGCGGGCGCGGTGACGGGGGTGACGGACGGCGCGGGCCGCCGTTTTCACCTGGTGCTGACCACACAGGCACAGCGGGCGGAAGTATTCCGTAAACAGCGCGCCACGTCTTTATCTTCCCCTGCCGGTCCCCGTTCTGCTTCCTCTTCTCTGGTTTTCCCCGACACGCTGCCCGCCGGTACAGAATACGGTGCCGATAACGGTATCCGGCTGGAGGCGGTATGGCTGACACACGACCCGGCATACCCGGATGAACTGCCCGCCGCGCCGCTGGCGCGCTACACGTACACGGCCAGCGGAGAACTGCGGGCGGTGTATGACCGCAGCGGGACGCAGGTGCGCGGGTTTGCTTATGATGCGGAGCACGCCGGGCGGATGGTGGCGCACCATTATGCGGGTAGGCCGGAGAGCCGCTACCGGTATGATGATACCGGCCGGGTGACGGAGCTGGTCAACCCGGAGGGGCTGGACTACCGCTTTGAGTACGGGCAGGACCGTGTGACCATCACGGACAGCCTGAACCGGCGGGAGGTGCTGTACACGGAAGGCGAGGGTGGCCTGAAACGTGTTGTGAAGAAGGAACATGCGGACGGGAGCATCACCCGCAGCGAGTATGATGAGGCGGGGAGGCTGAAGGCACAGACGGATGCGGCGGGACGGCGGACGGAGTACAGCCTGCATATGGCGTCGGGTGCGGTGACAGCGGTGACGGGGCCGGACGGCAGGACGGTGCGGTATGGCTATAACAGCCAGCGGCAGGTGACGTCAGTGACGTACCCGGACGGGCTGCGCAGCAGCCGGGAGTATGATGAGAAGGGAAGGCTGGCGGCGGAGACCTCGCGCAGCGGAGAGACGACGCGGTACAGCTATGATGACCCGGCGAGTGAGCTGCCGACAGGGATACAGGACGCGACGGGCAGTACAAAACAGATGGCATGGAGCCGTTACGGTCAGCTGCTGACCTTTACGGACTGCTCGGGGTACACGACGCGGTATGAGTATGACCGGTACGGTCAACAAATCGCCGTTCACCGGGAAGAAGGCATCAGCACTTACAGCAGTTATAACCCGCGTGGCCAACTGGTCAGTCAGAAGGATGCGCAGGGGCGTGAAACCCGTTATGAGTACAGCGCCGCAGGCGACCTCACCGCTATCGTTGCCCCGGACGGCAGCCGCAGTGAGATACAGTATGATGCGTGGGGAAAGGCCGTCAGCACCACGCAGGGCGGTCTGACGCGCAGCATGGGGTATGACGCTGCCGGGCGCATCACCGTGCTGACCAACGAGAACGGCAGCCAGTCCACGTTCCGGTATGACCCGGTGGACAGGCTGACTGAACAGCGCGGTTTTGATGGCCGGACGCAACGTTACCACTATGACCTGACCGGAAAACTCACGCAGAGTGAAGACGAGGGGCTTGTCACCCTCTGGCACTACGATGCGTCGGACCGCATCACGCACCGGACGGTGAACGGCGACCCGGCAGAGCAGTGGCAGTATGATGAGCACGGGTGGCTAACCACCCTCAGCCATACCAGTGAAGGCCACCGGGTGTCGGTCCACTACGGCTATGACGATAAAGGCCGCCTGACGGGTGAACGGCAGACGGTGGAGAACCCGGAGACGGGGGAGATGCTGTGGGAGCATGAGACGGGGCACGCGTACAGCGAACAGGGGCTGGCGACCCGTCAGGAGCCGGACGGTCTGCCGCCGGTAGAGTGGCTGACGTATGGCAGCGGTTATCTTGCGGGGATGAAGCTGGGCGGAACGCCACTGGTCGAGTACATGCGGGACCGGCTGCACCGTGAGACGGCCCGCAGCTTCGGCGGGGAGGCATATGAACTTGCCACCGCCTGGAATACCAGCGGCCAGCTCCGGAGCAGGCACCTGAACCTTCCGCAGCTTGACCGTGACTACGACTGGAACGACAACGGACAGCTAATCCGCATCAGCGGCCCGCAGGAGAGCCGGGAGTACCGTTACAGTGACACGGGAAGGCTGACGGGCGTCCACACCACGGCAGCGAACCTGGATATCGATATCCCGTATGCAACGGACCCGGCAGGAAACCGGCTGCCGGACCCGGAACTGCACCCGGACAGCACCCTCACGGCATGGCCGGATAACCGCATCGCGGAAGATGCGCACTATGTCTACCGCTACGATGAATACGGCAGGCTGGCGGAGAAGACGGACCGCATCCCGGAAGGGGTTATCCGGATGCACGACGAGCGCACCCACCACTATCACTACGACAGCCAGCACCGCCTGGTGTTCCACACGCGGATACAGCACGGCGAACCACAGGTGGAGAGCCGGTACCTCTATGACCCGCTGGGCCGCCGGACGGGAAAACGGGTGTGGCGGCGGGAGCGTGACCTGACGGGGTGGATGTCGCTGTCGCGTAAACCGGAGGAGACCTGGTACGGGTGGGACGGTGACAGGCTGACCACTGTACAGACCCAACAGACAAGAATCCAGACGGTATACCAGCCGGGAAGCTTCACGCCGCTCCTGAGAATCGAAACAGAGAATGGTGAACAGGCGAAGGCGCGGCACCGTAGCCTGGCGGAGGTGTTGCAGGAGGACACGGGTGTGACGCTACCGGCGGAGCTGGCGGTGATGCTGGGAAGGCTGGAGCGGGAGCTGCGGCAGGGCAGCGTGAGTGAAGAAAGCCAGCAGTGGCTTGCGCAGTGCGGGCTGACGGCGGAGCAGATGGCCGCGCAGCTGGAGGCGGAATACATCCCGGAGAGGAAACTTCATCTTTACCACTGCGACCACCGGGGACTGCCGCTGGCGCTCATCAGCCCGGAAGGGGAAACGGCGTGGCAGGGGGAGTATGACGAGTGGGGAAACCTGCTGGGCGAAACCAGCGCGCAGCACCTTCAACAGTCACTCCGTCTGCCGGGGCAGCAGTATGATGAGGAGTCGGGGCTGTACTACAACCGCAACCGGTACTATGATCCGTTGCAGGGGAGATATATCACCCAGGACCCGATAGGGCTGGAGGGGGGATGGAACCTGTATCAGTACCCACTCAATCCTATTGAACATATAGATCCGTTGGGGTTAGCACTTGATTTGA;9139
02;06;GCGGCGGCG;9;282005;282013;04;11;GTGGTGGTG;9;282368;282376;>CGTGAGAAGGGAATGAAAGTGATTACCCTGACCGGCAAAGATGGCGGCAAAATGGCTGGTACGGCGGATATTGAAATTCGCGTTCCACATTTTGGTTATGCCGACCGCATTCAGGAAATTCACATTAAAGTGATCCATATCCTGATCCAGTTAATTGAAAAAGAGATGGTTAAGTAAGTCTGGCGTAGGCCGAATAATGCGTTTACGCCGCATCCGGCCTGAAAATTCTTAAGTCAATCTTCGCCGGGGGCCATGCGCTCCCGCTGTTGTGGGGGTTACCGATGTGCGAATTGCTCGGGATGAGCGCCAACGTCCCTACCGATATTTGCTTTAGTTTCACCGGGCTGGTGCAGC;354
04;11;GTGGTGGTG;9;282368;282376;09;25;AGCAGCAGC;9;285057;285065;>GAACCGGGCCACATAAAGATGGCTGGGGCATTACCTTTTACGAAGGTAAAGGCTGTCGCACATTTAAAGATCCACAACCCAGCTTTAATTCCCCCATTGCCAAACTTGTTCAGGACTACCCGATAAAATCCTGTTCGGTTGTGGCTCATATTCGCCAGGCAAATCGGGGCGAGGTGGCGTTGGAAAATACTCACCCGTTTACCCGCGAGTTATGGGGACGTAACTGGACTTATGCCCATAACGGACAACTGACGGGCTATAAATCACTGGAAACCGGCAACTTCCGCCCGGTAGGTAAAACCGACAGCGAAAAAGCCTTTTGCTGGCTGCTGTATAAATTAACGCAGCGTTATCCGCGTACGCCGGGCAATATGGCGGCGGTATTTAAATATATCGCCTCACTGGCGGATGAACTGCGGCAGAAGGGCGTTTTCAACATGCTGCTTTCGGATGGGCGCTATGTAATGGCGTATTGCTCGACCAATCTGCACTGGATCACCCGCCGCGCGCCGTTTGGCGTGGCAACGTTGCTGGATCAGGATGTGGAAATCGACTTCAGCTCGCAGACCACACCGAATGATGTGGTCACGGTGATTGCGACACAGCCGCTGACGGGCAATGAAACCTGGCAAAAGATTATGCCAGGCGAATGGCGCTTATTTTGCCTCGGGGAGCGTGTAGTTTGATGCCAGTTGTGGTTGCACAACTTCGTGGCTTAACGGCTTGCTGACCACGTAACGGCCATTGACCACAGAAACGGTCGGTGGCTTACGGGTTTGCTCAAAGTAGTCGTAGCCTGGCTTCAGTTGCTCCCAGAAGTCCTTAAAGTTGGAATATTTATGGCGCTTCATATTGGCGTCGGTCATGCGGAACGGGTAAATGCTCACTTGCACGCTCGGCTGACCAAATACCAGTGCGCCAGTAACGAACTGGAAAATCTCGTCAATGCCCTGATTGGTCATCGCGTAGCAGCCGATGGAAACACAATCGCCGTGGATCATCAGGTATTTCCCTTCATAACCATGCGCACGGTCATAGGCATTGGGGAAACCAATATTAATCGCTTTGTAGTAACGGCTGTCTGGTTTTAACTGATTACGCTGGACGCTATAAAACCCTTCCGGGCTTTTGAAATCGCCCTGACGCTGTTTTGGCCCTAAGCCGCCGGAATATTTACAGATTTTATAGCTGTCGAGCAGTTGATATTGCTCGCCCATTTTGACGTAGAGATCGAGCGTACGTTCTTCCTTGAAGATCTGGATGTAGACAGGGGATCCCATCAACTGCTGCTTATACTCTTTGCTCACTGGCGTGGTCGAGCTACTGCTGCCCAGCAAACCGGCAAACGAAACGCACGGGATCAACAACATCGCAAGAATTAATGCGATTTTACGCATACTGCTTATTCCTTGATAAAACGGTTACACACGCCAGGACGGCAAAATGGATCCCAAATCGGAATAGTCTGGATTGGGAAGGCTCACATTATCACCAAAAGAGTTTTACGCAAGCCTGTCGGCGCAGGGTTTACAAATTTCATCGGCAGCGGGCTTTACCCAAAGAGCGCCGCGTGAGTTCCAGTTCTCTCAAATCGTAAAAGTTTATCGGTAAGTTTGTAAATCAGGATCCAGTCCGGTTCGACATGAGCATCGCGATAACCTTTCCATGAACCTTGCAGCGGGTGGTCTTTATAAACAGCTGGAAGCGGTAAAGTATTATTGATAAGAAGCGTCATAAGATATTTCAATTTATTCATATCCTTATGACGCTTTTGTGCAAGTTTTACATCCTTTGAAAATTGTCCCGAGTTCAATATCCCTTTGAATCATATTTAAACTCCTAATTTATCAAATAAATCATCGGCGTCTTTGGCCTTATGAACATCAACGCCAGCTTCGCTGTTTTTGATTGATTGAATGGTTAATTGATTAGGCTCGCGTAAATCAAACGGCAATGCCTTTTCACGCGCGACCTTTGTGAGGGTTATGCGAACCAGGTCAGAGATGGTCAGCCCCATCCCGGCCAGTACGTCCGCCGCCTGATTCTTCAGATCTTCATCGATTCGGGCGCGAACAAATGCGTTAGCAGCCATTGGGATATCTCCTATGCTGTATATTTATTCAGCTTGAATTGTAGCTCAAATGAGCAACAGCGACAATCTATGAGTAATTTAATAAACGGATGTTTTTACATAATTAACTGAAATATATTTATTAATTTTATAATAATGGTTTATTAAGTTTGTTCAGGTACGGGCCGGGATACACTGTAACATCAATGCATGACCAGCCATTATTGAGTATGTCCTTGCCGTCGATTCCATCCTTTGTATTGTCGGGATTACTGTTGATTTGTTTGCCGTTTTCTTCATTTGCCAGCGCCACCACATCACATATCTCTTTCAGCTACGCCGCCCGCCAGCGGATGCAAAACCGTGCGCGTTTATTAAAACAGTACCAAACCCATCTGAAAAAGCAGGTCAGCTATATTGTGGAAGGCAATGCCGAAAGCAGAAGGGCGCTACGCCAGCACAACCGCGAACAGATAAAACAGCATCCAGAATGGTTTCCTGCACCGCTCAAGGCGAGTGACAGACGCTGGCAGGCGCTGGCGGAAAACAACCACTTTTTAAGCAGCGACCATCTGCATAACATTACCGAAGTGGCGATTCACCGCCTGG;2680
09;25;AGCAGCAGC;9;285057;285065;18;52;GATGATGAT;9;285810;285818;>TTGGCAAGCCTTACGTCTGGGGCGGCACGCGGCCTGATAAAGGCTTTGACTGTAGCGGGTTGGTTTTTTATGCCTACAACAAGATCCTCGAGGCGAAGCTCCCGCGTACGGCTAATGAGATGTATCACTACCATCGGGCAACGATTGTGGCGAATAACGACCTGCGCCGGGGAGATTTGCTGTTTTTCCATATCCACAGCCGCGAGATTGCCGACCATATGGGGGTGTATCTGGGCGACGGTCAGTTTATTGAGTCACCGCGCACCGGGGAAACCATTCGGGTAAGTCGGTTAGCTGAACCTTTCTGGCAGGATCACTTTTTAGGCGCGCGCCGGATTTTGACGGAAGAGACGATTTTGTAGGACGGATAAGGCATTCACGCCGCATCCGGCAGTTGTGCGCAGATGCCTGATACGACGCTGACGCGTCTTATCATGCCTACAAATCTGTGCGTTTTTGCGAGCCGCTTTCCCGTTATTCCATCACCTCATTGCCGACCTTTCCTTTTCTTCTTACCGTTGAGAAAAAGGAGTTGCCATGTCTGAATATCGTCGGTATTACATCAAAGGGGGAACCTGGTTTTTCACGGTTAACCTACGAAATCGTCGAAGCCACCTTCTGACCGCTCAGTTCCAGATGCTCCGTAACGCCATTATTAACGTTAAGCGAGACAGACCTTTTGAAATTAACGCCTGGGTCGTTTTGCCGGAGCATATGCATTGCATATGGACATTACCCGAAAGC;744
18;52;GATGATGAT;9;285810;285818;09;26;GCAGCAGCA;9;287135;287143;>TTTTCCTCCCGCTGGCGGGAGATTAAAAAGCAGTTCACCCATGCTTGTGGATTGAAAAATATCTGGCAACCACGTTTTTAGGAGCACACCATCCGCAATACCAAAGACTATCGCCATCATGTTGATTATATTTATATAAATCCAGTAAAACATGGCTGGGTAAAGCAAGTGAGTGATTGGCCATTCTCAACGTTCCATCGCGATGTGGCGCGAGGGTTATATCCCATTGATTGGGCGGGAGACATAACGGATTTTAGTGCCGGGGAGCGTATCATTTCATAATTGTGCGCTGGTGCCGGATGCCTGATGCGACGCTGGCGCGTCTTATCATGCCTACAAAACTGCACTCAACCGTAGGCCGGATAAGGCGTTCACGCCGCATCCGGCAATTGTGCACCAATGCCGGATGCGCCCCTTAAAGGCCAATCAACTCAACGCCCCCATTATCTTCAACTCCAGCTCATCCGGCACTTCGTTATACGACAGCACATGCAGCCCCGGCGCAAACAACCTTGCATAGCGCGCCAGCAAAGGGCGCAGCTGCGGCGGCACCAGCAGCACCGGGTCTTTCCCCGCCGCTTTCATCTGCTCTTTCACCTGCGGCATCGTGCTCTGGAACTGGTTGAGCATATTCGGGTCCACTGGCACGCTGTCGAGCATCACTTTACCGCCCTGTTGCGCCTGATTCACTACGTTAGTCAGCAGATTTTCCAGCTCATTATTCAGCGTATACACCGTCAGCTCCTGCTTGCGAACGAACGGATGGGTAATGCTGCGCCGCAGCGCCAGGCGCACATCGGCCGCCAGCAGAATATGATCTTTAGTCACCGCGCTACTGGCGACCAGCACGGTGGCGATGGTGACGATATCGCGCAGGGAAACGCCTTCGGTCAGCAGCGCACGGTACACTTTCAGCAACTGGCTGTAATTCAGCGCCGCGCTCAAATCTTCCGCCAGGCGCGGGGCCATCGACGACAGGCGGTTATGCAGCTGCGTGATGTCATCATAATTAAACAAATCAGGAATATAGCTGCGCACAATCTTGTTCACATGCGTGGCAATCACGCTGGCGCTGTCGATCACCTGATACCCCATATTCAGCGCCTTCGCCTTCTGCGCGGGCTGGATCCAGGTCACCGGCATCCCGTACGCCGGGTCGTTCCCCAGCACGCCGTCAATCTCGCCGTAGGTTTCGCTGGAGGGCAGCGCCATCAGTTTATCCGCCGGAATATCCGCTTCATCGGCCTTAATGCCGTTGATGAAAATGGCGTACTGGCTGGGCTTGAGGCGGAAGTTTTCCCGAATGCGGATCTCCG;1316
09;26;GCAGCAGCA;9;287135;287143;17;49;ATCATCATC;9;287710;287718;>CGCCGTTACCGTCGGATATCACCTGCCGTACGCCGCGAATACGCTGGGTGAGCGGGTTGCCCTGCGCTTTATCGACCAGCGCCACCAGCTTGTAGCCGAGGCTTAAACTGATAGGCTCGATAAGCGGAATGGTTTCCCAACTGACCTGTTGCTCGCTGGTTTCAGTGATGGTGCGGGTCAGCGTTTCGAGGCTTTTCTCTTCCGCCTCCGCCGCCTGCGGCTGTTTGCTCATCCGCCAGCCGGTAAAACCCAGCAGGGCGCTGAACAGCAAAAACGGCAGGTGCGGCATTCCCGGCACCACCGCCAGCACAAACATAATCCCGGTGGCGGTGTAGAGCACCGACGGGCTTGCCAGCAGCTGGTGGCGCACGTCATGGGCGATATCGCCGTTGTCGCTGACGCGGGTGACGATAATCGCCGCTGCGGTGGAGAGCAGGAGGGAAGGGATCTGCGCCACCAGCCCATCGCCGATGGTCATCAGCACATATTGCTGGAAGGCGGCGTCGGCGCTCAGGTTGTATTTAAATATCCCGATACAGACGCCGCCGATCAGGTTAATCGCCAGA;566
17;49;ATCATCATC;9;287710;287718;13;39;GAAGAAGAA;9;288141;288149;>CCGGCGATGGCATCCCCGCGCACAAACTTCGATGCCCCGTCCATCGCGCCGTAGAAATCGGCCTCACTGGCAACATCTTTACGCCGGGTTTGCGCCTGTGCCTGGTTGATCAATCCGGCGTTAAGATCGGCGTCAATCGCCATCTGTTTGCCGGGCATCGCATCCAGGGTAAAGCGGGCAGAAACCTCGGAAATACGCTCGGCCCCTTTGGTGACGACGATAAAGTTGATTGTCAACAGCGTCAGTAAATCCGAGCGTGAAAGCATTATCGCCGCGCTGCACGGGCAGTCGATTTTTAACGGTGGTGGGCTGTCGCCGTTAAATAAAATCAGCCCGTCTCATCCGCCAAAACCTGCCACCGTGGCGGTGCCGGAAGAGACGGAGAAAAAAGCGCGTGATGTGAATGAGAAAACGGCGCTGCT;422
13;39;GAAGAAGAA;9;288141;288149;20;59;ATTATTATT;9;288376;288384;>ATCCGCCACCGAGCTTGGCGAGCTGGCAACCAGTATCAACACCATTGCCCGTGATGCGCATATGGAAGCGAATCTGGAGATGGAGATTGTCCCGCAGGGATTACGCGTGCTGATTAAAGACGACCAGAATCGCAATATGTTCGAACGCGGCAGCGCGCAGATTATGCCGTTCTTTAAAACTTTGCTGGTGGAGCTCGCGCCAGTGTTCGACTCGCTCGATAACAAA;226
20;59;ATTATTATT;9;288376;288384;18;52;GATGATGAT;9;290156;290164;>ACCGGGCATACCGATGCGATGGCCTACAAAAACAATATCTACAACAACTGGAACCTTTCGGGCGATCGCGCGCTTTCAGCTCGTCGGGTGCTGGAAGAGGCCGGAATGCCGGAAGATAAAGTGATGCAGGTAAGCGCAATGGCGGACCAGATGCTGCTGGACGCGAAAAATCCGCAAAGCGCGGGCAACCGACGCATTGAGATTATGGTGCTGACCAAAAGTGCGTCCGATACGCTGTATCAATACTTTGGTCAGCATGGGGATAAAGTGGTGCAGCCGCTGGTGCAAAAGCTGGATAAGCAGCAGGTGCTTTCGCAGCGAACGCGCTAAATGCTGAATCTTTACGCATTTCTCAAACCCTGAAATCACTGTATACTTTACCAGTGTTGAGAGGTGAGTAATGCGTAAAATCATTCATGTGGATATGGACTGCTTTTTCGCCGCAGTGGAGATGCGCGACAATCCCGCCCTGCGCGATATCCCTATTGCTATTGGCGGCAGCCGCGAACGTCGGGGGGTGATCAGCACCGCCAATTATCCCGCGCGTAAATTTGGCGTACGCAGCGCTATGCCGACAGGGATGGCGCTCAAATTATGCCCACATCTCACCTTGCTTCCGGGGCGCTTTGACGCCTACAAAGAAGCCTCAAATCATATCCGTGAAATCTTCTCGCGCTACACCTCGCGTATTGAACCGTTGTCACTGGATGAAGCCTACCTCGATGTCACTGATAGCGTCCATTGCCACGGTTCTGCGACCCTCATCGCCCAGGAAATCCGCCAGACAATTTTCAGCGAGCTGCAACTGACGGCGTCTGCGGGCGTGACACCAGTAAAGTTTCTCGCCAAAATCGCCTCCGACATGAATAAACCCAACGGCCAGTTTGTGATTACGCCGGCAGAAGTTTCGGCATTTCTGCAAACCTTACCGCTGGCAAAAATTCCCGGTGTTGGCAAAGTCTCAGCGGCAAAGCTGGAAGCGATGGGGCTGCGGACCTGCGGTGATGTACAAAAGTGTGATCTGGTGATTCTGCTTAAACGCTTTGGCAAATTTGGCCGCATTTTGTGGGAGCGTAGTCAGGGGATTGACGAGCGCGACGTTAACAGCGAACGGTTACGAAAATCCGTCGGCGTGGAACGCACGATGGCGGAAGATATTCATCACTGGTCTGAATGTGAAGCGATTATCGAGCGGCTGTATCCGGAACTTGAACGCCGTCTGGCAAAGGTAAAACCTGATTTACTGATTGCTCGCCAGGGGGTGAAATTAAAGTTCGACGATTTTCAGCAAACCACCCAGGAGCACGTCTGGCCGCGGCTGAATAAAGCTGACTTAATCGCCACCGCGCGTAAAACCTGGGATGAACGCCGCGGCGGGCGCGGTGTGCGACTGGTGGGGCTGCATGTGACGTTGCTTGACCCTCAAATGGAAAGACAACTGGTGCTGGGATTATGATGTATACTATTATGTATATTCTGGTGTGCATTATTATGAGGGGATCACTGTATGCATCGAATTCTCGCTGAAAAATCGGTCAATATCACTGAATTACGTAAAAACCCAGCTAAATACTTTATTGATCAACCGGTTGCGGTTCTTTCTAATAATCGCCCCGCAGGATATCTCTTAAGTGCCAGCGCATTCGAAGCGTTAATGGACATGCTTGCTGAACAAGAGGAGAAAAAGCCCATAAAGGCGCGCTTCCGTCCAAGTGCTGCAAGATTAGAGGAAATTACACGCCGAGCTGAAAAATATCTTAATGATATGACG;1771
18;52;GATGATGAT;9;290156;290164;09;25;AGCAGCAGC;9;290978;290986;>TTCAATGACTTTAAGGAATAAGGATGCGGGTATTCAAAACAAAACTTATTCGCCTGCAACTTACAGCAGAGGAGCTTGATGCGTTAACGGCGGATTTTATTTCCTATAAGCGTGACGGTGTTTTGCCAGATATATTTGGTCGCGATGCACTCTACGACGACTCGTTTACTTGGCCATTAATCAAATTTGAGCGAGTTGCTCATATTCATCTGGCAAATGTGAATAATCCATTTCCGCCACAGTTGCGCCAATTCAGCAGAACGAATGACGAATCGCATTTGGTATATTGTCAGGGTGCGTTTGATGAGCAAGCATGGTTGCTCATTGCCATTCTGAAACCTGAACCTCATAAACTGGCTCGAGATAACAACCAAATGCATAAAATTGGGAAAATGGCAGAAGCGTTTCGCATGCGTTTTTGAATTTATATTATGAATAACATACAAATAAGAAACTATCAGCCTGGCGATTTTCAGCAACTATGCGCTATTTTCATTAGAGCGGTTATGATGACCGCCAGTCAGCATTATTCACCACAACAAATTGCCGCCTGGGCGCAGATTGACGAATCTCGCTGGAAGGAGAAACTCGCGAAATCACAAGTGCGGGTTGCAGTCATTAATGCACAACCGGTTGGTTTTATTTCCCGCATTGAACATTATATCGATATGTTATTTGTTGACCCTGAATACACCCGCCGTGGGGTTGCCAGCGCTTTGTTAAAACCTTGGATTAAGTCTGAATCCGAACTTACGGTGGACGCCAGCATAACCGCAAAACCCTTTTTTGAACGTTATGGTTTTCAGACAGTTA;813
09;25;AGCAGCAGC;9;290978;290986;09;25;AGCAGCAGC;9;291972;291980;>GCGTTGAATGCCGGGGAGCGTGGTTTACTAATTTTTCTATGCGATATAAACCGCAACATTAAATCCAGCTTGCAATGAAAATAACGCCCGCCTGGTATGTGCGCGTTTTCTTATTCCACAAACTGCAAGGAGGTAAATCATGACAAATCCTTTATCAATGACTCTTTGCAGACCTTTCCAGGATTAATTCTTTTTTTTCTTGCCCTGGATTCGTCTGCCATTTCCTGATTTTTATATTTATATACTCTAAATAATTCGAGTTGCAGGAAGGCGACAAGCGAGTGAATCCCCAGGAGCTTACATAAGTAAGTGACTGGGGTGAACGAACGCAGTCGCAGTACATGCAACTTGAAGTATGACGAGTATAAATGGAATGGTACATGGGCAAATATATTCGTCCCTTATCCGATGCGGTATTTACCATCGCATCTGATGACCTGTGGATCGAGAGTTTAGCGATCCAACAATTACACACCACGGCAAATTTACCCAACATGCAGCGCGTAGTGGGGATGCCAGATTTACACCCCGGACGCGGCTACCCGATTGGCGCAGCGTTCTTCTCTGTTGGTCGTTTTTACCCGACAAGACGTCGCGGTAACGGTGCTGGAAACAGAAACGGGCCGCTACTCTGACACGCTGCGTTCGGCGCTGATTTCTCTGGATGGCGACAACGCATGGGCGTTAAGCGAAAGTTGGTGCGGCACTATTCAGTGGATTTGTCTGAGTCCGTATCGGCCTCATCATGGGCGCAAAAACTGGTTTCTGGGCATTGGGCGTTTTACCGCTGATGAGCAGGAACAATCGGATGCAATCCGTTATGAGACGCTGCGTCCGTCGGGGCCGGGCGGTCAACATGTCAATAAAACCGACTCGGCGGTACGCGCCACGCATCTGGCAACCGGGATTAGCGTGAAGGTTCAGTCAGAACGCAGCCAGCATGCTAACAAACGGCTGGCGCGATTGCTGATTGCCTGGAAGCTGG;985
09;25;AGCAGCAGC;9;291972;291980;14;40;CTTCTTCTT;9;293085;293093;>AACAGGAAAATAGCGCAGTGCTGAAATCGCAGCGGCGAATGTTCCATCACCAGATTGAACGTGGCAACCCGCGACGAACGTTCACAGGGATGGCTTTTATCGAAGGATAATGAAGGATGAAACTGCCGGAAGGCGATTAAACGCCATCCGGCAGCAAATCAAATAATTACTTCGCCGGAATTTCTTTCAGCAGTTCAGTCAGCAGTGTCCAGTAATGACCTACGCTTTCGATGTGAACTTGCTCATCCGGAGAGTGTGGACCGGTGATTGTTGGCCCGATAGAAACCATGTCCATTTCCGGATACGGTTTTTTGAACAGACCACATTCCAGGCCCGCGTGGATAATCTGGATGTTCGGCGTCTTGTTGAACAGGCGCTGATAGGTTTCACGTACCAGATGCATCACCGGAGAATTAGCGTCCGGCTGCCAGCCAGGATATGCGCCTTTCGCTTCGGTTTTCGCGCCAGCCAGTTTACCCAGCGAATCCAGCATGCTCACCACGTAGTCTTTACCGCTGTCGATCAGAGAACGGATCAGACAGTGAATTTCTACGTTATTGTCAGTCATGGTCACCACACCGACGTTCAGGGAGGTTTCGACCACACCTTTTGCCACGTCGGAGTTGCGGATCACACCGTTCGGGGTGGCGTTCAGCAGACGAATAAAGGTATCGCGAGATTTCGCAATCAGGGCAGCTTTATCGTTCGCTACAGAGTCCAGCAACAAGGCCAGATTTTTCTCTTTCTCTGCCAGCTCGTTTTTCAGGATCTCCTGATAGGTATTCACCAGAGATTTCAGGGCGTCGACTTTATCAGCTGCGACAGCAATGGTCGCAAAGGCTTCACGCGGGATGGCGTTACGCAGTGTGCCGCCGTTGAAATCAATAAGACGCAGGTCCAGTTCTTCTGCATGACCCGCCAGGAAGCGCACCAGCAGTTTGTTGGCATTACCCAGGCCAACGTGGATTTCCCCGCCGGAGTGACCGCCTTTCAGACCTTTTAAGGTTAACTTGAAGGTTTCAAAACCAGCTGGAACCGCTTCACGATCTAAATGCAGGTTGGAGGTGAAGTCGATACCCCCCGCGCAACCCATGTAGATTTCAC;1104
14;40;CTTCTTCTT;9;293085;293093;04;10;GGTGGTGGT;9;299079;299087;>CGGAGTCGGTGTTAATCAGAATATCAGCCTGCAACCAGTTGCTCTGTAAGCCGAACGCACCGTCCATACCGGCTTCTTCGGTCATGGTCAGCAGCACTTCCAGCGGGCCGTGAACCACGTTTTCGTCAGCCAGAACCGCCAGTGCAGAGGCCATACCAATGCCGTTATCCGCACCCAGCGTGGTGCCGCGCGCTTTAACCCATTCGCCATCAATATATGGCTGGATAGGATCTTTCGTGAAGTCATGCACGGTGTCGTTATTTTTCTGCGGCACCATATCGAGGTGGGCCTGCAAGACGACCGGTTTACGATTTTCCATACCTGCGGTAGCAGGTTTACGAATCAGGATATTACCTACCTGATCGCGTTCGACATGGAAACCTTTCTCTTTTGCCCAACCAACAATGTATTCAGCGAGTTGCTCTTCATGATAGGACGGGTGAGGAATAGAACAGATTTTGGCAAAAATATCCCACAGCGGCTGTGGAGATAATTGAGACAGTTCAGACACGTTAAGTCTCCTTGTCGATCACCCGCAAAACAGTATTGCAGGTCACAGGGTTAGCAGAAAATGTTGTCAACACAAGACAGGCTTGCGAGATATGTTTGAGAATACCACTTTATCCCGCGTCAGGGAGAGGCAGTGCGTAAAAAGACGCGGACTCATGTGAAATACTGGTTTTTAGTGCGCCAGATCTCTATAATCTCGCGCAACCTATTTTCCCCTCGAACACTTTTTAAGCCGTAGATAAACAGGCTGGGACACTTCACATGAGCGAAAAATACATCGTCACCTGGGACATGTTGCAGATCCATGCACGTAAACTCGCAAGCCGACTGATGCCTTCTGAACAATGGAAAGGCATTATTGCCGTAAGCCGTGGCGGTCTGGTACCGGGTGCGTTACTGGCGCGTGAACTGGGTATTCGTCATGTCGATACCGTTTGTATTTCCAGCTACGATCACGACAACCAGCGCGAGCTTAAAGTGCTGAAACGCGCAGAAGGCGATGGCGAAGGCTTCATCGTTATTGATGACCTGGTGGATACCGGTGGTACTGCGGTTGCGATTCGTGAAATGTATCCAAAAGCGCACTTTGTCACCATCTTTGCAAAACCGGCTGGTCGTCCGCTGGTTGATGATTATGTTGTTGATATCCCGCAAGATACCTGGATCGAACAGCCGTGGGATATGGGCGTCGTATTCGTCCCGCCAATCTCCGGTCGCTAATCTTTTCAACGCCTGGCACTGCCGGGCGTTGTTCTTTTTAACTTCAGGCGAGTTACAATAGTTTCCAGTAAGTATTCTGGAGGCTGCATCCATGACACAGGCAAACCTGAGCGAAACCCTGTTCAAACCCCGCTTTAAACATCCTGAAACCTCGACGCTAGTCCGCCGCTTTAATCACGGCGCACAACCGCCTGTGCAGTCGGCCCTTGATGGTAAAACCATCCCTCACTGGTATCGCATGATTAACCGTCTGATGTGGATCTGGCGCGGCATTGACCCACGCGAAATCCTCGACGTCCAGGCACGTATTGTGATGAGCGATGCCGAACGTACCGACGATGATTTATACGATACGGTGATTGGCTACCGTGGCGGCAACTGGATTTATGAGTGGGCCACCCAGGCGATGGTGTGGCAACAAAAAGCCTGTGCGGAAGAAGATCCGCAACTCAGTGGTCGTCACTGGCTGCATGCGGCTACGTTGTACAACATTGCCGCCTATCCTCATCTGAAAGGAGATGACCTGGCCGAGCAAGCGCAGGCTTTGTCAAACCGCGCCTATGAAGAGGCCGCTCAGCGTCTACCGGGCACGATGCGACAGATGGAGTTTACCGTACCCGGCGGTGCGCCCATCACCGGCTTTTTGCATATGCCGAAAGGCGATGGCCCGTTCCCGACGGTATTAATGTGTGGTGGTCTGGATGCGATGCAGACGGACTATTACAGCCTGTATGAACGTTATTTTGCGCCGCGCGGCATTGCGATGCTGACTATTGATATGCCGTCGGTGGGCTTTTCTTCAAAATGGAAGCTCACCCAGGACTCCTGCCTGTTGCATCAGCGCGTCTTAAAGGCTCTGCCTAACGTACCGTGGGTGGATCACACTCGCGTCGCGGCCTTTGGTTTCCGTTTCGGCGCTAACGTTGCCGTGCGTCTGGCATATCTTGAATCGCCGCGTCTGAAAGCGGTTGCCTGTCTTGGTCCGGTAGTTCATACCCTGTTGAGTGATTTTAAGTGCCAGCAACAGGTGCCGGAAATGTATCTTGACGTTCTGGCGAGTCGTTTGGGGATGCATGATGCTTCCGACGAAGCGTTGCGCGTGGAGCTGAATCGCTATTCATTAAAAGTGCAAGGATTGCTGGGACGTCGATGCCCAACGCCAATGTTATCAGGCTACTGGAAGAACGATCCGTTCAGCCCGGAAGAGGACTCACGCTTAATCACCTCATCATCTGCTGACGGTAAATTATTAGAGATCCCATTTAACCCGGTGTATCGGAATTTTGACAAAGGTCTTCAGGAAATCACCGACTGGATCGAAAAACGCTTGTGTTAAAAATTTGCTAAATTTTGCCAATTTGGTAAAACAGTTGCATCACAACAGGAGATAGCAATGACGTTACCGAGTGGACACCCGAAGAGCAGATTGATCAAAAAATTTACCGTACTAGGCCCGTATATTCGTGAAGGTAAGTGCGAAGATAATCGATTCTTTTTCGATTGTCTGGCTGTATGCGTCAACGTGAAACCGGCACCGGAAGTGCGTGAGTTCTGGGGCTGGTGGATGGAGCTTGAAGCGCAGGAATCCCGTTTTACCTACAGTTACCAGTTTGGTCTGTTCGATAAAGCAGGCGACTGGAAGAGTGTTCCGGTAAAAGATACTGAAGTGGTTGAACGACTGGAGCACACCCTGCGTGAGTTTCACGAGAAGCTGCGTGAACTGCTGACGACGCTGAATCTGAAGTTGGAACCGGCGGATGATTTTCGTGACGAGCCGGTGAAGTTAACGGCGTGAGTGAAATGTGCCGGATGCATCACATCCGGCAATAATCATTAAAACTGATAGGTCATGCCAACCGCGACAATATCATCATTATTAATATTCAATTTGTTATCGCTATCCAGTTGGTTGATTTTATAATCAACAAACGCTGACATATTTTTGTTGAAATAATATGTAGCCCCGACATCGATATAATTGACCAGATCTTCATCACCGATACCTTCAATATCTTTCCCTTTCGATAAGACATAACCCAGCGATGGACGCAGACCAAAGTCAAACTGGTATTGAGCGACCGCTTCAAAGTTCTGTGTCTTATTGGCAAAGCCGCCAGTTATTGGCGTCATTTTGCGTGTTTCAGAATAAAAAGTTGCCAGATAAATATTATTGGCATCGTATTTCAGACCTGTAGCCCAAGCTTCTGCACGCTTGCCTGTGCCACGGCTTTGCAGGTTCTGCTCGTTGGTGCGATCTGAGTTGGTATAGGCCCCACTAATGGCGAAATCGCTGCCGCCAAAGTCATATGTCAATGACGTGCCGAAGCCATCGCCGTTTTGCTTTTTAACGTCGCGGTTTTCGTTTTTCCCTTGATATTGCAGGGTTAAGTTCAGGCCATCGATAACGCCGAAGAAGTCGGTGTTCCGATACGTCGCCAGACCGCTGGCGCGTTTGGTCATAAAGTTGTCGGTCTGCGCCGAGGAGTCGCCACCAAATTCCGGGAACATATCGGTCCAGGCTTCCACGTCATACAACGCGCCCAGGTTACGGCCATAGTCGAAAGAACCCAAATCTTTATACTTCAATCCGGCAAAAGCGAGACGCGTTTTTTGCTGTGCAGTATCACTCTCCGCTTTATTTCCGGCAAACTCCGCTTCCCAACGACCATAACCAGTCAGTTGATCGTTAATTTGTGTTTCGCCTTTAAAACCAAAACGGATATAACTCTGGTCGCCATCTTTACTGTCGTTATCACTCATATAATGCATGGCTTTAACTTTGCCATAGACATCCAGTTTATTACCGTCTTTGTTATATATTTCTGCGGCCTGTACGGATGCAGATGCCACAATGCCCATCACCACTAATGCCAGAGTGCTCTTTTTCATTTTCATTCCTGATTTTAATTAACGCGCGAATATTCTGCGGGAGAGCCCCGTTGAAAACAGGAAAGTTTTTAACCTGAGATTGTTAAAGATATATTACAGATTAATGATATTCTTAAAATGTGGTAATTTATTAAATCTGTAATAAAAGCGTAAACAACTGCCGCTAGGCTTGCTGATCCCGCGCAACAAAACGCCATGCTTTGCTCGCAGATGGTTGGCAACCGACGACAGTCCTGCTAAAACGTTCGTTTGATATCATTTTTCCTAAAATTGAATGGCAGAGAATCATGAGTGACAGCCAGACGCTGGTGGTAAAACTCGGCACCAGTGTGCTAACAGGCGGATCGCGCCGCCTGAACCGTGCCCATATCGTTGAACTTGTTCGCCAGTGCGCGCAGTTACATGCCGCCGGGCATCGGATTGTTATTGTGACGTCGGGCGCGATCGCCGCCGGACGTGAGCACCTGGGTTACCCGGAACTGCCAGCGACTATCGCCTCGAAACAACTGCTGGCGGCGGTAGGGCAGAGTCGACTGATTCAACTGTGGGAACAGCTGTTTTCGATTTATGGCATTCACGTCGGGCAAATGCTGCTGACTCGTGCTGATATGGAAGACCGTGAACGCTTCCTGAACGCCCGCGACACCCTGCGTGCGTTGCTCGATAACAATATCGTTCCGGTAATCAATGAGAACGATGCTGTCGCTACGGCAGAGATTAAAGTCGGCGATAACGACAACCTTTCTGCACTGGCGGCGATTCTGGCGGGTGCCGATAAACTGTTGTTACTGACCGATCAAAAAGGTTTGTATACCGCTGACCCGCGCAGCAATCCGCAGGCAGAACTGATTAAAGATGTTTACGGCATTGATGACGCACTGCGCGCGATTGCTGGTGACAGCGTTTCAGGCCTCGGAACTGGCGGCATGAGTACCAAATTGCAGGCCGCTGACGTGGCTTGCCGTGCGGGTATCGACACCATTATTGCCGCGGGCAGCAAGCCGGGCGTTATTGGTGATGTGATGGAAGGCATTTCCGTCGGTACGCTGTTCCATGCCCAGGCGACTCCGCTTGAAAACCGTAAACGCTGGATTTTCGGTGCGCCGCCTGCGGGTGAAATCACGGTAGATGAAGGGGCAACCGCCGCCATTCTTGAACGCGGCAGCTCCCTGTTGCCGAAAGGCATTAAAAGCGTGACTGGCAACTTCTCGCGTGGTGAAGTCATCCGCATTTGTAACCTCGAAGGTCGCGATATCGCCCACGGCGTCAGTCGTTACAACAGCGATGCATTACGCCGTATTGCCGGACACCACTCGCAAGAAATTGATGCAATACTGGGATATGAATACGGCCCGGTTGCCGTTCACCGTGATGACATGATCACCCGTTAAGGAGCAGGCTGATGCTGGAACAAATGGGCATTGCCGCGAAGCAAGCCTCGTATAAATTAGCGCAACTCTCCAGCCGCGAAAAAAATCGCGTGCTGGAAAAAATCGCCGATGAACTGGAAGCACAAAGCGAAATCATCCTCAACGCTAACGCCCAGGATGTTGCTGACGCGCGAGCCAATGGCCTTAGCGAAGCGATGCTTGACCGTCTGGCACTGACGCCCGCACGGCTGAAAGGCATTGCCGACGATGTACGTCAGGTGTGCAACCTCGCCGATCCAGTGGGGCAGGTAATCGATGGCGGCGTACTGGACAGCGGCCTGCGTCTTGAGCGTCGTCGCGTACCGCTGGGGGTTATTGGCGTGATTTATGAAGCGCGCCCGAACGTGACGGTTGATGTCGCTTCGCTGTGCCTGAAAACCGGTAACGCGGTGATCCTGCGTGGTGGCAAAGAAACCTGTCGCACTAACGCGGCAAC;5985
04;10;GGTGGTGGT;9;299079;299087;02;06;GCGGCGGCG;9;301028;301036;>GATTCAGGACGCCCTGAAATCCTGTGGCTTACCGGCGGGTGCCGTGCAGGCGATTGATAATCCTGACCGTGCGCTGGTCAGTGAAATGCTGCGTATGGATAAATACATCGACATGCTGATCCCGCGCGGCGGGGCTGGTTTGCATAAACTGTGCCGCGAGCAGTCGACGATCCCGGTGATCACAGGTGGTATAGGCGTATGCCATATTTATGTTGATGAAAGTGCAGAGATTGCTGAAGCCCTGAAAGTAATCGTCAATGCGAAAACTCAGCGTCCGAGCACATGTAATACGGTAGAAACGTTGCTGGTGAATAAAAACATCGCCTATAGCTTCCTGCCCGCATTAAGCAAACAAATGGCGGAAAGCGGCGTGACGTTACACGCAGATGCATCTGCGCTGGCGCAGTTGCAGACAGGCCCTGCGAAGGTGGTGGCGGTTAAAGCCGAAGAGTATGACGATGAGTTTCTGTCATTAGATTTGAACGTCAAAATCGTCAGCGATCTTGACGATGCCATCGCCCATATTCGTGAACACGGCACGCAACACTCCGATGCGATCCTGACCCGCGATATGCGCAACGCCCAGCGTTTTGTTAACGAAGTGGATTCGTCCGCTGTTTACGTTAACGCCTCTACGCGTTTTACCGACGGCGGCCAGTTTGGACTGGGTGCGGAAGTGGCGGTAAGCACACAAAAACTCCACGCGCGTGGCCCAATGGGGCTGGAAGCACTGACCACTTACAAGTGGATCGGCATTGGTGATTACACCATTCGTGCGTAAATAAAACCGGGTGATGCAAAAGTAGCCGTTTGATTCACAAGGCCATTGACGCATCGCCCGGTTAGTTTTAACCTTGTCCACCGTGATTCACGTTCGTGAACATGTCCTTTCAGGGCCGATATAGCTCAGTTGGTAGAGCAGCGCATTCGTAATGCGAAGGTCGTAGGTTCGACTCCTATTATCGGCACCATTTAAATCAATAAGTTACACATCATTAGTACCTTCCTTATTTTTTGACTGGGACAAATTTGGGACCGATGGGTTCAGGATCGAGTCTATTTGCCGTGCGTGTTCGGTAAGGTGATTAGGTGCAAGGTGAGCATATCGACGAACCATTTCGATAGACTCCCAGCCTCCCATTTCCTGTAACACTGACAACGGGACTCCGGCTTGAACCAGCCAACTTGCCCAGGTGTGTCTCAAGTCGTGAAATCTGAAATCATCAATACCAGCCCGTCTCAGCGCCGCTTTCCAGGCTGTGTTTGCGTCATACCGCATCTTCCTTACTGTTGGCGCTTTCGTTCCGTCTGGTTTGGTACAGCTTTCCTTGTACACAAATACCCAACGGTGATGATTACCGATTTGTTTTTTCAATACGCGACATGCAGTATCATTCAGCGCAACGCCAATTGCGCGGTTTGATTTACTCTCTTCCGGGTTTATCCATGCCACCCGGCGCTGCATATCTATTTGTTGCCATTCAAGGTTGATGATGTTCGAGCGTCTTAAGCCTGTTGCCAGTGCAAATTCAACAACAGACTTTAATGGCTCCGGACATTCATCAATCAGCCTTTGTGCTTCATGGGGCTCCAGCCAGCGGAGCCGTTTATTCTTTGGTTGAGGCACTTTAATAATTGGTGCCTTATCGAGCATTTTCCATTCACGCTCTGCGGCTCTTAGCAGGGCCTTTATAAATGAAAGATGCGTAGCCTTCGTTGCAACGGACGCTGGTTTTGGCGTGTATTCTGGAACAGGTTTCCCTTTTTTTCTGCATGCTTCTGCCCTGAGTTTCCAGTTTTCCTCATGACGCCGGTTCGTCATTTTCTGCATTGCTGAATAAATTTTTGATTCAGTAATGTCTCTTAGTTGCATTCCTGCGAAATGTTGAAGCCAGAATCCGATCTGCTTTCCATTGAGCCTGTTTCTCTGCGCGACGTTC;1940
02;06;GCGGCGGCG;9;301028;301036;07;21;GACGACGAC;9;303262;303270;>TGTTTGTGCATCCATCTGGATTCTCCTGTTAGTTAGCTTTGGTTGTGTGTGGGAGTCGTAGTCCTGAACGAAAACACCCCGCAATGGCACATTGGCTGCTAATCCGGATTCGCACTTCCGGCCAATGCTTCGTTTCGTATCACACACACCAAAGCCTTCTGCTTTGAATGCTGCCCTTCTTCAGGGCTTAATTTTTAAGAGCATCACCTTCATGGTGGTTAGTGCGTCCTGCTGATGTGCTTAGTATCACCGCTAGTGGTATTTGTGTCAACACCGCCAGAGATAATTTATCACCGCAGATGGTTATCTGTATGTTTTTTATATAGATTTATTTTTTGCAGGGTTGTGTGGCTTGGGAGGTGATCGAGAGATCAGAATTGCGTTGTTTAGTGAGTTGCACCTATTAATTTTAAAATAAATACAATTGGTGTTTTTCGAGTTTTTCTTAACTCTTCATGCAGCTCCGTTCTCAGAATATATGATTTTTCGAGTTTGAAATTCTTGCGACCAGGCGTCTTATTGCCAGGCTCAGGAAGTGGAAGGCGTGTTTGAATGTCGAGTGGTGGACAGTCATAGAAGTAAATTCTATAAAGCTCAAGCGGTTCCCTACGTTCTTGTGATTGACGTTTTCCATTAAGATGGGAAAGAACCATTGACCATATTACTTTCATTATGCATTGCGCAGTCAGTTCATGCTCGGCGAAGTGTTTACGATGCGTAGCATGAACACGCTGCATGAAAAAACCCGCATCAATTAAAATTGCTGCTTTCTTCATAAGAGTCCCAAAAAAATAGCCCAGAGCCGTTATGCAGATATTAACAATTGTCTGCGAACGGGGCTGGGCTTGGTTTAATTAATCTATGCCAAGTTGACTGTGCCGTCAACATAAAACTTACTTCCTATCACCCAAACGTCTCTTCAGGCCACTGACTAGCGATAACTTTCCCCACAACGGAACAACTCTCATTGCATGGGATCATTGGGTATTGTGGGTTTAGTGGCTGTAGAAACACCTGACCGCTATCCCTGATCAGTTTCTTGAAGGTAAACTCATCACCACCAAGTCTGGCTATACAGAAATCGCCTGGCTCAACAGCCTGCTCAGGGTCAACCAGAATTAACATCCCGTCAGGAAAGCTGGGCTTGGATCCTGTTGGTGCGGTCATGGAATTACCTTCAACCTCAAGCCAGAATGCAGAGCCACTGGCTTTTTTGGTTGTGCTTACCCATTTCTCCGCATCGCCTTTGGTAAAGGTTCTAAGCTCAGGCGAGAACATCCCGGCCTGAACATGAGAAAAAACAGGGTACTCATACTCACTTCTAAGTGACGGCTGCATACTAACCGCTTCATACATCTCGTAGATTTCTCTGGCGATTGAAGGGCTAAATTCTTCAACGCTAACGTTGAGAATTTTTGCAAGCAATGCGGCGTTATAAGCATTTAATGCATTGATGCCATTAAATAAAGCACCAACGCCTGACTGCCCCATCCCCATCTTGTCTGCGACAGATTCCTGGGATAAGCCAAGTTCATTTTTCTTTTTTTCATAAATAGCTTTAAGGCGACGTGCGTCCTCAAGCTGCTCTTGTGTTAATGGTTTCTTTTTTGCGCTCATACGTTAAATCTATCACCGCAAGGGATAAATATCTAACACCGCGCGTGTTGACTACTTTACCTCTGGCGGTGATAATGGTTGCATGTACTAAGGAGGTTGTATGGAACAACGCATAACCCTGAAAGATTATGCAATGCGCTTTGGGCAAACCAAGACAGCTAAAGATCTCGGCGTATATCAAAGCGCGATCAACAAGGCCATTCATGCAGGCCGAAAGATTTTTTTAACTATAAACGCTGATGGAAGCGTTTATGCGGAAGAGGTAAAGCCCTTCCCGAGTAACAAAAAAACAACAGCATAAATAACCCCGCTCTTACACATTCCAGCCCTGAAAAAGGGCATCCAATTAAACCACACCTATGGTGTATGCATTTATTTGCATACATTCAATCAATTGTTATCTAAGGAAATACTTACATATGGTTCGTGCAAACAAACGCAACGAGGCTCTACGAATCGAGAGTGCGTTGCTTAACAAAATCGCAATGCTTGGAACTGAGAAGACAGCGGAAGCTGTGGGAGTTGATAAGTCGCAGATCAGCAGGTGGAAGAGAGACTGGATTCCAAAGTTCTCAATGCTGCTTGCTGTTCTTGAATGGGGGGTCGTT;2225
07;21;GACGACGAC;9;303262;303270;17;50;TCATCATCA;9;308117;308125;>ATGGCTCGATTGGCGCGACAAGTTGCTGCGATTCTCACCAATAAAAAACGCCCGGCGGCAACCGAGCGTTCTGAACAAATCCAGATGGAGTTCTGAGGTCATTACTGGATCTATCAACAGGAGTCATTATGACAAATACAGCAAAAATACTCAACTTCGGCAGAGGTAACTTTGCCGGACAGGAGCGTAATGTGGCAGATCTCGATGATGGTTACGCCAGACTATCAAATATGCTGCTTGAGGCTTATTCGGGCGCAGATCTGACCAAGCGACAGTTTAAAGTGCTGCTTGCCATTCTGCGTAAAACCTATGGGTGGAATAAACCAATGGACAGAATCACCGATTCTCAACTTAGCGAGATTACAAAGTTACCTGTCAAACGGTGCAATGAAGCCAAGTTAGAACTCGTCAGAATGAATATTATCAAGCAGCAAGGCGGCATGTTTGGACCAAATAAAAACATCTCAGAATGGTGTATCCCTCAAAACGAGGGAAAATCCCCTAAAACGAGGGATAAAACATCCCTCAAATTGGGGGATTGCTATCCCTCAAATTGGGGGATTGCTATCCCTCAAAACAGGGGGACACAAAAGACACTATTACAAAAGAAAAAAGAAAAGATTATTCGTCCGAGAATTCTGGCGAATCCTCTGACCAGCCAGAAAACGATCTTTCTGTGGTTAAACCGGATGCTGCAATTCAGAGCGGCAGCAAGTGGGGAACAGCAGAAGACCTGACCGCCGCAGAGTGGATGTTTGACATGGTGAAGACCATCGCGCCATCAGCCAGAAAACCGAATTTTGCTGGGTGGGCTAACGATATCCGCCTGATGCGTGAACGTGACGGACGTAACCACCGCGATATGTGTGTGCTTTTCCGCTGGGCCTGCCAGGACAACTTCTGGTCCGGTAACGTGCTGAGTCCGGCCAAACTCCGCGACAAGTGGACCCAGCTCGAAATCAACCGTAACAAGCAACAGGCAGGCGTGACAGCCAGCAAACCAAAACTCGACCTGACAAACACTGACTGGATTTACGGGGTGGATTTATGAAAAACATCGCCGCACAGATGGTTAACTTTGACCGTGAGCAGATGCGTCGGATCGCCAACATCGATAACCAGGACATGACGATATCGGTCTGGGTCTTTCCTGATACTGATATTTCAGATGTATCGCGTGAGTTAATTGCGGCAATTAAACAGGGGTATCTAACAGTAAAAGCCGCCGGGGTATGGGCGGGGGGCATTGAAACACCTTCGGTGGAAACTCCATCGGAAGGCTCTAAATTTTTTGGTTTTGATATGGATAACGAATTCATCAGTGGTTTTGATGTAGGGGCATGGGGAGTATTACTCTGATGGCGAAAAATGACTTTAAAGCGTTTGCAACTGATCGAAATGCCAATGTTATGTCGCAGGAGGAATGGGAAGCGTTGCCTGCGCTTATATCCGGATTTACAGCAGGGAAAGCATCCAGTGCGCAAGTCAATAAGGTTATTCGGCAGGCCAGCTTTATTGCTGCAGCTCTGGCCCAGTTTGTAAGTGATAAAACGCAACGGGATGTGCTTGATAATGGTGATCTGCCCGGTTTTGTTGAATTGCTGGGATCGGGGTTTGCTGTTGAATACCTGAGCCGCAAGAATCCGTTTGGCGATATCAAATCGGACGGCACGGTGAAAACGGCTCTTCAAAACCTTGGTTTGGGAGAAGGTGCTCCAGCTATTGGCGTTCCGTTCTTCTGGCCGTCCGCTGCAATGCCAAATACTGTAATCGACAGCTGGTCCTGTATGGTGTTTTTGAAGTTCAACGGCGCGAAATTCTCTGCCACTGATTATCCTGTGCTGGCGAAAGTGTTTCCTTCGCTGGTATTACCTGAAGCCCGCGGTGATTTCATTCGTATCTGGGATGACGGGCGAGGTGCAGACGGTGGTCGCGAATTATTAAGCTGGCAGGCAGCTACAAACTTTTCTCAGTTTGCCGGGAATATAGGCGAAGGTGCGGGACACGCAATTAACTTTCATGATGGCATCGCCGGAAATCAGCCAGGATTTTCACGATTTAATTTCACCAGTAACTCTGTGGGTGATGGTGTGAATTTTGTTGCAGTCAGACCGCGAAATATTGCATTTAACTTTCTGGTGAGGGCTAAATAATGAAACCTGTTTTTGATGAAAATGGGCTGGCTACAGTGCCGGGCGATATGCGTTGTTTTTATTATGATGCTGAAACATCTGAGTATACGGGCTGGTCTGATGAATATATTAATACTGGCGTAAGTATGCCCGCCTGTTCCACTGGTATTGACCCTGGCGAAAACATTCCGGGAAGAGTGGCAGTATTTACAGGTAAGGGATGGAGCCATGAAGAAGACCATCGCAATGAGACTGTTTACTCAATCGAAAATGGCGCAGCTGTTACAGTGGATTATATCGGTGCCATCAAAGACGGTTATGTCACGATTTCACCGTTAACGCCATACGATAAATGGGATGGTGAGAAATGGGTGACAGACACTGAGGCACAACACAGTGCCGCAGTAGACGCGGCAGAAGCACAGCGCCAATCACTGATTGATGCAGCAATGGCTTCCATTAGTCTGATTCAGCTGAAGTTACAGGCCGGACGGAAACTGACTCAGGCAGAAACAACCCGACTTAACGCCGTGCTGGATTACATTGACGCGGTGACGGCAACAGATACCAGCACCGCGCCGGATGTCATCTGGCCTGAACTGCCGGAGGCGTAGGCCATTCAATATCTGGCGCACCGGAAGTATCGACCAGCTCCAGTGCGTCCAGATAATCCAGCCACAAATTATATTGCGTCAGTTCGTCACCTTTCAGACGACCAATAGCCGCTTTACCGGGCCATTGCTTACTGTTCATGTATTCGTTGGCCTGGTTAATTAGTAGCTGTCTTTCTGATTCAGTAATTTCAATAAGCTCTTCATGCGTGGGTGGAGGAATATCTGCCCACGCAGGCAGCCCATCATCTCCGGCAATACGGATTTTTCCTTGTGGCGGTTCAGCCATAAACTCACTGATAATATTTTGATTTACTTCCTTAGCGTCTGATAAATCCCATCCCTCTGATTTATATTTATCAATCATATCCACAGGGAAAAAAGCATTATGCCTTGCGCTATAAACATATTCGTCCATATAAATCACCCTGAATAAAATTACTCACCAACAGCCCACCAACTGTAATTCATCGATACCGTGTCGCTGGTTGATGACGTTCTGTAAGCAGAATTAAAGCCGGTTAACGTTGGGCCTTCTGCAGTCATCACGAACCCTCGCCCAGCGCCTAAAGGCGCACCGCCATCACCAGAATGAGTAAGCATGGCGCAGTCCGCTTTTTTGGGGAAAGGGATGCTGAATGTAATTCTCATTGTTTGCGTCGATAATGTCGGCGTAACCGCACCACGACCATATTGCAGGATTTTCCCGTTGGGTAATTTCATCCATCCATTACCACTGGCAAAAGAGGCCATGTCCGGTATCTGATTTTCCCCTGTCCCCACATCCCGTTTTGCCGCTTCTCCCAAACCAACGTTTATGAAAATGCAGAAATAACGAGCAAATGGCATCATTCCTGCTTTTGTCAGGGAGATCTACCATGCTTATTGGCTATGTACGTGTGTCAACAAATGACCAGAACACAGATCTACAACGTAATGCGCTGAACTGTGCAGGATGCGAGCTGATTTTTGAAGACAAGATAAGCGGTACAAAGTCCGAAAGGCCGGGACTGAAAAAACTGCTCAGGACATTATCGGCAGGTGACACTCTGGTTGTCTGGAAACTGGATCGGCTGGGGCGCAGTATGCGGCATCTGGTCATTCTGGTTGAGGAGTTGCGCGAACGTGGCGTTAATTTTCGCAGCCTGACGGATGCTATTGATACCAGTACCCCAATGGGGCGCTTTTTCTTTCATGTGATGGGGGCCCTGGCTGAAATGGAACGAGAACTGATTGTTGAACGAACAAAAGCTGGACTGGAAGCTGCTCGCGCACAGGGACGAATTGGTGGACGTCGTCCCAAACTTACACCAGAACAATGGGCGCAGGCCGGACGATTAATTGCAGCAGGAATTCCTCGCCAGAAGGTAGCGATCATCTATGATGTTGGTGTATCGACACTGTATAAGAAGTTTCCGGCCGGAGATAAATGAAACCGTAGCACGTCGTATGCAAGATCGTGCTGCGGTTTATGCTTACCACTTGAAGATTCAAAAATTAGGTGAGTAACGAACTGGAGACATAGCTCCTTTTTTTCTTAATTCATCTGGTATTTTTTTCCCAAGATAAAGGTTTGCTATTTCAGGTGGGGCTTCTCGACCTTCAAAACCATAGCGAGAGCTTTGTGTTGCCTCAAAGTCAGGGTCTTCGTCCCAGTATTTCATCGTAGGAAAATGTTCACGCGTTGATTTTAGCCATTTATCAGCAATGAAAACTCCTCGAACGATCCCCCTTACAGTAGCAAGAATGACTTCTGCTTTACTGGCGCGCGAGACATTAATGCGCCAGCTAAATCGAACCGCATCATAAAGCTCTGAATCTTTTGCACTTCTGTTAACGGAAATCATTAATGCTTTATGATGAAATGTTATGGTTTCGGGTTGATATGTTGCTATCAACTCTTTGACATGCGCGGCGCCGAATTCATTGCTGCCAGCACCATTCATGATATTCGTTAACCCAGGGTAGGCATCAATAAGTGCTGCTTCAACTTCGTACGCCGTCTTTTCATCAGTCATTCCATGTCGATGGATGACATGGATAACTTCAAGTCCCGCTAATCTTATTTCTCTGATTTGCTTTAGCTTGTTGCTCAGTAAGTCG;4846
17;50;TCATCATCA;9;308117;308125;04;12;TGGTGGTGG;9;308757;308765;>GCCGCTGCCACTTCACCGCGCATATGGGCAAATACGCGGTTACCTTTGCCTTTCCCTACATAGAAGGTGCTTCCGTCCCTAGGATCAATCAATCGGTATACATACCAGCCAAGGTGTTCAATTACTCCAGAAGGAAACTCAGTAATATCCATTTTGCAATATCTGTGAATTATTTGTGAGACGTATATTAATGAACATTGCAAGGGCTCACAACTAGTAGTGTTGAGAAAGCCATCGGGAAAATGAGGCTAACCCTTTGAATTTACATAGCGCAAAAAGATACCTTTCCTCATAATGTGAGCTAATTTTATGTTTCGTTTGATGATCGGGTCGGTCTCGAAAACCGGAGTAGGGGCAACTCTACCGGGGGTTCAAATCCCCCTCTCTCCGCCACTTTATCAATGACTTATCTCCCGACTTCCCGTCTTGCTTTTCCTAAACAGAACAATCGTAGAATATTCTTGAAGGGTTAGATCGTCACTGTTTTCTGTTCGATACTGTGACATTCAGCACTTGATTCGCTATGGATCTGACAGGAAGGTTTTGAGCGAAAATCTGCAGTTATTCAGTCGTTTTCTTATCGGTCACCATTATTCTTTTAGACATTGATCCTACAAAGCTGCCGCAAAGT;631
04;12;TGGTGGTGG;9;328628;328636;17;50;TCATCATCA;9;328836;328844;>TACCAGGGGCAAATCACGTGGACCTGTACGATAACGTGGCCGGAAAAATACCTTTCGCGAAGTTCGAACAATTTTTCCAGACCAAACTGAAATAAAACCTCCCCTGAATTGATGCAAAGCCACCGGTCTATGGCCGGTGGCTTTTATCCTGATCTTTGTGAAATTTCACTATGTCGACACTAAGCCAAACACCATCACC;199
17;50;TCATCATCA;9;328836;328844;10;29;CTGCTGCTG;9;329059;329067;>GCACGCATACTGGGGCGGTATTTTTGCCATGACCCTGTGCGTGTTTGTGCTGATTGCTTCTGAATTTATGCCCGTCAGCCTGCTCACGCCGATTGCCCGTGACCTGGGCGTGACGGAGGGGCTGGCAGGGCGGGGGATTGCTATCTCCGGTGCGCTGGCGGTTCTGACCAGCCTGACGCTTTCAACGCTAGCTGGAAAGATGAATCGTAAGTTC;214
10;29;CTGCTGCTG;9;329059;329067;06;17;TCCTCCTCC;9;330204;330212;>GGGATGACGGTTCTGATGGCCGTATCGGGGCTTATTATTGCGCTGGCTACCAGTTATCTGATGTATATGGTCGGTCGTGCGATGATTGGTGTGGCCATTGGCGGATTCTGGTCGATGTCAGCGGCAACGGCGATTCGTCTGGTGCCGCAGCATCAGGTCACGCGTGCGCTGGCGATTTTCAACGCCGGTAATGCGCTGGCGACGGTCGTGGCCGCGCCGCTGGGAAGCTATCTGGGGGCTACGGTCGGATGGCGAGGCGCTTTCTTGTGCTTGGTGCCCATGGCGGTTGTCGCCTTTATCTGGCAGTGCATTAGTCTGCCCAGCATGGATGCGAATAAAAGCCACACGTCATGTGGCGCGGTATTCCGCTTATTTAGCCGCCGCATGGTTGTGGTCGGCATGATAGCTTGTGGCCTGTTTTTCATGGGGCAGTTTGCGCTATTCACCTATGTGCGCCCATTTCTGGAGTCGGTGACACGGGTTAATTCCTTAGGCTTGTCGTTGATTTTGCTGATTATCGGCGTGGCCGGTTTTATTGGCACGCTGGTTGTTTCGATATTTCTCAACAGAAAATGCTACCCCACGCTGATGGCCATACCCGGACTGATGGCCGTCATTGCCATCGGTCTGATGCTTACCGGGCATCACGTCTGGATGGTCTCGCTGCTGTTAGGACTCTGGGGCATGCTGGCCACCGCCGCGCCAACCGGATGGTGGACATGGATTGCGCGTACGTTGCCTGACAACGCCGAAGCCGGAGGCGGGCTCATGGTCGCGGTGATTCAGCTCTCAATCGCCCTTGGATCAACGGCAGGAGGCATCGTGTTTGACCGCCTTGGCTGGCAGAGTACGTTTGCCATGAGTAGTGTGCTGCTCCTTTGCGCGGGCGTACTGACCTTTGTTACAGCACGCCAGAAGGCCGGTGCGCTTTAGTCCGGCGAGGGCGCGCGTTGCTGAAAAAGTTACACAAGGCGATGAGCAACCACTATGGGTAGGGCGCTCTTTTAAACGATTTAGGTGATTTTCTAAAACGGCTACTGCAAATTTTTCTCTTAATTTATGGTATTTCCCCCGGAGGTGAGAAAGCGCTTTCCACGCCCGGCCGCAAGGATCAGGACGACGGGGGCAGGCATGAA;1136
06;17;TCCTCCTCC;9;330204;330212;01;02;CGCCGCCGC;9;330979;330987;>TGATGGAGACGTACAGAGGCGACTTCTGCCAGCACGGAGAGGGCCAGTGTATGCGCATTCCGGGCTTTGGGGAATATCCCGACGGGTGCCCGGATTTGCGCTGTCTCCTCCCTGGACCATCCCAGCTCGTGGAGCTTTTGCAGACGTAACGTGTGGGTTCGATAGCTGCCCAATGCGCCGAGATAAAAGGGTTTTGCTTCTCGCGCGGCCTGCAACACTGGCAGCTCCCGGTTGAGATCATGGCACAGCAAAATGACCGCCGTATCGGTATCGATCTGAGCGCTGGCTGAGGCCGGAAAAAGATCGAAGATATGGCTGTCATAGCCTGTGGCTGCTGCAAGACTCGCGGTTGCCTGCGCCTCAAGAGAACGTCCGTAAATCATCAGCCTGACGCATGGCCTGAACCCCACCTCAAAGCCATTGAGATTCCAGCCCGTTCGGGTTTGCGTGGGCAGGCACACCAACGATTGTGCTTGCGGATCGTAGCGCAGCCCCGCCGGTTTTCTCTGTTCCAGGCGGTTCAGCACGGCGAGCAGAGGCTGTGCCGAGCGTAGTTTATGGAGCGTCAGCGTGATCCCACCGCCGCAGGGCAGAACGATGTCAAACCACGGCGAACCTTCGCCATAGCGAATTTCGCGATCGCAGCCTGAGCCCATCATCTCCAGCGCTTCAAAAGCGGCAGCGGCCTCCACGCAGCCGCCAGAGACAAAACCGCAGTAACGACCATCTTCGCGCACCACCATCTGCGCCCCGAGCGGGCGCGCCG;766
01;02;CGCCGCCGC;9;330979;330987;01;03;GCCGCCGCC;9;334870;334878;>GTATCTCCACCAGCGTCACCAGCCCCGCTCCTTTACCGGACATTAGCGCCTCTACGGCGAAGCGCAGAATGGTCCGGTGGTCATCGGTGAGAAACGCCTGCTCTGGCTTATGCCAGTGTTCGTCTTTATCAAAAAGCGGGTATGACATTGTTCCTCCTTAAACCACATCCGGCAGCTTATCGAGCAGCTTATCCAGAGTGATGGGATAATCGCGTACCCGAATACCGGTGGCGTTATACACCGCGTTGGCGATAGCCGCGCTCACGCCGCACAGGCCCAGCTCACCGACACCTTTGGCCTTCATCGGGGAGGATATGGGGTCGGTATCATCCAGGAAAATCACTTCCTGTTTTGGGATATCCGCATGGACCGGCACCTCATACCCCGCCATATCGTGATTAACGAAGTAGCCCAAACGGTCATCCACCGCCAGCTCCTCCATCAGTGCCGCGCCCATGCCCATAGTCATTGCGCCAATGACTTGGCTGCGTGCAGTTTTCGGATTCAGGATGCGTCCTGCAGCACACACAGCGAGCATACGCCGGACCCGAACTTCTCCCGTCGCGCTATGCACGCCGACCTCCACAAAATGCCCGGCAAAGGTCGACTGCTGGTACTCCTTGCTCAGTGTTCCGAATTCAATGCTCTCTTCCGCTGTCAGTCTGCCGCCTGCGGTGGCCTCATGTAGTATGGCGCTTCGGGTACCGTTGGTAATCTTGCCGTCGGCAAACTGCGACTGCTCAGGATCAAACCCGACTGCCGAGGCAATCATTTCGCGAAGCTTCACACAGGCGGCGTAAACGCCGGAGGTGGAGGTATTCGCGCCCCATTGTCCACCAGAACCCGCAGAAACCGGGAAACTGGAATCGCCGAGGTGAACCGCAACCTGCTCCAGCGGTACGCCAAGCATTTCCGCTGCCGTCTGGGCCAGAATGGTGTAGCTGCCGGTGCCAATGTCGGTCATGTCCGTTTCCACGGTAACGGTGCCGTTTGGTTCGAGGTGAACCCGAGCCCCCGATTTTTCCAGCAGATTATTGCGAAAGCCCGCCGCGACGCCGTGGCCGACTAGCCACTCCCCGTCGCGCACCTGTCCGGGTGTGGCGTTGCGCTGCTTCCAACCAAATTTATCCGCTCCGGTGCGCAAGCACTCGATAAGCTGACGGCGAGAGAAGCGGCGCGTCGGGTCGGCGGGGTCAATCTGAGTGTCATTCAGGATGCGAAACTCGACGGGATCGATGCCCGCTTTTTCCGCCAGTTCGTCGATCGCGATTTCGAGCGCCATCAGACCGGGGGCTTCGCCGGGCGCACGCATGGCGTTCCCTTCCGGCAAATCAAGCGTGGCGAGCCGCAGGCCGGTATGACGGTTTGCCCCGGCGTAGAGTAATTCGCTTTGCTGTACCGCCGTTTCCGGCGTGCCGCCGGGCAGGTTTCCAGACCAGCTTTCATGTGAGATAGCGGTGATTTTCCCGCTCTGGTCGGCACCGATACGCAAGTGCTGAAGGGTGGCGGGGCGGTGCGTGGTGTTATTGGGAATAGAGGGGCGGGGGAGCATCACTTTAACCGGACGTTTCACCGCTCGGGCGGCGAGGGCCGCCAGCAGCGCATCGCTTCTCAGGAACAGCTTGCCGCCAAACCCTCCGCCGATATACGGGGAGATAATACGCACATTCTCCACGGGCACTTTCAGCGTTTTTGCCAGATCGGTGCGGCACCAGTCAATCATCTGATTTGAGGTCCAGAGAGTAAGCTTATTTCCATCCCAGACGGCCATCGAGGCATGCGGCTCCATCGCCATATGGCTCTGGTCCGGGGTCGTGTAGGTAGCATCAATCTTCACCGCAGCGGAGGAGAAAGCCCCGTCAAAGTCACCGACGTTCTTGTCGGGCGTGTCTTCCGGCGGCTGACTGACGGCCTGTTTTTCGTCCGCCAGGGAGTAAGCTCCTTTATTACGGCGATAGTGCGCCTGCACCAGCGAGGCCGCCGCTCGCGCCTGTTCGAAGGTCTCGGCCACTACCAGAGCAATGGCCTGATGATAGTGCTCAATAGTGGGGCCGCCTAACAGCCTGGCGGTGTTTTTGTCGCCTTTACTGAGTGCCCCGGCGTTACTGGCGGTAATGACAGGCAGTACGCCCGGCGCTTTTTGCGCGGCGTCCGTATCAAGGGCGGTGAGGCGTCCTTTGGCAATGGCGGAACCGACGATATAGCCATAGGCGGCGTTGGGGGATTCTTCATGCCATTCGTAGGCGTAGCGTGCCGTGCCGGTAGTTTTCAGCGGTCCGTCGATGCGGTCATGGGGACGACCGACAACCTTCAGCTGATCGATCGGGTTTTCCCCTGCGGGTTTATCAAATTTCATGCTTGTGCCCTCGCTTCAGCCAGTACGGAGGCAAGCGTTCGCTTCGCCAACAGGAGTTTAAAGGTGTTTTCAGCGGTGGGATGGGCGCTGGCGAACAGCGCGTCATATACGGCCTGCGCCCCCTGGGATAGCTGAGCATCCGCAGCCTCAATGCGCCAGGGCTTATGTGCTACTCCGCCCAGCGCGACGCGCCCGCTGCCGTCAGGCTGAATAATCGCCGCGACCGATACCAGGGCAAAGGTGTAGGAGGCGCGATCGCGCACCTTACGGTAGATATGTTTTCCGCCGAGCGGCGGAGGTAACGTCACCGCAACGATAAGCTCACCGGGAAGCAGGGCGGTTTCAATGTGCGGCGTTTTCCCCGGTGGGTGATAAAAATCAGCCAGTGTGATACTGCGAGTCTTTCCCTCCGGCGTGATGGTTTCCACCACCGCATCCAGCAACCGCATTGCGACCGCCATATCGCTCGGATGGGTGGCAATGCAGGCTTCGCTTACGCCTACCACCGCGTGCTGACGGCTAAAGCCTTCAAGCGCCGCGCAGCCGCTCCCGGGCAGGCGCTTATTGCAGGGCTGATTGGTGTCGTAAAAATAGGGGCAGCGCGTGCGCTGGAGCAGATTACCTGCTGTGGTTGCCTGATTGCGTAACTGACCAGACGCGCCAGCGAGCAGGGCGCGGGAGAGTACCGCGTAATCACGACGCACGCGCTCGTGAGCCACCAGGTCGGTGTTCCGTACCAGTGCGCCGATGCGCAGCCCACCCGCGTCGGTCACTTCGATCTTATCGAGCCCGAGCCCGTTCACATCGATAAGGTGGGTGGGCGTTTCAATTTCCAGCTTCATCAGGTCCAGCAGATTGGTCCCGCCCGCGATAAATTTTGCGCCGGGTACGCGCTGAGCGCTAAGTGCCGCCTCGGCGGGGGTGTTCACTCGTTCATAGGTAAACGCCTTCATGATTTTATCTCCCCCGCAGCGTCTTCAATGGCGGCAAGGATGTTAGCGTATGCACCACAGCGACAGATGTTGCCGCTCATACGTTCACGGATCTCATCGGCAGTTCTTTCTGGAGGGGAAACCAAATCGACCGTGACGTGACTGGGAATGCCGTCCTGAATCTCTTTTAGCACCGCTACTGATGAGCAAATTTGCCCGGAGGTGCAGTAGCCGCACTGGAAGCCATCATGCTTGATAAAGGCCGCCTGCATGGGGTGAAGATTATCTGGTGAACCCAGGCCTTCAATGGTGGTGATCTCGGCCCCCTGATGCATGACTGCAAGCGTCAGGCAGGCATTAAGCCTGCGACCATTGACCAGCACGGTACAGGCTCCGCACTGTCCGTGATCGCAACCTTTCTTGGTACCGATCAAATGCAGATTTTCACGCAAAGCGTCCAGTAGCGTGGTTCGGGTATCCACCTCAAGCTGCTCGGTTTTGCCGTTCACCTTAAGTGTCAGGGGCATTATCTCAGGCGCGGGTGTAGCTGCCGGAACGCTTGCCGCAAGCGTAGAATGAGGATAAACCACGGCG;3882
01;03;GCCGCCGCC;9;334870;334878;18;54;TGATGATGA;9;335142;335150;>GTTGCGGCGCTCACTTTAATCAGATCGCGACGGGTCAAACTTAAATCGTGCGGCTCATGCTTCCCAACCCGATTATCTTCGGGGTATTCGCCTTGGTTGCTCATACCAGGCCTCCGGTATTCTAAAGGGGAAAATAAGAGTGCGTTGCGAGAGTGCTGATGCTTTTTTAAACGTTAAGCATAGTCGGCGACAGCAGGAGGATTATTCTTAAAACGCGAATGCAGCTATGAGCCCGGCTAATAAATTCATGTTCGCCGGGATGT;263
18;54;TGATGATGA;9;335142;335150;03;09;CACCACCAC;9;337186;337194;>TGGGAGCTGGTTTATTGCTTTAGTTGTACGATGCAAAAACCGATAAGGAAACCTGTGATTGTCAGCTCTGCATCACCCTGCAAATCTATGTCACTTCTAATATAAAAATAGGGAGAAATGATGGTGCTTATATTCTTTGGTGATTAGACAACCATCTTGTTATACAAAACAATACAGTTCTTTACATTTACCTTGTTTTATGAATACTCCTAAAGAGGTGTATAACATAATGGTACAAGCAGGGTAGATATGAATATATTTGAACAAACTCCACCGAACCGCAGACGTTATGGTCTTGCTGCATTCATTGGGCTGATTGCTGGCGTTGTTTCCGCATTTGTGAAGTGGGGGGCTGAAGTTCCATTGCCGCCACGTAGCCCGGTGGATATGTTTAATGCAGCGTGTGGCCCGGAATCATTAATCAGGGCTGCTGGGCAAATTGATTGCTCGCGTAATTTTCTCAATCCTCCGTATATTTTTCTTCGAGACTGGCTGGGGCTGACAGATCCCAATGCGGCTGTTTATACCTTTGCCGGGCATGTCTTTAACTGGGTTGGTGTTACGCACATTATCTTTTCGATAGTGTTTGCTGTCGGTTATTGTGTGGTCGCAGAAGTATTTCCAAAAATTAAACTCTGGCAGGGCTTACTGGCAGGTGCTTTAGCCCAACTTTTTGTTCATATGATTTCATTCCCTCTCATGGGACTGACACCACCTCTGTTTGATCTCCCGTGGTATGAGAATGTTTCTGAAATTTTTGGACATTTAGTCTGGTTCTGGTCCATTGAAATTATTCGCAGAGATTTACGAAACAGAATTACTCATGAGCCAGACCCTGAGATCCCTTTAGGCTCAAACAGATAATGCATTGAATGATAAAAATGGCGCAAATACAGCGCCATTTTTATAGGTTAAAAACATTGCTTTTTATATTCTGATTCAGATAGTCAGTGAGTATATCGCGCTACTTCAGGATGATGTAGATCCGAAGAACGCTACAGAAGAGAGGCATTGTTGCTGGCAAATAGAAGAAGTATCGGGGTTTGTTACCCCTGAAAAACGAAGCCCCGCTATTACAGCTGGCGGGGCAGTGCAAATAATTATTGTATATTTATAACGGTGTCAGCCCGTATTTAGCCCTTGCACGATTGCAAGCCTCATTGACGACTCCGTTCTCACCAGACATGGCGAATTCTCTGCATGTGGACGATCGATTTTTATATATCGTGCAGCAGGCATTTTTGCCCGGGGTTCCTGCAAGGGCAATACATCGGGGGTTTTTCTGATTAGTTCCGCTCATGCATCGGTGAAAAGGGGATATTTGTTCAGTGAGCCTGGCGGGAATAGTGCCGCCAGCATCGTCGGCTTCGGCCCAGTAGAAAGAGACGCGGAAAAATGCACAACAGGCACCACACGTCATGCATGGATTCAGATTGCTCATAATTCACCAGTACAGCTATAAATCGTAAAGAGAACTGCGGTACGTCGTATGCAGGGACGTATCGCGGTTGGCTGGTGTACTTTCGATAGTGTGAGTATTGAATGATTTCCAGCCGTTACCGATTTTACGTCCTAATTAGTGAAGAAACCACTCGTTAGCAGGCCGCCTGGTACCTTTCCGTGTCTCCTGAACACTGTGGTGTGCATATGAGAAAGCCTATCGTTACAGGTGATATTGACGATCGCTTCCACATCATTTAAACGATTTTTGAGTCTCTGAGGTGGAATTCTTCCCTCGACCGATGGATAAGTATCAGTCCGCCGAAGGGGGCTTAGCCGGACAGGAATCGCTAATCTTAATGAATTTGTCGTTATAGACCAGATAGTGATTCCCCGGCTGACGTAACTCAGGCTGATGAACCACGTCTTCCGGACGTAGATACCAGGCATCGCCTTCCTCTTCGGTCGAATCACATCCTGGTTTAATCAGTAGCTTAAACCACGTGTTGCCGGTGTTACTTACCGTTCCGGTCACCTGATCGAAGGACCATTTAAACTGAACCTGACGTGGTCGTACTACCAGAATGGTATCCAT;2035
03;09;CACCACCAC;9;337186;337194;01;02;CGCCGCCGC;9;338773;338781;>CGGCTCCGTGCTAACCTCACCGCCGGTAGGGCTGCGTTTTGTCAGGTTACGAGTGGGGACCTCGCGAAATGAGACCCGGTAGTAGCGCTCGCGGTTATCCTGTGGCCCATGATAGTAAAATTTAAAATACTCGCTCTCACCAGCCTGCAACGCCAGCTGGCGGGGGGCGAAAAGCAGTTCACCATCCACCGGTCGGGTGCGTAATTCACTGCTGCCCGGGCTATCGATAGCACTGATGGCAATACGGTATATCCGCGCGCTTTTGTTGTTATTCACTACACGTTTGCTGACAAAGTCAGTCTCGGACGGCAGTGAAAAAGTCAGATTGCCGACCGAAATCGCCTGTGTCAAAGGTGCCGCCAGCATACAGACCGCTGTCAGCAGGGCCTTAGTTAATGTTACGCCACGTCGCCTGAACATGAATTTCTCCTGAAGCGCTGACTTCGCCAAACCAGCCGTTATCATCTACCGTACGCAGAGAAATGGCGTTATCCATTGGAATCGAAAATTTGACTGTGGTCTTATCCATCTGCCCCACTTCGCCAGAGATATCAGTCCACGGTGTGGTCAACCACAGCGCATCGGTCATATCCCGCCAGCTATCATCGCACCCGGCATCGTAGGTTTTTGTAGCTCCGTTGCGGGTAATAAAGGAAAGCGTCGCCGGGAACGGTACTTTCGCCTTACCGTCATCGGAGCTGAAGACACAATAGGAGCGCCCGCCAATCACCTGCGCGGGTCCGGTCACCTTGATCAGCACTTCGTCGGCAGCTGTTTTACCGCTGGTGGTTACGATATAGCCGAAATCGAGTGCCGACTCGCCGCTGCCGACATATCCCTCCCGCGACGGTGTCTGAGTATATTCATCGGAGATAATACTGATGCTGAAATCACGGGGTTTGATAATCAGCGTGTTGGAGGTAGAAAATTCATACCAGCCAGACTCCGGTGATGTGGTGTTCTGAAAGCGAAAGTTGAATAGATCTTTGGTGTTGATATCGCTGATTCCCTGGTTCACCATCTGCTTAAAGAAGTTGCTCGAGAAGAAAACATAGATCGAGTCTGCGCTCTTCATCTCGTTGAAGGTGTAGTAATAGGCAGTATTGCTCACCGGTTTCCATGAACTGCCATTCAGACTGAACTGCATATCGTACGCCCCGACGGCCGAGGCTAACGACGAGTTGGCGATCGCCGGGAATATATGGATTGAGGTGTTGCTGAGTCCGTTTGTTTGCAGGGTATAGTTAACCATCTTACAACTTAATCCTGAACGGCTGCCGATGGTTTGCGTCCGGCAGTCGGCGTTCCCTTCGCCCAGAGTCGGTACTCCGTCGCTGTTGATAAATACTTCCGCCAGCGAGTGGGTATTTATCAACCGTAGATTTGCTGCTTTCGTATGGGTGACGTTGCGAACATACCAGTTGCCGGAGGCCTGATCCTTACAGCGTGCGCCGCTGCTGGCGTCATAGTTCACAGAGGTCTGGCAGGCATTGATGGTCATTGTAAAGCTGCTGCCGACGGGCATTTGTTGCAGATACTGGTAAAACGCGTCTGACAACATGCCGTGCATCCACTTCG;1578
01;02;CGCCGCCGC;9;338773;338781;01;01;CCGCCGCCG;9;340859;340867;>TGGTCACCGTCGCGCCATAAAATCCACTGGTGTCGGTGGTTTGCGGCAGGATAAGACTGGTGGTCATATTACACCCAGCGTACCAGTTGATGCAGCGCAAGCCAGTTAAAGGAGATGAAACTGGTGAATTTTCCAGCCACATATCAAACTTCCAGTTGGTATAAAGGCCGGTGTTGTAACCGTTATCAATGTAGCCGAGGCTTTGCTGATAGATGGTTCCTGAACCATTGTATTTTAAACCGGTCCAGCGGTTGGCACCGGTCAGGCGCGGATCCAGCGCCCCGCCAGGAGTGACGAAAAAGTTGTCGTCTGAGTTGTTTTCGACAAACACAAACTCGCGTGCCGGTGCATCCGCCCAGGTTGTTTTGCTCACTGCCGCTCTGAGCGCAGTTACTGGCCAGATTAGCGCAAAGATTATCATCGCTATCAGTAGGTTAACTCTCATTCTCTTCTCCTGTCTGCGTCACCGCCGCCCACGATGAGAGGCCGCTGCAGACCACATCACCGACCCAGACGGCACCGCGCGCCTGGTTGAGTTCCAGTGCCACTTCGCAGGTTTTATTGCCACTGTAGCGAAAATCGATAGTGGGGTATTTCTTATCCACGTCCATGACAAACTCGCCGTTTTCATCGGTTCGGGTTCGGCCGATATGGTTGTTAATCCGTGCGTTAGCCAGCAGTGTGCCGTCTTCCGCACGGATACGACCGGAGACGGTAACCATCTGCTTCACCTCTGGCTCAATGACAGCGACATTGCCTGGATAGAGAGTCAGATGACTTTTGCGACCGCTGACGATATCGTAACTGTCGAGTGAGTTTTTGCTGTTCTGTAACTCCACCTCATATCTTCCATAGGGAGAGAGCGGGAGATAGTTACGCTTGCCGTTAAGCGGGAAAATCCGCCCGTTGATTTTGGCGCTGATCTGACCGTCGTCCTCCAGCCCGGTGTTGAATATCACCCCAGCGTTGCCATCAGTCCGCCCGCTGGCAGCAATGTTTTTACCCTGCCAGCCGACGCTGCCATTGGCGGTTAAATTGGTATTGACGTAGCCGTCCGCCGCGCTATTGACGTTCAGCGTTCCGCTGGCGTAGCGAGCGTCGAACTGTGCATACGCCCCACCACTGAGAGTTTTGTCATCACCGGTATCGCCGGAGATGGCTCGTGACAGATTGGCACCAACAGTGCGAATGGTCCCTTCATCAAACTGCTTGCGTGCTGACAGGTTTGCCATGGTGTAGCCGTTTTGATGAGTCATCCCTGCGCTAAACCAGTTGCCCAGTGGTAGCGAGAGATCGAGAGCGATATATTTCCCTGTATTGGCGTTGCTGTCGCCGTTGTTATAGCGCTGAATACCGGCCCGCAGGCCAAGCGAACCAAAGGTACCGCTGTAGACATTTTGATAGTAATCTGCCGTGTAATAATGGCTGTTGTAACGGCGGTCATCATTGTAGCTGATGCTGAATGTGCCCAGCTTCGACCACAGTGAGTTCAGGTTGAGTGTGCCGCCGATAGCACGGTTGTCGGCATCGCTACGTCGCAATTGATTGCCAATGCGGGTTTTTTCCTGATTAACCCACAGCGAACTAAAGCCTCCCGGTAGAGTGGCGCTGATGCTGCCGATGCTGCTCCATGAGCTGTCACTGGCCAGCATATTTTGCAGGTTAACGTTGATCGCTCCCCCAAGCGGCAGCGTCAGACGGGTTTCACCCACCGCCTGATTATCGTATCCATATCCCGTTGCCGCCCAGCTAAGCGTACTCAGTGAGCCGGAGGTCGAGGCACCTGCCAGCCAACTCTCTTTAGCTGGTCGCGTCTTTTTCCCGTTTTCCGACCAGCGATCCATATGAAAGCTACCGCCCCATACCTGCCACGCCAGTGGTGCACCGACGCCGCGCCCCCGGCTAAACAGCTTATTGACCCGCTGGGTGCGTTTGCTGATCACGCGACCGTTAACGATCACCTCAACTTCCACATCGTAAATACCGTATGGTAGACCCCGGGTATCCACTTCATGATTGCCCATGGTGAAGTTCTGAACGCTTAGTAACCGCCCATCACGGGTGAGATGTACTTCAC;2077
01;01;CCGCCGCCG;9;340859;340867;09;26;GCAGCAGCA;9;341318;341326;>GTAAAAAGGCGATCACTGGCGTGGCTGACTGGCTGCTGTCGAAGATGGTGGAGCTGGCCTGGTTTCCCCAGGAAAGGCCGTAAATCTTCCCTGCTGAAATGGCGGTCATCGGCCCTAAGGACTGCAAGTTCCAGGTGTCGAGCGTTCCACCGGCAAATCGGTGACCGGCAAAATCGCGTTCATACATCGCTTTATATAATTCACTGTCCTGTTGACCGCTACCGATCCCGTACAGCGAGCCGTCGAGCACCACATGATGTTCGCGCAGTGCAGTAACGTTATTCAGCGACAGATAGCTGGATGTGTTGCTCCCGCCGTTACGCAACTGGTTGTTATAGATGCCGAAGTTATAGCTCAGATTACTGCTGAGGGTGTTAACACTGGACTGCCCGATGTCTTCGCTACGTGAGCGTAGTACAGTGCCCAGCGCTTCGCGCTTGACCACCAGCT;450
09;26;GCAGCAGCA;9;341318;341326;11;32;ACAACAACA;9;347521;347529;>GTTGGCGCAAGCTGAGATCCAGCTGCGCGTTGTCAGTCAGGGGGATGGTAAGGGCCTCATTGAACGGGGCGTTCGCCAGAGCCATCAGCTGCTGTCGAGTTTGTTCGCTGACACTGGCGTTATCTTCACTCTCTTCCAGCTGTATTTTCCGGATGCGTAGCTGTCCATCATCCAACCAGATAAAAGCGCTGCCGATTCGCTGATCGTCCTGGCGACCCTGGCTACCGGCGAGATGAATATAGAGCGGGACGCTCATGCCGTCCTGAAGCGCCTGACTGAAGGCCTGCGGAATAATCACCCCACCTATTTGCTGCGCACTTATGTCAGCAGCGCTGGCATCGGGCTGAACGAACAAAAAGACCATGCCGAAGGCAAACTGGGCTTTCAGTCCTGGGGAGAACCGTCGTAAAGGCATTGTCGTTATCCATCTGCACAGCTATCTATTTCACGGGAATGAACTTATCACCCTGCCAAAGTGCAACCCGTCCTTTGTTATCCGCCGTGTCCACGCGGGTAAAACGACGCGACTTGCCCGGCATCAGGTAGTAATTCTCTTTACACTCTTTACCATTGGCGGCTTTCAGGCAGGGGCCGTAGGCGAGGATCCGCAGCGTCGCATTTCCTGTATTTGTCAGGGTGCCGTTGGCGTACTGAAAGTGGTAGTTTGCCTGGCGGGGGGCGACGACCAGAATGGTGCCGATGCGGGCGGAAGCAGTGGCCACAGCGCTGCGGTTGGCATTATCGCGCTGCGCATCACTGAGGGCCTGATCAAACCAGACAATGCGGTAGTAGCGCTCTTTTTCATCTGCTGGTCCCTTATAGAAGAAGCGGATCACTTCGCTGGCTTGGGCGGGTAGCAGCAAGCTGGCGGGAGTGAGTAGCAACTCGTCCGGCTTGTCCATTGAGATAACCTGCCCGTCGTCAAGCGGTGAAGAGAGCCGTTCGAGACGGATATTGATAAGGCGACCACTGTCGGTACTGTTTTTGATCGTTTTGCTCAGCGTGCTGCTGTCACTGTTCATAAACGATGATATATCGCCGACATCCAGCGCCTGGGCCGGAGATATTCCGGATAACAGCAGAGCGAGAAGCAGAAGGTGCTTTTTCATAACAATTCCGTCCAGGAATAAAGCTGGGGGGCTACCCCTGCTGGTACATCAGAGAGATTAACTGGTCCAGGTCGCGTCGAACTGTACGCTAACGTCGCCGCTCCAGATGCCTTCCGGTAGAGTGCTGTAATCGGTTACTGCGGTGGTACCATTGGTGGTGCCGCTGATGATGGAGAAAGTGAAACCATCCTGTGCGGTGGTACGATTGCTGGCATTGTAACCGTTTGCCAGCGGGCTAAGGTTGCCGCCCAGTACGCCGTTGGCGGTATCGATCATCACGGTATCGCCAGTTTTTTCGACTGCCGCGCCGTTATAATCCACGCCCACATTCAGTGTGGAACCTGAGGTATCCAACTGGGTTAATGTGTTGGTGATAAGACGTGAGGTCAGTTTAAAGGCGGTAGCCGTTGAGTCACCCTCGATAGCCACGTCAAATAGACCTTTCTGTGAGTTAAAACCTTTAATGCCTTCGGCATACTGGAACGCCAGGCTACCGAGTGGCGTCACAACCAGCTTACTGGTGGTGTCTTTTTTGGCTGTTGCTGACCAGGTCGCTACAGCCTGAGCTGTTACGTCAGCAGCCTGCGCCACACCCATGCCGGTAAACACCGTTACCAGAGCTATTGCCAGAACCTTTTTTTTCATTGTATTTCTTCCCGAGTTGAATTGAGGACGTGATGTCCCAGTGAGTCATTTTTTAAAACTAACTTGCCTGGAGTTTACTGAACCAACTTATATAATTTTGAGTACAGCTTGGCCTCTGCATTACGCCGATGGGTATACACTGTCTTTACACTACAATTTTCAATTCTGGCAATCGATTTAGGCAGCATTCCCTGAGCCGTCATGCGGATAATTTCCATTTCCCGGTCAGTGATTTTATCTTTCTTAATATCTTTTCTCAGGAACCTGCCATTAATCACATAGGCCAGTTCTTTTCTAATATCACGACTCAGTCCAGCGTATACCACGCCCCTAATATTGCTGTTGTAATACCAATAATTTGCTAAGGCTTCTGACTTTCTGGCCGCAATCAATACGACCTGTTTCCCCTTTACCGCGGATAACCACTCATTATCACGGTTTATAAATTCAGTTAAAGAATCCGTATTGAGATTGATAAACACGAAATCTTTTCTGATTTTCTCCAGCGATAGATAAATTAATCTGTCGATATCCACAATCAGTTCAGATAGTCCTTTATAGAAGTAGGCGTCATGGGGAGACCAGATGTATTTATCAGAACGGTTTTGACATTCCATATGGTTTTCAACCTCATAGTCCCTGCTGTAATCATTTTGCCATGTCACTACTTTCCAAACCTGTAATTTTTACAGGTACATTCAGTTTCTTTAGTAAATCGGAAGTAAATAAGATACGTAGCACATATCAATATAGGTTAAACGAGATTAAGTTTTTAATTATTTCGATTAGGTTTAAATTTATGTTTTTTTCCTGATGAGTGTCAATATGTGAACAGAAAATGAATTCCATGGTTAAGTCAATATTTACAAAAAATGAAAATATTGCTTTTTTGATAAGAAGAAAAAGACATTCAGTTTCATAAGGTTATTGGCAATATAACGTTCAATTCTTACTTGCATTTTATATTAGCCAGGAACTTTGCCCTGAGGTGTTAGGAATAGTCTTAATGTGTTGTGTAATGGACTAGTAAAAAAACAAGTCTAAATGATAAGAAATAGAATATGAAACTATCATGAGTCATAATTAAAGATGATTTGCCAATCAGTAAGGTGTTTTAATGGATTAACATGCCGCACAAAATGGTTATGGGTGTTCATCCCAATAAGTGATGAAAAATTAAACAGGTGTAAGTACGTCATCTGTCCGGTAAGCCCCCTAAGAGCCAGATTAAGTGAAGTTAAACGAAGACTGCCAGTTGTCACCGGAACGATGGCCTCTTTGCCAGGGCACTGCATTCAGTCATCTGTGCGCGTTACTCTAACTGGCACTCGAACGTCGGCGACGGGGTTACCGGTGGATCAGGCCGTTCCTGTGGCGTAAACGTTTTTATGTCAGTACCAACAGATTTACCACATTTATCATCTTAACAGTTTGAGTGTAAATGCAGGCTGCGTCGCAAAGGGAGGAAACTGAGTGGCGTGTTCAGTCTAAAAGAGGGTTGATGCCAGCATACAGGGGCGAAGCTGGTCAACAAGTCAACATTAATATAATGGAATATTCGGAGAGAAACGTCAGGCAGTTGACCTTAAATGAACAGGAAGATACATCCCCAGGAAAATTAATGCTGGTGTAATAAATACACCAACATTAATCCGGTCTGATTATTAATCAGACAAATATCGTTAATTCGTCGAATTTTAAATCAACGTTTTTTCTTACGACCCTGAACGGCCTTAAAGCGTGGATTAGATTTACAAATCACATATAGCCGTCCTTTTCGCTTCACAATCTGACAGTCTGGATGGCGTTCTTTTGCGGTACGCAGAGAGTTAAGGACTTTCATCACGCCCCCTTTTTCGTGCTAACAAAACGACCAAAACGTTGGGTGAATCGTGCAACATTTCCTTCTGATGCCACTGTTCTCAGCTTCCCTGTATAGAACGGGTGCGATTTCGAAGAGACATCAATTGTTACGTACGGATACGTTACGCCATCCAGCTCAATCTCACGGTCTGTTTTGATAGTCGAGCCGATTTTAAAGTACTCATCAACACTGGTGTCGTGGAACACCACAGTACGATACTCAGGATGGATATTGGGCTTCATCATTTTTACCTGTTATGTTATAACATAACCACAAAGATACATGCTCATCCGGATCATTTCAACACCCAATCCCTGTGACCATTAGTGGTATGTGGAATTTCCTCAACGGGGAAGTCTGGCATTGTTAACAGCCATTGGCGACGCTCCCATAAACGCCTGGATGAGTGATTGGTAAGCGTACATCCTGAACCGTCTGGTCAGAATCTGACGAATTAGACAAAGTGGTGTCCACCAAATAAGTAGTGGGAACCAAAGTATCAGATATGCAGAAAAATGTGACTCCCGGCAGGCGAAAAGGCTGCCCTAATTATCCTCCCGAATTTAAACAGCAGCTCGTTGCTGCCTCCTGTGAACCCGGGATATCCATCTCAAAACTTGCTCTTGAAAATGGCATTAACGCAAATCTGTTGTTCAAATGGCGACAACAATGGCGCGAGGGAAAGCTGCTATTACCTTCTTCAGAGAGCCCCCAGCTACTTCCTGTGACTCTCGATGCAGCTGCCGAACAGCCAGAATCGCTCGCAGAGGACCCGGAAACCCTCAGTATCAGCTGTGAGGTAACGTTCCGGCACGGGACGCTCCGCTTCAATGGCAATGTCAGCGAAAAGCTCCTGACTCTGCTGATACAGGAACTGAAGCGATGATCCCGTTACCTTCCGGGACCAAAATTTGGCTGGTTGCCGGTATCACCGATATGAGAAATGGCTTCAACGGCCTGGCTGCGAAAGTACAAACGGCGCTGAAAGACGATCCCATGTCCGGCCATGTTTTCATTTTCCGGGGCCGCAGCGGCAGTCAGGTTAAACTGCTGTGGTCCACCGGTGACGGACTGTGCCTCCTGACCAAACGGCTGGAGCGTGGGCGCTTCGCCTGGCCGTCAGCCCGTGATGGCAAAGTGTTCCTTACGCAGGCGCAGCTGGCGATGCTGCTGGAAGGTATCGACTGGCGACAGCCTAAGCGGCTGCTGACCTCCCTGACCATGCTGTAAATCTCTTTATCCTGGTTGTCACAGAATAAGCCCGGTAAAATACGGGCTTATGAACGACATCTCTTCTGACGACATCTTCCTGCTGAAACAGCGCCTGGCCGAACAGGAAGCGCTGATCCACGCCCTGCAGGAAAAGCTGAGCAACCGGGAGCGCGAAATAGACCATCTGCAGGCGCAGCTGGATAAACTCCGCCGGATGAACTTCGGCAGTCGTTCCGAAAAAGTCTCCCGCCGTATCGCACAAATGGAAGCCGATCTGAACCGGCTTCAGAAAGAGAGCGATACGCTGACTGGTAGGGTGTATGACCCGGCAGTACAGCGTCCGTTGCGTCAGACCCGCACCCGTAAGCCGTTCCCTGAATCACTACCCCGTGACGAAAAGCGACTGTTGCCTGCGGCGCCGTGCTGCCCGAACTGCGGCGGTTCACTGAGCTATCTGGGCGAGGATACCGCCGAACAGCTGGAGTTGATGCGTAGCGCCTTCCGGGTTATCCGGACGGTACGGGAAAAACATGCCTGTACTCAGTGCGATGCCATCGTGCAGGCACCTGCACCTTCGCGGCCCATCGAGCGGGGTATCGCCGGACCGGGGCTGCTGGCCCGCGTGCTGACCTCGAAGTATGCAGAGCACACCCCGCTGTATCGCCAGTCAGAAATATACGGCCGGCAAGGTGTGGAGCTGAGGCGTTCACTGCTGTCGGGCTGGGTGGATGCATGCTGCCGGCTGCTGTCTCCGCTGGAAGAGGCGCTTCATGGCTATGTCATGACTGACGGCAAACTCCATGCCGATGATACCCCGGTCCAGGTACTGCTGCCGGGTAATAAGAAGACGAAGACCGGGCGGTTGTGGGCGTATGTTCGTGATGACCGCAATGCAGGGTCAGCGTTGGCACCTGCAGTGTGGTTCGCTTACAGCCCGGACAGAAAAGGCATCCATCCGCAGACTCATCTTGCCTGCTTCAGCGGTGTGCTGCAAGCGGATGCGTACGCCGGGTTCAACGAGCTGTATCGCAATGGTGGGATAACGGAAGCTGCCTGCTGGGCTCATGCCCGCCGAAAGATCCACGATGTGCACGTCCGCATCCCGTCAGCACTGACGGAAGAAGCCCTGGAGCAGATCGGTCAGTTGTACGCCATAGAGGCGGATATAAGGGGAATGCCGGCAGAGCAGCGGCTTGCTGAACGTCAGCGAAAAACGAAACCGTTGTTGAAATCCCTGGAAAGCTGGTTGCGTGAAAAGATGAAGACCCTGTCGCGACACTCAGAGTTGGCGAAGGCGTTCGCGTACGCACTTAACCAGTGGCCGGCACTGACGTACTATGCGAACGATGGCTGGGTGGAAATCG;6194
11;32;ACAACAACA;9;347521;347529;14;42;TCTTCTTCT;9;352537;352545;>TCGCTGAAAATGCCCTGCGGGCGGTCAGTCTGGGTCGTAAAAACTTCCTGTTCTTCGGCTCTGATCATGGTGGTGAGCGGGGAGCGCTACTGTACAGCCTGATCGGGACGTGCAAACTGAATGACGTGGATCCAGAAAGCTACCTTCGCCATGTGCTTGGCGTCATAGCAGACTGGCCGGTCAACCGGGTCAGCGAACTGCTTCCGTGGCGCATAGCACTGCCAGCTGAATAACACATCCCCGTCAATACGGCCCTCGCTGTACGCTTACAGTGATTGATGATAGTTTCGCTGAGAGTATGGATTTTTCGAGAATGGAGGTTATCTCCACTTTACTGGCCGATGATTTATCGCAGTATGATTGATTACCTGACAGCGTGTATTCCTCTCCCACGGATATAATAATTACTTACAAAAAGGGAGAGGATGCATATTTTAAATATCACTGAAGTGAACAGTTTATTGCCGTTATTAATAGAAATGGAGAAATAAATAGGCGTATTCTACAATTGCGACAAAACAACGATATTAATCAGTTTATGACTGATTTGTTGTACTTTATTCTCTTTCATTGGTACTTCCTCGCTTTAAAAAAGAGCGCACTTCGTAAGTGCCCTTATATAAATAACGAGTTTGGTCAACCAATTTTTTGACATGTATCACAAATTTGAATAGATGTATTACATCAGGCATCTTTTATTGCCCCAACGTCATTGATATATGTCGCCTGAAGTCAGTTCCGGGAATGAGTCTGATCTCAAGACTGGCCCAGTCCTGGCGTTGATTGGCGCTGAGGAGCATATCGCATCTCATCATAATGTCGTATCTCCTGGGGTGTTATACAAGATATCGTTGTTGGTAACCTGGGCGAGGAATTGAGCTCTATTAAACCGTCAACTATGCCGGATACATACTAGATTACACTGCAGGCACGCCTTATGAGAGAACGTGCCGCAGTGACGGGTTAATTATCTGAAAGAATTTGTGAGGCTGTATCGGTTACTCATTGATTTGATAGTTTTACTCTCGGGAGAGTAATAGATATTTAATCCATTAACGGAAACCAGCCAGTTCCTTTCGATGCCTGAATTTGATCCCATAGTTTATCCGGAATGGTTAATTCAGGAACAAGTTGTGGATTAAGGGTTGTTTGAATTTCATGGCCTCTACCTGATTCAGCTAAAGTCACCCATTCTGGATTTATCACCAGCCCTTTACCGATCGCAACAAGTGGCAGGCCAGTGGAAATTGCTTCTTGAGCCTGAGACGGTGTGCGTATTTTACCTGCAGCGATTACCGGCACTCTGCCTGCAATATGATTTAAAATCAATTCAATAGTTCGGGGGCCATTTGGCGACTCAACAGGGTAGCTATCGTTAATACTGACCAGCGAGGTATGTATATACGAAATACCGGATGAAATGAGCCGATCAAGGAGTTTATAAGTATCCTCTATCCGCAGCCCCCCTGTTGCAGATTCTTCAGGAGATATTCTGTAACCGATGGCAAAGGGCTTTGTCGCATATTCATAGACTACATTTTTTACTTCCTGTAATACGGCCAGCGGGAAGCGCATACGTCCTTCGAGATCTCCTCCCCATCGGTCATTACGCTGGTTAAATAGAGGGGAGAAAAAATTCTGTAGAAGGAATCCGTGCGCACCATGAAGTTCAATGCCATCAAAACCTGCTTTAATCGCCCTTTTTGTGACATCTCCGAATGCTCTAATGGTTTCCTGAATTTCGTTTTCAGTCATTTCCCTGCTTTGTACCACTCTCTTCATAAAGTCACCAGATTTTACGCTTGATGCGCTGGCACTAATAACATCGTTATTTGGTACAAGCTCCGGGATGGCTTTATTACCGGCGTGGAAAATCTGCAAAATAGCCGGAGCACCGCCACTTTTGGCTGCCGCTGCTAACTTTTCAAGGCTGTTAATGAAACGGTCGTCATACGCGGCAAATTCATGAGTAAACCCAATGCCGCTTGGCGTGACATAGGTACATCCTGTTATTACTAAACCAACATTTTGTGAGCGACGTTTATAAAATTCGAGTTCTTGCTCAGAGATGGTTCCATCAGGATTCGCTGACCAGGTCGTCATAGGAGCCATAACGATACGATTACGTAGCTTTATTTTTTCTGTCAGCATAAAAGGAGAAAACAATGATGGGTGTTTATTTGTCATAACAATACCTCAAATGTTTATCTGATTTTGATGCGTATGTTTTAACTGGTTAGTTGTTGCCAGCTTTGGAACCAAGAGTTCTGGCTTTATTTATAATCCCTTTAAAGGGTTTCTAATAATTGAGTTGCTGCTTTTTTGTTTTTTAATGAAATTTCTTTTTGAATAATTTTATTATTGTTGTGTAGTCAATAAAGGATAAATGTCAGGGAGATAAGGGATCTCCCTGTAAAATTATTACAAATGTGTTTTATAAAAAGGAATTAATTTATCGAGTGCCTGTTTCACAGGTTCTGGCTTATCATACAGGTCGTAATGTGAATAACCTTCAACCACGACCAGCTCTTTATGTTTTGAAGCAGCGCGGCCAATAATTTCGCAGCCGTCACGGTAGGCACCAAATGCGCCCACTCTATCGCCCACCACAACCATTATTGGTTGAGTTAACAGCACTTCTGCAAGATGAAATGCATCCCAACCCACGGCAACAGTCTGATGTGAGAATAGCGAACGATTTACCCCATTAGGTGCATAGCCTCGTGGCGAACGATAATATTCTGTGGCTTCAAAAAGGTCTATTTCTGTTAGTCCCGCTTCAAGAGCTGCATCCGGAGAAGAGGGGAGTAAATCATCTACGCGAAGTTTTGCGCCGTTAGCTTCGTCTGTTCTTTGTTGCGCCATTGCTTCAAGTGCTCCGATAGGATTAAACGCTGTAAATCCCTCACGCATAAGACGCCCGTAGTTTGCACCCGTGACAGTACCAATAGCTTTAATTCGGCGTTCTGTCATTGCGGCATTAATGGCATATCCACCTCCACCACAAATACCCAGTACACCAATACGCCCGGCATCAACGTAAGGTAAGCTGGTAAGGTAATCAACGACAATGCTGAAGTCTTTTACTCGCATTGTTGGATCTTCCAGATAACGCGGTTCCCCACCGCTGCTTCCCTGAAAACTAGCATCAAAAGCAATGACGATAAAGCCAGCTTTTGCCAGGGCGGCACCATACACACTACCCGATGTCTGTTCTTTGCAGCTTCCAATTGGATGGGCGCTGATAATGGCAGGATACTTTTTTTCACTATTAAAATCGTCAGGGAAATAGATATCAGCAGCTATATCCCAGTAAGTGTGTTTTATCGAAACAGTTTTCATTTCAAGCTCCGGGGATTTGCCTAAACAGATTTAAATATCATTTCTATTATCCGCAACTGGCATTTGTGTTCATATCGAGAACGGCGTAATAGTATGACTTGTATTGGTTATCATCAATGGTCTAATATCTATCACAGTGTTAAGTTAAGGTTTACAATGATGAAAATAGAGCCTTCAATTTTGCCTTCTCTTGCCTGGTTTGCGCTGATTGTTCGTGCCGGCAGTTTTTCCAGAGCCGTTTCTGAAATGGGTATTACGCTGGCCGCATTGTCCCAGAATTTAAAATCTCTTGAGGAACGTCTTAACACCAAGCTGATATACCGTACGACCCGCAATATCTCGCTTACTGAGGAAGGACAGCGTCTGTATGAAGTGCTGGTGTCGGCTTTGGGGCAAATTGATGATGCTTTGAAAGATGTTGGTGATACCCAACTTGAACCTACAGGCCTGTTGAGAATAAATTCCTCCCGTGTTGCAGCACGGATGCTTGTTGAGCCTCATATTGGCGAGTTTCTTACTCGTTACCCCAAAACAAAGATAGAACTCATTATGGATGACGGTTTATCTAACATTATTGCGGACGGCTGTGATGTGGGCATACGTCTTGAGCAAGGACTGGATGAGCATATGACTGCCGTTCCTGTTTCTCCGCTTATTAAACTGGTTACTGTGGCATCGCCAGATTATTTAAAAGAACACGGTATTCCTGAAACGCCTCAGGAACTGAGTAACCATAATTGCCTTCGGTTGCGGCATAAAAGTAGCGGTGCACTCTCTGCATGGGAGTTTTCTAAGGTTGTGGGGGGTAATGAAGAGTTCGAAATAGAGGTTTCAGGTAAGTATATTTCTAATGATGACGAAAGCATGATACGAATGGCGCTGAATGGAACGGGTATCATTCAACATCTGGATTTTGCAATCGCTGAACATATCAATGCGGGCAAGTTACAGCCGATTCTTGAGGATTGGGCTGTTTCATTTCCTGGGTTTTATATTTATGTTTCATCACGGGTGAGAATGCCCTCTAAAGTTCGTGCTTTTATTGATTTTATGGTGGAGAAAAGAGTAAAACTCGAAAATTGATGATATGTGTAATTGATGGTTGCTCTGGGCGAATATCGGTAAGAGGAATAACGTAATCATTAGGATGCGTTTACATAATAAAGTTTCTGATAATTAATACTTATTTTCTATACGGCCATAATATCAATTATCATTATCACCAGTAATGTGGTTAAAATAATAGTATCTATGACCGCTACGGTTAACGGTGGTTATTTTGGGAGGCGTTAACACGTAGCGGCTTGTAGTTGTAAGTCTTGAACAGGTACAAAGCCTGAAATCAGGAGGATATCGCTATCAAACTTCCTTTATTTCTTCTCGCAGTTTCGCATCTTATAGAAGAATCCTGTATTTCCATCTTCCACGATGAAGCGATCGTTAAAAGTTGGACGACGAATAAATGTCACTCCACCTATTGTTGCTTTTTGTTTTATACCATCATCAACATTTTCCAGATCTGGAGAGTACAATTGATCTCCATTTGGCATTTGAACGATGAAATTGTTTCCATTATCGAGAACTGTTGCGGATTTTGACAGAATTTGAGTAGCGGTATCCAGGCTGGAAATCCTAATGTCACAAACATATTTGCCTGGCCCCAGA;5007
14;42;TCTTCTTCT;9;352537;352545;20;59;ATTATTATT;9;353623;353631;>GCAAATACAGGTAAGGAAAATAATGCAAATGCGAGGATGAGATTCTTATTCATGCAAACTCCAGGAAGATCAATAAAAGCAATATGTTACATAAAAAGCACGTAAATGAAAAGAGCGATTGGTTAATGAGTAATGCTATTAATCCCCGCATGGCCTACTTTTCATTGGCTGCGGTGTTGAACCTCATTGAATATGGGCAAGACTCTGACTGAGTGACCGACGTAAATAGGTAGATGCATAATCGCTTACCGCCCTGTAACTGCAAACGGTGCCCAGGCTTCTGGCTGAATACCACGGCTTTGCATCCACGGAACGGCGTGTAGCTGCTGATTGAAAGGGTTAACTTCAACCTGGTTTACCGCTGGAACGACGTTATTAAAGGCGATAAGGTCAGCCAGTCGGTCAGGATGGAAGTTACTGACGCCAATAGCGCGAATTTTACCGGCCTGTTGCAGCTCTTCCATGGCACGCCAGGCACCGTGGACATCACCGTAAGGCTGATGAATCAAATACAGGTCAACGTAATCAAGTTGCAGTCGATTCAGAGAGCGTTCGAACTGGGCTTTGGCCCCTTCGTAACTGGTATCCTGCAACCAGAGTTTCGTGGTGACAAAGAGTTCGTTACGGGCGATACCGCTTTGTTTCAGTGCGTTCCCGACCTGGGGTTCATTTTGATAGGAGGCGGCGGTGTCAATCAGTCGATAACCGGTGTTAATAGCGTCAATGACCGCTCTTTCGCATTCGGCGGCATCGGTCATCTGAAATACACCAAAGCCCAGCAGGGGCATTTCAATACCGTTATTCAGTTTTACTTTTTGCATGGTGTTATCCTTCCGTTATCGTTCATGAGAAGCATAACGTAAAGAGAAGAGCTCGATTAGACGGCAGGATTTGTCAGGGGTTATGAACGAAATTCATAAATCTGTTTGAGTGTTGCGATGGGTAGTGCAAGTTCGATATCTCCGCAATTTACAGTCCGATGAAGGAAAATGAATATCCATAAAAAATATATCGGTTTATCCTGGCGTATATACCTACTTCGACGTATTTCCAATAGTTGCTAATTAAAGGCAGGTC;1077
20;59;ATTATTATT;9;353623;353631;07;19;ACGACGACG;9;356647;356655;>CACTCTGAATAATGAATTATTCACTGTCCGCAGAGTAAGAAATATAACTTAAGTATCTATTTAATGACTTGCACAAAAAGCTAAATTTTCACCCATAAATAAAAATATAATCCCGCGCCCAACCACCTGATGAGTGGCTACAGGCACTGGATATATTAGGTGGCGGTGTACTTTCTTACATAAAGGTATTTCCTTTTCTGCGGAAAAGGAAACCGGGAAATCCCCGGTTTTTCTGACAAGCAGACGCCATTATTTGTGTCTGCCTATGTTCGTTAATTCGTTCATCAGGAAATTATCTCAATGTCACGTTATAAAACAGGTCATAAACAACCACGATTTCGTTATTCAGTTCTGGCCCGCTGCGTGGCGTGGGCAAATATCTCTGTTCAGGTTCTTTTTCCACTCGCTGTCACCTTTACCCCAGTAATGGCGGCACGTGCGCAGCATGCGGTTCAGCCACGGTTGAGCATGGGAAATACTACGGTAACTGCTGATAATAACGTGGAGAAAAATGTCGCGTCGTTTGCCGCAAATGCCGGGACATTTTTAAGCAGTCAGCCAGATAGCGATGCGACACGTAATTTTATTACCGGAATGGCCACCGCTAAAGCTAACCAGGAAATACAGGAGTGGCTCGGGAAATATGGTACAGCGCGCGTCAAACTGAATGTCGATAAAGATTTCTCGCTGAAGGATTCTTCGCTGGAAATGCTTTATCCGATTTATGATACGCCGACAAATATGTTGTTCACTCAGGGGGCAATACATCGTACAGACGATCGTACTCAGTCAAATATTGGTTTTGGCTGGCGTCATTTTTCAGGAAATGACTGGATGGCGGGGGTGAACACCTTTATCGACCATGATTTATCCCGTAGTCATACCCGCATTGGTGTTGGTGCGGAATACTGGCGCGATTATCTGAAACTGAGCGCCAATGGTTATATTCGGGCTTCTGGCTGGAAAAAATCGCCGGATATTGAGGATTATCAGGAACGCCCGGCGAATGGTTGGGATATCCGCGCAGAGGGCTATTTACCTGCCTGGCCGCAGCTTGGCGCAAGCCTGATGTATGAACAGTATTATGGCGATGAAGTCGGGCTGTTTGGTAAAGATAAGCGCCAGAAAGACCCGCATGCTATTTCTGCCGAGGTGACCTATACGCCAGTGCCTCTTCTGACACTGAGCGCCGGGCATAAGCAGGGCAAGAGCGGTGAGAATGACACTCGCTTTGGCCTGGAAGTTAACTACCGAATTGGCGAACCTTTGGCGAAACAACTCGATACGGATAGCATTCGCGAGCGTCGGGTACTGGCAGGCAGCCGCTATGACCTGGTTGAGCGTAATAACAACATCGTTCTTGAGTACCGCAAATCTGAAGTGATCCGTATTGCTCTGCCTGAGCGTATTGAAGGTAAGGGCGGTCAGACACTTTCCCTGGGGCTTGTGGTCAGCAAAGCAACTCACGGACTGAAAAATGTGCAGTGGGAAGCGCCGTCATTACTGGCTGAAGGTGGCAAAATTACCGGTCAGGGTAGTCAGTGGCAAGTAACGCTCCCGGCTTATCGTCCAGGCAAAGACAATTATTATGCGATTTCAGCAGTTGCCTACGATAACAAAGGCAATACCTCAAAACGCGTGCAGACAGAGGTGGTCATTACCGGAGCTGGTATGAGCGCCGATCGCACGGCGTTAACGCTTGACGGTCAGAGCCGTATTCAAATGCTTGCTAACGGTAATGAGCAAAAACCGCTGGTGCTGTCTCTGCGCGACGCCGAGGGCCAGCCAGTCACGGGCATGAAAGATCAGATCAAGACTGAACTAACTTTCAAACCGGCTGGAAATATTGTGACTCGTTCCCTGAAGGCCACTAAATCACAGGCAAAGCCAACACTGGGTGAGTTCACCGAAACTGAAGCAGGGGTGTATCAGTCTGTCTTTACTACCGGAACGCAGTCAGGTGAGGCAACGATTACTGTTAGCGTTGATGGCATGAGCAAAACCGTCACTGCAGAACTGCGGGCCACGATGATGGATGTGGCAAACTCCACCCTGAGCGCTAACGAGCCGTCAGGTGACGTGGTTGCTGATGGTCAGCAAGCCTATACGTTGACGTTGACTGCGGTGGACTCCGAGGGTAATCCGGTGACGGGAGAAGCCAGCCGCTTGCGATTTGTTCCGCAAGACACTAATGGTGTAACCGTTGGTGCCATTTCGGAAATAAAACCAGGCGTTTACAGCGCCGCGGTTTCTTCGACCCGTGCCGGAAACGTTGTTGTGCGTGCTTTCAGCGAGCAGTATCAGCTGGGCACATTACAACAAACGCTGAAGTTTGTTGCCGGGCCGCTTGATGCAGCACATTCGTCCATCACCCTGAATCCTGATAAACCGGTGGTTGGGGGGACAGTTACGGCAATCTGGACGGTAAAAGATGCCTATGACAACCCTGTGACCAGCCTCACGCCGGAAGCGCCGTCATTAGCGGGTGCCGCTGCTGAAGGTTCTACGGCATCGGGCTGGACAAATAATGGTGATGGGACGTGGACTGCGCAGATTACTCTCGGCTCTACGGCGGGTGAATTAGAAGTTATGCCGAAGCTAAATGGACAGAATGCGGCAGCAAATGCGGCAAAAGTAACCGTGGTGGCTGATGCGTTATCTTCAAACCAGTCGAAAGTCTCTGTCGCAGAAGATCACGTAAAAGCCGGCGAAAGCACAACCGTGACGCTGGTGGCGAAAGATGCGCATGGCAACGCTATCAGTGGTCTTGCGTTGTCGGCAAGTTTGACGGGGACCGCCTCTGAAGGGGCGACCGTTTCCAGTTGGACCGAAAAAGGTAACGGTTCCTATGTTGCTACGTTGACTACAGGTGGAAAGACGGGCGAGCTTCGCGTCATGCCTCTCTTCAACGGCCAGCCAGCAGCCACCGAAGCCGCGCAGTTGACGGTCATCGCCGGAGAGATGTCATCAGCGAACTCTACGCTTGTTGCGGACAATAAGGCTCCGACCGTCAAA;3015
07;19;ACGACGACG;9;356647;356655;09;26;GCAGCAGCA;9;359679;359687;>GAACTCACCTTCACCGTGAAGGATGCGTACGGGAACCCGGTCACCGGGCTGAAGCCAGATGCACCAGTGTTTAGCGGTGCCGCCAGCACGGGGAGTGAGCGTCCTTCAGCAGGAAACTGGACAGAGAAAGGTAATGGGGTCTACGTGTCGACCTTAACGCTGGGATCTGCCGCGGGTCAGTTGTCTGTGATGCCGCGAGTGAACGGCCAAAATGCCGTTGCTCAGCCACTGGTGCTGAACGTTGCAGGTGACGCATCTAAGGCTGAGATTCGTGATATGACAGTGAAGGTTAATAACCAACTGGCTAATGGACAGTCTGCTAACCAGATAACCCTGACCGTTGTGGACACCTATGGTAACCCGTTGCAGGGGCAGGAAGTTACGCTGACTTTACCGCAGGGTGTGACCAGCAAGACGGGGAATACAGTAACAACTAATGCGGCAGGTAAAGCGGACATTGAGCTTATGTCAACGGTTGCGGGAGAACACAATATTTCCGCTTCGGTGAATGGTGCTCAGAAGACGGTCACGGTGAAATTCAACGCGGATGCCAGCACCGGTCAGGCAAACCTGCAGGTAGACGCCGCTGCTCAAAAAGTGGCAAACGGCAAAGATGCCTTTACGCTGACGGCGAACGTTGAGGATAAAAATGGTAACCCTGTTCCAGGGAGCCTGGTGACCTTTAATCTGCCCCGGGGTGTCAAGCCGCTTACAGGCGATAATGTCTGGGTGAAAGCCAACGATGAGGGGAAAGCAGAGTTGCAGGTGGTTTCAGTGACTGCCGGAACGTATGAGATCACGGCATCGGCAGGGAATAGCCAGCCTTCGAATACGCAGACTATAACGTTTGTAGCCGATAAGGCTACCGCAACCGTCTCCGGTATTGAGGTGATTGGCAACTATGCACTGGCGGACGGCAATGCCAAACAGACGTATAAAGTTACGGTGACTGATGCCAATAACAACCTGTTGAAAGATAGCGAAGTGACGCTGACTGCCAGCCCGGCAAATTTAGTTCTGACTCCCAATGGGACGGCGAAAACTAATGAGCAAGGACAGGCTATTTTCACCGCCACGACCACTGTCGCAGCGAAATATACACTCACGGCGAAAGTGAGTCAGGCCGACGGTCAGGAATCGACGAAAACTGCCGAATCTAAATTCGTCGCGGATGATACAAATGCAGTACTCACCGCATCATCTGATGTGACTTCTCTGGTGGCGGATGGGATATCGACTGCGAAGCTGGAGGTGACACTGATGTCGGCAAATAACCCCGTTGGGGGGAATATGTGGGTCGACATTAAGACGCCAGAAGGGGTGACGGAGAAGGATTATCAGTTCCTGCCGTCGAAAAATGACCATTTCGTGAGCGGAAAAATCACGCGTACATTTAGTACCAGCAAGCCTGGTGTCTATACGTTCACATTTAACGCCCTGACGTATGGCGGGTACGAAATGAAGCCAGTGACGGTGACCATTACCGCGGTGGATGCCGATACGGCAAAGGGCGAGGAGGCGATGAACTAATATTAAGAATATGGAAGTAACATTCTAATAAACAATAATGGCGTTGACATCTTCAACGCCATTATTTATTGAATTGCCTGACAGTAGTCTCGTTATAAGTTCATTTAGATATAGCGACAGCTAAACCGGACGAACAGGGATAAATATTTCGCAAACAACATCATTGCTATCCTTTTCTACGAAATCTTCATTGTAATAAAACCGCTCAATATCACTGCCGTTCACTCTGGCTAACCCCCTGGCGGGTAATTCCATCAGATAGAGGTTTCGCGCCCATTCAGGGTAGTGCTCCCACTCACCTTCATAGCGGAAAGAGGCATACAGTCCTCGGTTAATTGTCCACTCTTTCGGCATCTCTGAATCGGTTTGTTTGCATACCGTACCGGCAAAAGTTTCAACTGTGAGTAAATCGACCGATTTTGTTGACGGTTCAAACGTGGAGACGAAATAGGTATCCGTCTTAAAATTCTTCATACATCTGGCTAAATGATGACGTCGCAGTTTGACTTCTTCATCCGGTGATTTATTCGACACTTCAATATCATATTTAAATGAATTGCCAAAAATAGGTGTCTCAGGAAAGTTGACTAATCTACACTCCGTCTTTTGCTGTTGACGTATTAAAAAAGAAGGGAAGATATTTGCGAGATCCCAATAATCACGGTGGCGGTATACACGGGGAGAGCAGCCGAATAACTTTTTAAATTCGCGGCTGAATGACTGCTGTGAATCAAAATGCAAAGAGATTGCAATATCAAGCATAGATTTCGCGGTGAGCCGGACAAGAATGGCGGCACGACAAAGCCTTCGTTTGCGAATGTATTCTCCCAAAGGCACATGCATGAAATTTCGGAACAGAAGCTGGATGTTGCGTCTGCTGTAGCCAGATTTCTGTGCGATATCTTCGATTGAAATAGGGTGCTCAAGATTGCACTCAATCCACTCCAGGAGCTGCTGTAGAATCTTCTGCCTGATCATCACATTCTCCGTTAATTCTTTGTCATATCGCACATTTTCGTTATGCCCTGGGCCCTAAGTGTATCAAAAACAGCAAGGGCGAAGGCAAAAGCACTGGTAGCGTCTGCTTCGTTGTCCCCGAAAATAGAGAGGTTTCAGTCCTACATTATTAATGAATTTTTTGCATAAGTGATATCAAAATCCACATACTAATTTGAGGTTACGTTTTAACGTAGACTCATTGTTCATGCCTAATGGAGGGACTGACAGTGGAATTTTCCGTATTAAGTAACAATCTGAAAATGCCGATGATGGGATTTGGTGTTTTTCAGGTTACCGATAAAAACGTGTGCAAACAGTCAGTGTTGAACGCTATCCGCACGGGGTATCGACTCATCGACACTGCAGCGGTATACGGTAATGAAGATGCCGTCGGTGAAGCCGTTCGTGAAGCTATATCCGAAGGTTTATGTACCCGAGAAGAGTTATTTATAACGTCTAAATTGTGGGTGCAGGATATGTTGAATCAGGATACG;3023
09;26;GCAGCAGCA;9;359679;359687;17;50;TCATCATCA;9;360381;360389;>GGTATTGAAGCATCATTAAAAAAATCGGGACTAGAATACTTCGACCTCTATTTATTGCATCAGGCTATGCGCGATTATTTCAGTGCGTGGCGTGCACTCGAAGATGCCTATGAAGAGGGCAAATTAAAAGCGATTGGGGTTTCCAATTTCTATCCTCATGTTCTGGCGAACTTTTGTGAAACGGTAAGAGTTAAACCGATGGTCAACCAGGTCGAGTTGCATCCCTATTTTGCCCAACCAGAGGCGCTGGCAACCATGAAGTATTATAACGTGCAGCCTGAAGCATGGGCTCCGTTAGGTGGTGGACGACATAAACCCTTTGAAAATAATCTGCTTCAGAGTATTGCAGATGCCCATCAAAAATCGATTTCTCAAGTCATTCTGCGTTGGAATATTCAACGGGGAGTGGTCGTTATTCCGAAATCGACACATCAACAGCGTATCGAAGAAAATTTTGCTATCTGGGATTTCTCACTGACAGAGAAAGAAATGGCACAAATTAGTTCGCTTGATTTGGGTTATGTTGGGGAGTCGGTAAAACATTTTAATCCTGAATTTGTTCGTGGTTGTCTTGCTGTAAAAATACATGATTGATATTAATCATGTATTTTACCTGAGACGACAAGAATCTTTTAACAGGGGAGTGATATTGATCTTCACTCTGTCATATCTCCGGTAATATGGCGTCAGGCT;693
17;50;TCATCATCA;9;360381;360389;01;01;CCGCCGCCG;9;366915;366923;>GAAAGGGGGCCTGACGCCTGAAAAAGTGAACAACAGACAGTGTTCGGATTATCAATATTCAGTTTTTAACGTTGAACTGGATTCATTACTGCCTTGTTTAAGAATTTCCCGCGCCGAATCTGCCATTATCATGACAGCACCTGCCAGCATCAGAGTATCTTTCAATACCAGACGACCAGCACCGGATAAATAAGGGAAACCATGATGAGCGTCACCCAATGCGGGTACCCATGCCTCCGGGGTGGTGATTAAAAATGAGAGTGTTACCAGCGGTGTGGTAAATGCCATCAGCCCTCCCAATAAACCTAACCAGCGATTGACAGGATTAGCCAAAACCAGCAGAGCAATAATCACCTCCACGACGCCAAGACCGTTGGAAAAACCATAGGTATTATTGGCCGATTGCCATGCCCTTGCTTCTGGTTTGTATTCGCCTTCGTGAGTCAGATACTGTTTATAGTCTTCCGGGTGTTCATAAAAGAACGACATTAGTGGACTGTTTGCGACGAATGGTGTAATGCTGTCTGCCTCGTAAGGGACAAACTTTAATAACCCAATCCACATAAAAACAATCGCAATACTCAGACGAATCAATGCCAGGCCAATTTTATCTCCCCGACTTAACAGGTGCAGGTATTTTTCCATTGTGAATATCCTTATTTATACAATACTGCTGTTGCGGTTGAATTATTATCAATTCGCATCGATGTGACTTTCCAGGATGAAGCATTATATTTTCTGGCTATATCAGCAATGGCATCCTCCAGAACTGTCGGTGATGCTGATACTGACGAGACGCTGATATGTTTCAGAATTATTTTATCATCTGCATTGGTGGAAAATGCCATAACGCCAGATAATAGTGTTGCAAATAAAACGGATTTTTTAAACATATAAAATACCATCAATGAAGTGATTAAGAAGTTATAGAGTAACAGGGAATTAATAAGATTCTTTTCTCTGAGACGCCAGAATATTTGTTCTGGCGTCTGATTTTGAGTTTATTTGACTAATGAAAATAGATCATTGAGTGATTCGCTCATCGACGGATGAGTAAATATCTGATCGCGTAATATGCTATAAGGCAGCCCGGCATCCATCACCATTTTCACTATATTAATCATCTCGTGGGAGTCAACACACAGCAGTGATGCCCCTAATATACGTTGGGTTTTATTATCAACAATCGCTTTTAATACCCCACGGGTATCGTTCATCACTCTGGCGCGCGGAATTGCAGCTACAGGCAATGTCACCACCTGAATATCAGCACCACTCTCTCTGGCTTGTTCTTCTGTCATACCAACCCTGGACAGGGGCGGTGTCATAAATACGGAATAAGGCACATTTTTCCGATCATCAGTACTACGTTTGCCTTCACCCAGTAACTCATCACGTACAATGCGGTAATCATCCAGTGATATGTAAGTAAATTGCAGCCCGCCGGTAACATCTCCCATCGCCCAAATATTGTCTGCGGTGGTATGTAATCGCTTGTCAACGACAATTGCCCCGCGCTCGTTTACTGCGATACCGGCATTTTCTGGATGTAACGAAGCGGTAGCCGGTTGACGACCGGAAGCTATTAACAGTGCATCCACCGCCAGTTGGGCGTGCTCGCTATGCACTTGCACTTGATTTTCATGGTGACTGATTCGCTCCACATGGGCATTGAGGATAATATCGACGCCCTGATCGCGTAAAATCGTCGCGATATTATCAGCAATATCCCGTTCTTCCCGAGGCAAAAACAGCGAAGCTGCTTCTAAAATGGTTACCTTGCTGCCAAAATTAGCGAACATAGAGGCGAACTCAACGCCAATATATCCGCCGCCCAAAATACCTAAATGCCCAGGCAATTCTTTTAGATTAAGTAATCCGGTGCTGTCATATACTCCTGGCGTGGTGGTAATTCCAGGAATTGGCGGAACCACGGTTTGTGCACCGGTATTAATAAAAATTTTCTCGCCATGAATTTCCAGATTTCCCTCAGGCCGATGAACACGCAGGCTATGATTATTGATAAACTCCGCCTGGCCGTTGATCACGTCGATATTGGGCATATCTGCAAGATTATGAAAATTCTTATTACGTAAAAAATTAACCACTTCATTTTTACGCTGTATGGCTCGGACAAAATCTGTGTGCTGCTGTGCGTCATGAACCAATGTTTTGGTTGGGATGCAGCCGATATTAATACAGGTCCCGCCATACATTGCATTTGATTGTTCGATGAGAGCCACTCGCCAACCTGCTTTTGCCAGCGTGACGGCTAATGTTTTTCCAGCCTTGCCAAAACCAATAATCACTGCCTGATATTTATTCATGATGATTTCCTGTCGAAACGCGTTCATTTGACATCATGACTATAGACGCAAAAGAGCAAATAACATTTCTTCACAACGCTTGATATTTTGTCTTATCGTCTGGTATTTTCTTTTTCTTAATCAGAATCACAAAACAAAAATCATGATTAACTATTTGATGGTATTAGATTAGTTGTTTACTAAGATTGTTGGTGTTTGTAATCAAAAACCACTCAGGAGTCTGATATGGATGCCCTTAGCCGTTTGTTGATGCTTAACGCTCCACAAGGAACGATCGATAAGAATTGCGTGTTAGGAAGTGACTGGCAGCTTCCACATGGTGCCGGGGAATTATCAGTTATTCGTTGGCATGCGTTAACGCAAGGAGCGGCGAAGCTGGAAATGCCGACGGGAGAGATTTTTACATTACGCCCGGGAAATGTGGTCCTGCTACCACAAAATTCAGCTCATCGCCTGAGTCATGTCGATAATGAATCGACCTGTATTGTCTGTGGTACTCTTCGGCTGCAACATTCGGCACGTTATTTTTTAACGTCTTTGCCGGAAACGCTGTTTTTAGCACCGGTTAACCACAGCGTGGAATATAACTGGCTGAGGGAGGCGATCCCGTTTTTACAACAGGAATCCAGATCGGCAATGCCGGGAGTGGATGCACTGTGTAGCCAGATCTGCGCTACATTCTTTACCCTCGCGGTGCGTGAGTGGATTGCACAGGTTAATACTGAGAAAAACATTCTCAGTTTGCTTCTGCATCCACGTCTTGGTGCGGTAATACAGCAAATGCTGGAAATGCCAGGACACGCCTGGAGCGTCGAATCGCTGGCCAGCATCGCCCACATGTCCCGGGCAAGTTTTGCCCAGCTTTTCCGTGATGTTTCCGGAACCACGCCGCTGGCTGTATTAACAAAGTTGCGTCTACAAATAGCGGCCCAGATGTTTTCCCGGGAAATGCTCCCTGTTGTGGTGATCGCTGAGTCAGTAGGCTATGCCAGTGAATCATCTTTTCACAAGGCGTTTGTCCGCGAGTTTGGTTGTACTCCGGGAGAATATCGGGAAAGGGTCAGACAGCTTGCACCCTGAATAAAACCGCCAGAAATCAGGGCAAAGATAATCCGCATTCCGGGAGTTGTGAGCCTTTCAACTATTTCTATTTCCAACGGTGGTTTGGGCTTTATATATTTTTTTCTGATGGACTCTAGCTCAGTTTTTAAATAAAAATGCAAACTAAATTGCTTCAATTAAATAAAATCCCGACTATTACTTGATACGTGATTATTGTCGGTAATTTTTTTGTATACCATCAGTGTATATCTCAATAACCCCTGAATAAGTAGCTCTGAATAGGTATAAGGGATGTAGCCATTTTTAAATGGATTTCTTATGCCAAAAATGATCGTCGATTTCCCCATAAAATGTGAGCGATGCCGAAAGAAATAAAATTAGTTATTGCATTTGAAGTTTGGATGAAAGACTATCATTTGTCATACAAATAAGGGGTGGTATGTTGCTAGCCAATTAAAAAAGAACGCCATATTTATTGATGATTGATCCCCGGGTGGGGGGAAACATCGGGAATAAATGGGCATGAAGTAATGGAGTATTAGTTGTGAATGTCAATTTCTTTGTCACCTGTATTGGTGACGCCCTGAAATCAAGAATGGCACGAGACTCCGTGCTGCTACTGGAAAAACTCGGCTGTCGCGTAAATTTCCCGGAGAAACAGGGATGCTGCGGTCAGCCTGCGATCAATAGTGGTTATATCAAAGAAGCGATTCCAGGGATGAAAAATCTGATCGCCGCACTGGAGGATAACGACGATCCCATTATTTCACCGGCTGGCTCTTGCACCTATGCCGTAAAAAGTTACCCGACGTATCTGGCGGATGAACCTGAATGGGCATCACGAGCCGAAAAGGTTGCCGCGCGTATGCAGGATCTCACCTCTTTTATTGTTAATAAATTAGGGGTAGTCGATGTAGGTGCCAGTTTGCAAGGGAGAGCGGTGTATCACCCATCTTGTAGCCTGGCCCGTAAGCTGGGGGTGAAGGACGAGCCACTTACGCTGCTGAAAAATGTGCGTGGACTGGAGCTGTTGACCTTTGCTGAACAGGATACCTGCTGCGGATTTGGCGGCACGTTCTCGGTCAAAATGGCCGAAATATCCGGCGAGATGGTGAAAGAAAAGGTTGCGCACCTGATGGAAGTCCGCCCTGAGTATTTAATTGGTGCTGACGTGAGTTGCCTGCTGAACATCAGTGGGCGATTACAACGGGAAGGGCAGAAAGTCAAAGTGATGCATATTGCTGAAGTGTTGATGAGCCGCTGAGGATATAAAGATGTCGATCAAAACCAGTAATACAGATTTTAAGACACGCATCCGTCAGCAAATTGAAGATCCGATCATGCGCAAAGCGGTGGCAAACGCGCAGCAGCGTATTGGGGCAAATCGGCAAAAAATGGTCGATGAATTGGGGCTCTGGGAGGAGTGGCGCGATCGGGCCGCCCAGATACGTGATCATGTTCTGAGTAATCTCGACGCTTATCTGTACCAGCTCTCAGAAAAAGTGACGCAAAACGGCGGTCACGTCTATTTTGCAAAAACCAAAGAAGACGCTACCCGCTACATTTTACAGGTTGCCCAACGCAAAAATGCCCGGAAGGTGGTGAAATCTAAATCGATGGTGACCGAAGAGATTGGTGTCAATCATGTGTTGCAGGATGCTGGCATTCAGGTGATTGAAACCGATTTGGGTGAATATATTCTCCAGCTGGATCAAGATCCGCCCTCTCATGTTGTGGTCCCGGCAATTCATAAAGATCGCCATCAGATCCGTCGAGTGCTACACGAACGTCTGGGCTATGAGGGGCCGGAAACGCCTGAAGCGATGACCTTATTCATCCGGCAAAAAATCCGCGAAGATTTCCTCAGTGCTGAAATAGGTATTACGGGCTGTAATTTCGCGGTGGCAGAGACAGGTTCGGTATGCCTGGTGACCAATGAAGGTAATGCGCGAATGTGTACCACGCTGCCTAAAACGCATATTGCAGTGATGGGAATGGAGCGTATTGCCCCCACGTTTGCCGAGGTAGATGTATTGATCACCATGCTGGCGCGCAGTGCCGTTGGTGCACGTTTGACGGGATACAACACCTGGCTGACAGGACCTCGCGAAGCGGGGCACGTTGATGGTCCTGAAGAGTTTCATCTGGTTATTGTCGATAACGGGCGTTCTGAGGTGCTGGCCTCTGAATTTCGGGATGTGCTGCGCTGTATTCGCTGCGGGGCTTGTATGAATACTTGTCCGGCATATCGCCATATTGGCGGTCATGGATATGGCTCTATTTATCCAGGGCCAATTGGTGCGGTGATTTCTCCGCTACTTGGCGGCTATAAAGATTTTAAAGATTTACCCTACGCCTGCTCTTTATGCACAGCTTGTGACAACGTGTGTCCGGTGCGTATTCCGCTGTCAAAACTGATTTTGCGTCATCGTCGGGTGATGGCTGAAAAAGGGATCACCGCAAAAGCAGAGCAACGGGCGATAAAAATGTTCGCTTATGCCAATAGTCATCCAGGATTGTGGAAAGTCGGGATGATGGCCGGTGCTCATGCGGCAAGCTGGTTTATCAATGGCGGCAAAACACCACTCAAATTTGGCGCGATTAGCGACTGGATGGAAGCACGCGATCTTCCTGAAGCTGACGGAGAGAGTTTCCGTAGTTGGTTTAAGAAACATCAGGCGCAGGAGAAAAAGAATGGATAATCGAGGCGAATTTTTGAATAACGTTGCTCAGGCACTGGGTCGCCCGCTGCGACTTGAACCGCAAGCAGAAGATGCGCCGCTTAATAACTATGCTAACGAGCGGCTTACCCAACTTAACCAACAGCAGCGCTGTGACGCGTTTATTCAGTTTGCCAGCGATGTTATGTTGACGCGCTGTGAGCTGACCAGCGAGGCGAAGGCGGCAGAAGCTGCAATACGTCTGTGTAAAGAGCTGGGAGATCAGTCGGTCGTGATTAGCGGTGACACGAGGCTGGAGGAATTAGGGATTAGCGAACGTTTGCAGCAGGAATGCAATGCCGTTGTTTGGGATCCGGCGAAAGGTGCCAAGAATATCTCGCAGGCAGAGCAGGCTAAAGTGGGTGTCGTGTATGCTGAATATGGTTTAACCGAATCGGGAGGCGTGGTTCTTTTTT;6525
01;01;CCGCCGCCG;9;366915;366923;20;60;TTATTATTA;9;368788;368796;>AGCGTGGGCGTTCATTGAGCCTGCTCCCGGAATCATCTCTTTTTATCCTGCGTAAAAGCACTCTCCTGCCGCGTGTAGCGCAACTCGCAGAAAGATTGCATCAGAAAGCGCAGGCCGGTGAACGCATGCCGTCATGTATTAACATCATCAGTGGTCCCAGCTCAACGGCGGACATTGAGCTTATCAAAGTCGTCGGGGTTCATGGTCCGGTGAAAGCGGTGTATCTGATTATTGAGGATTGCTGAGAGAGGTATGAAGTCTGGACATAAACCTGAAGAAGGCATACGAGGTTGAAAATAGCGTTAAGGACAACCTGACTTAACCCCGTTCCGTCATGGTTATGCTCCTCTTCTGTAAATATCCTGGCATTACTAATGCCAGGATATTTACAGTGAAAAAGACAGGCATCCATTCCTGAAAACGGGTTCCCTTCCCGGTCATTGTCACTTCAGCTTTATACAGGCACTCTCTATCAGAATGCTGTTTATTACTGCCCAGAGTTTTGTTGGTATTCATCTACCATTTTTTTGACAAGACAAAACATTACAGAAATTACAATGCTTAGAAAAAATCCCAGAGCCAGGCAAATGGCAGCAGGGTATTTATTTTTTATTTCTGGTGAGCTTATAGTTACACAGCCATCACCGTTCGGATACAATGACCAGTTCCTGGTCAGGTATATCATTTTTGTATAAAGCTCACTGTTAATTGCTGAAGGCGTTTGTATCTCATCGAGAACTTACCTGCCATTATGGTATTCTGACGCATACCATTTGATAATAGACGCCTGCACGCGAGATATTTCCGCTTCAGCAGTTGGTAAATCTCTCTTATCTCCTGACCATTCCAGCTTTATTTCTCTGTTCTTGACATCTGGGCTGGTGTGAAAAAATGTAGTAATTCGCTGAATAACATCTTCAGTCATTGTTGTCTGACAGGCAAAGTTATTATTGCTATCACAGTTAACAAGTATGCCGGGTGTTGTCTGATTTATTTTTAGGCTGTAACTCACTTTTATATTATCTTTATTGATATACAGAAATAAAAGCACCATTGCCATACAGATAGCTATAATAAAAAGGATAACAAGAATCTTTTTCTTCAGATAAAATAAAATCTCAATCAGATCGATATCCTGTTTGATTTGTTCACTCATAATATATCCAGAAAATAAAATCTGCCGCAGATAAATGAATTAATAGTCTATATCAGGAATGTTCGGGTTAAATATCAGCAAAAAGCCAGCATCATGAATACTGGATATTTATAGCCTGCAGGCAGCATACTGCTGCCTGCAGGGGGTATAACAGTCGACAGGGGAACCGACTGCTTTATTCTTACCAGGTCACATTGATACCAACTACACCCTGTAGCGGATTCTCAATGTCGTCACCTTTGGTGTAGTCAAGGCTTGCATATGCTCCCATGTTTTTGGTGATATCAGCCTGTACACCTGCACCCACGCGGAATGCTGCACCGTCAATGCTGGCATTGACAGACTCATCACCCAGACGGAGCCAGAGCATCAACAGTTGAGGATCCCGTAACATTCCAGACAGACTCGTTTTGCAGAGATACACTGGCATTTCCTGCCCCTGAAACTTTGCCTTTCCAGACTGAACTATCGGAAAGATTTATATCCAGATTACTACCCGCTTTATCGCCGCTATTGAAAGTATAAGCATTACCTTCCCAGTAAGAGCGGGCAACGTTCATGTTTACATTTGTTGTGGTAGCGGCTGAATTCTCGCTTTCAGAAAGGGCCAGGACATCAGAGTAGATGGTTGAATCAGCAACAGACAAATTTAAATTTTGCGTTGCTGAACCTGTGCCTTGTGCCGAAGCAGAGGCATAAATTGTTTGT;1864
20;60;TTATTATTA;9;368788;368796;11;31;AACAACAAC;9;369120;369128;>GCCGCCCCAATTACTGAGCCATCCTTAATATTCAGGTTGACTGTATGAATTCCCGTCTTATTCCCGGCAGTAACTATTGTTTCAATCCGACCATTAATAATATTTGAGCCAGCAAGGGTAATGTTGTCGGTTGCATCACCTTCAAAACTATTCAATAAGCTACCCTTTTGAGCAAAAATTGCCGTGGAGGCGTTGCTGGAACTCTTATTACCTTGAGCATTTATGGTTGTGCCATTAAGCGTGACATTATTTCCCTTGGCCCCTTCCAGAGATATCCCTGTCGCACTACCTTTTTCATTTTTTGCAACGAAATTACCGCCATT;323
11;31;AACAACAAC;9;369120;369128;09;27;CAGCAGCAG;9;369704;369712;>ATCGCCAGTTGAATCAATGACCATTGCAGTCCGGACATAGGTGCCTTCACCTTGAGCTGTGATGGTGGAGTCTGTAGCATTAATCACAACATTTTTGTTACCACTAACTTTTACACCTTCAACGAATTTTTTGTCTGCCGTTGATTCAGCAGTAATATCATGACCAGCAAAAGCAACATTAAGGTCTTCATCTGCCGCATTAATTGTTACGGCTGTAATCTGTTTGTCTGCTGTATTGCTAATAACAACATCTTGATCCAGAGTCGTCTTATCTTTATTCAGCGTAACCGAATCAGTTGATACCGCGTTATCAGCAGCGAATGCTGGTGCAGAAAGAGCCATAACAATAGCTGTCGCTAATGCGCTGCGGTAAAATGCCTTACTGTTTTTCATGAAGAAATTCTCCATTCTGGTAACTAATTTCAATTTCCCACTTATTTATATTTATGCAGAGATAAAACCTGCGTCCCTGCATTTACCACCACGGAATACCTGTTGGTATTTCCGTTTTCACGCAATGTCATGGCATTCGTTTTTTCCAATGCATTTCCATCACCGTGAAATTTATTGCTGCT;575
09;27;CAGCAGCAG;9;369704;369712;03;09;CACCACCAC;9;370106;370114;>GGCTTCCCGCAATGACATGCTGTCCGGTATTCCCCAACGCTTTTTTAGCGACTGCTCGGCAAGCCATATCTGTCTTATCCCCGTTTTGAGAAACTGCGCACTGTATTCCCAGCTGTGTCCGGCAAGAAGCAACGACAACACCTTCTTTTGCTTTTCCGGGAAGCGTTCTGACATGACGATTGTCTTTGTGCGGTTATTCACCTCTTTCATAAAGACAGAGTAACTGTCCATAACTGGCAAATTTTCTGCATGTTTCAGCCCTGATAACCCACCAGAGGAATTTGCAATACTGATGACATGCTCTACTGACATTCCTGGTTTCAGTAACCTCAGGTTTTTGAGAACGCCAGAAATACTCACATCCGGTGGCAGAAAAAATGGCGCGACGCACAA;393
03;09;CACCACCAC;9;370106;370114;01;02;CGCCGCCGC;9;375333;375341;>GAATGAGTGATCCCGATAAAATCGGAACCACATTTCAGCGCATTCGGCAGGTCGCCCTGCCGATATCACGACACTCTGTGGCCTGTGCCGCAATTTATTGCGTAACTCCTCTTCTGTTCCGATGCAGGTAACATTGCCGACAGAACCGGTTGATAGAGCTGCGAACTGCGCTGGTACAATTCCTGAGGGACAGAAAAGAACGAAACGCATCCTTCCCTCACAGATGTCAGTACGCCAGCACGCTGTACAGGCTGTACAGCGTGCCTCCCAATCCTGCAGCCCAGAGCAGTAGAAATATTTTGGCCCCTACACTGTAGCGAGTCCGTACGCGCCGCAGTGGGGGGTAGTAACAACGCTGTTGTGTCATAACAATCCTGGTCTTTTTTTAGAAATATTTTTTCTTTGTCCGGGAAGTACTTTTCCGGAAATGGCGTCAGAATTTATTGATTCACCAACGGCAACTTTCTCTGGATAAAGAATTCCGGATACCATGTTCTGCACATACTGAGTGAGTCGATGAGCGGAATGTTGTCCGACATATCTTGCATGTAGCCGTATATTCCGTTTCACTCTGCTGTCACCGCATCCCGTATAGAGCAGCCTGAAATCGCTCAGAGTTCCCAGTCCAAGTTTCATTAATGCCCGTGTGGCAATCGCATGCAGGGTCTTTGAACTGCGTTGTTCATAACGGGCAATCTCACTGAAACTCATGCCCTGCATCAGAATCTTAAGCACGCTCAACTCCCGTGCAGTCAGGAGCCAGAAATCGCTCATATCGCCGGGCAAAGGACGTAGTAACCAGCGGATAATTTGATTCTGATAACGACTCGCTGTCAGCATGGTGCCGATGCGTGGGAAGCCGTTATACAGACTTGCAGCAGGAGCATTATCGAACCAGTCGGAGTCACCGGTCAGGCAGACCTGCCATTGCCCGGCATCACTCCGCAAGCGGACAAGACAAGCCAGAAGAACTAACTCCCCCGAAGGAAGCTAAGGGATATCAGCCAACAGATAGCCACAGGAGGTCTTTAAAACGAATTCAACCTCTGTAGTGACGTTGCTGTACACCCGCACGATATACCTGTCCGCTGGGATGAGAGACTCCAGTGCCAGCCTGGTAAACTGACAGGCACTGATAATAACCAGAGGCTTCTTCATTCAGACTCGTCCACGCCATAGCTACAAAACCTGACATTTTGATTCAAAATGTCAGGTTTTGTTTAATTGCCTGAATATTTAATTTTCTTGGAATATAAATCTAATTTGTTTGATTTTTATTGTTTTTAATTTGGTTGCATTTAACAACATGAGTGAAAGTTAATCACTGGTATGACCTTGGCGGTTAATCATTTCAAATCATGGGGTTATTTTACTTTAGCGAGAAATATCAACATGTTATGTGTTTTATTGAATTGAATGGGCTGTTTTTTTATGGAAGAATTGAGGAAAACGTAGGAATCTGACATTTTGAATCAGAAGGTACTGTTTTAACGAGGCTTTTTTTTCCACACCCCTTTAAATCGAGCAGCATTACTGGCTGTGTATCTGACAGTATGCTGGATATTTCGATGACCCAGATAATCCTGAAGTAGTCGGGTATCGACACCATTGTCAGCCAGAGCAAAACCACAGGCATGACGTAACATATGAGGATGTGCTTTTACAGCTAATCCTGCACGTCTTCCAGCCTCACGAATGATAGAAAAAAATGTTGTCTGCTGATAGGGCGGCGTTTCCGGGAGAGAAAAAGCCAGTCTCCTTCAACTCCGTTTTCAATTAACTTCCTCTGCTTAAGCCACAACTTGATCAAATTATATTCATCAGGAAGAAGAGGATGTGTTGTCGAGAAACCATTTTTAATCCGCCGAATATTAAGTTGTTTTCCTGATGCATCAATATCGGATAAACGTAAATCAAGAAGTTCACTGGCCCTAAAACCGTGAATGAAAGCCATCATAATTAGACAGCGATTTCTTTCAGGAAAGGACATGCTCTGGGCTGCATCCATCAGCCTGTAGACTTCATCCTGTGTGAGATATTTTCTCGTCATACGCCACCGTGTACAGTTGTAAAAAAGAGAGGCACACCCAGATAAGTATGCCTGCAATCAGAACGTTATCGATGTAATCTCATTATCTCATTAATAAGATTTTTTGAATAGTAGTTCTACGCAATAGACTAAATATGAACTATTTATTGTGCTGCTTTTCTACAAGCCATTTTTAATGCGTGTTTTTATCTACATTGATGTGAAAAAATAAATATAAAAGCTATGAATTACAGGGCGTGGGGGATGTGTGTTACGTCTAATGTTTTAGTGATGTTTAGTAGTTTTGAGATATTTGATGTTATTTCTTATAAGGTTGTTTTTATTGTTTATCTTATTGATTTTATATGCATTTTGTCGTTCAATGAAGTTATTGTGTAGAAAATAAAAATTTAATATTATTCCCGTTAATTTACAATAACACATTGTTGTAAGATATTTTTTAGTCGTAAGTAAATCATTATTGATGGGTTCTGCTAATAAATTAAAGATTTTCTCTTAAATAGTTTTTTTTGCTTTTTTGTAAATATCAATTTGTTTATTTTTGATTCATTTGCTGGAGAGTATTTCAACAATTTTTATTTTTTTGCATAAACTTATTAACAGCTTTTTATTGTCAATTGGAAATCAATGTAAACTAAAATGTTAGCGAATCGATAACCTTGTACTAAAAAATATTTAAGCATGATGATTAATTAAAGAAGAGTAAAAATAAATCACTGCTAATAAATTATACGAATTGTGTTTAAAGCTCCACGTTGTTTTGGTCTGACTTATTTTTGTCCTCGTTACAAGAACCCTTTTCGTATATGCTAACCGTGAGCGGGAGTGAACAAGTCACCATAGCCAGGAACACTAGCGGCGTAATTCTTAAGCTGAGTGGCATTTCACCTGCGGTTTATCAGTGCATTCATAGTACCTTCATCAGCGAGATTGAACGAGTCAGCTTAGAATTTGCTGGCGAGGTTGTCACTATGAAGCATGAGAGTTACCCCTATGTTTTATATAACGATTCTGTCCCCATACCTGGAACGGTAACTCTCAATCTGATCGGTTCCTGAGTCAGTTCAAATCACGACTCATTTTTTTCGCTCTTACTGGCATCCCATTTGCCACAAAATATCCCGCCGTGCTCCTCGGCAACGCTTCCTTCCCGCGAATCATATCCGCCATTTTCTCGCCAATCATAATCGTCGTGGCGTTCAAATTCCCGGTGATAATCTGCGGCATAATTGACGCATCCACCACGCGCAGGCCTTCCAGCCCATGCACGCGGCCTTCGCCGTCAACCACGGACATCTCGTCGTAGCCCATTTTGCAGGTACCGCACGGATGGAAGGCGGTTTCGGCGTGGTTACGCACAAACTCATCGAGCTGCTCATCCGTCTGACATTCCGTGCCGGGGCTGATTTCGCGGCCACGATACTGATCCAGCGCGGGTTGATGCATGATCTCGCGGGTGATGCGAATTGCGTCGCGGAATTCCTGCCAGTCCTGTTCGTGCGACATGTAGTTAAACAGAATTGCCGGATGCTGGTGCGGGTCGCGGGATTTAATCCGCACATGCCCACGGCTTGGCGAGCGCATCGAGCCGACGTGGCACTGGAAGCCGTGCTCTTTCACTGCATTCGAGCCGTTATAGTTAATCGCTACCGGCAGGAAGTGATACTGAATATTCGGCCACGCAAATTCCTCTCGGCTGCGAATAAATCCGCCTGCTTCAAAGTGGTTGCTGGCACCAACGCCGGTGCCGCCAAACAGCCACTCCGCACCGATTTTCGGCTGATTCCACCACTGCAGGGCAGGGTAGAGGGAAACCGGTTCTTTGCACTCATATTGCAGATACATCTCCAGATGATCCTGAAGATTTTCACCGACGCCGGGTAAATCATGCACCAGCGGAATATCAAACTCGGCCAACAGTTCAGCGTTGCCGACGCCAGAGCGTTGCAGGATCTGCGGTGAGGCAATCGCGCCTGCACATAACAGCACTTCTTTGTTCGCCGTCGCGCGGGTCGGAATGGTGCTGTCGCCTTCCAGCCACTCGACGCCCACCGCGCGTTTACAGTCAAAAATAATGTGATCGGTCATGGCGTGAGTACGAATGGTTAGGTTTGGGCGCGATTTGGCCTGATCGAGATAACCGCGCGCGGTGCTGGCGCGGCGGCCCTGCGGCGTGACGGTGCGATCCATCGGGCCGAAACCTTCCTGCTGATAACCGTTGAGATCGTCCGTGCGCGGGTAGCCCGCCTGCACGCCCGCTTCAATCATCGCTTCAAACAGCGGATTGACGCCGGGTTTGGAGGTGGTGACGCTCACCGGGCCGTCGCCGCCGTGGTAGTCGTTCTCGCCCACGTCGCGGGTCTCGGCCTTGCGGTAGTAGGGCAGGCAATCGAGATAACTCCAGTTCTCCAGACCGGGTTCTTTTGCCCAGTTGTCGAGATCCATCGCGTTGCCACGGATATAGCACATGCCGTTGATCAGCGACGATCCACCCAGGCCTTTACCGCGTCCGCACTCCATGCGACGGTTATTCATAAACGGTTCAGGTTCCGTCTCGTAAGCCCAGTTGTAGCGTTTACCCTGTAGCGGGAATGCCAGGGCAGCGGGCATCTGGGTGCGGAAGTCAAAGCGATAGTCCGGGCCGCCCGCTTCAAGCAGCAACACGGAGGTATTCGGATCTTCAGTCAGACGGGTAGCGAGAACGTTGCCGGCTGAGCCGGCACCAATAATGATGTAGTCAAATTGCAAATAAACCTCCTGGTTAGAATATGGACTGGAATTTAGCCATCTCAACCTGGATGGACTTCACCTGGGTGTAACTCTGGAGCGTCATCACGCCGTTCTCGCGGCCAATACCGGAGTGTTTGTAGCCGCCAACGGGCATCTCTGCCGGGGATTCGCCCCAGGTGTTGATCCAGCAAATACCCGCTTCCAGCTGATGAATGACGCGATGCGCGCGGTTCAGGTCCGCCGTCACGATACCCGCCGCCAGGCCGTAGTCGGTATCATTGGCGCGGCGAATGACTTCGTCTTCCGACTCGTAGGTCAGAATGGACATCACCGGCCCGAAGATCTCTTCACGCACGATGGTCATCTCGTCGCTGCAATCGGTGAACACGGTCGGTGCAACCCATGCGCCGTTATCGAGGCCATCGCCTTTCAGTACAT;5218
01;02;CGCCGCCGC;9;375333;375341;14;42;TCTTCTTCT;9;378089;378097;>ACAGTACGCGCGCGCCTTCCTCTTTGCCTTTGGCGATATAGCGCAGCACGTTATCGCGATGCGGGAAGCTGACCAGCGGGCCGAAGTTAGTTTGCGGATCGAAAACGTCGCCCGCGCGAATGCGCTCAACGCGCGCCAGAATTTTCTGCTCAAATGCGGCGTTGCATTTCGCCGGAACGAAGACGCGGGTGCCATTGGTACACACCTGACCGGAGCTGAAGAAGTTTGCCATCATGGCGATATCGGCGGCGAGATCGAGATCCGCATCGTCGAAAACGATCAGCGGTGATTTACCGCCCAGTTCCATGGTCACTTCTTTCAGGGAAGAGGCTGCCGAGTTAGCCATCACTTTTTTGCCGCTGGCGACGCCGCCGGTAAACGACACTTTGGCAATGCCCGGATGCTCGGTCAGATATTGCCCGGTCTCCGCGCCCACGCCCGGCAACACGTTAAATACACCGTCCGGCAGGCCCGCTTCGCTGTAAATTTCAGCCAGCTTTAACGCGGTAAGCGGAGTGACTTCGCTCGGTTTGAAAATCATCGCATTACCCGCCGCCAGCGCCGGGGCGGATTTCCACAGGGCAATCTGGATCGGGTAGTTCCATGCGCCAATCCCTGCCACCACGCCCAGCGGTTCGCGGCGAGTGTAGACAAATGATGTCTCACGCAACGGGATCTGGCTGCCTTCCAGCGACGGGATCAGCCCGGCGTAGTACTCCAGCACGTCCGCACCGGTAACGATATCGACGGTTGAGGTTTCCGAATACGCTTTTCCGGTGTCGAGGGTTTCCAGTTTGGCGAGTTCATCATTGCGCTCGCGCAGAATATCGACGGCCCGACGCAGAATACGCGAGCGTTCCATAGCGGTCATCGCCGCCCAGATTTTTTGCCCCTGTTGGGCACTCTTCACGGCGCGATCGACATCCTCGCGCCCGGCGGCCTGCACGGTCGCCAGCACGTTACCGTTGGCCGGGTTAATGGTCTCGAAGGTGCGACCGCTGGTGGCGGAGGTATAACCACCATGTATATAAAGCTGCTGTTCTGCCATTCGGGACATCACGTCTCCTCGGTTAATCGGTGGGTAAATGCTGAGTAATAAAGTGACGGGTCAGCGAGTGTGCGAGAGGTTTATCCAGCGGTTTGCCGCTCAGTGCCGCGCGCAGCCATAATCCGTCAATCAGCGCGGCAAGGCCGTAGCCCGCTTCCTGTGCCTGGTGGCGCGGCAATTCGCGGCGAAACTCGCTCACCAGATTCGACAGCAAGCGGCGGCTGCTGACCTGCTGTAAACGATAGAGCATCGGCTGATGCATACTGCTGGCCCAGAACGCCAGCCAGGCTTTCATCGCCGCACTGCTCACCTGCGTTTCATCGAAGTTTCCGCCAACAATCGCCTGTAATCGCTGCTCTGCACTGCCCTGCGGAAGTGCATGTAATCGATTCAAAACCGCGTCACGCAGCTGACTGGTGATATCGCGCATGGTTGCTTCCAGCAGACCATTTTTGTCCCTGAAATAGTGGCTGATGATCCCCGTAGAAACGCCTGCACGGCGGGCGATCTGCGCGATCGTTGCATCGTGCATGCCCACTTCATTTATTGCTTCCAGTGTGGCGTCGATCAGTTGTCTGCGCCGGATCGACTGCATCCCCAATTTGGGCATTTTTGCCACTCCATTCATCAGCGTTGTTTATCTATTAAAGCGGTTATTGATTGGACGTTCAATATAAAATGTGTCTTAATTGTTACGAATTTGATTTTAAATGGTAACAATAACAGTGGGGATACTGGATGACAGACCTTTCACACAGCAGGGAAAAGGACAAAATCAATCCGGTGGTGTTTTACACCTCCGCCGGACTGATTTTGTTGTTTTCCCTGACAACGATCCTGTTTCGCGACTTCTCGGCCCTGTGGATTGGCCGCACGCTGGACTGGGTTTCTAAAACCTTCGGTTGGTACTATCTGCTGGCGGCAACGCTCTATATTGTCTTTGTGGTCTGTATCGCTTGTTCGCGTTTTGGTTCGGTGAAGCTCGGGCCAGAACAATCCAAACCGGAATTCAGCCTGCTGAGTTGGGCGGCGATGCTGTTTGCTGCCGGGATCGGTATCGATCTGATGTTCTTTTCCGTAGCCGAACCGGTAACGCAGTATATGCAGCCGCCGGAAGGCGCGGGACAGACGATTGAGGCCGCGCGTCAGGCGATGGTCTGGACGCTGTTTCACTACGGCTTAACCGGCTGGTCGATGTATGCGCTGATGGGCATGGCGCTCGGATACTTTAGCTATCGTTATAATTTGCCGCTCACCATCCGCTCGGCGCTGTACCCGATCTTCGGTAAACGGATTAACGGGCCGATAGGTCACTCAGTGGATATTGCAGCGGTGATCGGCACTATCTTCGGTATTGCCACTACGCTCGGTATCGGTGTGGTGCAGCTTAACTATGGCTTGAGCGTACTGTTTGATATTCCCGATTCGATGGCGGCAAAAGCGGCACTGATCGCCTTGTCGGTGATAATCGCCACTATCTCGGTGACATCCGGTGTCGATAAGGGCATTCGCGTGTTATCGGAGCTTAATGTCGCGCTGGCGCTGGGATTGATCCTGTTCGTGTTGTTTATGGGCGACACTTCGTTCCTGCTTAATGCACTGGTGCTGAATGTTGGCGACTATGTGAATCGCTTTATGGGCATGACGCTCAACAGTTTTGCCTTCGACCGCCCGGTTGAGTGGATGAATAACTGGACGC;2747
14;42;TCTTCTTCT;9;378089;378097;04;12;TGGTGGTGG;9;380022;380030;>GGGCATGGTGGGTGGCATGGTCGCCGTTTGTCGGCTTGTTCCTGGCGCGTATCTCGCGTGGGCGTACCATTCGCCAGTTCGTGCTGGGCACGTTGATTATTCCGTTTACCTTCACGCTGTTATGGCTCTCGGTGTTCGGCAATAGCGCGCTGTATGAAATCATCCACGGCGGCGCGGCATTTGCCGAGGAAGCGATGGTCCATCCGGAGCGCGGCTTCTACAGCCTGCTGGCGCAGTATCCGGCGTTTACCTTTAGCGCCTCCGTCGCCACCATTACTGGCCTGCTGTTTTATGTGACCTCGGCGGACTCCGGGGCGCTGGTGCTGGGGAATTTCACCTCGCAGCTTAAAGATATCAACAGCGACGCCCCCGGCTGGCTGCGCGTCTTCTGGTCGGTGGCGATTGGCCTGCTGACGCTCGGCATGCTGATGACCAACGGGATATCCGCGCTGCAAAACACCACGGTGATTATGGGGCTGCCGTTCAGCTTTGTGATCTTCTTCGTGATGGCGGGGTTGTATAAATCTCTGAAGGTAGAAGATTACCGCCGTGAAAGTGCCAACCGCGATACCGCACCGCGACCGCTGGGGCTTCAGGATCGCCTGAGCTGGAAAAAACGTCTCTCGCGCCTGATGAATTATCCGGGCACGCGTTACACTAAACAGATGATGGAGACGGTCTGTTACCCGGCAATGGAAGAAGTGGCGCAGGAGTTGCGGTTGCGCGGCGCGTACGTGGAGCTAAAAAGCCTGCCGCCGGAAGAGGGACAACAGTTGGGGCATCTGGATTTGTTGGTGCATATGGGCGAAGAGCAAAACTTTGTCTATCAGATTTGGCCGCAGCAATACTCGGTGCCGGGCTTTACCTACCGCGCACGTAGCGGGAAATCGACCTACTACCGGCTGGAAACCTTCCTGTTAGAAGGCAGCCAGGGCAACGACCTGATGGACTACAGCAAAGAGCAGGTGATCACCGATATTCTTGACCAGTACGAGCGGCACCTTAACTTTATTCATCTCCATCGTGAAGCGCCGGGCCATAGCGTGATGTTCCCGGACGCGTGATTGTTATTGCATAAAACCGCGCCATGTCTGCATATGGCGCGGGAATCATTGACTCGCTGTAAAAAATTATGCATATATTATATATGATTGTCATGTCATATCCTGAAATTCCTCTTGTATCACTTCATGATTTTATATTTTATTAATTAACGATTTTATTTTGTATTAGCTGAATGGATTCAGTCCTATAGGGTTATATATTTATTAATAAGACGATTCTTATATTTGGATACCTAATAAGAGTTACCACTTTTACCGGCTGTATATTAAATGTATTTCTCCTGCTTTTGTTTATATTTTGAGTTGATTTGAGTTCCCGGATACATATAATGCGCAGGTATTAGAGACTGGGGGGAAATGTAATGATAAAGTTAAGAGTGTTAACTTAAAATAAGTTTTTAGTAGTAACTTGCTATTTTATTACCCTCTGAACTACATACTCAGATATGTGGTTGCCAATGCTATGCAAAATTTTTGAATTTTTATATGCGATGAACAGTAACCGGAATGGCATTTAATGCGTTGCTGTTTATGCAATCTTGGTTTTATTTGGATGTATTGCTGGAGATTGTGATGAATAAAATATATCGGCTAAAGTGGAACAGGTCCCGTAACTGTTGGAGCGTCTGCTCGGAGCTGGGGAGCAGAGTAAAAGGAAAAAAGTCCCGGGCTGTTTTAATTAGCGCGATAAGTTTATATTCATCTCTGGTATTCGCCGATGATGTCATCGTAAACCAGGATAAAACTATTGATTTTGGCAAAGAGAACCAGAGCATCGATTACCGTATTACGGTGACAGACAATGCCAATCTGGTAATCAATGCGACAGATACTTCCCGTCCGCGTCTGACTCTCGCTTC;1924
04;12;TGGTGGTGG;9;380022;380030;01;01;CCGCCGCCG;9;385440;385448;>GTTGGATATTACCGGAGGAAAGGTAACAATCAATGGCCCACTTAACTTTTTGCTGAAAGGTACGGGGTTCCTGAATGTCTCCAATGCTGGCAGCGAGTTATATGCTGATGATTTGTATGAATCAAACTCAGGCATGAGACACGATCGCGGCTATTTTAATGTCTCCAACGGCGGCAAAATCCATGTTAAGGGCACCAGCCGTCTGACCTATTTGCAGGGAAATGTCAGTGGTGAAGGTAGCCAGGTAAATTCCGAAACCTTCTTTATGGGCGTTTACGGCAGTTACGGTGGTAATCAGTACCTGTCAGTTAATAACGGCGGTGAAGTTAATGCCAGGAAGCAAATTAGCCTGGGCTATTATGATCAAGTCTCCGATACAACACTTGCTGTTTCGGAAGGTGGTAAAATTTCTGCGCCTACTATTAGTTTAAGCACCAACTCTGAGTTAGCGTTAGGGGCACAGGAAGGAAGCGCAGCGAAGGCAGCAGGGATTATTGATGCCGAAAAAATTGAGTTTGTGTGGGCAAAGACATCCGAGAAGAAAATCACCTTAAACCACACGGATAAAGACGCGACTATTTCCGCGGATATTGTCAGTGGCAGCGAGGGCCTGGGCTATATCAATGCGCTCAATGGCACGACTTACTTAACCGGTGATAACTCTGCCTTTAGTGGTAAAGTCAAAATTGAGCAAAATGGCGCTTTAGGGATCACCCAAAATATAGGTACAGCAGAGATCAACAACCGCGGGAAATTACACCTGAAGGCTGACGATAGCATGACCTTTGCCAATAAGATCTCTGGCAACGGTACAATAAGTATCGACAGTGGGACGGTGGAGTTGACCGGCAATAACTATGCATTCAGCGGATATATTGATGTTGCTTCTGGTGCTGTCGCTGTTATTTCTGAAGACAAGAATATCGGTCGTGCAGAGCTGGATGTCGATGGCAAATTGCAAATTAATGCCAACAAAGATTGGGTATTTGATAACGATCTTGAAGGTAGAGGCATTGTTGAAATAAACATGGGGAATCACGAATTCTCCTTCGATGAGTTTGCTTATACAGACTGGTTCCAGGGTTCACTGGCGTTCCAGAACACGACATTTAATCTGGAAAAGAATGCTGAGTTTCTGCAGAAAGGCGGGATCACTGCGGGTCAGGGAAGCCTGGTAACAGTGGGTAAGGGCGCTCACTCCATTAGCACTTTGGGATTCTCCGGCGGAACCGTTGATTTTGGTGCCCTGACAGCAGGTGCACAGATGACAGAAGGGACGGTCAACGTTAGTAAAACGCTGGATTTGCGCGGCGAGGGTGTGATTCAGGTTTCTGACAGTGACGTTGTCCGCTCAGTATCTCGTGATATTGACTCTGCGTTATCGCTCACTGAAGTCGATGATGGTAACAGCACCATTAAGTTGGTTGATGCGCAAGGTGCGGAAGTTCTGGGCGATGCGGGCAATCTGCAATTGCAGGATAAAAATGGGCAAATCCTCTCCAGCAGCGCCCAACGTGATATTCAGCAGAATGGGCAAAAAGCGGCCGTCGGCACTTACGACTATCGTCTGACGAGTGGGGTAAACAATGACGGTCTGTATATTGGTTACGGCCTGACCCAGCTTGATTTACACGCTACCGACAGCGATGCTCTGGTGCTGAGCTCTAACGGTAAAAGCGAGAATGCCGCCGATCTCAGCGCAAAGATTACCGGCAGTGGTGACCTGGCATTCAGCAGCCAGAAGGGTCAGACCGTATCGCTTTCTAACAAAGACAACGACTATACCGGTGTTACCGATCTGCGCAGTGGGACGCTTTTGTTGAATAACGATAACGTGTTGGGTAATACCCATGAACTGCGTCTGGCGGCAGAGACTGAACTGGACATGAATGGTCACAGCCAGACCGTGGGCACGCTCAATGGCAGCGCCGATTCACTGCTGAGCTTAAATGGCGGCAGTCTGACGGTTACCAACGGGGGCACTTCAACCGGTTCGTTAACGGGGAGCGGAGAGCTGAATATTCAGGGCGGCACGCTGGACATCGCGGGCGATAACAGCAACCTGACGGCGAATGTGAACATTGCTAATTCGGCTAATGTCCTGGTAAGTCATGCGCAGGGATTGGGTAGCGCAAACGTTGAGAACAACGGTACCCTGGCGTTGAATAATAGCGCTGAAAAAAGAGCGGCTGCGTCTGTGAATTACGCCCTGGGCGGCAATCTGACCAACAACGGTACGCTGATGACCGGAATGTCAGGACAGCAAGCTGGCAATGTGTTAGTGGTGAAGGGGAACTACCACGGTAATAACGGTCAACTAGTAATGAATACGGTACTGAATGGCGATGACTCAGTAACCGATAAATTGGTTGTCGAGGGCGATACTAGCGGCACGACTGCCGTTACGGTGAATAACGCTGGCGGTACAGGTGCGAAAACCCTTAACGGTATCGAACTTATCCATGTAGACGGTAAGTCTGAGGGCGAATTTGTTCAGGCTGGGCGTATCGTTGCGGGGGCGTATGACTACACTCTCGCGCGTGGACAAGGGGCAAATAGTGGTAACTGGTATCTGACCAGCGGCAGTGATTCTCCTGAACTGCAGCCGGAGCCAGACCCGATGCCGAATCCAGAGCCAAACCCGAATCCAGAGCCGAACCCTAACCCGACACCTACGCCGGGTCCGGATCTGAATGTGGATAATGACCTGCGACCGGAGGCGGGTAGCTACATTGCGAACCTTGCAGCAGCGAATACCATGTTCACCACGCGTCTGCATGAGCGTCTGGGTAATACGTACTATACCGACATGGTGACGGGTGAGCAGAAACAAACCACTATGTGGATGCGCCATGAAGGTGGTCATAATAAATGGCGTGATGGCAGCGGCCAGCTGAAAACCCAAAGCAATCGCTATGTTCTGCAACTGGGAGGCGATGTCGCGCAGTGGAGCCAAAACGGCAGCGACCGCTGGCATGTTGGGGTCATGGCGGGATATGGCAACAGCGACAGCAAAACCATTTCCTCGCGAACCGGTTATCGTGCAAAAGCGAGTGTGAACGGATATAGCACAGGCCTCTATGCCACCTGGTATGCCGATGACGAGTCGCGTAATGGCGCGTATCTCGACAGTTGGGCGCAGTACAGCTGGTTTGATAACACAGTGAAAGGGGATGACTTACAAAGTGAATCCTATAAATCAAAAGGATTTACCGCTTCACTGGAAGCTGGATACAAACACAAATTAGCTGAATTTAATGGCAGCCAGGGAACGCGTAATGAATGGTATGTTCAGCCGCAAGCACAGGTTACCTGGATGGGAGTCAAAGCCGATAAGCACCGCGAAAGCAACGGAACCCTCGTTCATAGCAACGGTGATGGCAATGTTCAAACCCGACTTGGCGTAAAAACCTGGCTGAAGAGCCACCATAAAATGGATGACGGTAAATCCCGCGAGTTCCAGCCGTTTGTAGAAGTGAACTGGCTACATAACAGTAAGGATTTCAGCACCAGTATGGATGGCGTGTCTGTCACTCAGGATGGAGCCCGAAATATTGCTGAGATAAAAACCGGGGTGGAAGGACAGCTAAATGCCAACCTGAATGTCTGGGGGAATGTGGGCGTTCAGGTTGCCGATAGGGGATATAATGACACCTCTGCAATGGTTGGCATTAAGTGGCAATTCTGATCTGAATAATGAGTAAAAGGAGAGAGAGCCGAACGGGAGATAATTCGGCTCTCTGTGTCATTTTCTTGCAGCCAGCTTTATCCGTCAGAGTGAAGACTCGCAGATTTAGCTGGCGCACAAGATTTAATCAAGGTGTGTTCAATGGCTTCGCATGATTTGAGTGTTTTTTTGGAAGAGTTCGGGGCAACGGTGAATTTGACGTTGCCTGGTATCGTGTCCGAAAAAGAACGGCTTTTACTCAAGCTGCTAATGGAGGGAATGTCGGTTACAGAAATCTCACAGTACAGAAATCGCAGTGCAAAGACAATTTCACATCAAAAGAAGCAGCTGTATGAAAAACTAGGCATCCAGAGTGATATTACCTTCTGGCGGGATATCTTTTTTCAATATCATCCGCAAGTCATTAGTGGCACGGGAAATAAAAATAATTTTTATATCCCTGATAACCGTTGTCACCATATCGTCACGCCTGAAGCCATCAGTCTGGCGTTGGAAAACCATGAATTTAAACCGTGGATCCAACCGGTTTTCTGCGCGCAGACTGGGGTACTGACGGGCTGTGAAGTGCTTGTCCGCTGGGAACATCCACAAACGGGAATCATCCCGCCGGATCAGTTTATTCCTCTGGCGGAGTCATCCGGTCTTATTGTCATAATGACCCGCCAACTGATGAAACAGACTGCGGATATTCTGATGCCGGTAAAACATTTGCTGCCGGATAATTTCCATATTGGTATCAACGTCTCGGCGGGTTGTTTTTTGGCCGCGGGATTTGAAAAAGAATGCCTGAACCTGGTCAAGAAATTAGGAAACGATAAAATCAAACTGGTTCTCGAGCTAACGGAACGTAACCCTATTCCGGTAACGCCAGAAGCCAGAGCGATATTTGACAGCCTTCATCAGCATAACATTACCTTTGCGCTGGATGACTTTGGTACGGGTTATGCGACCTATCGTTATCTGCAGGCGTTTCCGGTCGATTTTATTAAGATCGATAAGTCATTTGTGCAAATGGCGGGTGTCGACGAAATATCCGGTCATATTGTGGACAATATTGTCGAACTGGCGCGTAAGCCTGGTCTGAGTATCGTGGCGGAAGGGGTAGAAACCCAGGAGCAGGCGGATTTAATGATCGGTAAAGGCGTTCACTTTTTGCAGGGCTATTTGTACTCTCCGCCAGTACCGGGTAATAAATTTATCTCTGAATGGGTAATGAAAGCAGGTGGTTGATGTAAACCGCTATTCACAGCGCATCGGGAGGTTGGCAGCGATTAATTCTCCCGATGCAGTAAATCCTGATAGATCCCCGTTAATATGCCATTTGGCGCAAATTGTTTTTTAATCCACTGCGTCACCTGACCCGTAGCAGAATGCTGAGTCGCCAGTAACATGCGTGAATCCTGGCGCGGGTTATGGATTTGTCGGGTAACCAGCAGGGATTGCGCCATCGCCTCACGGACCATGTAATCTGGCAAAAAAACAATCCCTTCACCTAAAATCTGGCACTGACATTTGGTGTTGAAATCTGGCACCAGAATTGACTCCTGCCCGTGCAGCAACCAGCCCACTTTTTTATTAATCGTATGCGCGGTGTCCTCCACCATAATATTAGGGTAGAGACGCAGTTGGCTTTCGGCGATGGTTCCGGCACAAAGGCTAACGGGTGATCCGGGGCGATAGCAAAAGCCCAGCGAATCGCGCCAATTTCAGTGTAATCAATA;5409
01;01;CCGCCGCCG;9;385440;385448;03;07;ACCACCACC;9;386203;386211;>TCCAGCAGCGTGTCGGGTGCGCCGATAGCGATATTTGCCTGATTATTAATAATCGCATCCCAGACGCCGTTATACACTTCGGTGGTGACGGTAATCTGGCAGGTAGGAAACTGCTTTTTCAGCACCTGTAATAAGCGTGCGGTGTGTTTGGGCGTATAAAGCAACTGATTAATACAAATGCGCACACGCGCTTCTATGCCCTGCGAAATAGTATCGATGCTGCGTTTGATGGCGTGAAAATCATTCAGCAGGTCGGTAGCTTTGCGGAAAAAATAACGCCCGGACTCCGTTAACTCAATGCTGCGGGTACTGCGAGTGAACAGCACCACATCCAGCCCTGTTTCCATTCGCTTGATGGTGTAGCTAATGGCGGAAGTGGTTAAACCCAACTCTTCTGCGGCTTTACTGAAACTGCCAAAACGCGCAGCGGTAGTAAATGCCAACAGATTCTCTTCGGTAAAAATTGAGTTCATTAAACCATTCCCGCCATTATCTAATATGAATTTCTCCAAGCATAACTGTAGAGGTATCAATTAGAGATGGGTAATCATTTTTGAATAACTTTTAATACCCGTCGCGTTTAGTCGTCGCTTCGCTTAATTTTTGTCCGCCATATTCTGAAATTATCCCCACGCAGTTACCCGCCAGAAAACCCAGTAACGTCACCGTCCAGTTCATCCCGCTGGCAAAAAACAGCGTCATGCCGAGAAAGCCACCGGGAATAAATGACAGTAACCAGAAACGCCCTTGCCAG;754
03;07;ACCACCACC;9;386203;386211;02;05;GGCGGCGGC;9;388912;388920;>GCCGAGAAGGGTACGGTAGTAATTACGCTCGCCCAGAACGCGGACAGTCCACTTACAGAGGCCAGCCAACCGGCAGCCAGCGCGGCGAAAAACGCCCACACCATCCCGGAATAATTAACCGACAGACTTCTGATAAACCCCGATTTACCGCCGCCTGCGGCATAAAAACTGCAAAAGGCGACGAAGCCAATGGTTCCTAATAATTCCTAATAATTCCCATCCCTGAGAGAGCCCGACATGTGAAGACACTAACTGCCAAAGCCCTGCACAAATACCGACGGTGACACCCGTTGCCGTGAGTCCGTTCATCTTGTTCCCCTCTGGTTAGACATGGACGAAAGCTACTCTTACATGTGCAGACTATAGAGAAATAAAACCTGATTGAGTGAAAGGGTATCGGGTCAAAGAAACAAATATTGCACTACCGCACACTGCGAAAAGATTGTTGAACATCATTCAACAAAAAGGCGAAATACGGCGAATTAAATTTAAGCGGGTTCTTTTATCAGATTATCGTTGCTATTCTCAATTCATCGAAAACAGCCACAAAAACCAGGGGAATGTGAATGAGTATAAAAAATCTACCTGCCGACTATTTATTGGCTGCACAACAGGGTGATATCGATAAAGTAAAAACCTGCCTTGCGCTGGGTGTCGATATTAATACCTGCGATCGTCAGGGGAAAACGGCAATTACGCTGGCAAGTTTATATCAGCAATATGCTTGCGTTCAGGCATTAATTGATGCCGGAGCGGATATTAATAAGCAAGATCATACCTGTTTAAATCCTTTTTTAATTAGCTGTCTGAACGGTGATTTAACGCTGCTACGAATTATTTTACCGGCTAAACCAGACCTTAATTGCGTCACCCGTTTTGGCGGTGTCGGCCTGACGCCTGCCTGTGAAAAAGGCCATTTAAGTATTGTAAAAGAGCTTTTGGCGCATACGGAAATTAACGTTAACCAGACCAACCATGTTGGCTGGACGCCACTACTGGAAGCGATTGTGCTTAACGATGGCGGGATTAAACAGCAGGCGATTGTGCAGTTATTGCTGGAACACGGTGCCAGCCCGCATCTGACCGATAAATATGGCAAAACGCCACTGGAACTGGCGCGGGAACGGGGCTTTGAAGAGATTGCGCAGTTACTGATTGCCGCAGGTGCATAAACCGGGAGGCTTGCTATCAACACACCAGAAAAACGGTGTGTGTGGGCGCTAACTGCGGATGCGGATTTTCTGGCGCAGCGAGGGCAAGGACAGGTTGAACAGGTCTTTGCCAGAGCGGTAAATATCGCACTCCCGGCTCGCCAGCAGTTGCTGACGCTGCTTTGTGAAGAGTACGACAATGCGCCAAACAGTTGTCGGTTGGCACTCACTCACTTTGATGATCTGTTCCGGCATGGTGATAAGGTTCAGTTTGACGATCAAGGTATTACGGTTGGTCAACATCTTCATATAGAGATGAGTCGTTGTCGGCGTTGGCTGTCCCCAACCTTGCAAATGACCGCTGTGAATTTTCGCCTTATCGCCTGGCAACAGTGGCACGACATCATTCATCAGCACCTGGGGGAAAATGAAACCCTGTTTAATTATCGCGGCGATAATCCGTTTTATCAGGCGTTAAATAAAGAATTACATATTAAACGACGGGCAGTTATACAGGCAGTAATCGATAAACAAAATATCGCCTCAGCGGTCGCCAGTATGATGGGCTTAGGGATTGGCCTTACGCCATCAGCCGATGATTATTTAACAGGTCTGGCACTTATTTTATTTATTTCCGGGCATCCGGCGGGAAAATACAAAGAGGAATTTTATCTCGGCTTGCAACGCGGCAGAAATAATACCACGTTATTAAGTGCCATAACGCTGGAAGCCGCATTACAACAACGCTGCCGGGAAAATATTCATCGTTTTATTCACAACATTATTTATGACATCCCTGGGAACGCAACTCAGGCAATAGAAAAAATTAAACATATTGGCTCCAGTTCCGGCTGCGACATGCTGTATGGCATGGCCGATGGTTGTGCGCTGAGCCAAACCTACGGAGGGAATTATGTCAGTTAAAATAGTCATTAAACCGAATACCTATTTTGATTCTGTCTCGCTGATGTCTATCTCCACGCGTGCAAATAAACTCGACGGCGTCGAGCAGGCATTTGTGGCGATGGCGACCGAAATGAACAAAGGTGTGCTGAAAAATTTAGGACTGCTGACGCCGGAGCTGGAGCAGGCGAAAAACGGCGACCTGATGATTGTCATCAATGGTAAATCGGGGGCGGACAACGAGCAGTTGCTGGTGGAGATTGAAGAACTGTTCAACACCAAAGCGCAAAGCGGCTCGCACGAGGCGCGTTACGCCACTATTGCCAGCGCCAAAAAGCATATCCCGGAAAGTAACCTGGCGGTGATTTCGGTCAACGGTCTGTTTGCCGCTCGCGAAGCGCGTCAGGCGCTGCAAAACGATCTCAACGTGATGCTGTTTTCCGATAACGTCTCAGTTGAAGATGAACTGGCGCTCAAGCAACTGGCCCACGAAAAAGGGCTGCTGATGATGGGGCCAGACTGCGGCACGGCGATTATCAACGGTGCGGCGCTCTGCTTTGGTAACGCCGTGCGTCGCGGCAACATCGGTATTGTTGGCGCATCCGGCACCGGCAGTCAGGAGTTGAGCGTCCGCATTCATGAATTT;2700
02;05;GGCGGCGGC;9;388912;388920;09;25;AGCAGCAGC;9;389761;389769;>GTTTCGCAACTGATTGGCACCGGCGGGCGCGACCTGAGCGAGAAAATCGGCGGCCTGATGATGCTCGACGCCATCGGGATGCTGGAAAACGATCCGCAAACTGAAATCATTGCGCTTATCTCCAAACCGCCTGCGCCTGCGGTGGCCCGCAAAGTGCTGGAACGTGCGCGCGCCTGCCGCAAGCCGGTGGTCGTTTGCTTCCTCGGTCGTGGCGAAACGCCAGTGGATGAGCAGGGGCTACAGTTTGCCCGCGGCACCAAAGAGGCAGCGCTAAAAGCGGTGATGCTCTCCGGCGTGAAACAAGAACATCTCGACCTGCATACCCTGAACCAGCCGTTGATTACTGACGTGCGCGCTCGCCTGAAGCCGCAGCAGAAATACATTCGTGGCCTGTTCTGCGGTGGCACGCTGTGCGATGAAACGATGTTCGCGGTGATGGAAAAACACAGCGATGTCTACAGCAACATCCAGCCCGATCCGGAATTCCGCCTGAAGGATATCAACCGCAGCATCAAACACACCTTCCTCGACTTTGGCGATGACGACTTCACCAACGGCAAGCCGCACCCGATGATTGACCCTACCAACCGCATCAGCCGCTTGATCGAAGAGGCGCGCGATCCAGAAGTGGCGGTGATCGTGATGGATTTTGTGCTCGGATTTGGATCGCATGAAGATCCGGTCGGTTCCACCATCGAGGCGATCAAAGAAGCGAAAGCGATCGCCGCTGCCGAAGGACGCGAGTTGATCATTCTCGCCTATGTGCTGGGTACCGATCTTGATACGCCATCGTTAGAACAACAAAGCCAGATGCTGCTTGATGCCGGCGTGATTCTGGCG;840
09;25;AGCAGCAGC;9;389761;389769;01;02;CGCCGCCGC;9;390008;390016;>ACCAATACCGGATTGCTGGCGCGTGAATTTATCTGCAAAGGGGAGGAAGCCTGATGAGCCAGTCACTGTTTAGCCAACCATTGAACGTTATTAACGTCGGCATCGCCATGTTTAGCGATGACCTGAAAAAGCAGCATGTAGAAGTGACTCAATTCGACTGGACGCCGCCGGGGCAGGGCAATATGCAGGTGGTGCAGGCGCTGGATAACATTGCCGATTCGCCGCTGGCAGACAAAAT;238
01;02;CGCCGCCGC;9;390008;390016;02;05;GGCGGCGGC;9;392332;392340;>TAACCAGCAGGCGCTGGAGCGCATTATCCAGTCGCATCCGGTGCTGATTGGTTTTGATCAGGCGATTAACGTGGTGCCGGGCATGACGCCGAAAACCATTCTTCACGCCGGGCCGCCGATCACCTGGGAAAAAATGTGCGGCGCGATGAAAGGCGCGGTCACCGGAGCGCTGGTGTTCGAAGGACTGGCGAAAGATCTCGACGAGGCGGCTGAACTGGCGGCTTCCGGGGAGATCACCTTCTCGCCGTGTCACGAGCACGACTGCGTGGGATCGATGGCGGGTGTGACCTCGGCCTCGATGTTTATGCACATCGTAAAAAACAAAACCTACGGCAACATCGCTTATACCAACATGAGCGAGCAGATGGCGAAGATTTTGCGTATGGGCGCTAACGACCAGAGCGTGATTGACCGCCTGAACTGGATGCGTGATGTGCAGGGACCAATACTGCGCGACGCGATGAAAATTATCGGCGAAATCGATCTGCGCTTAATGCTGGCGCAGGCGCTGCATATGGGCGATGAGTGCCATAACCGCAATAACGCCGGGACGACGCTGCTGATTCAGGCGCTGACGCCGGGGATTATCCAGGCGGGCTATTCCGTCGCGCAACAGCGCGAAGTGTTTGAGTTTGTTGCCAGTAGCGATTACTTCTCCGGCCCGACGTGGATGGCGATGTGTAAAGCGGCGATGGATGCGGCGCACGGCATCGAATACAGCACCGTCGTTACCACCATGGCGCGTAACGGCGTCGAGTTCGGCCTGCGGGTGAGCGGCCTGCCGGGGCAGTGGTTTACCGGCCCAGCGCAGCAGGTCATCGGCCCGATGTTTGCTGGTTATAAGCCGGAAGATTCGGGGCTGGATATCGGCGACAGCGCCATCACAGAAACCTACGGTATTGGCGGGTTTGCCATGGCGACCGCGCCTGCAATCGTCGCGCTGGTGGGGGGCACGGTGGAAGAGGCTATCGATTTCTCCCGTCAGATGCGCGAAATCACCCTTGGCGAAAACCCCAACGTCACCATTCCGCTGCTCGGTTTTATGGGCGTGCCGTCGGCAGTCGACATCACCCGCGTGGGTAGCAGCGGCATTCTGCCGGTGATCAACACCGCCATCGCCCATAAAGATGCGGGCGTCGGCATGATTGGCGCGGGCATTGTGCATCCACCATTCGCCTGCTTCGAGAAAGCCATTCTTGGCTGGTGCGAACGTTACGGCGTTTGACCTACCTGTTCATACCGGATGCGGCGTGAACGCCTTATCCGGCCTACGAATGGCGCAAGAATCTGTAGGCCTGATAAGCGTAGCGCATCAGGCATTTGTCACCATTGCCGGATGCGGCGTGAACGCCTTATCCGGCCTACAAGTGGCGCAAGAATTTGTAGGCCTGATAAGCGTAGCGCATCAGGCATTTATCACCATTGCCGGATGCGGCGTGAACGCCTTATCCGGCCTACGAATGGCGCAAGAATCTGTAGGCCTGATAAGCGTAGCGCATCAGGCATTTGTCACCATTGCCGGATGCGGCGTGAACGCCTTATCCGGCCTACGAATGGCACGAGAATTGTAGGCCTGATAAGCGTAGCGCATCAGGCATTTGTCACCATTGCCGGATGCGGCGTGAACGCCTTATCCGGCCTACGAATGGCACGAGAATTTGTAGGCCTGATAAGCGTAGCGCATCAGGCAGTCTGGCGTTGGTCATAACCCCATCACCCTCTGTAGCGGACATAACAACATGAAAGAACTTGTGGTCGTTGCCATTGGTGGCAACAGCATTATCAAAGATAACGCCAGCCAGTCGATTGAGCATCAGGCGGAGGCGGTGAAAGCCGTGGCCGATACGGTGCTGGAAATGCTGGCTTCCGATTACGACATTGTGCTGACCCACGGTAACGGGCCGCAGGTCGGGCTGGATTTACGCCGTGCGGAGATTGCCCACGAGCGCGAAGGGCTGCCCTTAACGCCGCTGGCGAACTGTGTGGCAGATACGCAGGGCGGCATTGGCTACCTGATCCAACAGGCGCTGAACAACCGGCTGGCGCGTCACGGCGAGAAAAAAGCCGTCACCGTGGTGACTCAGGTGGAAGTGGATAAAAACGATCCAGGTTTTGCCCATCCCACCAAGCCCATTGGTGCATTCTTCAGTGAAAGCCAGCGTGACGAATTACAAAAGGCAAACCCTGACTGGCGTTTTGTTGAAGATGCTGGACGGGGCTATCGCCGCGTGGTCGCCTCGCCGGAACCGAAACGTATTGTCGAAGCACCCGCCATTAAGGCGCTGATCCAACAAGGCTTTGTGGTGATTGGCGCG;2315
02;05;GGCGGCGGC;9;392332;392340;01;01;CCGCCGCCG;9;392771;392779;>GGAATTCCTGTGGTGCGTACTGACGCGGGAGATTACCAAAGCGTGGACGCGGTTATCGACAAAGATCTCTCTACCGCGCTGCTGGCCCGTGAAATTCACGCCGACATTCTGGTGATCACCACCGGCGTCGAAAAAGTCTGTATCCACTTTGGTAAACCCGAGAAGCAGGCGCTGGATCGGGTGGATATTGCCACCATGACTCGCTATATGCAGGAAGGACATTTCCCGCCCGGCAGCATGTTGCCAAAAATCATCGCCAGCCTGACGTTCCTGGAACAGGGCGGTAAAGAAGTGATTATCACCACGCCGGAATGCCTGCCAGCGGCGCTGCGCGGTGAAACGGGCACCCACATTATTAAAACGTAAGGACGTAAGATGAAAGAAAATAATAGCCGCCGTGAATTTCTGAGCCAGAGCGGTAAGATGGTCA;430
01;01;CCGCCGCCG;9;392771;392779;17;49;ATCATCATC;9;397921;397929;>CGCTGTTTGGTACCTCTGTGCCGCTCGCCCATGCGGCGGTCTCTGGCACCACAAACTGCGAAGCGAACAACACCATGAAAATCACTGACCCGCATTACTATCTCGACAACGTGCTGCTGGAAACCGGTTTTGACTACGAAAATGGCGTGGCGGTGCAGACCCGCACGGCGCGCCAGACCGTGGAGATTCAGAACGGCAAAATTGTCGCGCTGCGCGAGAATAAGCAGCACCCGGATGCCACGCTGCCGCACTATGACGCTGGCGATAAGCTGATGCTGCCCACCACCCGCGACATGCATATTCATCTCGACAAAACGTTTTACGGCGGGCCGTGGCGCTCGCTCAATCGCCCGGCAGGCACCACCATCCAGGACATGATCAAACTCGAGCAGAAAATGCTGCCGGAGCTGCAACCGTACACTCAGGAGCGGGCAGAAAAACTGATTGATTTATTGCAGTCGAAAGGCACCACCATTGCCCGCAGCCACTGCAATATCGAACCGGTTTCCGGCCTGAAAAATCTGCAAAATTTGCAGGCGGTGCTGGCGCGACGTCAGGCGGGCTTTGAGTGTGAAATCGTCGCCTTCCCGCAGCACGGTTTGCTGCTGTCGAAATCGGAACCCTTAATGCGTGAAGCAATGCAGGCGGGTGCGCATTACGTCGGCGGGCTGGACCCGACCAGTGTCGATGGCGCGATGGAAAAATCCCTCGACACCATGTTCCAGATTGCGCTGGACTACGACAAAGGCGTCGATATTCACCTGCACGAAACCACTCCGTCGGGCGTGGCAGCCATCAATTATATGGTTGAAACGGTAGAGAAAACGCCTCAACTGAAAGGTAAGCTGACCATCAGCCACGCCTTTGCGCTGGCTACGCTCAACGAGCAACAGGTAGATGAACTGGCGCATCGCATGGCGGCGCAGCAAATTTCTATCGCCTCGACGGTGCCGATTGGCACGCTGCATATGCCGCTCAAACAGTTGCACGACAAAGGCGTAAAAGTGATGACTGGCACTGACAGCGTTATCGACCACTGGTCGCCTTATGGTCTGGGCGACATGCTGGAAAAAGCCAATCTCTACGCGCAGCTCTATATTCGTCCTAACGAACAGAACCTCTCCCGTTCGCTGTTTCTAGCCACTGGCGATGTATTGCCGCTGAATGAAAAAGGCGAGCGTGTATGGCCAAAAGCGCAGGATGACGCCAGCTTTGTGCTGGTGGACGCCTCCTGTTCCGCCGAGGCGGTGGCGCGTATCTCGCCGAGAACCGCAACGTTCCATAAAGGGCAACTGGTGTGGGGGAGTGTGGCAGGTTGATGCGCATTTGAAACGCCTGCAACGGTGAATAGTAAGAGATTTAAGCCCCAGGGAGTGGGGCGGGAATGGTTTGCTAATGAATGATCCTGAACTTTATAATCTCCCGGCATAATTTCCAGGGGATTATTTGAGAGAAATACACAAAAGTGAGTTTTAACAAAGGTATTTATCAGGCCATAAATGTGACCTGCTTCGGATAAAAAAGATTCAGTATCGAAAAACCAATGATACTCTTGCTGATGGTTACCAACAGTAATTAAGATGTGATTTGTTTTTCCGTAATCGCAAAAATATTGCCATGACCATAAAAGAAAAATTCTCACAAAAATATCCCCATGCTTCCTTTTGTACTTTTGGCGATTCAGCCGCGTTGGCCGATCACCTCGCAACGTTGATTGCGACTGGTGTTAAAACAGCTTCCTGTGGTTCGCTGGCGGGATGTATTGAAGACAACGCATTTCCGATGATTGGTGAGTATAAGATTGTAGAAAATAGCCGTGGTGAGCCTGTATGTGTTATCAGAGTGATTGGCCTGCATTTACTGCGCTTTTCTGATGTCACCGCGGAGCTTGCCCGTAAGGAAGGTGAAGGTGACCTCAGTCTTGAATATTGGCGTAATGAACACCGTCGTTTTTTCCAGGCAGAAGGAAGCTATTCACCAGAAATGGACGTTATCTTTGAAGAATATGCCCTTATTGACGTTGTGTAGATAACTATTTATCTACATGAAATAAGCTCACAAACATAAAATATCGCTAATTTTGTTTATTTTGCTGTTTTTTACGTGATGAATGTCACACTTATTATTGCTGCCCGTTTTGTCCATATTTATAACCATATTTTTAATAGCTGCCTGAAATAGAGCTGTTTATTCTGCATAAAAATATTCGAAAATTCTTATTCTCTCCAGCGCGCTAATTTGGGCGAACACTTCCTGACTACCCTGCAATGAGGCTGAAATGATGAATAAACGTTTTGTTATCAATATGGTGTCTTCGCTGTTATTAGGCGCTGCGCTAATTTCTGCGCCGCTCCAGGCAGCGGAAAAAGTCGTGGTGAATATTTCTAAAGTCGATGGTATGCCGTGGTTTAATCGCATGGGCGAAGGTGTGGTTGAGGCGGGTAAAGCCTTTGGTGTTAATGCCTCACAGGTGGGGCCTTCAAGTACTGATGCTCCGCAACAAGTTAAAATTATTGAGGATTTAATCGCCCGTAAGGTTAATGCAATTACTATCGTGCCAAACGATGCCAACGTGCTGGAACCGGTATTCAAAAAAGCGCGAGATGCCGGAATTGTGGTTCTGACCAACGAATCCCCCGGTCAGCCAAGTGCTAACTGGGATATCGAAATCATTGATAACGAAAAATTTGCCGCTGAATATGTTGAGCATATGGCGAAACGCATGGGTGGCAAGGGCGGCTATGTGATTTACGTGGGTAGTTTGACCGTGCCGCAGCATAACTTATGGGCTGACTTGCTGGTGAAATACCAGAAAGAGCATTACCCGGATATGCATGAAGTTACCCGCCGCATGCCGGTTGCCGAGAGTGTGGATGTCTCACGTCGTACTACACTGGACCTGATGAAAACCTATCCTGACTTGAAAGCGGTTGTCTCCTTTGGTTCAAACGGTCCGATTGGCGCGGGACGTGCGGTGAAAGAGAAACGGGCGAAAAATAAAGTCGCAGTCTATGGCATGATGATCCCTTCACAGGCGGCATCACTGATTAAAAGTGGTGATATCACCGAAGGGATTACTTACGATCCGGCCTCTGCAGGTTACGCACTCGCAGCCGTCGCCAGCACGTTGCTGAAGGGTGAAGAGATCAAGCCTGGATTAGAAATGCAGAATCTGGGTAAGGCCGACGTAGATATGGATAAGCGAATTATCCGTTTCCATAAGGTATTACTGGTCAACAAAGACAATATCGACTCACTTTATTAATCCATTTCTTCGGGGCGAAAGCCCCGATTCTTATTGCCAGGGGATGTTATGGAAACCTTCCTTTCCCTTCGTCATATCAACAAAACGTTTCATGCCACGCGAGCGCTGCGCGATGTTTCTCTCGACTTTATGTCGGGTGAAGTGCACTGCCTTGCCGGGCAAAACGGCTGTGGTAAATCGACGTTGATTAAAATTATGTCCGGTGTTTATCGCCCGGATGAGGGAGCGGAAATTACGCTTGGTGGGAAAAACTGGTCAAAGCTGACACCCGCCGCTTCGGTGGCGCAGGGGATTCAGGTGATTTATTAGGACCTCTCTTTATTTCCTAACCTGAGTGTCTGGGAGAATATCGCCGTGAATCACTATCACCACGGTCTGTTTGTTAACCGCCGTCGTCTGCGTGAGGTGGCGCAGGCGGCAATGACTAGTATTAACGTCACATTGCCACTGGATACGCTCGTTTCTGAGCTTTCAATTGCCCGCTGTCAGCTGGTGGCAATTTGCCGTGCACTGGCGCAGGACGCACGGTTGATCGTGATGGATGAACCAACCGCTTCGCTGACCCATCAGGAAGTGCAAGGGTTATTACAGGTGGTGCATCAATTGCGTGAACGCGGGATCTGCGTGGTCTTTGTCAGTCATCGTCTGGAAGAAGTGATGGAAGTTTCCGACCGTATTTCAGTGCTGAAAGATGGTGAGCTGGTCGGGACTTTTCCGGCTGCAGAGATGACCACAAAACAACTCGGTTTCCTGATGACCGGCCAGGAGTTTGAATATCAGGTGCGAGAGTTGTGGCAGGGAAAATCCAGCACCCCGGTGCTGGAGGTGCGTAATTTAAGTCGTCATGGGGAATATCTAAATATTAACTTGCGGGTGGAAGCGGGCGAAGTGGTATCGATTGTTGGCCTGCTTGGTGCGGGGCGCACGGAATTATGTCTGAGTCTGTTTGGTATGACCCGACCAGATGCTGGCGAGATCCTCATCAACGGCCAGCTGGTTACACTGCATAGTAACCAGGACGCCATCCGCCACGGTATTGGTTATGTTTCGGAAGATCGCATGTCGCGCGGTTTGGTGATGGCGCAATCTATTGAAGACAACATCATTAGCACTGTTTTTCACAAGGTAAAAGATCGCTTCGGCTTTCTGAGTGAAACTAAAGTGCGTGACCTGGTGGACAGGCTAATCAAGGCATTGACCATCAAAGTCTCTGATCCTCATCTTCCGGTGAATACGCTTTCTGGTGGTAACGCGCAGCGAGTATCGATCGCCAAATGGCTGGCGATTGGGCCACGACTGTTGATTCTCGATAGCCCGACAGTCGGTGTTGATATCGCCAACAAAGCAGGAATATACGGCATTATCAGCGATCTGGCGGCTCATGGCATTGCGGTATTGATGATCTGCGATGAAATTGAAGAAGCGTGGTATCAAAGCCACCGGATTTTGGTAATGCAAAAAGGTCAGATCACCCATAGCTTCCTGCCTGACAGCAGTTCTCAGGCCAGGATTGCGGAGGTGGTAAATGGCTGAACTGAAAAAACGCCATGAATTCTGGCTGGCATTACTGATTGTGGTGCTGTTTGTTGGCCTTGCCTGGCGCAGCGACGAGTTTCTGACATTCGGTAATTTGTACGATCTCGCCAATAACTATGCCATGTTGACTATTCTCGCCTGTGGTTTGTTTGTGGTGTTGATTTCCGGTGGAATTGATATTTCGTTTCCAGCAATGACCATCATTGCGCAATACGGCATGGTGCTGTTGCTGCAAAAAATTGGTGGCAACTTCGCTGTCGCGTTTGCACTGGCAGGCTGCATCGGCATTTTACTTGGCTTAATTAACGCCTTACTGGTTAATCGCCTACGGGTGCCTTCT;5141
17;49;ATCATCATC;9;397921;397929;17;51;CATCATCAT;9;398475;398483;>ACTATCTCGACGCTGAATATTTTCTATGGCCTGCTGTTATGGTTGAGTAAAGGTGTGTGGCTGTACGACTTTCCGCCGTGGTTTGAGCAGGGGGTTATGTTGTTCAAGTACACCGATGCTGATGGCTATGACTATGGCCTTGGTCTGCCGCTGATCGCCATGATTACGGTGGTGCTGCTGACAGCGTTTATCATGAATTTCACCAGTGTAGGGCGCAAAATTTATGCCCTTGGCGGGAACCGCGAATCAGCCAGTCGCATCGGCTTTAGCGTGCTGAAACTGCAACTTTTCGTCTACGGCTATATGGGATTGATGTCTGGCGCTGCGGGTGTAGTGCAGTCGTGGACGGTGATGACTGTCGCCCCCGATTCTCTTCTGGGTTATGAGCTGACAGTACTGGCTGCGGTGGTGCTTGGCGGCACTAGTTTGCTCGGCGGGCGCGGCACGTTAACTGGTACTTTGCTCGGCGTGGTGTTGTTGGCAGTGATGCAAAACGGGCTAAATTTATTGGGAGTCTCGTCTTACTGGCAAACATTGATCACCGG;545
17;51;CATCATCAT;9;398475;398483;20;59;ATTATTATT;9;401496;401504;>CGTTGCCAGCATTAGCGCCACGGCGTGGAGTCAGCATCAGAACCGGAGCCTGCTATGAAAAAATCGTGGCGTAATAACGTTGAGTTTTACTTGATCGGCCTGCTGGTGCTAACTGTTGCCGCGTTCAGCATTACTATGCCGGAGATTTTCTGGTCGATAAGTAATTTCCAGTCCGTCGCTTCGCAAATGCCCGTGCTGGGCATTCTGGCGTTGGCTATGGCGGTGACCATGCTTTGCGGTGGCATTAACTTGTCAATTATAGCCACTGCTAACGCCTGTTCACTGGTGATGGCGTGGGTGGCGACTCAGTATCCACCGGGTATTGCTACGGTTGTCGCTACGTTACTGGCGGGCGCTGGCGCGGCGGTGATAATCGGTTTATGTAACGGCGTATTGATTGCTGGTATTCGAGTGTTGCCAATTCTTGCAACGCTTGGGATGATGACGTTGCTCAAAGGGATAAATATTCTGGTGACAGGTGGTAGCGCCATTGCCAATTATCCCTCATGGGTGCTGTGGTTGAATCATGCGCAATGGTTCGGTATTCCGCTACCGATGTGGTTGTTTGCCGCAGTGGCACTGGGGCTGTGGATATTGCTGGAGAAAACGCCGCTCGGTAAAGCCATTTACCTGATTGGGTCTAACGAACGAGCAACACTTTACTCCGGCATTAACACTCGTCGGGTGCTGATTTGGGTTTATGTCATTTCCGCCTTGCTTTGTGCGGTAGCGGCATTTTTGATGATGTCGAAACTCAACTCGGCTAAGGCCTCTTATGGCGAATCGTACTTGCTGGTGTCAATCCTCGCGGCAGTACTCGGCGGGGTTAATCCGGACGGCGGCAGCGGGCGGATAATTGGTATGGTGCTGGCGCTGTTTCTTCTGCAAATTATTGAAAGCGGCTTCAATATTCTCGGTATAAGCCCCTACCTGACGATGGCCTTATGGGGAACGTTGCTGCTCTGTTTCATTCAGGCTCGCGGCATGTTGGGGCTGGATCGGGTGGTTTAAATATTGGCTATATTCAATGGACGCGTTTTGCCGCGATGACATATCAGGCGTCGCCAAATACACATAGCTAATCAGGAGTAAACACAATGAAGATCAAAGCTGTTGGTTCATATTCCGCTAAACAACCACTTGAACCGATGGATATCACCCGGCGTGAACCGGGACCGAATGATGTCAAAATCGAAATCGCTTACTGTGGCGTCTGCCATTCCGATCTCCACCAGGTCCGTTCCGAGTGGGCGGGGACGGTTTACCCCTGCGTGCCGGGTCATGAAATTGTGGGGCGTGTGGTAGCCGTTGGTGATCAGGTAGAAAAACATGCGCCGGGCGATTTGGTCGGTGTCGGCTGCATTGTCGACAGTTGTAAACATTGCGAAGAGTGTGAAGACGGGCTGGAAAACTACTGTGATCACATGACCGGCACCTATAACTCGCCGACGCCGGACGAACCGGGCCATACTCTGGGCGGCTACTCACAACAGATCGTCGTTCATGAGCGATATGTTCTGCGTATTCGTCACCCGCAAGAGCAGCTGGCGGCGGTGGCTCCTTTGTTGTGTGCAGGGATCACCACGTATTCGCCGCTACGTCACTGGCAGGCCGGGCCGGGTAAAAAAGTGGGCGTGGTCGGCATCGGCGGTCTGGGACATATGGGGATTAAGCTGGCCCACGCGATGGGGGCACATGTGGTGGCATTTACCACTTCTGAGGCAAAACGCGAAGCGGCAAAAGCCCTGGGGGCCGATGAAGTTGTTAACTCACGCAATGCCGATGAGATGGCGGCTCATCTGAAGAGTTTCGATTTCATTTTGAATACAGTAGCTGCGCCACATAATCTCGACGATTTTACCACCTTGCTGAAGCGTGATGGCACCATGACGCTGGTTGGTGCGCCTGCGACACCGCATAAATCGCCGGAAGTTTTCAACCTGATCATGAAACGCCGTGCGATAGCCGGTTCTATGATTGGCGGCATTCCAGAAACTCAGGAGATGCTCGATTTTTGCGCCGAACATGGCATCGTGGCTGATATAGAGATGATTCGGGCCGATCAAATTAATGAAGCCTATGAGCGAATGCTGCGTGGTGATGTGAAATATCGTTTTGTTATCGATAATCGCACACTAACAGACTGAAAAAATTAATAAATACGCTGTGGTTTAACATATTAACTTCGCTCTCCACTTAACTTTTTAGTTAAGGAGAGCGAAATAATATCAAAGTAGCAGTAAAACCTATAACGTAAATTCAAATTGTTAAATTAACTCCCTCCAGTACCTAATACTTCACACGTTAGTTATGAGCGATTTCTGATAGTGCCTGGTTTAATCAGAGCTTTATTATCTGCGACGTTTATTTTTATTTAAGAGAGATCGCGATGATATCATTAAAAGCTCCGCACAATAATTTGATGCCATATACGCAACAAAGCATACTTAATACGGTTAAAAACAATCAGTTACCAGAGGATATCAAAAGCTCCCTGGTTTCCTGTGTCGATATATTCAAGGTTTTGATTAAACAATATTATGATTATCCTTATGATTGTCGTGATGATTTAGTCGATGACGACAAACTCATTCATCTCATGGCTGCCGTACGAGACTGTGAGTGGTCAGACGATAACGCACTCACCATAAATGTGCAGTTTAATGATTTCCCTGGATTTTATGACTGGATGGATTACCCTGATCACCCGGTTAAGTTTGTTTTTCGCATACTTGAAAATCAAAAAGGGACAGTTTGGGTATATGACCAGGATGATGCGTTTCTTGATATTAAAGCAAATGTGCAGGCTGGACGCTTTACCGGGCTTAAGAAATTAGTGCAGTTTATCAATTCAGTGCGAACAGATTGCAAATGTATTCTTCTTGAACACCATATGCCTTTGCTGAGACTTTTCCCTAAAGGGAAAGAGTGTATGCATGTGGAAAAATGGCTTCGCGAAATGTCGTCTATTCCGGAGACAGACGCGCCCATTAAGCAGGCGCTTGCGCATGG;3012
20;59;ATTATTATT;9;401496;401504;13;37;AAGAAGAAG;9;403448;403456;>ACACTTAAAAAATATCTACCCTGTTTTTCCTGAATCACTGGTGATGTTATTGCTCTCTGTTCTGGACGTAAAAACATACAGAGATGATGCACGATTAAATGAAGGGATATCTAATAGAGTCCAGGAATTAGGTGACAGATATTATCCTGTAAATAAGCACGTTAAAATCCGCTACACTCTTTAGTTCAGAAAGGGTTCCACCTGCAAGTTGTTATTCTACCTGAGAGTGAATCGCAATGCAGGTAATCATTTCATCTGTATATCTGTATGCCAACTGGCATTCCATCTCTTTTTTCGCCGATATTTTGTTGTGATCGGCGACACTTCGCTTAAAAAAGCACCAGTAGTGGTTTCGCAGCCATGCGGTGTATAAAAAAAAATGATCTCATGCAGATGTTTTGTGAATGTGTGGGTTGACATTCATATGAAAAAAATCATAATTCCATCATGTTTGTGTGGGGTCTTTTCTGTATCTTACGCATCGCACTCAAGCCTGACAGAAAATATGCTGTAAGGCTCATATCAAAAACCGCCATTAGCTCATCAGGAAGAGCAGACGACAACCAGGATTGTTGTATGGTACGGGGTTCGAGGCCCCGATGGCGGTCCAACTTTTCAAAACTCTTCTGAATTAGATCCCCTTATTATCATCCCTGCAAAGTGGAACATTGCCATTGTTTGGCTATTCAGGACGGGTCAGACCAATGAAAAAAGCCCACACAGGGGAGAGTGGGCTGAAATGGGAAGCTAAAGACTCAAGTAAACTTATCGGAAATAAGGACCACGCATTACGGGGGCTATCATCGCCGATGGTCGGGATTCGGCAAATCAGGTTGATTACGTAGAGAGTAAATTATCTGCTCACCGCTGCGTCACCCCTTCGTAAATCAGGCGTAGCGCGAATACACCAATAATTGCACCAATAACCCGACTGGCAACGCGTTGCATACGCCCATAAGCACGACGCACAGCGGGCAAAGAAAACGCCTGACTAAGAAAAACTCGCCAGATAATTGATGCGAGCACAATCCCCGCCCAGGCCATTAAACGTGCCCATGTTGGTGTTTCGGCATTTAATGTTACTGAGAAAATACTAATAAAAAATAAAACGGTTTGTGGGTTAGAGAGATCGGTAATTAATCCACGGCGAAAAAAGACATACCAGGGGGCGTTAATCGGTTGTTGTAGTGTGCTCATTTGCGGTGTTGACTGGCGGCGCATGCTGCACCACGCAAACCATAAGAGATAAGCGCCGCCGACGATTCTGATAAGCGAAAAAATCTCCTCACACTGCGTAATTAGCGTTGCAAGACCAAACAAACCCAACCCGGAATAAAATGCATCGCCCAGCGCCACGCCCAGTCCGGTCAGCACTCCTGCGCGTCGACCGGAAGCCAGGCTGGTTTGTACTACCACAAAAAGATTGGCTCCCGGATTAAAAAAAGTAATCACGAACAGTCCTACGGTCAGGTAAACGGCATGCAAAGGATCCATAGTGATTTCATCCATAAATAAGTGAACTAACTGCATCATATTTCTACCAAAAATAATCGGGTGCGAGAGAGATCACAAAGTGTCTTATTTCCGGTTACTGGCGTTTATGCCCTGACTGAACTAATTATTAATCAACCCAATAATGTCGGTGGGTGATAGTGTGATAACAACTCTGGAGCCGTAATATGAAAATAATCTCTAAAATGTTAGTCGGTGCGTTAGCGTTTGCCGTTACCAATGTCTATGCCGCTGAATTGATGACCAAAGCGGAATTTGAAAAAGTTGAATCGCAGTATGAAAAAATAGGTGATATTTCAACCAGTAATGAAATGTCGACTGCAGATGCAAAAGAAGATTTAATCAAAAAAGCCGATGAAAAAGGGGCTGATGTGTTGGTACTGACCTCCGGTCAAACTGACAATAAGATCCACGGCACGGCGGATATTTAT;1943
13;37;AAGAAGAAG;9;403448;403456;01;03;GCCGCCGCC;9;403568;403576;>TAATTCTGAATCCTATGTAAACATCCCCGATGCGTAAGTTTATCGGTGATCATCTATTGAAATTTATGCCGGATAAAGCGTTCGCGCTGCATTCGGCAGTTCAGCTTTTCA;111
01;03;GCCGCCGCC;9;403568;403576;04;11;GTGGTGGTG;9;408888;408896;>AGAACGTCGTCCGGCTGATGCCTAAATAATTCGCCGCTGCTGTTTTATCGCCATTAAATTTCTCCAGTGCCTGTTGTGGTGTCAGCAAGCGTGGAGCGGGAATTTTCGCCGACTCGCGCGCCAGTTCCGGCAGTAGCAGCTGCAAAAACTGCGGCGTTAAATCCGGCGTCGGTTCCACACTTAAAAATAGCGCCAGTCGCTCCATCATATTGCGCAGTTCACGAATATTACCTGGCCAGTCGTAGTGCACCAGCACGGTTTCGCTTGCCTGTAATCCCTGGCGTAATGCGGCAGAAAATGGGGCGGAGAGCGCCGCCAGAGACACTTTCAAAAAGCTTTCCGCCAGCGGAAGAATATCTGCCACCCGCTCGCGCAGTGGTGGCAATTGCAGACGCAAAATACTCAGCCGATAAAACAGATCACGGCGAAACTGCCCTTGCCGCATATCTTCTTCCAGATTGCAGTGAGTGGCGCTAATGACCCGTACATCTACCGGAACAGGCTGATGCCCGCCGACGCGGGTGACCTCTTTTTCTTCCAGCACCCGTAACAGGCGAGTCTGCAAAGGTAGCGGCATTTCGCCAATCTCATCCAGAAACAGCGTGCCACCGTGGGCAATTTCGAACAGCCCGGCGCGACCTCCGCGTCGCGAGCCGGTAAACGCCCCTTCCTCATAGCCAAACAGCTCCGCTTCCAGCAGCGATTCGGCAATCGCCCCGCAGTTGACGGCAACAAACGGATGCGACTTTTTGCCCTGTCGCGCATCGTGGCGGGCAAAATATTCCCGATGAATTGCCTGGGCCGCCAGCTCTTTGCCCGTCCCCGTTTCCCCCTCAATCAACACCGCCGCACTGGAGCGGGCATACAGCAAAATAGTCTGCCGCACCTGCTCCATCTGTGGTGATTGACCGAGCATATCGCCCAGCACGTAACGAGTACGCAGGGCGTTGCGGGTGGCATCGTGAGTGTTATGGCGTAACGACATGCGCGTCATATCCAGCGCATCGCTGAACGCCTGGCGCACGGTGGCGGCGGAATAGATAAAAATTCCGGTCATTCCGGCTTCTTCTGCCAGATCGGTAATCAGCCCCGCGCCGACCACCGCTTCGGTGCCGTTAGCTTTTAGCTCGTTAATCTGCCCGCGTGCGTCTTCTTCGGTAATGTAGCTACGTTGATCGAGGCGCAAATTAAAGGTTTTTTGAAACGCCACCAGTGCCGGAATAGTTTCCTGATAAGTGACAACGCCGATAGAAGAGGTGAGTTTTCCGGCTTTTGCCAGTGCCTGTAACACATCGTAGCCGCTCGGTTTAATCAAAATAACTGGCACTGACAGGCGGCTTTTCAGGTACGCGCCGTTAGAGCCAGCGGCGATGATGGCGTCACAGCGTTCGTTTGCCAGTTTCTTGCGGATGTAGGTCACTGCTTTTTCAAAGCCAAGCTGAATAGGGGTAATGTTCGCCAGGTGATCAAACTCGAGGCTGATATCGCGAAACAGCTCGAATAAGCGCGTTACAGATACCGTCCAGATAACCGGTTTGTCGTCATTCAGCCGTGGTGGATGTGCCATAGCGCACCGCAAAGTTAAGATACCGAATATTGGGTTTAGTCTTGTTTCATAATTGTTGCAATGAAACGCGGTGAAACATTGCCTGAAACGTTAACTGAAACGCATATTTGCGGATTAGTTCATGACTTTATCTCTAACAAATTGAAATTAAAGATTTAATTTTATTAAGGCAATTGTGGCACACCCCTTGCTTTGTCGTTATCAACGAAAATAACAAGTTGATAACAAAGGATGGGCTATGTCTCTACACTCTCCAGGTAAAGCGTTTCGCGCTGCACTGACTAAAGAAAATCCATTGCAGATTGTTGGCACCATTAACGCCAACCATGCGCTGTTGGCGCAGCGTGCCGGATATCAGGCAATTTATCTCTCCGGCGGTGGCGTGGCGGCAGGGTCGCTGGGGCTGCCCGATCTCGGTATTTCTACTCTTGATGACGTGTTGACAGATATTCGCCGTATCACCGACGTTTGTTCGCTGCCGCTGCTGGTGGATGCGGATATCGGTTTTGGTTCTTCTGCTTTTAACGTTGCGCGTACGGTGAAATCGATGATTAAAGCCGGTGCGGCGGGATTGCATATTGAAGATCAGGTTGGTGCAAAACGCTGTGGTCATCGCCCGAACAAAGCGATCGTCTCGAAAGAGGAGATGGTGGATCGGATCCGCGCGGCGGTGGATGCGAAAACCGATCCTGATTTTGTGATCATGGCGCGCACCGATGCGCTGGCGGTAGAGGGGCTGGATGCGGCGATCGAGCGTGCGCAGGCCTATGTTGAAGCGGGTGCCGAGATGTTGTTCCCGGAGGCGATTACCGAACTCGCCATGTACCGCCAGTTTGCCGATGCGGTGCAGGTGCCAATCCTCGCCAACATTACCGAATTTGGCGCCACGCCGCTGTTTACCACCGACGAATTACGCAGCGCTCATGTCGCGATGGCGCTGTACCCGCTTTCAGCGTTTCGCGCCATGAACCGCGCCGCCGAACATGTCTACAACGTCCTGCGCCAGGAAGGCACGCAGAAAAGCGTCATCGACACCATGCAGACCCGCAACGAGCTGTACGAAAGCATCAACTACTACCACTACGAAGAGAAGCTCGACGACCTGTTTGTCCGTAGCCAGGCGAAATAAAAAACGCCCGTTGGTTGTATTCGACAACCGATGCCTGATGCGCCGCTGACGCGACTTATCAGGCCTACGGGGTGAACTGTAGGTCGGATAAGACGCATGGCGTCGCATCCGACAACAATCTCGACCCTACAAATGATAACAATGACGAGGACAATATGAGCGACACAACGATCCTGCAAAACAGTACCCATGTCATTAAACCGAAAAAATCTGTGGCGCTTTCTGGCGTTCCGGCGGGCAATACGGCGCTCTGCACCGTGGGTAAAAGTGGCAATGACTTGCATTACCGTGGCTACGATATTCTTGATCTGGCGGAACATTGCGAATTTGAAGAAGTGGCGCATCTGCTGATCCACGGCAAACTGCCGACCCGTGACGAACTCGCCGCCTACAAAACGAAACTGAAAGCCCTGCGCGGTTTACCGGCTAACGTGCGTACCGTGCTGGAAGCCTTACCGGCGGCGTCACACCCGATGGATGTTATGCGCACCGGCGTTTCCGCGCTCGGCTGCACGCTGCCAGAAAAAGAGGGGCATACCGTCTCTGGCGCGCGGGATATTGCCGACAAACTGCTGGCGTCACTTAGCTCGATTCTTCTCTACTGGTATCACTACAGCCACAACGGCGAACGCATCCAGCCGGAAACCGATGACGACTCCATCGGTGGTCACTTCCTGCATCTGCTGCACGGCGAAAAGCCGTCGCAAAGCTGGGAAAAGGCGATGCATATTTCGCTGGTGCTGTACGCCGAACACGAGTTTAACGCCTCCACCTTTACCAGCCGGGTGATTGCGGGCACTGGCTCTGATATGTATTCCGCGATTATTGGCGCGATTGGTGCACTGCGCGGGCCGAAGCACGGCGGGGCGAATGAAGTGTCGCTGGAGATCCAGCAACGCTACGAAACGCCGGACGAAGCCGAAGCCGATATCCGCAAGCGGGTGGAAAGCAAAGAAGTGGTCATTGGTTTTGGTCATCCGGTTTATACCATCGCCGACCCGCGCCACCAGGTGATTAAACGTGTGGCGAAGCAGCTCTCGCAGGAAGGCGGCTCGCTGAAGATGTACAACATCGCCGATCGCCTGGAAACGGTGATGTGGGAGAGCAAAAAGATGTTCCCCAATCTCGACTGGTTCTCCGCTGTTTCCTACAACATGATGGGCGTTCCCACCGAGATGTTCACACCACTGTTTGTTATCGCCCGCGTCACCGGCTGGGCGGCGCACATTATCGAACAACGTCAGGACAACAAAATTATCCGTCCTTCCGCCAATTATGTTGGACCGGAAGACCGCCAGTTTGTCGCGCTGGATAAGCGCCAGTAAACCTCTACGAATAACAATAAGGAAACGTACCCAATGTCAGCTCAAATCAACAACATCCGCCCGGAATTTGATCGTGAAATCGTTGATATCGTCGATTACGTCATGAACTACGAAATCAGCTCCAAAGTAGCCTACGACACCGCACATTACTGTCTGCTCGACACGCTCGGCTGCGGTCTTGAAGCTCTCGAATACCCAGCCTGTAAAAAACTGCTGGGGCCAATTGTCCCCGGCACCGTCGTACCTAACGGCGTGCGCGTCCCCGGAACTCAGTTCCAGCTCGACCCCGTCCAGGCGGCATTTAACATCGGCGCGATGATCCGCTGGCTCGATTTCAACGATACCTGGCTTGCGGCAGAGTGGGGCCATCCTTCCGACAATCTCGGCGGCATTCTGGCAACGGCGGACTGGCTTTCACGCAACGCGGTCGCCAGCGGCAAAGCGCCGTTGACCATGAAACAGGTGCTGACCGGAATGATTAAAGCCCATGAAATTCAGGGCTGCATCGCGCTGGAAAACTCCTTTAACCGCGTCGGCCTCGACCACGTTCTGTTAGTGAAAGTGGCTTCCACCGCCGTGGTCGCCGAAATGCTTGGCCTGACCCGCGAGGAAATTCTCAACGCTGTTTCGCTGGCGTGGGTGGACGGTCAGTCGCTGCGCACCTATCGCCATGCGCCGAACACCGGCACGCGTAAATCCTGGGCGGCGGGCGATGCCACTTCCCGCGCGGTACGTCTGGCACTGATGGCGAAAACGGGCGAAATGGGTTACCCGTCAGCCCTGACTGCGCCTGTGTGGGGCTTCTACGACGTCTCCTTTAAAGGTGAATCGTTCCGCTTCCAGCGTCCGTACGGTTCTTACGTGATGGAAAATGTGCTGTTCAAAATCTCCTTCCCGGCGGAGTTCCACTCCCAGACGGCAGTTGAAGCAGCGATGACGCTCTATGAACAGATGCAGGCAGCAGGCAAAACGGCGGCAGATATCGAAAAAGTGTCCATCCGCACCCACGAAGCCTGTATTCGCATCATCGACAAAAAGGGGCCGCTCAATAACCCGGCAGACCGCGACCACTGCATTCAGTACATGGTGGCGATCCCACTGCTATTCGGGCGCTTAACGGCGGCAGATTACGAGGACAACGTTGCGCAAGATAAACGCATTGACGCCCTGCGCGAGAAGATCAATTGCTTTGAAGATCCGGTATTTACCGCTGACTACCACGACCCGGAAAAACGCGCCATCGCCAATGCCATTACCCTTGAGTTCACCGACGGCACACGATTTGAAGAA;5311
04;11;GTGGTGGTG;9;408888;408896;13;38;AGAAGAAGA;9;409355;409363;>GAGTACCCCATTGGTCATGCTCGCCGCCGTCAGGATGGTATTCCGAAACTGGTCGATAAATTCAAAATCAATCTCGCGCGCCAGTTCCCGACTCGCCAACAGCAGCGCATTCTGGAGGTTTCTCTCGACAGAGCTCGCCTGGAACAGATGCCGGTCAATGAGTATCTCGACCTGTACGTCATTTAAGTAAACGGCGGTAAGGCGTAAGTTCAACAGGAGAGCATTATGTCTTTTAGCGAATTTTATCAGCGTTCGATTAACGAACCGGAGCAGTTCTGGGCCGAGCAGGCCCGGCGTATTGACTGGCAGACGCCCTTTACGCAAACGCTCGATCACAGCAATCCGCCGTTTGCCCGTTGGTTTTGTGAAGGCCGAACCAACTTGTGCCACAACGCTATCGACCGCTGGCTGGAGAAACAACCAGAGGCGCTGGCGCTGATTGCCGTCTCTTCGGAAAC;458
13;38;AGAAGAAGA;9;409355;409363;04;12;TGGTGGTGG;9;410440;410448;>GCGCACCTTTACCTTTCGCCAGCTTCATGACGAAGTAAACGCGGTGGCGTCAATGCTGCGCTCGCTGGGCGTGCAGCGTGGCGATCGGGTGCTGGTGTATATGCCGATGATTGCCGAAGCGCATATTACTCTGCTGGCCTGCGCGCGCATTGGCGCTATTCACTCGGTGGTGTTTGGGGGATTTGCCTCGCACAGCGTGGCGGCGCGAATTGATGATGCTAAACCGGTGCTGATTGTCTCGGCTGATGCCGGAGCGCGCGGTGGCAAAATCATTCCCTATAAAAAATTGCTCGACGATGCGATAAGTCAGGCGCAGCACCAGCCACGCCATGTTTTGCTGGTGGATCGCGGGCTGGCGAAAATGGCACGCGTCAGCGGGCGGGATGTCGATTTCGCGTCGTTGCGCCATCAACACATCGGCGCGCGGGTACCGGTGGCGTGGCTGGAATCCAACGAAACCTCCTGCATTCTCTACACCTCCGGCACGACCGGCAAACCTAAAGGCGTGCAGCGTGACGTTGGCGGATATGCGGTGGCGCTGGCGACCTCGATGGACACCATTTTTGGCGGCAAAGCGGGCGGTGTGTTCTTTTGTGCTTCGGATATCGGCTGGGTGGTGGGGCATTCGTATATCGTCTACGCGCCGCTGCTGGCGGGGATGGCGACTATCGTTTACGAAGGATTACCGACCTGGCCGGACTGCGGCGTGTGGTGGAAAATCGTCGAGAAATATCAGGTTAGCCGGATGTTCTCAGCGCCGACCGCCATTCGCGTGCTGAAAAAATTCCCTACCGCTGAAATTCGCAAACACGATCTCTCGTCGCTGGAAGTGCTCTATCTGGCTGGAGAACCGCTGGACGAGCCGACCGCCAGTTGGGTGAGCAATACGCTGGATGTGCCGGTCATCGACAACTACTGGCAGACCGAATCCGGCTGGCCGATTATGGCGATTGCTCGCGGTCTGGACGACAGGCCGACGCGTCTGGGAAGCCCCGGCGTGCCGATGTATGGCTATAACGTGCAGTTGCTTAATGAAGTCACCGGCGAACCGTGTGGCGTCAACGAGAAAGGGATGC;1076
04;12;TGGTGGTGG;9;410440;410448;07;20;CGACGACGA;9;410489;410497;>AAGGGCCGCTGCCGCCGGGGTGTATTCAGACCATCTGGGG;40
07;20;CGACGACGA;9;410489;410497;10;29;CTGCTGCTG;9;412196;412204;>CCGCTTTGTGAAGACGTACTGGTCGCTGTTTTCCCGCCCGGTGTACGCCACCTTTGACTGGGGCATCCGTGACGCTGACGGTTATCACTTTATTCTCGGGCGCACTGACGATGTGATTAACGTTGCCGGGCATCGGCTGGGGACGCGCGAGATTGAAGAGAGTATCTCCAGTCATCCGGGCGTTGCCGAAGTGGCGGTGGTTGGGGTGAAAGATGCGCTGAAAGGGCAGGTGGCGGTGGCGTTTGTCATTCCGAAAGAGAGCGACAGTCTGGAAGATCGTGATGTGGCGCATTCGCAAGAGAAGGCGATTATGGCGCTGGTGGACAGCCAGATTGGCAACTTTGGCCGCCCGGCGCACGTCTGGTTTGTCTCGCAATTGCCAAAAACGCGATCCGGAAAAATGCTGCGCCGCACGATCCAGGCGATTTGCGAAGGACGCGATCCTGGGGATCTGACGACCATTGATGATCCTGCGTCGTTGAATCAGATCCGCCAGGCGATGGAAGAGTAAGGTATTGTCGGATGCGTCGCGTGGCGCATCCGACAGTTGTGCGCAGATGCCTGATGCGACGCTGGCGCGTCTTATCATGCCTACAGGCCTGAACCGTAGGTCGGATAAGGCGCTCGCGCCGCATCCGACACCATGCGCAGATGCCTGATGCGACGCTGATGCGTCTTATCATGCCTACAGGCCTGAACCGTAGGTCGGATAAGGCGCTCGCACCGCATTCGACACCATGCGCCGATGCCTGATGCGACGCTGATGCGTCTTATCATGCCTACAGGCCTGAACCGTAGGTCGGATAAGGCGCTCGCGCCGCATTCGACACCATGCGCCGATGCCTGATGCGACGCAGGCGCGTCTTATCATGCCTACAGGCCTGAACCGTAGGTCGGATAAGGCGCTCGCGCCGCATCCGACACCATGCGCAGATGCCTGATGCGACGCTGATGCGTCTTATCATGCCTACAGGCCTGAACCGTAGGTCGGATAAGGCGCTCGCACCGCATCCGACACCGTGCTCAGTGCCTGATGCGACGCTGATGCGTCTTATCATGCCTACAGGCCTGAACCGTAGGTCGGATAAGGCGCTCGCGCCGCATCCGACACCGTGCGCAGATGCCTGATACGACGCAGGCGCGTCTTATCATGCCTACAGGCCTGAACCGTAGGTCGGATAAGGCGCTCGCGCCGCATCCGACACCGTGCGTAGTTGCCTGATGCGACGCTGACGCGTCTTATCATGCCTACCCACTGTTTTTACACCGATAATTTTCCCCCCACCTTTTTGCACTCATTCATATAAAAAATATATTTCCCCACGAAAACGATTGCTTTTTATCTTCAGATGAATAGAATGCGGCGGATTTTTTGGGTTTCAAACAGCAAAAAGGGGGAATTTCGTGTCGCAAGATAACAACTTTAGCCAGGGGCCGGTCCCGCAGTCGGCGCGGAAAGGGGTATTGGCATTGACGTTCGTCATGCTGGGATTAACCTTCTTTTCCGCCAGTATGTGGACCGGCGGCACTCTCGGAACCGGTCTTAGCTATCATGATTTCTTCCTCGCAGTTCTCATCGGTAATCTTCTCCTCGGTATTTACACTTCATTTCTCGGTTACATTGGCGCAAAAACCGGCCTGACCACTCATCTTCTTGCTCGCTTCTCGTTTGGTGTTAAAGGCTCATGGCTGCCTTCA;1698
10;29;CTGCTGCTG;9;412196;412204;10;28;GCTGCTGCT;9;417035;417043;>GGCGGCACCCAGGTTGGCTGGTTTGGCGTCGGTGTGGCGATGTTTGCTATTCCGGTGGGCAAGGCAACCGGGCTGGATATTAATTTGCTGATTGCCGTTTCCGGTTTACTGATGACCGTCACCGTCTTCTTTGGCATTTCGGCGCTGACGGTTCTTTCGTTGATTGCGGTTCCGGCTATCGCCTGTCTTGGCGGTTATTCCGTGTGGCTGGCCGTTAACGGCATGGGCGGCCTGGACGCCTTAAAAGCGGTCGTTCCCGCACAACCGTTAGATTTCAATGTCGCGCTGGCGCTGGTTGTGGGGTCATTTATCAGTGCGGGCACGCTCACCGCTGACTTTGTCCGCTTTGGTCGCAATGCCAAACTGGCGGTGCTGGTGGCGATGGTGGCCTTTTTCCTCGGCAACTCGTTGATGTTTATTTTCGGTGCAGCGGGCGCTGCGGCACTGGGGATGGCGGATATCTCTGATGTGATGATTGCTCAGGGCCTGCTGTTGCCTGCGATTGTGGTGCTGGGGCTAAATATCTGGACCACCAACGATAACGCGCTCTATGCGTCGGGTTTAGGTTTCGCCAACATTACCGGGATGTCGAGCAAAACCCTTTCGGTAATCAACGGTATTATCGGTACGGTCTGTGCATTATGGCTGTATAACAATTTTGTCGGCTGGTTGACCTTCCTTTCGGCAGCTATTCCTCCAGTGGGTGGCGTGATCATTGCCGACTATCTGATGAACCGTCGCCGCTATGAGCACTTTGCGACCACGCGTATGATGAGTGTCAATTGGGTGGCGATTCTGGCGGTCGCCCTGGGGATTGCTGCAGGCCACTGGTTACCGGGAATTGTTCCGGTCAACGCGGTATTAGGTGGCGCGCTGAGCTATCTGATCCTTAACCCGATTTTGAATCGTAAAACGACAGCAGCAATGACGCATGTGGAGGCTAACAGTGTCGAATAACGCTTTACAAACAATTATTAACGCCCGGTTGCCAGGCAAAGAGGGGCTGTGGCAGATTCATCTGCAGGACGGAAAAATCAGCGCCATTGATGCGCAATCCGGCGTGATGCCCATAACTGAAAACAGCCTGGATGCCGAACAAGGTTTAGTTATACCGCCGTTTGTGGAGCCACATATTCACCTGGACACCACGCAAACCGCCGGACAACCGAACTGGAATCAGTCCGGCACGCTGTTTGAAGGCATTGAACGCTGGGCCGAGCGCAAAGCGTTATTAACCCATGACGATGTGAAACAACGCGCATGGCAAACGCTGAAATGGCAGATTGCCAACGGCATTCAGCATGTGCGTACCCATGTCGATGTTTCGGATGCAACGCTAACTGCGCTGAAAGCAATGCTGGAAGTGAAGCTGGAAGTCGCGCCGTGGATTGATCTGCAAATCGTCGCCTTCCCTCAGGAAGGGATTTTGTCGTATCCCAACGGTGAAGCGTTGCTGGAAGAGGCGTTACGCTTAGGGGCAGATGTAGTGGGGGCGATTCCGCATTTTGAATTTACCCGTGAATACGGCGTGGAGTCGCTGCATAAAACCTTCGCCCTGGCGCAAAAATACGACCGTCTCATCGACGTTCACTGTGATGAGATCGATGACGAGCAGTCGCGCTTTGTCGAAACCGTTGCTGCCCTGGCGCACCGTGAAGGCATGGGCGCGCGAGTCACCGCCAGCCACACCACGGCAATGCACTCTTATAACGGGGCGTATACCTCACGTCTGTTCCGCTTGCTGAAAATGTCCGGTATTAACTTTGTCGCCAACCCGCTGGTCAATATTCATCTGCAAGGACGATTCGATACGTATCCAAAACGTCGCGGCATCACGCGCGTTAAAGAGATGCTGGAGTCCGGCATTAACGTCTGCTTTGGTCACGATGATGTCTTCGATCCGTGGTATCCGCTGGGAACGGCGAATATGCTGCAAGTGCTGCATATGGGGCTGCATGTTTGCCAGCTGATGGGCTATGGGCAGATTAACGATGGCCTGAATTTAATCACCCACCACAGCGCCAGGACGTTGAATTTGCAGGATTACAGCATTGCCGCCGGAAACAGCGCCAACCTGATTATCCTGCCGGCTGAAAATGGATTTGATGCGCTGCGCCGTCAGGTTCCGGTACGTTATTCGGTACGTGGCGGCAAGGTGATTGCCAGCACACAACCGGCACAAACCACCGTATATCTGGAGCAGCCGGAAGCCATCGATTACAAACGGTGATCGGCTGGGCTGTGTGTTGACAAAGCGAGCGTAGTTTATGCCGGATGCGGCTTGAACGCCTTATCAGGCCTACGTAGAGCACTGAACTCGTAGGCCTGATAAGCGTAACGCATCAGGCAATTGTGTCAGTGGTTACCGCGATTCATTCTCGCCAACATCCGCACATTCCTCCAACGCCATGTGCAAAAATGCCTTCGCGGCGGCTGTCTGCCAGCTATTTTTCCGCCGCAACAAAACCGCCGTTCTCTCCAGTAGTGGCGGGGCAAGAGGAATCGCTTTAAGCCCGTCATGTTGTGTGGCAATCGCTGCTGGTAACAATGTGGAAAGGGAAGTGCGGCGAATCAGCTCCAGAACCGCGCTAATTGAGTTCGCCTCAATGACCACCTGTGGATGCAGCCCCGCTTTCTCGCAGTAGTGGTCAATCTGCTCTCTGGTGGCAAATTCCGCGCTGAGCAGGACCAGTTTTTCATCATGCAAGCGACTCAACGCCACCTGTTCACAGGCAGCCAGCGGATGATGTTGCGCCACGACTAACGCTAAACTTTCTGTCAGTAAAGGAATTGCCTCCAGCTCCGGCAAATGCACAGGCGCGAAGGCAATCCCAACGTCCAGCTCGTCGCGACAAAGCAGATCTTCGATTTTCTCCTGCGACATTTCCTGTAGCTGGAGCGTGATGCCGGGGTAGCGCGCATAGAAATCCGCCATTAAGGGGCCGATAAAGTAGCTCGTAAAGGTGGGGGTGACGGCGATACGCAGCGATCCTCTCGTCAGATCGGCAACATCATGAATCGCCCGTTTACCCGCTCCCAGTTCCTGTAACGCCCGGCTGGCGTACTGTCGCCAGACTTCTCCTGCATCAGTGAGATGAATCGTTCGCCCGCTACGGTCAAACAGCGGCACGCCTAAACTCTCCTCTAACTGGCGAATCTGCTGGGAAAGCGCAGGCTGAGAGACGTGCAACGCACTGGCGGCACGGGTGAAGCTGCCATGTTCAGCCACGGCAAGAAAATAATTGATATGTCGAGAGAGCATTCGCCAACCTATAAGTAAATTCAATAGAACTCATCATAAATGAGACTTTTACCTTATGACAATCGGCGAGTAGTCTGCCTCTCATTCCAGAGACAGATAGAGGTTAACGGTGAAAGAGATTATTGATGGATTCCTTAAATTCCAGCGCGAGGCATTTCCGAAGCGGGAAGCCTTATTTAAACAGTTGGCGACACAGCAAAGCCCGCGCACACTTTTTATCTCCTGCTCCGACAGCCGTCTGGTCCCTGAGCTGGTGACGCAACGTGAGCCTGGCGATCTTTTCGTTATTCGCAATGCGGGCAATATCGTCCCTTCCTACGGGCCGGAACCCGGTGGCGTTTCTGCTTCGGTGGAGTATGCCGTCGCTGCGCTTCGGGTATCTGACATTGTGATTTGCGGTCATTCCAACTGTGGCGCGATGACCGCCATTGCCAGCTGTCAGTGCATGGACCATATGCCTGCCGTCTCCCACTGGCTGCGTTATGCCGATTCAGCCCGCGTCGTTAATGAGGCGCGCCCGCATTCCGATTTACCGTCAAAAGCTGCGGCGATGGTACGTGAAAACGTCATTGCTCAGTTGGCTAATTTGCAAACTCATCCATCGGTGCGCCTGGCGCTCGAAGAGGGGCGGATCGCCCTGCACGGCTGGGTCTACGACATTGAAAGCGGCAGCATCGCAGCGTTTGACGGCGCAACCCGCCAGTTTGTGCCACTGGCAGCTAATCCTCGCGTTTGTGCCATACCGCTACGCCAACCGACCGCAGCGTAACCTTATTTTTAAACCATCAGGAGATGCACCATGATTCAGTCGCAAATTAACCGCAATATTCGTCTTGATCTTGCCGATGCCATTTTGCTCAGCAAAGCTAAAAAAGATCTCTCATTTGCCGAGATTGCCGACGGCACCGGGCTGGCAGAAGCCTTTGTGACCGCGGCTTTGCTGGGTCAGCAGGCGCTTCCTGCCGACGCCGCCCGCCAGGTCGGGGCGAAGCTGGATCTCGACGAAGACGCCATTCTACTGTTACAGATGATCCCACTGCGTGGCTGCATTGATGACCGTATTCCAACCGACCCAACGATGTATCGTTTCTATGAAATGTTGCAGGTGTACGGCACAACCCTGAAAGCGTTGGTTCATGAGAAATTTGGCGATGGCATTATCAGCGCGATTAACTTCAAACTCGACGTTAAGAAAGTGGCGGACCCGGAAGGTGGCGAACGTGCGGTCATCACCTTAGATGGTAAATATCTGCCGACCAAACCGTTCTGACAGCCATGCGTAACCATCAAAAGACGTTCACGATGCTGCTGGTTCTGGTGCTGATTGGTCTTAATATGCGACCACTGCTCACCTCCGTCGGGCCACTGCTACCGCAATTGCGCCAGGCAAGCGGAATGAGCTTTAGCGTGGCTGCCCTGTTGACCGCTCTGCCGGTGGTTACCATGGGCGGGCTGGCGCTGGCCGGAAGCTGGCTTCATCAGCATGTCAGCGAACGTCGCAGCGTCGCCATCAGTTTGTTACTGATTGCCGTCGGTGCATTGATGCGTGAGCTTTACCCTCAAAGTGC;4830
10;28;GCTGCTGCT;9;417035;417043;04;12;TGGTGGTGG;9;417279;417287;>TAGCAGCGCACTGCTCGGTGGGGTGGGGATCGGCATCATTCAGGCGGTGATGCCTTCGGTGATTAAACGGCGGTTTCAGCAGCGCACGCCACTGGTGATGGGGCTGTGGTCCGCGGCTCTGATGGGCGGCGGTGGGCTTGGTGCCGCCCTGACACCCTGGTTAGTTCAACATAGCGAAACCTGGTATCAAACACTCGCCTGGTGGGCGCTGCCTGCCGTTGTTGCGCTCTTTGCC;235
04;12;TGGTGGTGG;9;417279;417287;09;27;CAGCAGCAG;9;419075;419083;>CAAAGCACCCGCGAGGTCGCCTCTTCCCACAAGACAACAACCATTCCGGTTCGCGTGGTTTTCACTCCTCGCGCGTGGACGCTGGGTGTTTACTTCGGTCTGATTAACGGTGGTTACGCCAGCCTGATTGCCTGGTTACCCGCCTTCTATATTGAGATTGGTGCCAGCGCGCAGTACAGCGGTTCCTTGCTGGCATTGATGACGCTTGGGCAAGCCGCAGGAGCTTTGCTGATGCCTGCTATGGCTCGCCATCAGGATCGGCGCAAACTGTTAATGCTGGCGCTGGCGTTACAACTGGTGGGTTTCTGCGGCTTTATCTGGCTGCCGCTGCAATTGCCGGTATTGTGGGCGATGGTGTGTGGTTTAGGTCTGGGCGGCGCATTTCCGCTCTGTTTGCTGCTGGCGCTCGATCACTCTGTGCAACCGGCTATTGCTGGCAAGCTGGTGGCGTTTATGCAGGGAATCGGTTTTATCATCGCCGGGCTTGCCCCGTGGTTTTCTGGCGTGCTGCGTAGTATCAGCGGCAATTACTTGATGGACTGGGCGTTTCATGCGCTGTGCGTCGTAGGGCTGATGATTATAACCCTGCGTTTTGCACCAGCACGTTTTCCGCAGCTGTGGGTCAAAGAGGCATGATGCGACGCTTGTTTCTGCGCTTTGTTCACGCCGGATGCGGCCTACATAGATCACTGAATTTGTAGGCCTGATAAGCGAAGCGTATCAGGCAATTTTTATAATTTAAACTGACGATTCAACTTTGTAATCTCTGAAATAATATTGCTTATCCCGGTCGTTTATTTCGCGAATAACCCGACAAGGAACGCCAGCCGCCACGACGTTTGGTGGAATGTCTTTTGTGACGATACTACCCGCGCCAATAACAGAATTATCCCCAATGGTGACGCCTGGATTAATAACCACATGACTTCCGATCCAGACGTTATTGCCAATCGTTATCGGAAAAGAGTACATCTCACCGTTTTTTCTCAATTCATGGTGTACAGGGTGTCCCGTAACGGAAAGAGTAACGTTGGGTGCAATCAATACGTTATCACCGATTGTTACCGTGTAGTCATCGACAATGGTTAAATTGAAATTTGCATAAAAATTGCGGCCTATATGGATGTTGGAACCGTAAGAGAAATAGACGGGGGGTTCTACCCAGGCGTTTTCCCCTACCGTGGCAAACATTTCTTTAATCAGGCTTTCTCTTTTATCAACTTCTGATGGATGCGAGTGATTAAACTCATACATTAACGTTTTTCTACGAAGTCTTTTTTCAGGTAAGCCTTCGCACATATCGGTAAATAGCTTGCCTGCTTTTATTCTTTCTGTCATCGACATGTTCATTGCGATCATTCCGTTATGATATGTTGGTCGGATAAGGCGCTCGCGCCGCATCCGACATTGATTGCTTAAGCGACTTCATTCACCTGACGACGCAGTAGAGAAAGCGGGCCGGGGCCGCTAAGCGTGAACACGGAAATTAAGGTGAAGCCCAGCGCCACCAGACCCAGCACCAGATAAGCGCCCTGGAAACCGATGCTTTCATACATATTACCCGCTAGTACAGACATAAAAATCATCGCCAGTTGCTTAAAGAAGCAGAAACAGACCAGATAAATCGTCGCTGAAAAACGCACTTCAAACTGGCTGGTAATATATTTAAAGCAGCCCACCAGCAGGAACGGTACTTCAAACATATGCAGCGTTTTCAGAATAACCACTTCCAGCGCTGAGGTGGCGAACGATGAGCCAATAATACGTACAGACATAATAGTGCCAGC;1787
09;27;CAGCAGCAG;9;419075;419083;20;60;TTATTATTA;9;420002;420010;>GGCATTTTTCCCACCGATGCGATTAATGATCAGTGGCGCAAAGAACATAATTGAGGCGTTAAGTAATTCGCCCATTGTCGTTACGTAGCCAAATACCCGCGTACCCTGTTCACCGGTGGCAAAGAAAGAAGTAAAGAAATTAGCAAACTGTTGGTCAAAAACATCGTAGGTGCAGGAAACGCCAATAACATACAGTGACAAAAACCACAGTTTTGGCTGTCTGAACAGTTCCAGCGCCAGTTTAAGGCTAAATGCCGAATGGTTGGCACCTACCGCATTGGCAACCGTGGCGGAAGAGGGCGCATCCGTTTTGGCGAAAAAGAGTAAAATGGCGAGGATGAGTGCACAGCCAGAACCCAGCCAGAAAACGAACTGATTATTGATGGTGAACATGATGCCGACAATCGAGGCACACAGCGCCCAGCCAACACAGCCAAACATCCGCGCGCGACCAAATTCGAAATTACTGCGACGGCTGACTTTCTCGATAAATGCCTCTACTGCGGGCGCACCGGCGTTAAAACAAAAGCCAAGATAAATACCACCAACAATCGATCCTACTAAAATGTTGTATTGTAACAGTGGCCCGAAGATAAAAATAAAGAACGGCGCAAACATCACTAACATGCCGGTAATAATCCACAGCAGGTATTTGCGCAGCCCGAGTTTGTCAGAAAGCAGACCAAACAGCGGTTGGAATAATAGCGAGAACAGAGAAATAGCAGCAAAAATAATACCCGTATCACTTTTGCTGATATGGTTGATGTCATGTAGCCAAATCGGGAAAAACGGGAAGTAGGCTCCCATGATAAAAAAGTAAAAGAAAAAGAATAAACCGAACATCCAAAAGTTTGTGTTTTTTAAATAGTACATAATGGATTTCCTTACGCGAAATACGGGCAGACATGGCCTGCCCGG;918
20;60;TTATTATTA;9;420002;420010;12;34;GTTGTTGTT;9;420181;420189;>TTTTTGACACCAGACCAACTGGTAATGGTAGCGACCGGCGCTCAGCTGGAATTCCGCCGATACTGACGGGCTCCAGGAGTCGTCGCCACCAATCCCCATATGGAAACCGTCGATATTCAGCCATGTTCCTTCTTCCGCGTGCAGCAGATGGCGATGGCTGGTTTCCATCA;170
12;34;GTTGTTGTT;9;420181;420189;10;29;CTGCTGCTG;9;421205;421213;>GGCTGTAGCGGCTGATGTTGAACTGGAAGTCGCCGCGCCACTGGTGTGGGCCATAATTCAATTCGCGCGTCCCGCAGCGCAGACCGTTTTCGCTCGGGAAGACGTACGGGGTATACATGTCTGACAATGGCAGATCCCAGCGGTCAAAACAGGCGGCAGTAAGGCGGTCGGGATAGTTTTCTTGCGGCCCTAATCCGAGCCAGTTTACCCGCTCTGCTACCTGCGCCAGCTGGCAGGTCAGGCCAATCCGTGCCGGATGCGGTGTATCGCTCGCTACTTCAACATCAACGGTAATCGCCATTTGACCACTACCATCAATCCGGTAGGTTTTCCGGCTAATAAATAAGGTTTTTCCCTGATGCTGCCATGCGTGGACAGTGGTAATCAGCACCGCGTCGGCAAGTGTATCTGCCGTGCACTGCAACAACGCCGCTTCTGCCTGGTAATGGCCCGCAGCCTTCCAGCGTTCGACCCAGGCGTTAGGGTCAATGCGGGTCGCTTCACTTACGCCAATGTCGTTATCCAGCGGTGCGCGGGTGAACTGATCGCGCAGCGGCGTCAGCAGTTGTTTTTTATCGCCAATCCACATCTGTGAAAGAAAGCCTGACTGGCGGTTAAATTGCCAACGCTTATTATCCAGCTCGATGCAAAAATCCGTTTCGCTGGTGGTCAGTTGCGGGATGGCGTGGGGCGCGGAGGGGAGTGTCACGCTGAGGTTTTCCGCCAGACGCCACTGCTGCCAGGCGCTGATGTGTCCGGCTTCTGACCATGCGGTCGCGTTCGGTTGCACTACGTGTACCGTTAGCCAGAGTTGCCCGGTGCTCTCCAGTCGCGGTAGTTCAGGCAATTCAATTACCTGTTTACCTTGCGGAGCGACATCCAGAGGCACTTCACCGCTTGCCAGCGGCTTACCATCCAGCGCCACCGTCCAGTGCAGGAGCTCGTTATCGCTATGACGGAACAGGTATTCGCTGGTCACTTCGATGGTTCGCCCGGATAAACGGAACTGGAAAAA;1015
10;29;CTGCTGCTG;9;421205;421213;09;27;CAGCAGCAGCAG;12;422048;422059;>GTGTTTTGCTTCCGTCAGCGCCGGATGCGGCGTGCGGTCGGCAAAGACCAGACCGTTCATGCAGAACTGGCGATCATTCGGCGTATCGCCAAAATCACCGCCGTAAGCCGACCACGGATTGCCATTTTCATCATATTTAATCAGCGACTGATCCACCAAGTCCCAGACGAAGCCGCCCTGTAAACGGGGGTACTGACGAAACGCCTGCCAGTATTTAGCGAAGCCGCCAAGACTGTTACCCATCGCGTGGGCGTATTCGCAAAGGATCAGTGGGCGCATTTCTCCAGGCAGCGAAAGCCATTTTTTGATGGACCATTTCGGCACAGCCGGGAAGGGCTGGTCTTCATCCACGCGCGCGTACATCGGGCAAATAATATCGGTTGCGGAGGTGTCGGCTCCGCCGCCTTCATACTGCACCGGGCGGGATGGATCGACAGATTTAATCCAGCGATAGAGTGCGTCGTGATTAGCGCCGTGGCCTGACTCATTCCCCAGCGACCAGATGATCACACTCGGGTGATTACGATCGCGCTGTACCATTCGTGTTACTCGTTCGCTCATGGCCGGTAACCAGCGCGGATCATCGGTCAGACGATTCATTGGCACCATGCCGTGGGTTTCAATATTGGCTTCATCCACCACATACAGGCCGTAGCGGTCGCACAGGGTGTACCACAGCGGATGGTTCGGATAATGCGAACAGCGCACGGCGTTAAAGTTGTTCTGCTTCATTAGCAGGATATCCTGCACCATCGTCTGCTCATCCATGACCTGACCATGCAGAGGATGATGCTCGTGACGGTTAACGCCGCGAATCAGCAACGGCTTGCCGTT;834
09;27;CAGCAGCAGCAG;12;422048;422059;07;21;GACGACGAC;9;422822;422830;>ACCATTTTCAATCCGCACCTCGCGGAAACCGACATCGCAGGCTTCTGCTTCAATCAGCGTGCCGTCGGCGGTGTGCAGTTCAACCACCGCACGATAGATATTCGGGATTTCGGCGCTCCACAGTTTCGGGTTTTCGACGTTCAGACCTAGTGTGACGCGATCGGCATAACCGCCACGCTCATCGATAATTTCACCGCCGAAAGGCGCGGTGCCGCTGGCGACCTGCGTTTCACCCTGCCACAAAGAAACCGTCACCCGCAGCTCATCGCGCAGCTCGCCGTACATCTGAACTTCTGCCTCCAGTACCGCGCGGCTAAAATCATCATTAAAGAGAGTGGCAACATGGAAATCGCTGATTTGTGTGGTCGGTTTGTGCAGCAACGAGACGTCACGGAAAATGCCGCTCATCCGCCACATATCCTGATCTTCCAGATAACTGCCGTCACTCCAGCGCAGCACCATCACCGCGAGGCGGTTTTCTCCGGCGCGTAAAAATGCGCTCAGGTCAAATTCAGACAGCAAACGACTGTCCTGGCCGTAACCGACCCAGCGCCCGTTGCACCACAGATGAAACGCCGAGTTAACGCCATCAAAAATAATTCGCGTCTGGCCTTCCTGTAGCCAGCTTTCATCAACATTAAATGTGAGCGAGTAACAACCCGTCGGATTCTCCGTGGGAACAAATGGCGGATTGACCGTAATGGGATATGTCACGTTGGTGTAGATGGGCGCGTCGTAACCGTGCATCTGCCAGTTTGAGGG;762
07;21;GACGACGAC;9;422822;422830;03;09;CACCACCAC;9;424000;424008;>AGTATCGGCGTCAGGAAGATCGCACTCCAGCCAGCTTTCCGGAACCGCTTCTGGTGCCGGAAACCAGACAAATTGCCACTCACCATTCAGGCTGCGCAACTGCTGGGAAGGGCGATTGGTGCGGGCCTCTTCGCTATTACGCCAGCTGGCGAAAGGGGGATGTGCTGCAAGGCGATTAAGTTGGGTAACGCCAGGGTTTTCCCAGTCACGACGTTGTAATACGACGGCCAGTGAATCTGTAATCATAGTCATAGCTGTATCCTGTGTGAAATTGTTATCCGCTCACAATTTCACACAACATACGAGCCGGACGCATAGAGTGTAAAGCGTGGGGTGCCTAATGAGTGAGCTGACTCACATTAATTGCGTTGCGCTCACTGCCCGCTTTCCAGTCGGGAAACTTGTCGTGCCAGCTGCATTAATGAATCGGCCAACGCGCGGGGAGAAGCGGTTTGCGTCTTGGGCGCCAGGGTGGTTTTTCTTTTCACCAGTGAGACGGGCAACAGCTGATTGCCCTTCACCGCCTGGCCCTGAGAGAGTTGCAGCAAGCGGTCCACGCTGGTTTGCCCCAGCAGGCGAAAATCCTGTTTGATGGTGGTTAACGGCGGGATATAACACGAGCTGTCTTCGGTATCGTCGTATCCCACTACCGAGATATCCGCACCAACGCGCAACCCGGACTCGGTAATGGCGCGCATTGCGCCCAGCGCCATCTGATCGTTGGCAACCAGCATCGCAGTGGGAACGATGCCCTCATTTAGCATTTGCATGGTTTGTTGAAAACCGGACATGGCACTCCAGTCGCCCTCCCGTTCCGCTATCGGCTGAATTTGATTGCGAGTGAGATATTTATGCCAGCCCGCCAGACGCAGACGCGCCGAGACAGAACTTAATGGGCCCGCTAACAGCGCGATTTGCTGGTGACCCAATGCGACCAGATGCTCCACGCCCAGTCGCGTACCGTCTTCATGGGAGAAAATAATACTGTTGATGGGAGTCTGGTCAGAGACATCAAGAAATAACGCCGGAACATTAGCGCAGGCAGCTTCCACAGCAATGGCATCCTGGTCATCCAGCGGATAGTTAATGATCAGCCCACTGACGCGTTGCGCGAGAAGATTGTGCACTGCCGCTTTACAGGCTTCGACGCCGCTTCGTTCTACCATCGA;1169
03;09;CACCACCAC;9;424000;424008;04;12;TGGTGGTGG;9;427336;427344;>GCTGGCACCCAGTTGATCGGCGCGAGATTTAATCGCCGCGACAATTTGCGACGGCGCGTGCAGGGCCAGACTGGAGGTGGCAACGCCAATCAGCAACGACTGTTTCCCCGCCAGTTGTTGTGCCACGCGGTTGGGAATGTAATTCAGCTCCGCCATCGCCGCTTCCACTTTTTCCCGCGTTTTCGCAGAAACGTGGCTGGCCTGATTCACCACGCGGGAAACGGTCTGATAAGAGACACCGGCATACTCTGCGACATCGTATAGCGTTACTGGTTTCACATTCACCACCCTGAATTGACTCTCTTCCGGGCGCTATCATGCCATACCGCGAAAGGTTTTGCGCCATTCGGCGGGGCTGACGCCGAAGTGAGATTTAAAATGCTGACGCCAGGTCACAGGTGAGAGAAAACCCACCTCAGCCGCTATCCGCTCAACGGGCAACTGACTGGATCCCAACAGTTCCTGGCTACGGCGTAAGCGTTCAGTAATGAGCCATTCGGCGATACTCGAACCGGTCGCTTTCATAAAATGGCGAGTTAATGTGCGGCGACTCATCATTACTCGCTGCGCCAGCGAGTCGAGATCATGCTGTTGCGCAATGTTTTGCCGCAGGTAATCCAGCAGGAGGTTTATGCGTTCATCATGGGTATTTTTCGGCACCGGTTGCTCAATAAACTGCGCCTGACCGCCGGTGCGATATGGCGGTACGACCATCCGTCGGGCAATATGGTTAGCATAGTCGCTGCCAAAATGTTGCCGAACAATATACAAACAGCAATCCAGCGCCGCGGCAGTACCGGCAGAGGTAATAATGCCGTCATCGTCTACGTACAACGCGTTAATATCCAGATGTGTTTGTGGAAAACGTGCCTGAAATTCACGCTCGAACTCCCAGTGCGTGGCGGCACGCTTATTTTTCAGTAAACCTGCATAGCCGAGCACAAACGTGCCCAGGCAAAGCCCGACAATCTGTGCGCCGTTATCCCGTGCGGTCGTTAAGGCTTCCAGCAGTTTTTGTGGCGGTTTTTGTGTAATGGTTCCCCAGTAAGGAATTATCACAATATCTGCCTGGATGACTGCGGTATAGTCATGGGTGGCGGTTACGGAAAACCCATCGGCAGAGTCCACGTTTCCCGGCTTTTCAGCGCAAATAATCACGTGAAAGCGTTTTTTCTCCGCCATCTTTTCACTAAACACGATAAACGGTACGGAAAGGTGAAAAGGACTAAAACCGGCAACGGCGATAATGGCAACAGTTAGCGGGCGCATAACACTCTTTATCTCCGAATTAGAATGTCAACGTTTCACCATCTTCTGGTACGTTCACAAATTCGATAATTTGATTATCTCTGGCGTATTCCTTGAGCGCATCACGCGTCAGCAAACAGTGGTTTACGGCCTCCATATGTGTCGCGATAATTTGCGCTTCTGGGAGGGTAAAATGTGTTTTGAGAATATCTTCTGCTCCCATAATTATCGCGCCATGCCCCAGAACATGCGCAAATCCGGCATTCAACACAACCACTTCTGGTTGGAAAGTTAGCATTGTAGCCTCGACGTCGTCACGCCAGAGGGTATCGCCAGCCAGATAGAGCGTTTTCTCTGTCGGGTGCTGGAAAACAACGCCGCAAGCTGCGCCTAAACGCTTCGCCATCGCCGGGTCGGCATAGGTGCGATCGGAGCCGTGCTGCCCTGTCGTTTTATGCAGAGTAATATCGCCAAATTTAGTCTCGTCGGTAAGTACGGTAAGATGCGTAAATCCTTGTTTATTCAGTGATTCAGCATCTTGCTCATTTTGCACATAAATCAGTTTATCTTTAGGGACGACGCGGGAGGCTGTTTCGTCCCAGTGATCTTCATGCAAATGGGTCACGATTAGGGCGTCAACGTTGAGTAACGTTGTTAAATCGCACGGTAATTCTACCGTTGGATTGCGGATTTCTGCGCGTGCCGTTCCGGCAAAACCCGGATAACTTCCTTTAGGCGCGAGTAACGGGTCGATAAGAAATGTTTTGCCAGCGTATTGGATAATTTGGGTGGCATTACGAATTTGCGTAATTTTCATGATTTGCTCCACATCACAGTATTGATGTCATTAGCGTAGCGTGCAGCCCGTACTGTGCATGTGGGCAAATGGGCGAATAACGATGAGAATGGGCCAAATTACACATTGGCGTAACTAGCGTAAATGCACGCCGCTTCGCCGTCCGGCCACCAGAATAGCCTGCGATTCAACCCCTTCTTCGATCTGTTTTGCTACCCGTTGTAGTGCCGGAAGATGCTTTTCCGCTGCCTGTTCGATGGTCATTGCGCTCGCCATATACACCAGATTCAGACAGCCAATCACCCGTTGTTCACTGCGCAGCGGTACGGCGATAGAGGCGATCTTCTCCTCCTGATCCCAGCCGCGGTAGTTCTGTCCGTAACCCTCTTTGCGCGCGCGCGCCAGAATGGCTTCCAGCTTTAACGGTTCTCGTGCCAGTTGATAGTCATCACCGGGGCGGGAGGCTAACATCTCGATTAATTCCTTGCGTTCTTGTTCCGGGCAAAAGGCCAGCCAGGTCAGGCCCGAGGCGGTTTTCAGAAGCGGTAAACGCCGCCCGACCATTGCCCGGTGAAAGGATAAGCGGCTGAAACGGTGAGTGGTTTCGCGTACCACCATTGCATCAACATCCAGCGTGGACACATCTGTCGGCCATACCACTTCGCGCAACAGATCGCCCAGCAGTGGGGCCGCCAGTGCAGAAATCCACTGTTCGTCACGAAATCCTTCGCTTAATTGCCGCACTTTGATGGTCAGACGAAAACTATCATCGGAGGGACTACGCCGGACATATCCCTCTTCCTGCAGCGTCTCCAGCAGTCGCCGCACAGTGGTGCGATGCAGGCCGCTGAGTTCCGCCAGCAGCCCGACGCTGGCACCGCCGTCAAGTTTATTTAACATATTTAATAACATTAGACCGCGGGTTAAGCCGCGCACGGTTTTGTATTCCGTCTGCTCATTGTTCTGCATATTAATTGACATTTCTATAGTTAAAACAACGTTGTGCACCTGGTGCACATTCGGGCATGTTTTGATTGTAGCCGAAAACACCCTTTCTATACTGAGCGCACAATAAAAAATCATTTACATATTTTTAACAAAATAAGTTGCGCTGTACTGTGCGCGCAACGGCATTTTGTCCGAGTCGTGAGGTACTGAAATGGCAATACAACACCCTGACATCCAGCCTGCTGTTAACCATAGCGTTCAGGTGGCGATCGCTGGTGCCGGTCCGGTCGGGCTGATGATGGCGAACTATCTCGGCCAGATGGGCATTGACGTGC;3327
[truncated: 5,011,776 more chars]
