# Supplementary material for: New Genetic Markers Differentiating IPEC and ExPEC Pathotypes—A New Approach to Genome-Wide Analysis Using a New Bioinformatics Tool
Source: Int J Mol Sci. 2023 Feb 28;24(5):4681. doi: 10.3390/ijms24054681 (PMC10002601; doi:10.3390/ijms24054681)
Supplement: Supplementary file 1 [file ijms-24-04681-s001.zip › Supplementary Figure 4.xlsx]

## Sheet: CCG-TCG
Comparative analysis of the presence of DNA sequences between TRS class 1 motifs (CCG, CGC, GCC) and TRS class 8 motifs (CGT, GTC, TCG) in two genomes of Escherichia coli - UTI89 and O:157 H7 Sakai.
Gray color marks non-perfect TRS motifs and those sequences not found by the program (column [FRG GEN NO]).
Red font marks nucleotides that disturb the canonical character of the TRS motif.
Sequences that are unique in a given genome are marked in green. Only sequences ≥ 100 bp in length are shown.
The percent of identity of each pair of sequences is shown in the [Identity%] column.
L-TRS(Class)	L-TRS(No)	LSF	Len(LSF)	LSF(L-POS)	LSF(R-POS)	R-TRS(Class)	R-TRS(No)	RSF	Len(RSF)	RSF(L-POS)	RSF(R-POS)	FRG GEN NO	SEQ	Len(SEQ)	IDENTITY [%]
1	2	CGCCGCCGC	9	409765	409773	8	24	TCGTCGTCG	9	414006	414014	UTI-89-227	TGCCAATTGCCGCCAGCGTGTTATTGCACGGACTGGCACCGCGCTCAGCAACCATTAAACGGCGGCACTGATCCGGTGAGGGGGTGTAGGTGGTGTCTTTCATCCCCAACGGACGGGTAATCTGCTCTTCAAACAACTGGGTATAAGGCTTGCCGGACGCATTCGCCAGTGCATCTGCCAGCAGATCGAATGCGAGGTTGGAGTACGCGGCCTGGCTGCCCGGCGCGGCTTTTAGTTTGGCAGTGGAAAGGTATTTCCAGCGTTGCTCGCGCGTTGGCCAGACAAATACCGGACGATGTGCCGCGCCACCGGGCTGTTCACGGGGCAGGGCGCTGGTATGGGTTGCCAGATTCACCAGCGTAATGGGCGTCCCATTGTAGGTCGGTACGCGTGCGCCTG…	4232	97.7
1	2	CGCCGCCGC	9	455308	455316	8	24	TCGTCGTCG	9	459549	459557	SAK-225	TGCCAATTGCCGCCAGCGTGTTATTGCACGGACTGGCACCGCGCTCAGCAACCATTAAACGGCGGCACTGATCCGGTGAGGGAGTGTAGGTGGTGTCTTTCATCCCCAATGGACGGGTAATCTGCTCTTCAAACAACTGGGTATAAGGCTTGCCGGACGCATTCGCCAGTGCATCTGCCAGCAGGTCGAACGCAAGGTTAGAGTACGCCGCCTGACTGCCTGGCGCGGCTTTCAGCTTCGCCGTAGAAAGGTATTTCCAGCGTTGCTCGCGCGTTGGCCAGACAAACACCGGACGATGTGCCGCGCCACCGGGCTGTTCACGGGGCAGGGCGCTGGTATGGGTTGCCAGATTGACCAGCGTAATGGGCGTCCCATTGTAGGTTGGCACGCGTGCGCCTG…	4232
1	1	CCGCCGCCG	9	644933	644941	8	24	TCGTCGTCG	9	646242	646250	SAK-343	GTTCAGCGTCCAGCCCGACCGGCCAGACAGCAATGCCTAACGGTTCGCCTGCCTGACGCAGCATACGGCCTAACTGCCCGTTACCGAGGACGCAAACCTGTTTCATGCCGCACCTCGCGGGTCCGGGTTTTCCAGCACTTCATCAGTTTGTGCTTTGCGCCAGTCATTCAGACGCTGGTGCAGTTCTTTATCATGAGTCGCAAGAATTTGTGCTGCCAGTAATGCCGCGTTTGCCGCGCCAGCTTTACCAATCGCCAGCGTACCCACCGGAATGCCGCGTGGCATTTGTACGATGGAGTAGAGGCTATCGACACCGCTCAGTGCGGCGCTCTGTACTGGCACGCCCAGCACTGGCACCAGCGTTTTGGCGGCAATCATGCCTGGCAGGTGCGCTGCGCC…	1300	98,7/ins455/97
1	1	CCGCCGCCG	9	563080	563088	8	24	TCGTCGTCG	9	564807	564815	uti89-SAK-343	GTTCAGCGTCCAGCCCGACTGGCCAGACAGCAATGCCTAACGGTTCGCCTGCCTGACGCAGCATACGGCCTAACTGCCCGTTACCGAGGACGCAAACCTGTTTCATGCCGCACCTCGCGGGTCCGGGTTTTCCAGCACTTCATCAGTTTGTGCTTTGCGCCATTCATTCAGACGCTGGTGCAGTTCTTTATCATGAGTCGCAAGAATTTGTGCTGCCAGTAACGCCGCGTTTGCCGCGCCAGCTTTACCAATCGCCAGCGTACCCACCGGAATGCCGCGCGGCATTTGTACGATGGAGTAGAGGCTATCGACACCGCTCAGTGCGGCGCTCTGTACTGGCACGCCCAGCACCGGCACCAGCGTTTTGGCGGCAATCATGCCAGGCAGGTGCGCTGCGCC…	1718
1	2	CGCCGCCGC	9	843639	843647	8	22	CGTCGTCGT	9	851460	851468	SAK-436	GACGCGCGTATCGACCTGTTCCTTCAATTTCTGTTGGCGCTGCACATGCCGTTCAGTTGAAATTCGCGCTTCCATTCATTTTCCTTAATGTCCCGCAGGGCAACTGGCGCAGCGGTGTTGCTGCTCAAACTGACTAAAGAAATTATTGCCTTTATCATCTACCAGGATGAATGCGGGCAGATTTTCCACTTCCATCATCCACACCGCTTCCATACCCAGCTCCGGGTATTCCAGGCAACGCAGACTTTTGACATATTCTTGCGCCAGTAACGCAGCTGCACCGCCAATACTTCCCAGATTGAAGCCGCCATGTTTGTGACAGGCATCGGTGACCTGCTGGCTGCGGTTACCTTTCGATAACATCACTAGACTGCCGCCAGCCGCCTGGAAGGTATCGAT…	7812
1	1	CCGCCGCCG	9	3444575	3444583	8	22	CGTCGTCGT	9	3446684	3446692	SAK-1679	GAAATGAATATTCACAGCATCAGGGGATGAGCCGGGATCGCAGTGCCATGTTTGGTTTGATGTTCTCTGTCAGTTTGGGGGCGTCAAAAGAGTTTTGGGATAGCCGCCCCGAAGGGAGCGGCTGGAGCTGGAAGGATTTGGCCTGGGATGTCGCCGGTGCAAGCACCGGCTATACCGTCTGGCAACTGACCCGTCACTAAAGACGCATCCCCTTCCCTTTGCGATGTAGCATCAAAGAAACCAGAAACGCCACCACGGCCATCAAGGTCACATACCAGAAGAAGGCTGTTTCCATTCCTATTGATTTCAGCGACAACGCTACGTACTCCGCCGAACCACCAAATATAGCATTAGCGACCGCATATGACAGACCAACGCCTAATGCGCGAACCTGTGCCG…	2100	86.4
	1	CCGCCGCCG	9	2865809	2865817	8	22	CGTCGTCGT	9	2870632	2870640	uti89-SAK-1679	GAAATGAATATTCACAGCATCAGGGGATGAGCCGGGATCGCAGTGCCATGTTTGGATTGATGTTCTCTGTCAGTCTGGGGGCGTCAAAAGAGCTTTGGGATAGCCGCCCTGAGGGGAGCGGCTGGAGCTGGAAGGATTTTGCCTGGGATATCGCCGGTGCAAGCACCGGCTATACCGTCTGGCAACTGACCCGTCACTAAAGCCGCATCCCTTTTCCTTTACGGTGCAATGTTAGTGAAACCAGAAACGCCACCACGGCCATCAAGGTCACATACCAGAAGAAGGCTGTTTCCATTCCTATTGATTTCAGCGACAACGCTACGTACTCCGCCGAACCACCAAATATAGCATTGGCGACCGCATATGACAGACCAACGCCTAATGCGCGAACCTGTGCCG…	4814
1	2	CGCCGCCGC	9	3691591	3691599	8	22	CGTCGTCGT	9	3693475	3693483	UTI-89-1897	CGGGCCCTGTTCCAGACGCCAGAACATCGACAAATATAAGTTCGCGCCAAAAGGCGAAAACCATTTCCGACCACGACGACCACGGCCAGCATGCTGGTATTCTGCAACACAGGCATCGCCAGATTTAAGCTCTCCGATGCGGTCCAGGAGATACTGATTCGTGGAGTCAATAACTGGCAGCACGGCTACACTGCCGTCATCCAGCTGACTCAATATCTTTTCGGCATTAAGTAACTGGATTGGCTCGGGCAAGCTGTATCCTTTACCCGGAACAGTAAATACATCAACGCCCCAGTCACGCAGTGTCTGAATGTGTTTATTAATAGCCGCCCGGCTCATTCCCAGCGTTTCACCCAACTGCTCGCCAGAGTGAAATTCGCCATTCGCTAACAGGGCGAT…	1875	91.8
		Caggcattt	9	3446381	3446389	8	22	CGTCGTCGT	9	3446719	3446727	sakai-UTI-89-1897	AACGCAAAAAGGCCATCCTGACGGATGGCCTTTCGCTTAATTTGATGCCTGGCAGTTCCCTACTCTCGCATGGGGAGACCCCACACTACCATCGGCGCTACGGCGTTTCACTTCTGAGTTCGGCATGGGGTCAGGTGGGACCACCGCGCTAAGGCCGCCAGGCAAATTCTGTTTTATCAGACCGCTTCTGCGTTCTGATTTAATCTGTATCAGGCCGAAAATCTTCTCTCATCCGCCAAAACACCTTCGGCGTTGTAAGGTTAAGCCTCACGGTTCATTAGTACCGGTTAGCTCAACGCATCGCTGCGCTTACACACCCGGCCTATCAA	340
1	3	GCCGCCGCC	9	3789537	3789545	8	22	CGTCGTCGT	9	3793509	3793517	SAK-1865	AACAATGGCTACATCAACACTTTGCATTGTTTATTCCTTAATAACCGCCTTCAACGCGCCACCCAACCGAGGGTGCGCTGCGCCAGCACATCGCGTGCCGGGGTGAATAATTCCATCGTCATCAGCCCGATGTTGCGCCCGACAACCAGTGGCGTCCAACGGTTGGCAAAAAGATGTACAAGGCTGTCCGTGACGCCAATGGTTGCTTCGCGATCGCTCTGTCGACGCTGCTGATAACGACACAATACGCCGTAATCACCCATGTCTTCTCCGCGCTCCTGCGCCTGAGTCAGGGTTTCCGCAAGACTCATGACATCTCGCATACCGAGGTTGAACCCTTGCCCGGCAATCGGGTGCAGGGTTTGCGCCGCATTGCCCACCAGCACGGTACGATGGGTA…	3963	97
1	3	GCCGCCaCC	9	3229927	3229935	8	22	CGTCGTCGT	9	3233898	3233906	uti89-SAK-1865	AACAATGGCTACATCAACACTTTGCATTGTTTATTCCTTAAAACCGCCTTCAACGCGCCACCCAACCGAGGGTGCGCTGCGCCAGCACATCGCGTGCCGGGGTAAATAATTCCATCGTCATCAGCCCGATGTTGCGCCCGACAACCAGCGGGGTCCAACGGTTGGCAAAAAGATGTACAAGGCTGTCCGTGACGCCGATGGTTGCTTCGCGATCGCTCTGTCGACGCTGCTGATAACGGCACAATACGCCGTAATCACCCATGTCTTCTCCGCGTTCCTGCGCCTGAGTCAGGGTTTCCGCAAGGCTCATGACATCACGCATACCGAGGTTAAATCCTTGCCCGGCGATGGGATGCAGAGTTTGCGCCGCATTGCCCACCAGCACGGTACGATGGGTAA…	3962
1	2	CGCCGCCGCCGC	12	4557374	4557385	8	23	GTCGTCGTC	9	4561376	4561384	SAK-2315	TGCCCGTCGTGGCGCGAACGTCACGCTGGTATCAGGTCCGGTTTCACTACCGACGCCACCGTTTGTTAAACGTGTTGATGTGATGACCGCGCTGGAAATGGAAGCCGCCGTGAATGCTTCTGTACAGCAGCAAAATATTTTTATCGGCTGCGCCGCCGTGGCGGATTATCGCGCAGCTACCGTGGCCCCAGAGAAAATCAAAAAGCAGGCCACGCAGGGTGATGAATTAACAATAAAAATGGTTAAAAACCCCGATATCGTCGCAGGCGTTGCCGCACTAAAAGACCATCGACCCTACGTCGTTGGATTTGCCGCCGAAACAAATAATGTGGAAGAATACGCCCGGCAAAAACGTATCCGTAAAAACCTTGATCTGATCTGCGCGAACGATGTTTCCCA…	3990	97.7
1	2	CGCCGCCGCCGC	12	4071918	4071929	8	23	GcCGTCGTC	9	4075920	4075928	uti89-SAK-2315	AGCCCGTCGTGGTGCGAACGTCACGCTGGTATCAGGTCCGGTTTCATTACCGACGCCACCGTTTGTTAACCGTGTTGATGTGATGACCGCGCTGGAAATGGAAGCCGCCGTGAATGCTTCAGTACAGCAGCAAAATATTTTTATCGGTTGCGCCGCCGTGGCGGATTATCGCGCAGCTACCGTGGCCCCAGAAAAAATCAAAAAGCAGGCCACGCAGGGTGATGAATTAACAATAAAAATGGTTAAAAACCCCGATATCGTCGCAGGCGTTGCCGCACTAAAAGACCATCGACCCTACGTCGTTGGATTTGCCGCCGAAACAAATAATGTGGAAGAATACGCCCGGCAAAAACGTATCCGTAAAAACCTTGATCTGATCTGCGCGAACGATGTTTCCCA…	3990
1	2	CGCCGCCGC	9	4702336	4702344	8	24	TCGTCGTCG	9	4702734	4702742	SAK-2393	TACTGGTCGTGTTTAAGTCGGTGAGGGCAAATGCGCCCTGTGGTACGGCTGATTGATAAATAACGTAGCCGTTTTGTTTGATGATCACCGTGGCGTTAGTTTTCGCAATCCCATGTACCACTGGCGCAAAGCCGTTCTGGCTGGAGGGCAACATATCGTCATCGGTATACAGCCGCACGCCACGCACCTGTGTACTATCAAATACATCGCTTGCCGTCCAGGTATCGCCAATCATAATCTGGCTACGTAATGCCATGATGTCGCGCTGAATGTAATTACTGACGGAATGGTAGTCCACATTACCGTCATAAGAATTCAGGGTGCTGTAATTACGAAAACGCCATGCGCCTAAATTAATACCATTACGCAAATTCAGATAATAACTGTCA	389
