# Supplementary material for: New Genetic Markers Differentiating IPEC and ExPEC Pathotypes—A New Approach to Genome-Wide Analysis Using a New Bioinformatics Tool
Source: Int J Mol Sci. 2023 Feb 28;24(5):4681. doi: 10.3390/ijms24054681 (PMC10002601; doi:10.3390/ijms24054681)
Supplement: Supplementary file 1 [file ijms-24-04681-s001.zip › Supplementary Figure 5.xlsx]

## Sheet: IPEC
List of genomic sequences selected to check their specificity for genomes belonging to the IPEC patotype.
Sequences that are unique in a given genome are marked in green. Only sequences ≥ 100 bp in length are shown.
LSF	LSF(L-POS)	LSF(R-POS)	RSF	RSF(L-POS)	RSF(R-POS)	GEN NO	SEQ	Len(SEQ)	IPEC	ExPEC	COMMENSAL E. COLI	VIRUSES/PHAGES	OTHER THAN E. COLI	SPECIFICITY	ADDITIONAL SEQUENCES PRODUCING SIGNIFICANT ALIGNMENTS
ATGATGATG	243840	243848	CAGCAGCAG	244087	244095	>SAK-125	GTTGACGTTTTGATCTCGATTTAATCCATGCATGAATTCATAAATCATAATTTGATCAATGTGTGCTGTTTGAGCTTTATTTCCAATGGATGGTTGTGATGAACAACCACTTGAAATGAGCCCTTGATTATCACCATTTAGTGTTAAATAAATTAAATTCGCCATTTAAAACTCCTTTGTATTCATGAATGTTATTGAAATTCAATGCTTTTTTTATCGTCGGTATCGTATTATTCTT	238	YES	NO	NO	NO	0.975	NO	APEC, SHIGELLA
GGTGGTGGT	1202459	1202467	CACCACCAC	1202706	1202714	>SAK-620	TATCGGGCGGCAGGCATAAAAGCGAAAAAATCCCGCAGTGCTCACGGACAGGAACTGCGGGAGCGTTACGAAGATTGAGTGTAAGGAATTATTCTTATGTCACGACAAAAACATTAACTCAGAGAGGGAGGATGTGCCGTTCTTTTCAGGGAGAAAGGATTTATCGTCCTGAGGAATAAAGGTAAGGGGCCCGCCCCTTACCTGACTGATTATTGAATGATGCCGCAGGCCATTCTCG	238	YES	NO	0.366	0,15-100%	29,5-100%	NO	E. ALBERTII, SHIGELLA
ACGACGACG	1265258	1265266	GAAGAAGAA	1269529	1269537	>SAK-642	AGAGGAGCAGAAACAGAAAGATAAACTGAAGATTCGAAAACTCGCCTTAAAGCCCCGCAGTTACTGGATTAAACAAGCCCAACAAGCCGTAAACGCCTTCATCAGAGAAAGAGACCGCGACTTACCATGTATCTCGTGCGGAACGCTCACGTCTGCTCAGTGGGATGCCGGACATTACCGGACAACTGCTGCGGCACCTCAACTCCGATTTGATGAACGCAATATTCACAAGCAATGCGTGGTGTGCAACCAGCACAAAAGCGGAAATCTCGTTCCGTATCGCGTCGAACTGATTAACCGCATCGGGCAGGAAGCAGTAGACGAAATCGAATCGAACCATAACCGCCATCGCTGGACTGTCGAAGAATGCAGGGCGATCAAGGCGAAGTATCAGCAGAA…	4262	YES	NO	NO	28,2-100%	33,2-47,2%	NO	ACINETOBACTER HAEMOLYTICUS, ENTEROBACTER CLOACAE
GAAGAAGAA	1269529	1269537	ACAACAACA	1280077	1280085	>SAK-643	TCCGAAAAATGTGCTGTTTGCCGTGGTGTGGATGCAGGGGGAATTTGATTTTGGCGGTACGCCGGTAAATCACGCCGCACAGTTTGGTGCGCTGGTTGATAAATTCCGTGCAGACCTGGCGGATATGGCAGGCCAGTGCGTCGGTGGCTCTGCTGGCGGTGTTCCCTGGATATGCGGGGACACGACGTATTTCTGGAAGCAGAAGAACGAATCCACGTACCAGACGGTGTATGGCAGCTATAAAAACAAAACGGAAAAGAATATCCATTTCGTACCGTTCATGACGGATGAGAACGGGGTGAATGTGCCGACGAACAAACCGGAAGAAGACCCGGACATTCCGGGTATCGGATATTACGGTTCGAAATGGCGTGACAGCTCAGCCACCTGGACGTCACA…	10539	YES	NO	27,9-34,35%	12,9-100%	12,4-71,5%	NO	VARIOUS SPECIES
ACAACAACA	1280077	1280085	TGTTGTTGT	1284929	1284937	>SAK-644	GGCACTTCAGCAACAACAGGCAGAACTCCAGATGCGCGAGATGGCTGGCAGAGTGGCAAAACTGGAAGCTGACGCCGCCAGGGCACATGCAGCTGCACAACGGGATAATGCCAGTGCACAGCGGGAAGTCGCCCTGACACAGGGGCAGCGTTATGTGGATGCGCTTAACCAGGCACATACGGCAGAAATCATTACCGGCGTACAGAATATGGAACAGGAGCAGGACGTTCTTCAGCAACAGATGCTGTATACGTTACAACAGCGGATGAATGAAATGTCGCTCTGAAAACTCTGGCTTCAACTGAACCCCGTCATCGTACGGGGTTTTTTGTTTCCGGAGGTAAGCGTTCCGGGAGCGGTGCGCTTATTCGCGGGGGCAGCGATAAGCCTTATTTACTC…	4843	YES	NO	62,9-71,25%	18,3-100%	1,4-97,7%	NO	E. ALBERTII, SHIGELLA, LOW SCORE OTHERS
TGTTGTTGT	1284929	1284937	TGATGATGA	1286189	1286197	>SAK-645	TTCGGGGACGCTGAAATCTCCTGATGGTGAGGCGATATCAGGAGCAAATATTACCCTGACGGCGCTGACAGTTTCACCGGATGCGCTCAGCGGCACCAGTGCGTCGGCAGTGACCCGTGAAGGTGGATATTACGGAATGACGATGGATCCGGGGGAGTATGCGGTTTCGGTGACGGTGAAAGGGAAGACTGCTGTCTACGGACGTGTGCGTATTGAGGGGACCGAAAGTACGGTGACGCTCAATATGCTGTTACGCCGCAGTCTTGTTGAGGTTAGCATACCCGGAGAACTGCTGACAGATTTCCGGCAGATACAGAATAATGTGGCTGATGACCTTGCCACTATTCGTCGCCTGAATGAAGACACGGCGACAAAAAACACTCAGGCCACACAGTCAAA…	1251	YES	NO	0.28	4-100%	0.99	NO	E. ALBERTII, SHIGELLA
TGATGATGA	1286189	1286197	TCATCATCA	1287641	1287649	>SAK-646	AACGAAGGCTGCCACCCCGAAAGCGGTGAAAGCGGCAATGGATGTGGCAAATGAAGCGAAAACAAAGGCAGAAGAGGCTGCAGCAGGAGGTGGTGTTCCCGGTCCGAAAGGAGATAAAGGGGACACGGGGCCAGCAGGTCCGGCTGGGCCGAAGGGTGATAAGGGAGAGCGCGGTGACACCGGCCCTGTCGGGGCAACCGGCGAACGGGGACCGGCAGGTGATGCTGGTCCGGCAGGCCCGCAGGGGCCGAAAGGTGACAGGGGAGAGCGGGGAGAGACCGGTCTGACGGGAAATGCAGGTCCACAGGGTCCAAAGGGAGATACCGGTGCGGCAGGCCCGGCAGGCCCACAGGGACCGAAAGGAGAAACAGGTGCGGCAGGCCCGGTGGGGGCGACCGG…	1443	YES	NO	NO	26,5-100%	43-94,1%	NO	E. ALBERTII, SHIGELLA, CITROBACTER
TCATCATCA	1287641	1287649	ATGATGATG	1288185	1288193	>SAK-647	GAATGTCATGCAAGGCATTTTGTTTCAGTGATGCCGATCGCGATTTTAGCGAATTCCATCATAAATCCCCTGATTTTTAAGCCTGAAGCAGTCAAAGGAATTTCTATGCCCTATATCGATATCACCACGATGCGTGGGATGATGCCGCGCGTTGTGACATCCATGCTGCCCGAGCATTCCGCTGTACTGGCGGAGGACTGCCATTTCCGGTTTGGTGTTATTACACCAGAACGTCAGATATCCGGGGTTGAGAAAACATTCACAATTAAGCCAAAAACAATTTTTCATTACCGTGACGATTTCTGGTTTGCATGGCCGGATGTGGTGGATGTGATCCGCAGTCCGATCGCTCAGGACCCCCACGGGCGTATTTACTACACTGACGGGCGTTTTCCTAAA…	535	YES	NO	59,7-94,7	56,2-100%	59,7-98,8%	NO	E. ALBERTII, SHIGELLA
ATGATGATG	1288185	1288193	GCCGCCGCC	1288486	1288494	>SAK-648	AAACCCGGTTTTATACGGAAACCTTTGTCTCAGATTATGGTGAAGAAGGTCCGCCAGGTCCGGCGTCTCTGGAGGTAACACTCCGTACTCCGGGAACTGCGGTACAACTGACGCTGGCTCCGGTGCCATTGCAGAATGCCAGTATTAAACGTCGCCGGATTTATCGCTCTGCATCAGGTGGAGGGGAGGCGGATTTTTTACTTGTGGCTGAACTGGATGCATCCGTGCTCAGTTACACGGACAAAATACCGGCGAAAAACCTTGGGCCTTCCCTGGCGACATGGGATTACCT	292	YES	NO	89,6-94,8%	86,7-100%	97,8-100%	NO	E. ALBERTII, SHIGELLA
GCCGCCGCC	1288486	1288494	TGGTGGTGG	1288659	1288667	>SAK-649	AGAGAATATGACAGGCCTTTGCCTGATGGCTAACGGTATTGCCGCCGGGTTTGCCGGTAATGAAGTGATGTTTTCGGAAGCGTATCTGCCGTATGCATGGCCGGAAGTGAATCGTCACACGACGGCAGAAGATATTGTAGCTATCTGTCCGCTGGGAACGTCAC	164	YES	NO	97,4-100%	72,3-100%	1	NO	E. ALBERTII, SHIGELLA
AGCAGCAGC	1294965	1294973	GCCGCCGCC	1297913	1297921	>SAK-651	GACTCCAGTTGCAGAAATACAACCAGCGACGGCTTGAGTATAACGATATGATTGCCCATAGCCAGCCACTAATGGAAGCGCTTGGAAAAGCAATTGAGGCTGGCGATCAGGAGGCTGCAACGCGTCTGTTCGGGCAGCTGCCAAAGGGACATCCATTAATTCTTATGTCAAACGAAGGCTATGCAGCGAAAGCGGGTCAGGCCGTGATCAACCTGCAAAAAATCTTTGGTGATAAGCCGGACATGGCGATCGATTCGCTGAATACCCCGGAAAATCTCGATGTGCTTTCCGGCGTGTTTGCCCCGGAACTACAACAGCGTATTGGCATGCCTGATTCAACCGGGGACAAAACGATAAAAGAGGCCAGGATTGGCAGTATCGTACCAGCGCAGCAGGAAG…	2939	YES	NO	61,7-62,7%	54,75-100%	54,2-90,5%	NO	E. ALBERTII, SHIGELLA
GCCGCCGCC	1297913	1297921	GGCGGCGGC	1299799	1299807	>SAK-652	ACCGGCCTGAAACCGTCCGTAGTGAAGAAAGGCGAGAATCAGTATGCCGTTGAAATGGATAATCCTGCGTTCTCTGAAGATGTGGCAACGGAAACCATTAACACCCTGGCTGACGGAGAGCGTATTGCTGATGCTGACCCGATGGAGCAGCCCGCGTTCATGCGTGACCCGCGATTCCGTGGTTTCACGGGGGATGATACGGAGGTACAGGCCCGCCTTGCCCGTGGCAACGCGCCGACGGCAGAGGAGCTTGTACGTTCACAGATGGCTGAAGGTGATGCCGGTCCGACAGCACAGGAGTTAACTGAGCGTCCACGCCTGCCCGCTCCCGGCGATATTCATCCCGGACAGGGATATCCGTTACCGGGAGAAGTGGCGCGTACGCCGGATGAAAATCAG…	1877	YES	NO	27,3-42,7%	27,1-100%	6,25-91,8%	NO	E. ALBERTII, SHIGELLA, CITROBACTER
TCATCATCA	1389856	1389864	TATTATTAT	1389998	1390006	>SAK-686	AAACTTTATGTCAATAAAGGCGTTTATAGTTACTGATTCTTTTATTTTACAACACCACTAACATCTTTTTAATAAAAAATATGTTCACAATAGCATACACAGAAATTCTCTAAGGTATTATATCATCAGGAAA	133	YES	NO	0.979	NO	NO	NO	E. COLI ED1a
TATTATTAT	1389998	1390006	GAAGAAGAA	1390726	1390734	>SAK-687	TCCATTCATCTCTGGAGGCCCCCCCTCGATATGAAAAACGATATCACACAGAAGCCCTGCCGTGTACAGATAAACTGTTTGCAGACCAGTCAGTGACTCAGGAGCGACGTCCGCAACAAATGTATGGACTGTATCACAGATGCTCTCCCCGTATGACTGAAGACAGGCATGCATGAAAATACTGTCGCTTCCCCAAGAAAAGGGGAAATTATCATCTGCATGACCCGACCAGTGCTCAGTCATGAACACTCTGTTTCAGTGAGCAGTTTCCGCATTAATGAATCTGTCATACTGCTATTGTATCAGCAAGTTATCCCCATAACACCTTGATATCATTCTGAGCCAGATGGCATAATCACAGCCCATTGTCGGATCTTTCTGCCTGATTCTCTGGATAAT…	719	YES	NO	NO	NO	NO	YES
TCATCATCA	1390790	1390798	CGGCGGCGG	1392177	1392185	>SAK-689	ACGCAATAATTGACTCTGATTGCCATACGCTGATCACCATGCCTGGTGCCAGTAAATTTTACCGCAGCAGCGGCGCGCAGGCGCACCTTCAGCAAAACCTGACGCTGTGCAATAACGCAACGCTGGAGTGGTTGCCACAGGATTCGATTTTTTTTCCCGGCGCTCACGCCACGTTGCATACCGTGTTTCATCTGTCGTCCTCCAGTACACTGCTGGCCTGGGATCTTCTGTGCCTTGGACGTCCGGTCATCGGAGAAACCTTCAGCCACGGAACACTCGCTAACCGTCTGGAGATATGGGTCGACGGTTCTCCGCTGTTGATTGAGCGTCTGCACGTGGCCAATGGAGAACTTACCTGCGTTGCCCGGAAACCATGGGTGGGAACGATGCTGTTCTACC…	1378	YES	NO	NO	NO	31,9-64,2	NO	KLEBSIELLA, RAOUTELLA, PALGRYTHROBACTER
CGGCGGCGG	1392177	1392185	GGTGGTGGT	1392871	1392879	>SAK-690	TAAAGTAATCCGCGACGGTATGGGACAGGGGCAAATGCTCTCCGCCGGCTGCGCTGATCTGGTGCTGACCAATGCCCTGATCATCGATTACTGGGGGATCGTTAAAGCCGATATCGGCGTCAAAGATGGAAGGATATTTGCTATCGGCAAAGCCGGTAATCCTGATATACAACCCAACGTCACTATCCCAATCGGCGTATCCACGGAAATTATTGCCGCAGAAGGCAGGATCGTTACCGCAGGTGGCGTCGATACGCATATTCACTGGATCTGCCCACAGCAGGCTGAAGAAGCGCTGACATCCGGCATTACCACCATGATCGGTGGCGGTACTGGCCCGACAGCGGGTTCTAACGCCACAACCTGTACCCCAGGACCATGGTACATTTATCAAATGCT…	685	YES	NO	NO	NO	4,8-68,7%	NO	VARIOUS SPECIES
GGTGGTGGT	1392871	1392879	GCAGCAGCAGCA	1393525	1393536	>SAK-691	CATGCTCCGGATATTATCACCGCCTGCGCGCACCCCAATATTCTGCCTTCCTCAACCAATCCGACGCTACCCTATACCGTCAACACTATTGATGAGCATCTGGACATGCTGATGGTTTGCCATCATCTTGACCCGGATATCGCCGAGGACGTAGCCTTTGCCGAATCGCGCATTCGCCAGGAAACCATTGCCGCGGAAGACGTCCTGCACGACCTTGGCGCGTTCTCCCTCACCTCGTCCGATTCGCAGGCCATGGGACGCGTCGGAGAAGTAGTGTTACGAACCTGGCAGGTGGCACACCGGATGAAAGTTCAGCGCGGCCCGTTACCGGAAGAAAGTGGTGATAACGACAACGTCCGCGTGAAGCGCTATATCGCTAAATACACCATTAATCCGGCA…	645	YES	NO	NO	NO	7,8-71,1%	NO	VARIOUS SPECIES
GCAGCAGCAGCA	1393525	1393536	CTGCTGCTG	1393897	1393905	>SAK-692	AATGGCGTCGCTGAACAGCTTAACCTGCACAGCACAACTGCTGTGGTAAAAGGCTGCCGCACAGTACAAAAAGCCGATATGCGCCACAACAGCCTGTTGCCTGATATAACCGTGGATTCACAAACCTACGAAGTGCGTATCAACGGCGAACTGATAACCAGTGAACCGGCGGACATTCTGCCAATGGCGCAACGTTATTTCCTGTTTTAAGGAGCACAAATGCTTTATTTGACCCGGCGGGTGGAGACCCCGGCTCAGACAACTGCCAGCGTTACCCTCCCTGTTGACATGCGGGTAAAAAGCCGTATTAAAGTCACCCTTAACGATGGACGTCAGGCTGGACTGTTGCTGCCACGCGGT	360	YES	NO	NO	NO	10,7-67,5%	NO	KLEBSIELLA, PALGRYTHROBACTER
CTGCTGCTG	1393897	1393905	GCGGCGGCG	1395220	1395228	>SAK-693	CGCGATGGTGATATTCTCAGTAACGAAAACGGTGATGAATTCATTAAGGTGATCGCCGCTGATGAAGCCGTTTCTGTAGTGCGCTGCGCAGATCCTTTTATGCTCGCGAAAGCCTGCTGGCATCTCGGCAATCGCCACGTTCCGCTGCAAATAATGCCCGGAGAGCTGCGCTACCATCACGATCACGTCCTCGATGATATGCTGCGCCAGTTTGGGCTGGATGTTGATTTTGCACATCTTCCGTTTGAGCCGGAAGCCGGCGCTTACGCCAGCAAGTCGCACGCCCATAATCACGATCAGGAGCACAGCCACTGAATGCCGACTCCGGAAAAACGTCTGCGGCTGATGCAGCTTGCCAGTAACAGCCTCCCTGTTGGAGGCTACAGCTGGTCCCAGGGA…	1314	YES	NO	NO	NO	3,2-61,6	NO	VARIOUS SPECIES
TGTTGTTGT	1404309	1404317	TCATCATCA	1408740	1408748	>SAK-697	TTTTTCTTCGTCCCCGGTCTGAGGAAGCAGTTTGTCCAGATGCGCCGAGATTTCTGCGATATCCGCGTCAACATCCTCTTCGAACAGGGAACGCTGCATCCCGGCCAGCGATTCGCATTTTTTACCGAAACGCTGCTGGCGTGCGAGCTTCATCTGCTCTTCCAGGATGCGGATACGGTTCTGAAGTTCTGCATTCTCAGCCATGACTTTTTGCACCATGGCAATTGCCAGAGCGCGAAGCTGTTCAGGGTCACTGGTGGTACTGAGAAGCGAGATATCCATGCGGTGGATTATATGACATCACGCATGGATATTCATTATATTTCATTGAGTTATTGCGTTGCTCTGAGCATCTTCGGGTTCTTACTGGTATACCCATTTTGCCAGGTCATGCCCTTT…	4422	YES	NO	71.25	NO	68,7-69-8%	NO	VARIOUS SPECIES
TCATCATCA	1408740	1408748	TGCTGCTGC	1411717	1411725	>SAK-698	CTGGCTGCAAGCCAGGAGCAGCCACAGGGATCGGCCAGGACAACCAGTCGCGGCTGCTCAGGATAGCCCGGGCGATCTTTCAGTGCGCGTACAAGCTCTCCGGTAATTGCGCCTTTACCTGTCCATCCGTCAACAAAGACAATACCGCTGGTACCATGCCGCTCTTCAATGACGTCGAGGGCTGCACCGTCAATTCCACGATCCCGGATAATGCTGATACCGTAATGCCATGAGGTTTTCCCCATGTCACGCAGGGCCTGGTGCAGCATAACGCCGAGCGGAACGCCAGCCCTGACAAGACTGGCCAGTACAATGGGCTCATCACCGAAGCGTTCGGCCAGAGCAATAGCGAGCTGTGTGACTTCTTTTGCAAGCCTCTCTGCGCCCCGATCCAGCGCC…	2968	YES	NO	0.998	NO	92,1-95,5%	NO	VARIOUS SPECIES
TGCTGCTGC	1411717	1411725	TGATGATGA	1416224	1416232	>SAK-699	AATATACTGTTGCGGACTGACCAGACGATGTTCGGGATGATTAAAGACGGCCATAGGCGAAGCACTGTCATCAAAGCGCCAGAATCCCATGCCATAGATACCCGTCACCGGCTTCACGCATACCGGGCTGTCAGTGAACGGCGGGGCCGCGAGGTGTGTCTTTAATTCTGCCAGCGTATTCACCCGCCAGGATGGTACGACCGGGAGACCCTTTTGCTCCATAAACTGAGCAAAAGTAACTTTTTCGTCAGCCAGAGTTAACCAGTCGACGCCCGTTGCACCGGTAGTAAGGGTGGCACCGGTCGGTTCAATGGCTGAACGGTGTTCTTCAAACCACTGGCTGTTACGGCCAGTATGAATATGGTGGATGCCGTAGGTCTGAATGGTTTCCTGGATAAA…	4498	YES	NO	0.993	NO	95,4-97,6%	NO	VARIOUS SPECIES
TGATGATGA	1416224	1416232	TAATAATAA	1417581	1417589	>SAK-700	ATCGCTGAAAATTAAACTGGACGCCGTCCCGTCTGAAGTTGACAAGATCATCTTCGTTGTGACCATCCACGATGCTCAGGCTCGTCGCCAGAGCTTTGGTCAGGTATCCGGTGCGTTTATTCGTCTGGTTAATGACGATAACCAGACTGAAGTCGCTCGCTACGATCTGACCGAAGATGCGTCCACTGAGACTGCCATGCTGTTCGGCGAGCTGTATCGCCACAATGGTGAGTGGAAATTCCGCGCAGTAGGCCAGGGTTATGCTGGTGGTCTGGCATCTGTATGTGCTCAGTACGGCATTAACGCGTCCTGATCGAAAAGTAACTTTTCATATCTGGGGCTGTTAATTCAGCCTCATTCAACTGTTTGCAGGAGCTAAAAATGGCAGTTTCTCTCGTA…	1348	YES	NO	0.973	NO	76,5-88,7%	NO	VARIOUS SPECIES
GATGATGAT	1580875	1580883	TTATTATTA	1581504	1581512	>SAK-775	TCCGATTTGGCTTATAACTGGGTTTTGTTATCATCACAGGATGATGGTATGGCAATGATGTGTTCTTTGAGTCATATGGTTGATATGTTATCTCCTAATACATCAACTAATTGGATGTCCTTTTTTTTATATAAGGATGGAGAAGTTCAAAATACATTTGGGTATTCATTGAGCAATCTTTTTTCTGAATCATTTCCAATTTTCAGTATTCCTTATCATAAAGCTTTTTCCCAGAATTTCGTTTCTGGTATTCTGGATATACTCATTTCTGATAATGAACTCAAAGAGAGATTTATTGAGGCACTTAATTCCAATAAATCAGATTATAAAATGATTGCTGATGATCAGCAAAGGAAACTTGCCTGTGTCTGGAATCCCTTTCTTGATGGTTGGGAACTG…	620	YES	NO	NO	NO	96,6-99,5%	NO	E.ALBERTII, SHIGELLA. CITROBACTER RODENTIUM
TTATTATTA	1581504	1581512	ATGATGATG	1583932	1583940	>SAK-776	CAATGATATTTTAGACAGGCTACAAGGAAGAAATAATGTTTTTACTTGTACCGCTGTGCTGACTGATATGCTAACGGAGCATGCAAAAGAATCTTTTCCTGAAATATTTTCATTGTATTATCCTGTTGCGTGGCGTTGATTTAGAGACCATGGATGAATATTATTGTAACACTGTCTTTTTAGGTTTGCACATGTTCAGTGGGAACATTTATTGCTCCGTTGTTATTATGTCTTGGTTTAGTGGCATGAGCCGAATGTTCTTAAAATTTACAGTGTCGAAGATGAAAGAGTACGATAGAACTCGTTGTGATTCGATTTGTCTGATATGGTGGTAATATATGAATAGGATACTGCATATATCGTAGTGCTTGAGGATGTTGATTAGGGCATATGATTTTT…	2419	YES	NO	NO	NO	93,1-99,2%	NO	E.ALBERTII, SHIGELLA. CITROBACTER RODENTIUM
ATGATGATG	1583932	1583940	GCTGCTGCT	1585867	1585875	>SAK-777	TTAATAGAATAGCGGAAAATATAATAAAAAAGTATGGTATAACTGAGGGTATGAATCCTAAACCTAGGAATGCCAGAATATCTAAAGAATTGCTTTTATTAGCTGTTGATAGACAGATTGAGTGGGCGAAAAAACATTTTATAACAAAAGATGTATTGGAAAATGTTGTGTCAAAATGTGATTTATCATCTATCTTTAATGTTAATAAAGTGCTTCAGAATACTATTCTTGAGTTTGTCCATGAAATTAATAATATATCATCTGCTCGCTGGATGTCAAAATCAGAAAAGAATAATAAACAAAAAGAGGCAATAGAAAAGTTCAAAAAAGAAGTATCCCATATGAATGGCGGGCAGCAGTTTATTTGGGGGTTTGATAAGGTTATTCAAGAAGGCTTAA…	1926	YES	NO	NO	NO	97,6-99,6%	NO	E.ALBERTII, SHIGELLA. CITROBACTER RODENTIUM
TGCTGCTGC	1654043	1654051	ACAACAACA	1659100	1659108	>SAK-810	AAGCTCACCCTGTGGCCCACCGAATTGTTCTAAGAGTAGATTAGCCAAGCCTGGGTTTGGCTCACTTACACGTACTGTATATTGAAGTTTTTTCACGTGTCTAAACATAATGCCTCCTCAAAAGAATTATTTTTTGGCTTCAACTCCATCAATTTCAGATCTGACCATGAATTGCTCAGTGGTGTCAGGAATATGGTTAAGAAGCCATTCAGCCATTTGTTTTTCTTCATTAAGAATTGCTTCAATAATGGGTACTGAAGCTGTATCACCCGCATTTTTGGCTGCTGCGAGAAGAGATGTGTAACACGCAATTTCAAATTGTTCGAACACATAGCCACTGATCGAACCTTTGACAATTTCATCAGATGGAAAAATTCCACCAATGGATTGTCCAAACGC…	5048	YES	NO	NO	0.427	42,2-42,8%	NO	VARIOUS SPECIES
GAAGAAGAA	1799426	1799434	CTGCTGCTG	1803932	1803940	>SAK-880	TGCCGGAGAGGCGGAGACGTCCGCGAGGAATGCCGGCATATCAGCCAGTCAGGCAGAAGAGAACGCTGCAAATGCTGACACTTCAGCAGGGGATGCATCGGAGTCAGCCCGGCAGGCGGCAGAAAGTGCAGCCGCTGCAAAGCAGTCAGAGGAGGCGTCCTCGTCCTCGGCCTCTGCGGCCGCTCAAAAAGCCAGTGAGTCATTACAAAGTGCAACAGATGCTGAGTTGTCAAAAAAGACGGCAGAAAGTGCAGCCGGTAATGCAGCCAGGGATGCAACGACCGCAGCAGAAAAAGCCCGGGAGTCAGCAGAAAGCGCACAGTCAGCGGAACAAAGCAGGATAGCGGCGGAAGAAGCCGTAAACCGAATCCCCACCGTGGTGGGGCCTCCCGGGCCAAA…	4497	YES	NO	NO	15,1-46,9%	16,9-74,5%	NO	E. ALBERTI, SHIGELLA, ENTEROBACTER
TGTTGTTGT	1807575	1807583	ATAATAATA	1812201	1812209	>SAK-884	CGATTTCCACCCAGCCATCGTTCGCATAGTACGTCAGTGCCGGCCACTGGTTAAGTGCGTACGCGAACGCCTTCGCCAACTCTGAGTGTCGCGACAGGGTCTTCATCTTTTCACGCAACCAGCTTTCCAGGGATTTCAACAACGGTTTCGTTTTTCGCTGACGTTCAGCAAGCCGCTGCTCTGCCGGCATTCCCCTTATATCCGCCTCTATGGCGTACAACTGACCGATCTGCTCCAGGGCTTCTTCCGTCAGTGCTGACGGGATGCGGACGTGCACATCGTGGATCTTTCGGCGGGCATGAGCCCAGCAGGCAGCTTCCGTTATCCCACCATTGCGATACAGCTCGTTGAACCCGGCGTACGCATCCGCTTGCAGCACACCGCTGAAGCAGGCAAGAT…	4617	YES	NO	NO	46,7-52,9%	46,2-46,85%	NO	VARIOUS SPECIES
GTTGTTGTT	1937655	1937663	CATCATCAT	1937851	1937859	>SAK-937	ATTGGTAATTTTTCTGGGTTTTTACTGGTAAAGCGAACAACCCCAGAAATTGCTATAAATTGGGTATGAAACCTTGGTACATTAGCAAAGCCCCAACCTGTGAGATGTGTCTTATCACAATATAGAACAACGCGGTCATTGCAAATGACAGTCCATCCAGCATCATCAGAACTCCTTTTTTCTAAAA	187	YES	NO	NO	NO	NO	YES
CATCATCAT	1937851	1937859	CAACAACAA	1937983	1937991	>SAK-938	TGTCATCTTCTAAATTTTTATAGAAGCCAACAACTAAATCGATATCAACATCGTCTATTTTAGCTTTATATATGTATGGTTCTATTTTAGAATGATCAGTTATGATGTTAATCGGATTATGTT	123	YES	NO	NO	NO	NO	YES
CAACAACAA	1937983	1937991	TTCTTCTTC	1938326	1938334	>SAK-939	CTCCATTTAATTCTATTTTAAATCCTTTTTGAATAATAAATGACAATGAGTGTTTTATCTGTAAAAAGAGATCAGTAAGATATGTGCTCTCATTAAATTTTTGTGCCACATTAGAATGGAGTTTTTTTATCTCTATAGTTGTGCCTGTTGGATTTTTGTTATCATAGTCACTCTCGTGCATCGGTATTTTCCAACCATCACCATCGATCCAATCAGGTGTTATATCTACAGTGAATGCGCCATCGGGATTATTCGATTGTATTGAGCAATCTCTACCCATTTTAAAAATGGCTCTTTTCATACCAATACCATAGACGCCAACGGTGCCTTCATT	334	YES	NO	NO	NO	NO	YES
GTTGTTGTT	1944451	1944459	ATTATTATT	1946998	1947006	>SAK-942	GCCACATGTGGCGATTAGTCTTGACCGTACTGAAGGTGCCACGCTGGAGTTTTACGAAGCTGAGGCGAAAAAGCAGGCGAAGCAGTTTTTCATGGATGTTGCTGCCGGGTTATGTGAAGGGGATGGTCCGTTACCGGAAAAGCGTCCCGTAATTTTAGAGGCGCAGGATGTGTTGATAACCTACAGAGGAAAACTACCGGGAATAATTACGGGTTCTCTGAAGACTCCACCGCTGGCCTGAAGACTTAACATATCCAGGGATTTGAAATCGATAAACCCTGATAAATATCCATGAACGCAAAAATCAGATACGGCCTGTCGGCTGCCGTTCTGGCGCTGATTGGTGCAGGGGCGTCTGCGCCTGAAATCCTCGACCAGTTTCTGGATGAAAAGGAAGGT…	2538	YES	NO	24,3-32,5%	21,6-100%	27,6-54,2%	NO	E. ALBERTII, SHIGELLA
GCAGCAGCA	2049655	2049663	TGGTGGTGG	2050012	2050020	>SAK-985	TGATGAGGAATCAGGGCTGTACTATAACCGGAACCGGTACTATGACCCGCTACAGGGGAGGTATATTACACAAGACCCCATTGGGCTGGCGGGGGGATGGAATCTGTATAATTACCCACTGAATCCGATAATAAGGATGGATCCTTTGGGTTTGTATAATTTATATCAATTATTATATGATGTTTGGCATGATGATTCATATGGAACATCATCAATTGATATTACTGGCAGTGGAGATCTAATATCATTAGGTGGTCATGCAGGACTTGGCGTTGCGTTTGCTAAAAAGAAAGGTGAAATGTTATCTGATATTTGTATTTATGCTACAGCATGCGGACATGCAGGAAT	348	YES	NO	0.992	NO	0.992	NO	SHIGELLA
TGGTGGTGG	2050012	2050020	TGATGATGA	2050665	2050673	>SAK-986	GATAAATGCGGCTATCACATATTCTGAGACCAAGTCTTTACCTACATCGGGAGTCAGCAATTCAGTAGGTGTAACGGTTGGCGGCGGAGTTGGGGGGCATTTTGCGTATACTTATGTAGTGGATGTTGATAATCCAGAATCATCGACAGAATCTGTTGGTATCGGTGCAGGTGTTGACGCTTCAGTTATGACTCTGGCTTGTAGAACGTGGCAAGAATGCTGGGTCAATTAACAGGAGGAAATATGAAAAAATATATATTTTTAGTTTTATTTTTATTGTATGGTTGTTCTCCAGTGGACATAGAGCCAGCTAGACAAGAAGTTAATATCTTTCGTGGTTTATATCAGACAGGGAAATACAGTGATATATATAAAATCACTTCAAGTGATTTTCAGACT…	644	YES	NO	0.991	NO	0.991	NO	SHIGELLA
ATCATCATC	2122394	2122402	TTCTTCTTC	2125250	2125258	>SAK-1020	ATATTTAACAAAGAATAGCACCAATTGCTAAAAATCGAAGTTTATTAAACCCCTTTTGCATCCATTAATGTCTTTAGGAATATTCGTTATAAAATAAGGGTTATGCTTAATGCTTTAAGAAAAATAGCAATTTCCCCTTGAATATAGTACTGGTGATGAAACGATGAATCTGCAAGCTGGCATTTAACAAGCCAGCTCTAAAAGAAGGGAAATAAGAATAACTATACTCAAAAACTAACAGCCACGGTCATCATGATGTGGCTGTCAATGAAACTATAACCCAGGCGCTTTCCATAACGACGTCGTCAGTCCATGATCAACCAGCCCCAGCTGATCCTGATAAACTGCCTGCCACTTATCGCGTGAATCCTGATAAAGTTCATGCTTTTCCGGGTCTGG…	2847	YES	NO	0.96	NO	96,5-97,6%	NO	SHIGELLA
ATTATTATT	2147823	2147831	TGCTGCTGC	2147945	2147953	>SAK-1032	CCTGGCTGGCGCGGAATAGATGCCAAAGTGCCGGAGATGCTATGCCAGTCATTGCGCGAGGCACACCAGCGCGGTACTCGCCTGGTATCAATATGCTCTGGCGTGTTTGTCCT	113	YES	NO	NO	NO	NO	YES
ATAATAATA	2157465	2157473	TTCTTCTTC	2162093	2162101	>SAK-1035	TACGGGATCCGGCGACCAATTTTATCGGATAACCAACCAAGGAACGGAATGGTCATAAAGCCGGGAATCGAACTGATCATCAATGCATCTGTTGGAATTGCTTTGTTAAACAATAACGTCTGTACTAAATAGCCTGCAAGGAAAGTCTGAATTAACCCGGAGTTACCTGCCTGACCAAAACGCAGCCCTGTTGCCAGCCAGAAGGATTTGCTCTGGAATATGCTACCAGCAGGTGCAGGTTTTGCTGTCGGTTGGTTGCTGTCGTTAACCTTCTCAAAGACCGGGCTTTCTTTCAGATTCATACGCAACCAGATAGCAAAGACCATCACGACAACGCTCGCCAGGAACGGTATACGCCATCCCCACGCCAGCAGTTCCTCTTTACTGAGAATGAAGAAC…	4619	YES	NO	18,8-21%	22,4-60,5%	18,9-23,1	NO	E. ALBERTII, SHIGELLA
CCACCACCA	2165537	2165545	GGCGGCGGC	2167502	2167510	>SAK-1039	CATCACTGTTGGTGTACGGCCACACCACATCCGACGGACTGTCCTGAACGAACGTCAGCGTCTGGCCGTTCCATACCGGCATACAGCGCATCGCCGAGCAGAAATCACTGAGAACGTCCCACGCCTTACGCTGTTGTGACAGGTACGCATTAAAGGTCATCCGCGGCTCTGTGCCCCCGAAACCATCAGGGACCATCTGGTCGCAGTACTGCGCAATGGCATACAGCGCCCACTTGTCCACATCCGCCGCCCCCAGGCGTTTTCCCATGCCGTAGCGCGGGTGAGTCAGCATGTCCCACAGGCACCAGGCCGGGTTGTTGCTGTATGCCGGTTTCAGGCTGCCGTCCCAGATGCCGCTGTACGTGCGTTTTTCCGGGTCATAGTTTGACGGCACCTGGA…	1956	YES	NO	0.743	48,6-93,4%	70,1-75,4%	NO	E. ALBERTII, SHIGELLA
AGCAGCAGC	2170757	2170765	ACCACCACC	2171230	2171238	>SAK-1044	TTCACTTGTTCAACGGTTCCGGCCACCACGTCAGTGATCAGACTGAGTGCCCCCAGTGTATGATCACCTATCCATGCCCATGCGTCAGAAGTCCAGGTTTTAACATCGTCCCAGATTTTTTCCACCGGCGTGGCCGCTTTATCAAGTTGCTCCAGACGTGCATTCATGACATCCGCAAACAGGGACATCGCCTCCGTCACCGCAACCTGTTTACCTTTCGTGCGCTCAAGCTCATCAATATGGCGTAACTGGGAAACGCTCAGGAAGTTATACTGCTGATTCAGGGAGGCCAGCGCCTTCACCGGATCTGCTGCAATCCCTTCAAAGGCTTTTTCCACCTTCCCGGCATCGTCCCCCACCGTCTGCAGCCATCTCTGAGAGGTTTCCCCCATGATCCGT…	464	YES	NO	NO	98,1-99,4%	97,9-98,7%	NO	SHIGELLA
ACCACCACC	2171230	2171238	GGCGGCGGC	2171356	2171364	>SAK-1045	GGCTTCATCGCTGATCACCCCGGCCATTTTCCACAATTCTGCCGTTGTGGTGGCAGCCGCCCCTCCGGTCAGGATCAGTGAACGCAATAAGGCCCGGTCAGCCTGCTCTGCCTGCCA	117	YES	NO	NO	94,9-100%	1	NO	SHIGELLA
AGAAGAAGA	2182730	2182738	AATAATAAT	2189913	2189921	>SAK-1053	TTAATTAATGAAAAATATTCTCAATTTGTACCCAACAAAGACAAACACGACCAGAGAACCTGTTCAGACAGGTTTACTTAAACGACTTATATATGACACAAAAAGCGACCACTAAAGTCGCTTTTTCTTATGGTAACAGGCAATAACGCTCTCAGATATTTTTTAGCATTTTTTTGACCGCGCGTTTCCGGACGTATTCTGTTCTCCTGTCCCTTTATATCGTCGGAATACCCGCCGCTCTTCAAATCCCATTCCCAACTCAGAATGTAGTCTGTTGACCGCTTGTTTTATTTCGGTCAGGTTCACCGGTGAAACCGGAGTCCGGCGCGCCTTACGCAAACACTCTGCTCGTTTCTGTGCCGCCACTTTTCTTTTCTGGTCATCACTTAGCTGTACCAT…	7174	YES	NO	NO	16,6-62,9%	17,2-38%	NO	E. ALBERTII, SHIGELLA
AGAAGAAGA	2203463	2203471	AATAATAAT	2203964	2203972	>SAK-1058	AAATGATGAAGAAAAACCGCAACCATCTTGCGCAATGGCAGAATGATAATCAGAAGAAATCTGGCAAAAGACCGTTTTACAGTACCAAAAACACAGGCGGGAACCAATCGTGTGATTCACCTTATTAAGCCCGCAATCGACGCTCTCCGGAGTCAGATGGCACTAACGAGACTGAGCAAAGAGCATATCATCGATGTTCACCTCAGAGAATTCGGCAGAACAGAGAAACAAAAATGTACCTTTGTTTTTCAACCTGAAGTGTCAGCGAAAGTAAAAAATTATGGCGACCATTTTACCGTTGACTCAATAAGGCAGATGTGGGACGCAGCGGTAAAGCGTGCCGGAATCCGCCATCGCAAATCGTATCAGTCGAGACACACTTATGCCTGCTGGTCGTTA…	492	YES	NO	70,2-91,5%	NO	0.702	NO	E. ALBERTII, SHIGELLA SONNEI, SALMONELLA SP., CITROBACTER FREUNDII
AATAATAAT	2203964	2203972	ACAACAACA	2208817	2208825	>SAK-1059	GCGCAGGTAACGCTGTTAAATACACAGTTAAGCGAGTTTGCCCCAACCATGCCCCATAACGAAGCGATGAAAAGTTAATTTTTTATTTATCAATTAGTTAGATTGAATGACTCTTGAAATCCATAATTCATAGATGTTTTTTACTATTCTGTGGGTTTTTGGGTGTTTTCTAAGTTTTTTCAGATGGTTGTATTTTTTCTAAAAATCCCTAATCTCGATTTTGCTGTTTATTTGAGGCCTTTTTATGTCCCATATATGCCCCACAGATACCCCGCAGCCAAAATCAACAAAATGCCAAAAGGTTCTGTTCCTGCCCTGCAACAAGAAATGCTGCGACGTGTCAGTAAACGTTATGACGATGTAGAAGTGATCATCAAATCCACCAGCAACGATGGCCTT…	4844	YES	NO	NO	44,5-44,6%	43,9-44,6%	NO	VARIOUS SPECIES
CCGCCGCCG	2603442	2603450	ATTATTATT	2605968	2605976	>SAK-1229	TCAAGAGTGAACAGGAGGCGTGCAATTACCTCGATAGCCTGCCAGCCTCCGAACGCAGCCGCGCGCAACGCGCGGCCTTTCTGGCTGGGCTAGCACTCATAAAGCGCAACCCAGCATTTGCCTACTGGATGGCCGAATGGCCAGAGGACAACCTCCCCTTCAATACCGTTAGCATCAAGGAAACATACCAGGCTAATCAGCCTAGCGGAGTTGAATGCAATTTTTATAAAATAAAAAAGAATATTCAGACCTTATTCCCAGAATAATCTGATAATTGTATGTGAACTAATAAAATACATTGTCATACGAGTCACCTGTACTCCCTGTTGATGCCAGCAGTTTTGCTTCTTTTAGTCGCTCCGTATAGGCCAGTGATACATACTGAGAACCTTTATCACT…	2517	YES	NO	NO	40,4-43,1%	36,9-44,5%	NO	SHIGELLA, E. FERGUSONII, ENTEROBACTER HORMAECHEI
AACAACAAC	2779275	2779283	TGCTGCTGC	2779686	2779694	>SAK-1313	ATTCGGAGAATTGTTTTCCACAGCATCATGAAAGCGGCGCAAAAGCGCCGGAATCACATGAGAATTACTTGGATGAAAATTGTCATTTGGACCATAAAGATTGGTTGGCATTACTGAACGGTAATCACGCCCAAACTGACGGTTATAAGATTCACATAATTTAATACCTGCAATTTTTGCGATAGCATAAGGTTCATTTGTTGGCTCAAGTTTCCCTTGTAATAATTCGTCTTCCATAATCGGTTGGTGTGCTAACTTAGGATAAATACACGACGAACCGAGGAAAAGCAGTTTATTTACATTATTTTTGTGGGCAGCATGAATGACATTCGCCTCTATCATTATATTCTCATATATAAAATCGGCAGGATAAGAACTGTTAGCTAAAATACCTCCGAC…	402	YES	NO	NO	NO	7-100%	NO	E. FERGUSONII
TGCTGCTGC	2779686	2779694	TCATCATCA	2779874	2779882	>SAK-1314	CAAATAAACCTGGTCGATTTTCTGTGAAGAAAAAAAATCCAAAACAGCGCTACTATCCAACAAGTTCAATTCATCCCGAGTACGTAAAACCAACTCAACATCATCACGTTGTTTGAGGCGTCGGGTAATAGCTGATCCAACCATTCCTTGGTGACCAGCAATAAAAATACGTTGCTTAT	179	YES	NO	NO	NO	0.985	NO	E. FERGUSONII
TCATCATCA	2779874	2779882	TGCTGCTGC	2780195	2780203	>SAK-1315	TTCCAGAGCTAAGCTTACAGAAAAACCATGCGATTTTAAAAGAGAATGTTTTTTAGCGGCTTCAAGATCTTTGGCAACCATTTCAGAAATCATTTCAGCAAGAGTAATTTCTGGTCTCCAACCAAGTTTGAGATTAGCTTTGCTCGGATCTCCAAGCAAAGTATCAACTTCAGCTGGTCGGAAATAACGAGGATCAACAGCAACAATGACATCACCTGGTTTCACACCTGGAGCATCCTGTCCTTCAACCGAATCTACAATGCCTTTTTCTTCGATTCCTTTACCAACAAAGCTCATCTTAATACCAAGTTG	312	YES	NO	NO	NO	0.985	NO	E. FERGUSONII
TATTATTAT	2785974	2785982	ATCATCATC	2786326	2786334	>SAK-1317	ATGAGTCATTTTGTTCTCCGTCTTGTCCTAAACTTAGATAAAACAACGAGCATACAACCCCTACCAATAAAAAATACCCTATTATTCTTTTTATTTTAGGATTACGGTTATCCTTTGACAGGATATTGGTAATCAATATATATTGAAGAATGAGCAACACCAATTCAGAACGATAACCAAATAAAGCAATCGTTGTAAAATATACAAATATGATGGTCCTCTGTTTGAATTTATGCTCATCATAAAGAATAATTAATGCAAACACAACTATATTACCAAAATACTTAATATATCTAATGTAAAGTCCATTACCTTCAGCTATTCTAAGTTTAGCCCCCCCTGG	343	YES	NO	NO	NO	0.983	NO	E. FERGUSONII
AGCAGCAGC	2906776	2906784	ACCACCACC	2907249	2907257	>SAK-1381	TTCACCTGTTCAACGGTTCCTGCCACCACGTCAGTGATCAGACTGAGTGCCCCCAGTGTATGATCACCTATCCATGCCCATGCGTCAGAAGTCCAGGTTTTAACATCGTCCCAGATTTTTTCCACCGGCGTGGCCGCTTTATCAAGTTGCTCCAGACGTGCATTCATGACATCCGCAAACAGGGACATCGCCTCCGTCACCGCAGCCTGTTTACCTTTCGTGCGCTCAAGCTCATCAATATGGCGTAACTGGGAAACGCTCAGGAAGTTATACTGCTGATTCAGGGAGGCCAGCGCCTTCACCGGATCTGCTGCAATCCCTTCAAAGGCTTTTTCCACCTTCCCGGCATCGTCCCCCACCGTCTGCAGCCATCTCTGAGAGGTTTCCCCCATGATCCGT…	464	YES	NO	NO	98,1-100%	98,6-99,4%	NO	SHIGELLA
ACCACCACC	2907249	2907257	GGCGGCGGC	2907375	2907383	>SAK-1382	GGCTTCATCGCTGATCACCCCGGCCATTTTCCACAATTCTGCCGTTGTGGTGGCAGCAGCCCCTCCGGTCAGGGTCAGTGAACGCAATAAGGCCCGGTCAGCCTGCTCTGCCTGCCA	117	YES	NO	NO	89,9-100%	0.949	NO	SHIGELLA
CAGCAGCAG	2909752	2909760	GATGATGAT	2910105	2910113	>SAK-1384	ACGCATCTGTCAGGTAAACAGCAACAGCAGGCAGTTCCTGTTCATCAATAAAAACCGGGCGACCGTCAAACCAGCTCACCCTCTCAGAAATATTTTCTTTCAGGGCAGACAGAACTGCCGCCCGTATTTCACGGTGTTTCATACACCCTCCCAGTCATTTTCTTTTCAGCACCAGGCGTAACTGATGCGTCATGGCTTTCATCATCTGCGCCGGTAATTTTTCCCGGTACATCCGGTCCCGTTCACGTTCAAAGGTTTCTGCCAGCGGTCCGGCAGTCGTAATCTTCACCACTTCGATCGGCAGACGGTGGCGTTTCGGCCTCCCTTTGCTGTCCGCGCCGGTG	344	YES	NO	NO	71,5-100%	0.887	NO	E. ALBERTII
GATGATGAT	2910105	2910113	ACAACAACA	2910620	2910628	>SAK-1385	GCCCACGGCATACGCTGCATCACATGCCAGCGTCCGTTAGCCAGCCGGGTGATAAAGGCGTCCGGGATCCGTCTTTTCCCCACAATCAGCACACTGCCGCCCCCTTTCAGGGCCGCACGCTGTCCTTTCTTTCTCCGTTTTCTGCGGGAAAGTCGAACGCGGGCCTCCCCCAGTTTGATGGCGGGCAGGTTGCCGGTATTGATGTAAACCTTTGCGTAAACCTTATCCGGTCGTGCCGGACTTAACCGGATGCGGGCACGGATAAGACGACGGGGAACGGCCAGCTCCCTGGCAACTGAAGAGGCCGTTTTCGCAATAATGGCCCCCGCCACTCGGTTCAGTGTCGTGGCAGAGGCCCGGGGAACGGCACGGCGATCAATTGCATCCAGATTTTTCATG…	506	YES	NO	NO	64,5-100%	0.674	NO	E. ALBERTII
ACAACAACA	2910620	2910628	ACCACCACC	2911053	2911061	>SAK-1386	TCATGACGGGCCGGACGGTACCGGGCTGAAAACACCACCAGTGACAACTGGCTGCCCGAAAGCGCCCCCATCTCCGCGGACTCTTCCTCCGGCATCACGTCGTACACGACGCCGTTAATCTCCGCCTGTTTGCCCATCACCCGAACGGTCGCCACGTCCATCCGGCAACACATTCGCGTAAACAGATCAGACATTGATTTTTACCGCCACAGTGGCGCTGTTTGCAGGGGCATTTTCCCAGGCTACCCCCGCTGCCACCGCACCGTCTGCAGCCAGCTGCACAACCCCGTCCTTCAGATAAACCACCGCGCCGGACTGAATGTCGTCAGCAGACTGTTTGGGCAGCAGGAACACGCCTTCGGCAAAACCGTCACCGGCCTCACCGGCAGGAATATCGGT…	424	YES	NO	NO	93,6-100%	0.943	NO	E. ALBERTII
ACCACCACC	2911053	2911061	GCCGCCGCC	2911395	2911403	>SAK-1387	GCAGCACCGCTCAGGATGGTCTGATCTCCGGCATTCACCAGTTCAATGGTGGTACCGTCCTGTACAAAATTTTTCGCCATAATGCTGTTTCTCCGGACAGCCCCTGTGGGGCTGTTTTTCAGGCATAAAAAAAGCCCTTTCGGGCAGTGATTGTGATAACGCGGTTATCAGGCCACCGACGAACGCACCAGCCCGCGCCAGTCAAGTGGTGCCACTCCGGCATCAATACGGATTTTTGTGGCAATGCCGTCAGTGGTGAAACCTTCCTGCTGATCAATGTATGGCGTGTCCACACCATCCAGCCAGGCCACTTCAATGGTGTCAGTGCCCTGT	333	YES	NO	NO	95,5-100%	0.981	NO	E. ALBERTII
GCCGCCGCC	2911395	2911403	TCTTCTTCT	2917273	2917281	>SAK-1388	AGATACCAGGTTTTCGGGTCTGCCGCATCAAGACGCGCTTCTGCAATCACCTCAGCAAAGTTCTGGATAGGGTTAATGACACCGGCGTTTGCATCCGCCCCTTTCACACTGGCCGATTTGATGGTCTGGTTCGCCACCGTCTCCAGTGCCACCGGTACCAGCATAAAGGCCGGACGGATATTCAGGGCACGATCGCCTTCTTTCTGCAGGCGCATCATCTGACGGGCCGCATCCAGTCCGGAAACGGAGATCCCCCCGGTGGCAATATTTTTGTGATCGGCATGGAACAGCGCCTTACCGTCGGACAGTTTCGGGTTATCCGTCAGCACCTTGTAGACCAGGTCACCAATCGTTGCCTTCGCCGCACGCCCCATCTTCATCGGCACGTCCACCAGCATA…	5869	YES	NO	NO	22,2-100%	22-56,8%	NO	VARIOUS SPECIES
TCTTCTTCT	2917273	2917281	CCGCCGCCG	2917394	2917402	>SAK-1389	GCCGCCAGCAGTTTAAAAATCAGTTGTTCCCAGGTCTGAAACGCCGCAGCTGGCCCCTCCATCCAAAATGACGCAATCCGGGAGTTTCGTGGCGTTCCGGTGATACTGCCGT	112	YES	NO	NO	69,1-100%	0.556	NO	E. ALBERTII
CGGCGGCGG	2917603	2917611	GGTGGTGGT	2917743	2917751	>SAK-1391	TCTCCCCGGTTATACAGTGACAGGATCCCCGTTGTTGGCGGTGCCTCATGTGCGCCACCACAACGCCATTTGGTATCGGTGATATCCCGCCCCGGTGAACTCTCGACCAGGGTCATCCCCGAGGACATAAA	131	YES	NO	NO	83,95-100%	0.885	NO	E. ALBERTII
GGTGGTGGT	2917743	2917751	ATCATCATC	2918914	2918922	>SAK-1392	ACGCTTTGAGGCCAGCGTGAAGGCATCCCCTTCCCCGTCCACATTTTCAGGGAAACGGTCATAATCCGTCAGCGCCACACGACGGTAATCCGAAGAGGAAAAGACGGTGATCGACGGCCAGCCAATCTTCAGGAAGGAGCCGTCAAGAAACATTTTATCGTGGACGTTGTTGTCATTACGGGAAGGACTGAGGCGCTTGCTGACCTCCGGACTGTGGCGAAACGTCCTGGAAAGACGCGTTCTGGAATGCTCACGCGCCTTCGTCTCAGTCATCTGCACCACCAGCATATCCGCCGGATCACAGATGATGCCGTACACAATCCAGCCATCAATCAGCCCTTCGGTTTTCCCGGTTCGCGCAGGTCCCACAAACACCACCGCGTCATATTCACGGGCTGA…	1162	YES	NO	NO	69,1-100%	0.917	NO	E. ALBERTII, LOW SCORE SALMONELLA
TTCTTCTTC	2923402	2923410	AGAAGAAGA	2924713	2924721	>SAK-1396	AGTGCTGCTTTTGTTCGACCGATAAGGTCCTTATACAGCGGCTTGTCCACACCCCAGCGGGTTGAATTCTCCGAGGCACCACTCGCGTCACTGTATGTGCCATCGGCTCCGGTGGTGAACGCTGAACCACCACGACAGCACGGAACCAGCAGAATGCCCGCATTCGCCGGTATAAACGGCAGCAATTTTTTGGCGATATGCAGCCCCTGCCCCACGGTTCCGTACTGCCCCTTTGACAGGTCCGCTTTCGGATGGTTAAGGCGGCTCATGTCCTGCACATCATGCAGACAATGGTCCGCCGGAATGATGTCGTTATATTTACAGGCGACACCGCCCGGTGTCACCGTACTGCGACGCGCCAGCTGCTTAATGCGCGGGTCCGGACGGTCATATGTCTCC…	1302	YES	NO	0.279	26,9-100%	29,9-45,1%	NO	SHIGELLA, E. ALBERTII
AGAAGAAGA	2924713	2924721	ATGATGATG	2925051	2925059	>SAK-1397	GACTGAAGATTCCATCTGTTGGTAAATAATTCTTTATCACCCACTTTAACTGTAAAGGTATCGTCATCATTATATTTTGTATACTCCACCTTTCCAGTTACACAATCAGGCGTCGCCAGCGCACTTGCTGAAAAAAATGAAAGCGATGCAGCTATTAATAATGTTTTTTTCATTTTACCCCCTCAACTGCTAATAGTTCTGCGCATCAGAATTGCCCCCAGAGTGGATGAATCCCACAATATTTTATTGTGCGTAATCCCACGGACTCTTCCATCTGCCGGACACATAGAAGGAAACTCATCAGATGCCATTCTGGCAACTCGCGATGC	329	YES	NO	NO	79,9-100%	46,2-100%	NO	SHIGELLA, ENTEROBACTER CLOACAE, AEROMONAS CAVIAE
ATGATGATG	2925051	2925059	ACAACAACA	2926041	2926049	>SAK-1398	ACAATTCAGTATTAATGCCACGCTTCCCAGAATTGCATTAATGCTTCCAAAAGAAATTCTTCCTACACGAACAGAGTCTTGTCCATGATAATCAGGCAGGACACTACTCAACCTTCCCCAGTTCAATGTAAGATCAACATCTTCAGCAGTCATTACATAAGAACGCCCACTGAGATCATCCAGTGTTGTACGAAATCCCCTCTGTATTTGCCGAAAACGTAAAGCTTCAGCTGTCACAGTAACAAACCGTAACATCGCTCTTGCCACAGACTGCGTCAGTGAGGTTCCACTATGCGACATTAAATCCAGATAAGAAGTAGTCAACGAATGGCGATTTATCTGCATCCCCGTACGACTGATCCCTGCAACACGCTGTAACGTGGTATAGCTACTGTCACC…	981	YES	NO	NO	73,5-100%	19,2-99,7%	NO	SHIGELLA, ENTEROBACTER CLOACAE, AEROMONAS CAVIAE
ACAACAACA	2926041	2926049	TCGTCGTCG	2927414	2927422	>SAK-1399	TTTATTGATACACAGGATGTTACGGACATAAAAAAGCCAGCCACTGGGGGAGGCTGGCAAACTCGTAGAGCAAAATGCTGTTACGCAAACTTCGTTACAGGGTCATCCTGCAATACAAAAAATACACAATATTTAGAAAACTAATAGTGCCATGTGCAATTTTTAAGATTTTGTTATTAATTGTGGTCGCACCTTCCTTTCTGTGTACTTTCCGTATAGCTCACAGGATTCTGGGTACAAAAAAACCCGCGCATCGGCGGGTTAAGCAGCGTGGCAATGTAACCACTCTTATCATGATATGCAGATTTTTACGATCGTAAACTATTTTTTCGCTGATAAAATACAGAGGTTCTCCCTCCCGGCAATTCACGCTCAACATACCGATCCATCTCAAGCCTC…	1364	YES	NO	0.353	35-100%	35,1-77%	NO	VARIOUS SPECIES
GGCGGCGGC	3320377	3320385	GTGGTGGTG	3321290	3321298	>SAK-1611	GATCTGATCACCCTTATCTATCTTCTTGCCCTGTTTCGTTTTTTCTTTGCTCTTTCCGGGCTGGATACCGGAAGCCCGTTTGCGGGAGTCGGTGCCAGTCGCGAGTTGACGCTCGGCATTCTGGTCGAACCAATGCTCATTCTCTCACTGCTGGTATTGGCGCTGATAGCAGGTTCCACGCATATCGAGATGATCAGCAATACGCTGGCAACGGGCTGGAACTCGCCGCTAACCACCGTACTGGCGTTACTGGCCTGTGGTTTTGCCTGCTTCATTGAGATGGGAAAAATTCCCTTTGATGTTGCTGAAGCAGAACAGGAATTACAGGAAGGCCCGCTGACAGAATATTCCGGTGCCGGGCTGGCGCTGGCGAAATGGGGGCTGGGGCTGAAACAGGTC…	904	YES	NO	96,9-97,2	NO	96,9-97,4	NO	SHIGELLA
GTGGTGGTG	3321290	3321298	GTTGTTGTT	3321454	3321462	>SAK-1612	TTTCTCGGTTTGCTGGTCACGATCTACTCCACGGGTTATCTGACGGATAAAAATCGCGAACACCCGCATAACGGCACGAATCGTTATTACGCATTTTTGCTGGTGTTTATCGGCGCGATGGCGGGACTGGTACTCTCCTCGACGCTGCTCGGTCA	155	YES	NO	1	NO	1	NO	SHIGELLA
GTTGTTGTT	3321454	3321462	GCCGCCGCC	3321584	3321592	>SAK-1613	TTTTGAAATTACGGGCGGCTGCTCCTGGGTGTTGATCAGTTATTATCAGAGCGATAAAGCGCAGCGTTCAGCACTAAAAGCGTTGCTTATCACCCATATCGGTTCGTTGGGGTTGTATCTT	121	YES	NO	0.951	NO	92,4-100%	NO	SHIGELLA
CGGCGGCGG	3327322	3327330	GCCGCCGCC	3328309	3328317	>SAK-1616	TATTTTCCACGATCTCTACAGCGTCTGGGGCGGCAGCGACACCATTGTCCCCATTGATGTTTGGATCCCCGGCTGCCCGCCAACACCGGCCGCCACCATTCACGGTTTCGCCGTGGCGCTCGGTTTGCTGCAACAGAAGATTCACGCGGTGGATTATCGCGATCCCACCGGGGTGACTATGCAACCGTTGTGGCCGCAGATCCCGCCATCACAGCGTATCGCCATTGAGCGAGAAGCGCGGCGGCTGGCGGGCTATCGTCAGGGGCAAGAAATTTGCGATCGGCTCCTGCGCCATTTAAGCAACGATCCTACAGGAAATCGGGTTAACACCTGGTTGCGCGATGCCGACGATCCACGTCTCAATAGTATCGTTCAGCAACTCTTTCGCGTACTCCGGGG…	978	YES	NO	0.963	NO	96,3-98,1%	NO	SHIGELLA
ATCATCATC	3328632	3328640	GAAGAAGAA	3330038	3330046	>SAK-1619	GGGTACTGGTGGATATCACTAATGCAGTGCTGTCACATCTTGATCTCGACGATCTGATCGCTGACGTCGCTCGTGAGATCCATCATTTTTTCGGTCTGGCTTCAGTCAGTATGGTACTGGGCGATCATCGAAAGAACGAGAAGTTCAGCCTGTGGTGCAGCGATCTTTCTGCCTCACATTGTGCGTGTCTGCCACGCAATATGCCTGGCGACAGTGTATTGCTGACACAAACGCTACAAACCCGACAACCGACCTTGACGCACCGTGCAGACGATCTGTTTCTCTGGCAACGCGACCCGTTATTACACTTACTTGCATCTAACGGCTGCGAATCTTCGCTCCTGATACCGCTTACCTTTGGCAACCATACACCGGGTGCATTGTTGCTGGCGCATACCT…	1397	YES	NO	95,9-96,2%	NO	95,7-96,6%	NO	SHIGELLA
ATAATAATA	3477881	3477889	ATGATGATG	3484387	3484395	>SAK-1701	TGCCAGTCATATTAAATTTTTCTAATGGAAGTGTATTGCCGGAAAATGAGCTGGAGGCTTTACGACATATAGCAAGAAGCAACCAGAATGACACTATTACTATAGGAGGCCGTAATATGAGGCTTCATTATATCCAGTTTATGGATGGTTTTAGTGTTGAGCCTATTCTTGGTGGACTTTGGGACCATCTTGGGGCAAGAGAGGCTCATCATCTCGCAGACCGCCTGACAAGACAACTTAACGGAGGTAACACTTTTCTGCAGGCATACAGCTTATATCTGGAGCAGAGGCAAGCTGCCCCGCTTGTGCAGGAGAGCGTCATAAAAACACTACTAGATCGAATAAATTCGAATGCATTTCCCGTTAGTTTACAAGACTTTTCCTGTACTGAGGAACATC…	6497	YES	NO	NO	20,1-23,6%	20,1-40,4%	NO	VARIOUS SPECIES
ATCATCATC	3493657	3493665	AGAAGAAGA	3493856	3493864	>SAK-1704	CAGTTTATTTATATGACTATAATATGAAAGTAGCAGAAAGGTTAAAACAACCTCCCTGTTGGAGAAGGTCATTTTTTCTATACCACTCTGGTATTTGATATAAAATCCTGCACAAAAAAGATATGATTGTTCGATAATTCGTTGCTCTGAGAAACCTGATTCAGCGAGTTTATCAACGAATCGATCAAGC	190	YES	NO	NO	NO	54,4-96,9%	NO	VARIOUS SPECIES
AGAAGAAGA	3493856	3493864	TCTTCTTCT	3494359	3494367	>SAK-1705	TACCTTTCCATTAAGTTAATATTTGTTTTGTCCATAATATGCATCCTTGCAATAGTGAAATTTTGTCGTCCTGACAAGAAAATAAATAACATAATATTTCACCATGTCAATAGCTAAAACCTATCAATTTTATTAAAGGTATTTTGCAGGTAACGGATTATTAAGTTCTTCAATCGTTATTTGTTTAAGGTGAGCATTATAAAGCCATACTTTGAACTGCTCTAAATAGCGTTCATTTAATGCCTTCAAAGCTTCATTTTCTGCTTCAAGTCTTTTAATTCGTTGAGAAGCCACTTTTAAATTAGCAGGTTTTACAGTGTGTATTACACCAGATTTGATTGTGGTTTTTTTCACATTGAAGCTTTCCGCAATCCTTACATGACTACTTAAGGATTGTCT…	494	YES	NO	NO	NO	46,8-91,5%	NO	VARIOUS SPECIES
TCTTCTTCT	3494359	3494367	ATTATTATT	3495926	3495934	>SAK-1706	CATGATAACCATTTATATGCTTAGCCATTTATTCTCCTTTTTTTATTTTTTTATGGAATTCATACCATTTATCAGCATTTATGTTCCCATCATTTTTATCATACAGTGTTCTTTTTAAAATTTTATCGTGGATATTTGAAATCGTTTCGTTATCTAAACCAGAGTTCTTAATTGGATAATTATCACACGGCTTAAACGCATATGAGTGCTTGCAGTAGCCATGTTTTGATACAAGTACTGCACCACTACTAAGTGAGTCAAACTCATTAAGATCCACTACTGGAATATCCTTTATTCTGTGCTCATTAACACATACTGATAACTTTTTTTCTCTTATTGCTTTAGACATTTGAAGATGCGATCTGTGGTCATAAGAAACATTTTGAGAAATAAGCTTAC…	1558	YES	NO	NO	NO	8,5-96,5%	NO	VARIOUS SPECIES
AATAATAAT	3713994	3714002	CTACTACTA	3715982	3715990	>SAK-1827	TTAGCATCACGAGACACATCACAGAGGAATATTATGGACACAGAAACAATTGAAATATTCAATAATAGTGATGAATGGGCAAATCAACTAAAACACGCATTATCGAAAGGAGAAAATCTGGCATTACTACATGGTTTGACTCCTGATATCCTTGATAGAATATATGCATATGCATTCGACTACCATGAAAAGGGTAATGTAACGGACGCAGAAATTTATTATAAATTATTGTGCATTTATGCGTTCGAAAATCATGAATATCTAAAAGGTTTTGCATCAGTATGTCAGTCAAAAAAGAAATATCAACAAGCATATGACCTTTACAAGCTAAGTTACAATTACTCCCCGTATGATGACTATTCAGTTATTTATCGTATGGGTCAATGTCAAATTGGGGCT…	1979	YES	NO	0.911	NO	91,7-92,4%	NO	SHIGELLA
ATTATTATT	3863117	3863125	AATAATAAT	3865522	3865530	>SAK-1904	CCAATTGAAAAAAATATAAAGTATCTATCACGGCACTCTCAGTTGAGTATCACAGGCACATGTATTTTAGCCCCCTGAGTCTACAGACAACCAATATTACTTAAATAAGTGATAATCTTAATGCTGTTTTTTAGAACAGATGATTGATATTTTTGGGCCGGAGAAACGCAGACAGGCTTTGTTGAATAAATCGAGCTTTTGCTGAGTTTAAGGATCAGATCACTCATTTTCCTGCAAAAGCTCATTGGGCGAAACAATCTGACTCAGAGAACCCGGATTAAACGTCTGGCCCGCAGAATCATCTATTTCTCACGCACTGTAGTACGTAATAAAAAAGTCATCGGTACTTTTATCAAAAAACATATATTCTATTAATTATTGCCATCACCTTTTTCTTAT…	2396	YES	NO	NO	NO	2-99,5%	NO	VARIOUS SPECIES
AATAATAAT	3865522	3865530	TAATAATAA	3867268	3867276	>SAK-1905	ATTTGATCACAACTGAAGATGCTTTTTACAATGAAGAATTATTGTTAAAAAACGCTTTGTTGAATCAACCGAACTGTTGCTGAGTTGCAGGATCACATCACGTATTTTCCTGAAAACGCAGGCTGCTTAGTAGCAAAGCAGAAGTTCAAAATCACCAACTAAATAGCTGCGCCGAATAGTAGATCAATGAAAGGGAACTCAGCCCGGATTGTGCGATCTGATCAATCGCCAAAAATCCCCCCCTAACCGGACTGAGCGATGCCGATCATAGCACCAATTCCCCGCGACGAATGACGCCTGATGCAAAAAGCAATCTATAAAACTCACGATAAAAATTATGCCCGCAGGCTGACCGCCATGCTGATGCTGCACCGGAGCGCTCGCGTCAGTGACGTTGCC…	1737	YES	NO	0.363	NO	36,6-99,3%	NO	VARIOUS SPECIES
TAATAATAA	3867268	3867276	ACAACAACA	3868517	3868525	>SAK-1906	TATTCTCTCACTTATTAAAACATAAATAATTTTTTAAGCGGAAATGTAATTATGAGACTGCCAGAGAAAGTTCTTTTTCCTCCTGTCACTAGTGGCCTGTCAGGGCAGGAAAAACAAAAAAAACCGAAGAGCATTACCGGATTTCAGGAAAATTATCAACGCAATATCAGGCCAATCAAAACAGCATCAGAAGCCCGACTACGCTTCTTTGATAAAATGGTTTCGAAAGAAAACTCTCTGGAAGATGTTGTTTCTTTAGGTGAAATGATTCAGAAGGAAATTTATGGGCATGAACAAAGAACATTTTCACCAGTTCATCATACAGGTAACTGGAAATCATCATTGTTACACAACGCGCTCCTTGGTCTGGCAAATGTTTATAATGGCTTACGGGAAACA…	1240	YES	NO	NO	NO	12,4-99,7%	NO	E.ALBERTII, LOW SCORE OTHERS
ACAACAACA	3868517	3868525	ACAACAACA	3872600	3872608	>SAK-1907	ACCCATCGGGACAACAAGAGTACTTAAACAAACTCAGAGAGCTTTATGCTACTTATCAAAAAATATCCACCCCTCTGAAACACATGTTTAATTCATTTTTTTAGAAAACATGATTAAACTTCAGGATAATTTCTTCAACTATTGCATTGTCAAAGGTGTTACAGAGATTAATGATGAGTTACGAATAAACTACCTTAAAAATGTAATAAAACTGTCAGACGATGACATTGGTAATTATCAGAAAACAATTAACGACAATAAAGATAGAGTAAAAAAACTAATTCTTGATTTACAGAAACAATTTGGTGAAAACCGCATTTCAATTAAAGATGTTAACTCTTTAACCTCTCTTTCAAAATCAGAAAATAATCACAATTATCAAACTGAAATGTTGCTTCG…	4074	YES	NO	NO	44,8-44,9%	44,8-44,9%	NO	VARIOUS SPECIES
ATTATTATT	4500721	4500729	AATAATAAT	4500855	4500863	>SAK-2282	AATTATCAAAATTAATCTAATAAAAAGCACATTGTATTCATTAAACAATGTGATTTTTTAAAATCATAAGAAATTTGTATTAATTTATTTTAAAAATTAATTAATCATTTCCTTATTTTTCCGGA	125	YES	NO	0.952	NO	95,2-97,8%	NO	SHIGELLA
GCGGCGGCG	4505436	4505444	ATGATGATG	4509746	4509754	>SAK-2288	TGGCGAAACTGGATGAAGGTCACCGGCTGGCCGCACTCTGGCAGGCGCTGCCGGAAGAACTCCGCTTAAGTCCGCATCGTTATCTGGCGACAAACAGTCCGCAGGGGCCGTGGTGGCTGCTCGGCTGGTGTGAGCGGGTGCCGGAAGCGGATGAGGTGCTGCCTGCGCCGCTGCCGCCGTACCGGGTACTGACCGGGCTGGTGGACCGCTTCGGGCGCACACAGACGTTCCACCGCGAAGCCGCCGGTGAATTCAGCGGCGAAATCACCGGCGTGACGGATGGTGCCGGGCGTCACTTCCGGCTGGTACTGACCACGCAGGCGCAGCGGGCAGAAGAAGCCCGGCAGCAGGCCATTTCCGGCGGGACGGAACCGTCCGCTTTTCCTGATACCCTGCCGG…	4301	YES	NO	72-93,4%	NO	76,3-94,6%	NO	SHIGELLA, E. ALBERTII
ACGACGACG	4522412	4522420	CAACAACAA	4523655	4523663	>SAK-2296	GCTTAGCGTTCAACGACGCCAGCGCACAGGGTGTTGGCGCTACAGCTATAGGTTATAACTCTGTCGCCAAAGGCGATAGCAGCGTAGCTATTGGTCAGGGCAGCTACAGCGACGTTGATACGGGTATCGCCCTGGGTAGCAGCTCTGTTTCCAGCCGAGTGATTGCCAAAGGCTCCCGTGACACCAGCATAACGGAAAATGGCGTTGTTATTGGTTACGACACCACGGATGGCGAACTGCTCGGTGCATTGTCTATCGGTGATGACGGTAAATATCGTCAAATCATCAACGTAGCCGATGGTTCCGAAGCCCATGACGCCGTTACGGTTCGTCAATTGCAGAATGCGATTGGTGCGGTCGCAACCACGCCGACTAAATACTTCCACGCTAATTCAACGG…	1234	YES	NO	93,2-97,1%	NO	94,1-99,8%	NO	SHIGELLA
ATAATAATA	4589288	4589296	TTGTTGTTG	4591380	4591388	>SAK-2326	CATTATTTATTACCCCTCCAATAAAAACCGATATTACTAATCACATTTATTACCACACAATTTGATATCGGTTTTTATTAGTTGGTTACCCTTTCTTCGATTGCTCATAGGCAGCTAAATGATCTTTTAATGCCTGTGCAAGGGGCGGTAGTCCACTAGGCCCTGTCGGTGGCGGTGGTGCCTGACGGGCGGGCTTAAAACCTAAAGCCTCAGGACCTTTCGATTTTTCATAGGCAGCCAAGTGCTCTTTTAATGCCTGTGCAATGGGCGGTAAAGGTCGGGATGCCCCGGATGCCTGTCCACTTGTCGGTGGCGGCGGTGCCTGACGGGCGGGCTTAAAACCTAAAGCCTCAGGACCTTTCGATTTTTCATAGGCAGCCAAGTGCTCTTTTAATGCCT…	2083	YES	NO	NO	NO	27-68,4%	NO	SHIGELLA FLEXNERII, CITROBACTER RODENTIUM
TTGTTGTTG	4591380	4591388	CATCATCATCAT	4592910	4592921	>SAK-2327	GCAACGTTTTCGTACCTTCAGCAAGACTGGTCACGGCAACAAATGCTGTGGTATTGGTCAGTTTATCTACGGAATTCAACAACTTATTGATTCTGCTTGTCTTCTCGGCGGCGTCTGCAAGATCTTCAGCAAAGTCAGAGGCTTTCGCAACATCATCTGCAACGCCAGATGCACGGCTGGCTGCTTTCGTTGTTGTGGCCATCGCTTTCTGCATCGCACTGGATGCCTCCTCTGCGACATCAGCAACACTTTCCGTAGCCTTGACCAGAGCTTTATTTGCAACCTCAGAAGCCGCACCAGCAGCCTTTGAAGATGCAGAGCTTGCTTTTTCAGCAATCTCACCAGCCCCTTTAGCCGCGTTGTTCATTGCTGCAAAAGAACCTAAGATCCCCAATGCTG…	1521	YES	NO	NO	NO	64-98%	NO	E. ALBERTII
CATCATCATCAT	4592910	4592921	CAGCAGCAG	4593047	4593055	>SAK-2328	TTGCTGAGGGTCAACGGTATTCACCTGAGAGAGATAGGGATAGCTTGTGCGCTGTGGCTCTGCCTCCTCAGTGCGACTTGTAACCTCACCACTAATACCACCAAACAATTTACTAAGGACATCCT	125	YES	NO	NO	NO	30,9-100%	NO	E. ALBERTII
CAGCAGCAG	4593047	4593055	TAATAATAA	4594492	4594500	>SAK-2329	AGGGCGTCACTAATGAGTGACCTGCCGGCGGCGTCGGTAAAGGGCTACTTTCTGTCCAGCCTGCTGACGAGTTCATGGATTTAACCAGTTGTAAATCCAGCGATAAACCCGTTTCAGATTGAGTAATACCAGAAGTACCCGAGGCGGTATTAACCCCAGACGTTACAGACAGGGTATCGTTATTTACGTTAAGCATAGTTATCTCCGGTTATTTACCAAGGGATATTGCTGAAATAGTTCTATATTGTAGAGATTGCACATCAGAACGTGCACTCGTTAAGAGATTTAATGTATTCGACATTTGCTGAATTTCGAGCTGGCTATTATTCACTACCGTTGTCAGGTTATTCGCTTTAGCTGAAATAGCCGCCTTCACTGTTTGCAGATCACCAGCGCTTA…	1436	YES	NO	NO	NO	49-92,2%	NO	E. ALBERTII, SHIGELLA, CITROBACTER RODENTIUM
TAATAATAA	4594492	4594500	ACAACAACA	4595910	4595918	>SAK-2330	CCTGGCATATTTCTTTTTTAATTCAATCTTAACAAACTTAGATTGCAATAAAGAAGATATTAGCGCAACAATTTCCCCCTTTGGCATGTTGCCAAACATCGCCAAAGTAGGATCGTGTTGTTCCAGCAGCCCGCTGTTTTTTAATGATAGTTCTTTTATTTTATCACTATCGGTAAGAGTAAGCAGCTCTTGCATATCATTGAGCAGCTTCTCGATTGTCGAGCCTTCCTCTTCTTTCCTTGCGCTACCTTTGCGATATCCCAGGCTTAGCCCTTCAATCGTTTCAGAAAGCGATGAACTAGTAATCATTGCTAATTCATTTTGCAAATTTATTAATGGCGAAGAAATATTAGAAGAATTTTTTTGCGTTAATTGCTGAGATTCTAATTCAAAATCTAA…	1409	YES	NO	NO	NO	5,7-96,8%	NO	VARIOUS SPECIES
ACAACAACA	4595910	4595918	GTTGTTGTTGTTGTT	4600542	4600556	>SAK-2331	GTAACAATAAAATCAATGAACTGGCATCAGAGTTTAAAAAGAATAAACTAATAAACTATGTCAATATTTTCAAAAAGAATGATGTCATCATTGTTGCGGGGGAAGTTTCTCAACAGAATGAGAGTAAGATCCTTGCCATTATAAATGCAATGAACAAAAATAGTAACGCCAAGATACTCTTTCAGAACATTCAGCCGTACATTTCAGCAGATATTTTCCCCGGAAAAATACTCAGAATCAGCGGTACGATGAAGAATCCAACAATTGCTCTTGATAATGGCACCAGCCTGGGGATTGGTAGCATTCTGAAAGGAGGCTATGTCATAGACGCGATTGATCCTAAAGATGGTATCAACATCTCCCGCCCAGACGAATATATACATATTCCACTGTCGTATT…	4623	YES	NO	NO	NO	36,8-64,4%	NO	E. ALBERTII, SHIGELLA, CITROBACTER
GTTGTTGTTGTTGTT	4600542	4600556	CACCACCAC	4601251	4601259	>SAK-2332	TGTTCTACCGGCTGATTTTTTCGATGAAGCGCAGCGGTGACGGCAACACCAATTCCCCCACCAAGAATCAATGCGCCACTAAGACCGTAGCCAGCCCCCGATGAAACTTTCAGCTCCTCCTGGCGTTTAGCTTGTTGTTCATCATATTTTTTTTGCGCCTGAGCATTATTTTCAATGGCTTGCTGTTTGGCCTCTTCGCCTGCTGCTTTAGCCTGCTCTTCTATATTCGCAACAACATCATCTTTCAATACCCCTGACGGAATCGCATTTCCGAGCTCATCGATATTAACTTTTTGATTATCTGGGTTCTGGAACGCTTCTTTCGTTAACTGATCTCTTGTCGCAGTTTCAGTTGCACTTGCAGCTGCATCAGGGTCGGTCGTGGTTGGGCTATCCGGC…	694	YES	NO	NO	NO	46-74%	NO	E. ALBERTII
CACCACCAC	4601251	4601259	TAATAATAA	4602053	4602061	>SAK-2333	GGCCTCCAGTAAATACAAATTTGTCTTTACCTTCAGGATCAATGGACTGCAAGCGAGCGTACTCTTGATCACTTAAAACAACAGAGGTCTCAACACCATTCCTCTGACCGACAGCAATATGTTTACCATCTTCCTGAGTTTCAACTCGAAATACCGAAGAGCCAATCTGCCTGTTAAGAGTATCGAGCGGACCATGATCATGAAGAACTTCAAATCCATCATTCAGTGTTATCTCAGACGCCGCCAGGCGCATCGGATTTACAGGAAGTCCAGGAACATCACTGGCACGATTGTCGCCAGAATCAGCCATAGAATTCCTTACAGGCGTAAATAGCGCACGAGATCCCAACGGCCCCGTAGAGTTAATGAGCTGACCACGCCCCCCTGCACCGTCGGTTT…	793	YES	NO	NO	NO	26-67,6%	NO	E. ALBERTII. HAFNIA ALVEI
TAATAATAA	4602053	4602061	ATTATTATT	4604681	4604689	>SAK-2334	AGTTTATTAAGTTTCTTTATCGCGTTTTTTCTTACATCAACAAAGGCCATGCTATACACCAGGAAGCTTAATTTATACCTGACAAGGTTATCCCTACAATCGGGTATCCTGTACATGCTCTAAAATCGCATTCTGAGTAATCGCTTTTATCTCACTGACTTTGAAGCCGCTAAAGTTGCGTTCAAATATTTCTTGTGAGACTTGTTCTATCATCTTCGTCTGGGTGTTAAAACGTGTTATTGGATCCACTCTTTTGCCGCACTGCTCATCAACTTTCTGATTAAAGTATTTATTGGACTGCAAGAAGTGACCAATTGATGATTGTGCCCCGTTCATATCAAGAGGTTGCTGTAACGCATTTTCAACAGCTCTAAAAATGTGACCTTTAGTCTCCTTACT…	2619	YES	NO	NO	NO	16,5-74,2%	NO	E. ALBERTII, SHIGELLA, CITROBACTER
ATTATTATT	4604681	4604689	TTGTTGTTG	4607775	4607783	>SAK-2335	TTCTATTACCGGATAAATATCTTTATTTAGCATCGTAAATTGAACATCATCAACTGACACATCACCTTCCGGTAAGGCAGTCTGCATTACCCATAAGATCATGAGTTTTATCGTATCTTCCGGTATCAGCCGGCTTTCGCTATACGGGAATAACTCTTGGCACCACTGAATGAACTGTTCTTCTGATATCCAGAAACGCCCCTCATAGCCCGAGTATGTCAACGTGAAACGAATACCATGACCGCTGACCTCACGAAAATATGCATGGCAAGCATGACCTTTGGACGTAATATAGAGGCGACCGGTTCCGATAACTGGCAACAACGGCAAATAAAAATCGTTAATTTTCATATTCAATTGTGAACTCAATGGCTTCATCAGGAAAGATTTCTTTTAACT…	3085	YES	NO	NO	NO	1,2-80,4%	NO	VARIOUS SPECIES
TTGTTGTTG	4607775	4607783	CAACAACAA	4608825	4608833	>SAK-2336	CATAAACATCCATACCTGTAAGGTGAGCGAGCTGTTGATTAGTCTTATTCGTCTTATATACGATAGAGTTAGTCGAAAGCTTTTCCTGGACAAATTCGAATGATATCTCTGCATGCCCAGCCTCAAAATAGACAGTATCATCTATAAGAGTATCTTTGTATATTGACTCTTGATAGAGCAAAAATTCTATTGCGCTATCATTATTTTTAACCGGATTAACAATAATCTTAGGCAATGGAATTCCACTTTCCTCAAAGAAATTCCAACGCATGACCTCAATTTGCTGTGTAATGTCTGAACTATAAATATTACTACTTAAGTTTAAAATCAATGGCTCAGCGCCCGGTGAGATGTTTTGGCTATTAGACAAATCAGCTCCCATAGCATCCTTATTATTGC…	1041	YES	NO	NO	NO	3-85,6%	NO	VARIOUS SPECIES
CAACAACAA	4608843	4608851	ATCATCATC	4609079	4609087	>SAK-2338	AGTTACCGAAGGAGTAAATAATGTCACCCGCATCGTGATGCAGCAGAATAAGTCTGGTTGTACTAACACTGAGCGACAGGCGCATCAACGTCGTAATCAACAGGATTGTGGGGAAAGAAGTTAGTTCAAGAGGATTTTTTATATAGATTGAGAGCATTAATAAAAGTAAAGCTGTCGAAATATTAATCGCGATAATGATATCCACCACAACTGTTGGTAGTGGAATA	227	YES	NO	NO	NO	76,9-100%	NO	E. ALBERTII, SHIGELLA, CITROBACTER
AAGAAGAAG	4609100	4609108	AATAATAAT	4611052	4611060	>SAK-2340	AGAGCCAGAATAAGATCGTGATATGACTCTGCTTTTTTAAATATATTTAAGAGTTTATTCATGATGTCATCCTGCGAACGCGCTCAATAATCTGCACATGCTGTTGAAAAGTATTCATTAGAAAAAAAACATCGATATTGGTTAACAAACAACTTAAGCACAATTTATTATCGTAGACAAAAATATGTTCAATCACTCCCTGCGTACGCTCAGGAGCAAGGGCACTAAAGAAAGAGAAAAATGCGTTTTCGTTATACTCTAAAGCAAACGTAACAAAAACATTATTATCAATTATTTCAATAAAAAAAGAAAACCCATTAAAATCAATTTCAACACGGTTATCAAATAAATAAAAATCATTTCCCAATAATCTTAAAAACTCTTCAACGTTTCTTTTAA…	1943	YES	NO	NO	NO	56,4-80,2%	NO	E. ALBERTII, SHIGELLA, CITROBACTER
AATAATAAT	4611052	4611060	TTATTATTA	4611601	4611609	>SAK-2341	GGCATAGCAAAGAATGATTGTGACTGGCTAACGGCCCTTGATTTTGTAAAGGATGTCAACGGTTCACCAACGCATCTCACTTTTTATATCTACCAAAAAAATGCTTTCTTGCACGATTTTGGAAACTACTGGGTTCTATATATTGAGCTTAGTGGTGATTTTCGTCAGGTTCCAACAGATACATTTATCAGACTCTGCAATATCCTGGCCGTTAGTAACGAATATAAACAAATGGGTATTTTCCTGTCTAATAAGAAGTGGTATCTTTGCCAAATTTTTCATAAAGATAATAATCATCGCGCAAACATGTCAAAAGCAATAATGCAACATACTCTCGCCTCTTTGCTCGATAAGCAATTTGATAAACTAGAGCAATTATCTTCATCGGATACAATGATG…	540	YES	NO	NO	NO	71,1-82,8%	NO	E. ALBERTII, SHIGELLA, CITROBACTER
TTATTATTA	4611601	4611609	TAATAATAA	4617352	4617360	>SAK-2342	CTAAAAGTTCTCCAGTACGTGCAATCCTTAATGACTTTGCTGCTAACTACAGCATTCCTGTTTTCATCAGTAGTTCCGTGAATGATGATTTCTCTGGCGAAATAAAAAATGAAAAACCTGTAAAAGTACTGGAAAAACTGTCCAAACTATATCATCTCACATGGTATTATGATGAGAACATCTTGTATATTTATAAAACAAATGAAATATCAAGAAGTATAATTACACCAACATATCTGGATATTGACTCACTGCTAAAATATCTGAGTGATACAATCTCAGTAAACAAAAACTCTTGCAATGTGAGAAAAATTACGACATTTAACTCGATTGAAGTTCGGGGTGTTCCTGAATGTATAAAATATATTACATCTTTATCAGAAAGTCTTGATAAAGAGG…	5742	YES	NO	NO	NO	36,1-82%	NO	E. ALBERTII, SHIGELLA, CITROBACTER
TAATAATAA	4617352	4617360	CATCATCAT	4617556	4617564	>SAK-2343	TACCGATAACAGAGGCCGCTATGACTGTAGGCAATGAGAGGATAAATATTATCCAGAACGTTTGCACACATAATTGAACAAAATATCCAGTATCCATCAATTCACCACCAACAGAAATTCGAATAATTTTTGCCAGCCTCCAACAAGAATGAATAATAAGATCTTAAAAGGAATCGAAATTGTTACTGGCGATAC	195	YES	NO	NO	NO	69,3-91,1%	NO	E. ALBERTII, SHIGELLA, CITROBACTER
CATCATCAT	4617556	4617564	TTATTATTA	4619682	4619690	>SAK-2344	ACCCAAGGCCAATAAGATATTGGAAATGATCAAATCTATCGCAATAAAGGGTAAATAGAGCAAAAAACCTATCTTGAATGCAGCTTCAAGCTGCCCCATCGTGAAAGCCGGTAACAGTATAAATAGAGAGTCTTTTTTTAAGATAGTTTCATTACCCAATTTTTTTTGAGCTGCACGTTCAAAAAACTCTACATTGTCTTTCTCTGTATTTTTTTCTAAAAAACCGCGATATGGTGATAATATTTTCTCATCAACTTTTTGAAAAAAATCAGAGTCGGTATAATTGATTGGTTCCTGAGAAATATTATCATTTATCTGTAATATTATCGGAGACATAATAAACATTGTCAGTATCAAAGACACTGATGTTAGCGCCATGTTTGGTGGTACCTGTTGAAT…	2117	YES	NO	NO	NO	57,3-86%	NO	E. ALBERTII, SHIGELLA, CITROBACTER RODENTIUM
TTATTATTA	4619682	4619690	TTCTTCTTC	4619935	4619943	>SAK-2345	ATCCTGATTCGCATTATCTCTATAGTCCTAATTGCCGCATCACACGCAATGAGCAGTTCCTTTGCTTCATTGTAGGTAACTTTATCCAAAGGGTGTTTCATTTTTTCATGGATTTCGTTCTTTTTGTCGTTTATTTTTTCAATAAAAACATTTGCGGCTTCTTTATTTTTTATTATTTCATCTTCCAGCTCAGTTATCGTTATCATTTAATTATTTCATGTTAAATATTTTTCAGCGGTATTAT	244	YES	NO	NO	NO	64,5-86,5%	NO	E. ALBERTII, SHIGELLA, CITROBACTER
TAATAATAA	4700393	4700401	GTTGTTGTT	4701710	4701718	>SAK-2390	AAATCGTCACGCCGACCGATAAATAATCATTCAGAGCATAGTAATTTAACCCATTAAGAGTGCGCTCAAGCACAAGCCCCGGTGCGGCATCTCCCGTGTAGAAGATAGGAAAAAATGCTGTTTGTTGGCCCGGTCCGCCATGCGTGTCATCACAGTGACAGCGCACCGGGTATGTTCCAGTCGTGTTGCTCAGTGCCTCGAAAATATTGTATCCGGAGTGGTTATTCGCCGCTGCCACCGTCAGCGGACCAAATGATAAATTTGACATGTGCGTTGCGCCATCACCATTAGCGGCGAAACCATAAGGACAGCAAAGCAGCAGAATCAACCCTGATAATATTTTTTTCATTCATGCTTCCTTTAGCGACAAATCGCATCCATTTGAACCAGGCTGGTATC…	1308	YES	NO	NO	NO	0.941	NO	SHIGELLA
GTTGTTGTT	4701710	4701718	TCTTCTTCT	4702308	4702316	>SAK-2391	ATAGCCGAACTGTAATAAACGTTCGACCTCATCGGTCTGCCAGTATTCCTGTCGACTGAATGTTAAATAAATATTGCCCCAGCCTGGCGTGAAAGATTGCGTCCAGGTGCCTTCGAAGCGGCTGCGACGGTTGCCCGTTACCCAGAAATCAGAATCATTATCCTGTCGCGACACCCATTCATTGAGGGTGTAGAACCCCTCCATAGAGTAGCGATAACCCACCAGACGAAAGGTGGTATTGGTGTCTTCAAAACGTTTGGAATAGAGAAAACGATACGATTGACCACTCTCATTATCGTCGTAGTCAAACTGCGAGCGGGCATGAGTCACGTCAAAAGAAATCGCGCCCAGCGCCCCCATATCTTTACCAATACCCAGCGCGGCAGAAGCGTAATCATT…	589	YES	NO	NO	NO	0.97	NO	SHIGELLA
CGCCGCCGC	4702336	4702344	TCGTCGTCG	4702734	4702742	>SAK-2393	TACTGGTCGTGTTTAAGTCGGTGAGGGCAAATGCGCCCTGTGGTACGGCTGATTGATAAATAACGTAGCCGTTTTGTTTGATGATCACCGTGGCGTTAGTTTTCGCAATCCCATGTACCACTGGCGCAAAGCCGTTCTGGCTGGAGGGCAACATATCGTCATCGGTATACAGCCGCACGCCACGCACCTGTGTACTATCAAATACATCGCTTGCCGTCCAGGTATCGCCAATCATAATCTGGCTACGTAATGCCATGATGTCGCGCTGAATGTAATTACTGACGGAATGGTAGTCCACATTACCGTCATAAGAATTCAGGGTGCTGTAATTACGAAAACGCCATGCGCCTAAATTAATACCATTACGCAAATTCAGATAATAACTGTCA	389	YES	NO	NO	NO	0.992	NO	SHIGELLA
TCATCATCA	4702786	4702794	CAACAACAA	4703922	4703930	>SAK-2395	TGGCATTGATCCCCTGATCCCAACGGGAAGGGCTGATATAACCATTAACTGCATTGTTGAGATAAATTTGCGGAATAGTAATATTCAATGCAAGTTTACTGGCGTCCAGTAACCAGGTAGCCCCGTCGATCAGCGGAACTGGATTTACGCATGTTTTGTCATCAACATTCGCCAGAGATTTTATCGCATCAACTTTTATACCATAGGTCGCCAGCACGTTTTTTATCGCCACGTAGCATGGGTGGAGTTCAGCATCAGGGTTATCCTGGGCGAATTTAACTTCCTGGCGTTCGAAGAGCATGCCGTTGATCATCACATCAACTTTGTATGTTCCCGCAGGTAAGGTATTCGAACGGTTGAACTGGTGAATATCAATATTATCCGCAGGATGATCCAGTT…	1127	YES	NO	0.048	NO	4,8-99%	NO	SHIGELLA
CAACAACAA	4703922	4703930	TACTACTAC	4705269	4705277	>SAK-2396	TACCAGCCGTAGCCATCGACATCTGCGTAATCAAAGTAACAGCAAAAAACAATCTAAGTAAATACATAGGCATAAATGTATCTCATAAAAAATATAATAATGACGCCCTTCATTTAAGTAAAAGAGAACCATAATGGCGAGCGCCATTTTATTTAAGGTATTATGTTAAGAATGATTTATTTTATATATTCAACTGTAAACTGCGAGTCGGCGTTAGCTGTACCAGGGTCAATAGTCGTTTCCGTAGCAATATAACGAGCCATGAACTTCATGGATGCATTACCATTAGAAATCGGAGTTGATGCAGAATTTTCATATAACTTGACCTGAGTGTTATCTGCACGGTTATATAAACGAATAGCTACGCCTTTCGCTGCACTAACGGCACCCGCACCAGTA…	1338	YES	NO	NO	NO	6-2-96,3%	NO	SHIGELLA
TGATGATGA	5044188	5044196	CTGCTGCTG	5053169	5053177	>SAK-2575	GCCTGATGAAGAATACGAGCGCAATTTCCAGCGGGGATTGCAGTTGCTCGAAGCGAAATTAAAAGAAAATGACCCGCTGGCCTGAAATAAAAAATAACCCGAGCGGCGACTCAGGTTATTTGATTAAACAAGGTATCAAATGAGAGGTTAATAATATGACTGATATTAACGATGTAATCAAGACCATTGATGAACTTATTGATGGCGGCGTACTGACGCAGTATGCCATCGCCAGAGAGGCGGGAATTTCCGACGGCACATTATCGGCTTTCCGCAAGGGGAAATATAAAGGCGATAACGCCGCTGTGGCTGCTTCCCTGCGTTCCTGGTATGAGAACTGGAATAAACAAAGCGCACTGCCGGAACCGCCGCAGTTTGTGGAAACGCAGACAGTTCAGG…	8972	YES	NO	NO	29-52,3%	0,9-30,4%	NO	VARIOUS SPECIES
CTGCTGCTG	5053169	5053177	AGCAGCAGC	5053654	5053662	>SAK-2576	GAGCAGGCTGTAAGGAAAAAAACGCAATGAGTGATTTCATTACTGAAGATCAGCGTCTGGTCATTCTGCGGTCGCTGGCAGATTACAACGGTGAACTGGGTGAATCCGTGCTCCAGGACTGTCTGGATGATTACGGCCACCGCGTGTCCCGCGACACCGTTCACACCCACATTGCCTGGCTTGCCGAGCAGGGACTGGTGCGCAAACGCGTTCTGATTAACGGTTATTTCATCGCGGAACTGACCGGTCGTGGGCAGGATGTGGCGGAAGGCCGGGTCTGCGTTCCGGGTGTGAAGAAACCACGCGCAAGGGGGTAACGATGGACAAGCCGACGCGTGGTCGTGTACGCAAGGTGGATTTGCTCCCCGACAGCATCCGTAAGCCGCTGCTGGAAATGCT…	476	YES	NO	NO	80,9-94,9%	78,3-80,9%	NO	E. ALBERTII, SHIGELLA, CITROBACTER
AGCAGCAGC	5053654	5053662	GTGGTGGTG	5058780	5058788	>SAK-2577	TTTCACCGGCGGCCATCAGCCGGGAAGCCTCCCGTAATGAGCTGATTGCCCGTAACCTGCGTGATTTACGCGAGCAGACAAAAGCCATGATGGCCGAACTGGGGGACAAGCCGACCGGTGAAACCACAGCGCTGATTCTGGAAATGTCCCGCGCCCTGATGTACCGCCGCCTGCGTGCCGCGACCGAATCTCTGAACAGCGACAGCGACGTGGATATGCGCCTCATCAAAGACATCCTCCTGTCAGCACAGCGTGCGGAAAGTGCCGCCGAGCGCAGCATTAAGCGTGAAAAAGAAATCCGGGCCGCATTTGCTGAAGAGATGGCAAACGCGGTCACCGACGAGCTGCGCGGCGTGGACGGGATGAGTGAACAGCTTGAGTCCCGTATTAAGGGGATTC…	5117	YES	NO	1,5-1,9*%	1-89,5%	4,2-74,3%	NO	VARIOUS SPECIES
GTGGTGGTG	5058780	5058788	GGAGGAGGA	5061703	5061711	>SAK-2578	GACGTTGCGCGTCTCCAGCGGGTCTTTGCCCGGCTTCAGTTTGTGGGTGGTGGAAAAGACCTGGCCCGCAGTGTGGCGTCCAGCCTTCTGTCATCGTCAGAAATGGCGTTTGAACAGGAAAAAGAGCCGGACGGCGAACGCTGGCATGACTGGTCAGATCCTTACCGCAAGTGGCGTACCCGTAAGGGAAACATGCCCGGCAAAATCCTGACGCTGAACGGCGATCTGGCCCGACGCCTGACCACGGATTATGGCGATACCTGGGCGCTGATTGGATCAAATGAGCCTTATGCGGCCATTCATCAGTGGGGTGGCCTGCCAGGTATGCCGCCTGGACCGGCGGCCATTGGTGCACGTCCGTATATGGGTTTTGATCAGGTGGCAGAGCAGGAGATCATG…	2914	YES	NO	0.029	10,8-96,9%	5,5-81,4%	NO	VARIOUS SPECIES
GGAGGAGGA	5061703	5061711	TGATGATGA	5067536	5067544	>SAK-2579	GCCATGCCTCACTGTGCGAATACTACAGACGTCTGCTGATGATGCGGGGAGCGTGGCGGGTGTGGTTCATGCAGTGGCCGGTACAGATTTAGCCGAAGCCGAAGCCGAAGCCGAAGCCGAAGCCGAAGCCGAAGCCGAAGCCGGACAGGATGCTCCCCGGAAAAAGACCGGTAACAAAGCGGAACAGGCCCGTGCATGAATTACGCCACTGAAACCGATATGCGGGCGCGTTACCGCGAGGATTTGCTCAGGCCGTTACTGGCTGTGCCCCGTTCGGATGAGCCGGACACGCGCAAGCTGAACCGGGCGCTGACAGATGCGTCAGCCCTTATCGACAGCTATCTGTCCGCCCGTTACACGTTGCCGCTGGAGGTTATTCCGGCCGTTCTTGTTCAGCAC…	5824	YES	NO	NO	21,1-43,8%	1,1-22,9%	NO	VARIOUS SPECIES
TGATGATGA	5067536	5067544	GTGGTGGTG	5069655	5069663	>SAK-2580	AAGCAGTGGACAGGCGGTACAAAAAGCCTCTGCCCGTGTGGAGCTGGTTGCCCCGGAAGGGTGGCAGGCTCGCAGTATTGATATTGATGACACGTCCGGTCACGGACTGGATGTGAATGTCTGGAACGGAGGGAATTATGGCCTCTGGTGACGGTCGTGGTGCGTTCCGTGGTGTGCCGTTCCTCGTCTGGCGTGAGCAGCGCGAACGTGGCGGGCGAAACATTGTCCGTCGGGAATATCCGTTACGGGAAACCGGTGGTGCAGACGATCTGGGACCTAAACTGGCTGAATTTACGTTCAGTGTACTTGTGATGGGGGATGATGTTCAGACACAGCGAAATCGTCTGCGTGATGCCCTTCGTGCTCCCGGTGCCGGGGAGCTGCTTCACCCGGATTACG…	2110	YES	NO	NO	0.9915	0.047	NO	SALMONELLA
GTGGTGGTG	5069655	5069663	CTGCTGCTG	5072429	5072437	>SAK-2581	GTCATGCCGGGGATGCACTGACAGCCGGAACGCTGGCCGCACCCGTTGGTACGGTGACAGACAGTGCCATCCACCGTTACAGACCGAAAATTGTGCTGGCGGATCATGCTGTTGATGCAGACGGTGCACGCCAGAGGGCTGTCCGGGAAATGCGCCGGGCGGTTGCCCGCTCTGTGCGCCTGACAGCCACCGTGCGGCACTGGTTTCGGGAGAACGGCCAGTTGTGGGATATCAACCTGCTGACGGCTGTCACGGCTCCCCGCACCGGAGTGGAAGAGCGTGATCTTCTTGTCTGTCAGGTGGAGTTTTCGCTGGATGCAAATCACGGCGAAACCACCCGTCTGATTCTGGCACCCCGTGACGGCTTTATTGTTCCGGCAGAGCCGGGAAACAGCGGAA…	2765	YES	NO	NO	40,1-99%	9,8-40,8%	NO	SHIGELLA, CITROBACTER, SALMONELLA
CTGCTGCTG	5072429	5072437	ACCACCACC	5072872	5072880	>SAK-2582	GAAGACTGGGAGCGTTATCTGGGGTTACCGGAATGTGATATGACCGGCGCAACCATTCAGGAGCGTCAGCGTTATGCCGGGAATAAATACCGGATGAAACCCTCTCTTAACCGTGAATTTTATATCCGGTTTGCGGCAGAGTTTGGTTATGAAATAGATATTCAGCCATCACCGGATTCACAGTGGGTCAGTATTGTCACGATTAACAGTGAAACCGGCTACCGGAATATGAATGTGCTGGATGATATTCTCACGCCGCTGCGTATTTATGAAGGCGGTGCGCTGGAATGTATTCTGAACCGTTATAAGCCTGCATGGCAGACGTTTATTTACGTATATGCAAACAGTCACGAAGAGGAGAATATTTAATGTTCCATGTTGATAATAATTCCGGCGTGG…	434	YES	NO	NO	80,7-94,5%	28,8-83,4%	NO	E. ALBERTII, CITROBACTER, SHIGELLA, SALMONELLA

## Sheet: EXPEC
List of genomic sequences selected to check their specificity for genomes belonging to the ExEC patotype.
Sequences that are unique in a given genome are marked in green. Only sequences ≥ 100 bp in length are shown.
LSF	LSF(L-POS)	LSF(R-POS)	RSF	RSF(L-POS)	RSF(R-POS)	GEN NO	SEQ	Len(SEQ)	ExPEC	IPEC	COMMENSAL E. COLI	VIRUSES/PHAGES	OTHER THAN E. COLI	SPECIFICITY	ADDITIONAL SEQUENCES PRODUCING SIGNIFICANT ALIGNMENTS
ATCATCATC	298639	298647	AATAATAAT	301112	301120	>UTI-89-159	TAAAGTAATTTCTCTCATTCTTTGCTTTACAAAAGATTCATCTCTATCTTTATTATCAGAATGACATTCTTTTATAAAAATTCTTACATATCCTTCCTCGGCATCTTCTTTGGCCTTTTGCTTATGATTATCCACTTGGCTTCTAATTAAATTAATTAAAGCGACCACTCTTTTTGGAGAACGATAGTTAATGCTTTTTTCAGGTTTTTTCCAGTGTTCGTCAAGGCATGCCTCTAAATCACTTTTACCATCAGAGTATATCCTTTGCATCATGTCCCCTAACAGACCCACCGAGAATGTATCTCTGTTATTTTTCTCAACTTCGAGTAATGCATTCATTAGCAGTTTGTTAGTATCTTGGCTTTCATCAATTAAAAGAATTGGATGGCGATTAACCAA…	2464	YES	NO	NO	NO	62,7-93,8%	NO	ENTEROBACTER, KLEBSIELLA, RAOULTELLA
TGGTGGTGG	304227	304235	TCATCATCA	305080	305088	>UTI-89-162	ATTCAAAAAATAAACTCACTCCGTGAGTTTTTGTAAGTTTTATTTTGCTCCGAATCTTCACCCTTCCCGAGAGTTGTTCTTCTATGATAACTCAGGCTGCGTAAGCAGCCCGTCGCGACAAAGTCGCGACCCTGTTATTTGGTAATTAGTTACAAAAGTTAAAAAGCTAAGCAATACCCTAGTCATACAAAGAACTATGATTTACGGGGGTTTTATGGCAAAAGAGATAGCTCCCATACTGGGTAAACTAATCGCGCATAAACCCGGTAAATTGTTTTTCAAGGCTATCGTTTCATTCAAATTTTGAGTTCACATCTTTTTCTCATATGAATCTAAACGTTGTAAAACAGCTTTTAATGATGATTTAAGCCTCTTCTCATCGTGGCTTTCCCCTGTCAT…	844	YES	NO	NO	NO	55,6-94,4%	NO	VARIOUS SPECIES
GGCGGCGGC	2122944	2122952	TGCTGCTGC	2124817	2124825	>UTI-89-1047	CGTTTGTTGCGGCGCATCGATATAGCCCTGCGTCACTGACGCGCCATAAATCACCAATTCACCAGTTTCGCCTTCCGGTACCGGACAGCCCCAAGGGGAGCAAATTGCTACCTGGCAACCGTCGATCGCCATACCGATGGGCAATGAAGGCAGCGTTTCTTGCCCGGTGTAGCGATAGATCATGCAACCAACGGTGGCCTCTGTCGGCCCATATTCGTTATAGATCACGGCCTGAGGAAAGAGAGCAGCCGCCTTACGCGCCAGATCCCGCTTGAAATCCTCCCCGCCAACCACCAAGGTACGAATCTGCTCACTGCTTATGCCAGCCGCACACAACAACCGCAGGTGTGCAGGCGTCAGTTTGATCACTGTGTTGGGCTGATCAACCACGGCCATGCG…	1864	YES	NO	NO	NO	1,8-100%	NO	KLEBSIELLA, CITROBACTER
TGCTGCTGC	2124817	2124825	TGATGATGA	2125885	2125893	>UTI-89-1048	GCCAGAAATGCGCTATAGGCTGGTGACGCATCATCTGGTACGTCCTGCTGTTCGTATGCTCGCTTGACATGGTTTGACAACAACGCCATTGACCAACCATCAGCAATGCCGTGATGGGCTTTAAATAAATAACCGCTGTATTGTTCACCGCACGTAAAGGTGACAAACTCGAACAAATCGTGCGCCAGCAGGGTAAAGGGCTGCCGGAACCACTCATCAACAAATGTTTCGATCGCCGCTGGGCGTAGGTTCTCCTTGTCATAATCTGGGGAAAAAGTCAAATGGCGGATATCGCGCCAGTGATAAGGCTGCACTTGGCTGACCACTTCACTCTCCTCTCCCATCACAAACCACATACGCAACGCATCAAATTGCCGAATGGCGGACTGGATGGCCGCG…	1059	YES	NO	NO	NO	75,1-100%	NO	KLEBSIELLA, CITROBACTER
TGATGATGA	2125885	2125893	AATAATAAT	2126323	2126331	>UTI-89-1049	AATAGTCGATGCGACCAGTGAGCGTAAACGCTGCCATCGCGTTTACGTCCAGCCTGACGATAAAAAAATTATAAATCACTATGCCGACCGCAATGATCAGTTGCATCAGCATCTGCGCCATGCCGACGGAGAGAAACTCTCGGTAGATTTTCCAGGAGAATGGGCGTAACGCGATGCGTATACTCAACCCGATATGTAATCCCATCAATGTGTAGATGAAATAGGCGACCATACTCAGTTGCGCCAGAAACGACGCCAATGCCACCCCTTTCACACCAAAATCGAATACAAAGATCATGATTGGATCGAGCATAATATTTACCAACGCCCCCAACAATGAGGCCTTCATGATGACCATGATCTTACCCGCGCCTTGAAACAGCCCCATCATGACGCCAA…	429	YES	NO	NO	NO	75-100%	NO	KLEBSIELLA, CITROBACTER
AATAATAAT	2126323	2126331	GATGATGAT	2126441	2126449	>UTI-89-1050	AGAACTCCGTTGCGTAGCCGATGATGCTCTTCGTGGCCCCCAGTGAGCGCAATAGCGGCTGGGCATAAACATAGCCAAGTACGGTGATCACGATCGCAAAGAATAGCGC	109	YES	NO	NO	NO	96,5-100%	NO	KLEBSIELLA, CITROBACTER
GATGATGAT	2126441	2126449	ACCACCACC	2127693	2127701	>UTI-89-1051	ACCGACCGACAAAATCCGCTGTGCACGATCCAACCGCTGCATGCCGATGGCGCGGGACAGCAAAGATCCCATACCGATTTGAATGCCGTTGGCGATGGCAAATAACCCCATTCCAACGGGGAAAACCAGCCCCACACCGGCAATGATGCCGCTGTTGGTGACATCAATGTGGCTCAGCCAAAAAATATCGGCGATGGCATAGGTCACCTGCGTTAACATACCGACAAACATCGGCAACGCCATGCGCAGGAGTAATTTATACAGCGAGCCGTCAAACATACCCGCCACCGTGAACAGCTCATCGTTCGGCGTGCCGTTGTCTGGCTCAAGCTTATTCACCGTCATACCTGCTCCTTATTCATTAAATGCGCCGCACCTTTATTGGCGCTGTCACCGATA…	1243	YES	NO	NO	NO	80,7-100%	NO	KLEBSIELLA, CITROBACTER
ACCACCACC	2127693	2127701	TGCTGCTGC	2128177	2128185	>UTI-89-1052	GGGCACATGTCCTCTGACCGACATCAACCCCAAGCTACAACGATGGGCATAGACACCTGTGTAGTGTGCGGGAATGCGCAGTGAGCCAAACAAATCGCTGCCAAATTCCACGGGGGTGAAATCCGCCGCCACCGCCACCGCCGCTCCTCCGGACGATCCGCCGGGTGAACGTTGCCTATCCCACAGGTTATGGGTGGTGCCATACAGATCGTTATAGGTTTGCCAATCGGCAGTCATCATCGGCACATTGGTTTTTCCCATCAGGATCGCCCCGGCAGCGCGTAAGCGTGCGATGGAAGGAGCATCCTGCGTCGCCCGGTTATCTTTCAGATAATGGGCACCGGACGTGGTTAACCACCCTTGCACGTCAAACGACTCCTTAACAGTACAAGGTAATCC…	475	YES	NO	NO	NO	81,9-100%	NO	KLEBSIELLA, CITROBACTER
TGCTGCTGC	2128177	2128185	GCCGCCGCC	2129606	2129614	>UTI-89-1053	ACCACCGCATTCAACGGCTTGTTAAACTGCGCCATACGTGAAAAATAGTGATTCACCAACGCCACTGAGGTGGTTTCTCCGGACGCCAACTGTGCCAACAGTGTCCCTGCGCTACGATAGCTCTGCTCACTCATCGCCCTTTTCTCCCTGTTGGGCACGTTTACGCCGCAACGCCAGATTCTCGCGCGCAGCGCTGACCTGCGAAACCTCAGCCTGCGCTAATACGATATCGTGGGCGGCGGGTAGATTGTGCAGTTGCTCATCAAGGTAACGCGCCACATCCGCGATGGTTGGCAGACGGAACAGATCGACAATGGGAATCTCCTGCCCGATAATCGCCTCAAGTGCCTGCTGAATACGCACCAATTCTATAGAACTGCCCCCCAGCGAGAAGAAATC…	1420	YES	NO	NO	NO	79-100%	NO	KLEBSIELLA, CITROBACTER
CCGCCGCCG	2136538	2136546	CAACAACAA	2137265	2137273	>UTI-89-1057	TCGACAGTTGGCGATAGGTCAATTCACGGATAGGACTGATCAGCGCAGTTTCCTGTGGCGTCAGTGCTGCCTGACGCAGTAATCCATGGTGCAACAAGGCCGTAGGTGCAGGAGCCTGCGTGACCGGTGCACTAACGGTGGGCAGCGCCAGAGAACTATTTACCCCCCACCAACTTTGCGGCATGGCAACCAGCGCCTGCAGCGCATGACAATAAGCACCAAACATCTGATCCAGCAGCGTGGTATCAAACAGTTGCTCGACCGCGTCCCAGTTGAAATGCAACTCCCCAGCCAACTCGATCACCTGGTGATCGAGCCACACCTGCGGTGTTTGGGTAATATTGGCGTCCGGACACAGAGTAAAACGGGTTGTGTCCCGAGGGTCTTGCGCAGTCGTCT…	718	YES	NO	NO	NO	4,8-99,5%	NO	KLEBSIELLA, CITROBACTER, LOW SCORE OTHERS
CAACAACAA	2137265	2137273	TGATGATGA	2138482	2138490	>UTI-89-1058	TGCCGTCTTGGTGATACGTGTGCGTTGGGCCAGCGCGCTCAGCACTCCCCAGTTGTGGGCTGACAGCCGATGACGGCGACGTACGAACCTGATCGCAGACAGTTGCGCCAAATCGCCCTGTACGGGCAGCGTTGGTGGGCCATACAGCTGCGGCAGCGCCCGTTGCCAATAGGCCTGATCGCGTGCATAGGCTTCACTCGCCTGCTCTACCAACAGCGCCTGCACGTAGTCACGAAAAGAGAACGGTAGCAACGGCAGTGACACATGGGGCTCACGGTACAGCATCATCAACTCCTGCTGTAGCGTGCGCATACTCAGAGCATCGGCAATCAGCAGATCGAGACTGAAATGCAAGCGGCCATGTTGCGCCGTGCAAGCCGAATAACTGAAATCAAACAG…	1208	YES	NO	NO	NO	66,4-100%	NO	KLEBSIELLA, CITROBACTER
TGATGATGA	2138482	2138490	CAACAACAA	2139278	2139286	>UTI-89-1059	ATGCTGCCAGTGCTTTGTGTAACGGTGCTCTTTCAATACAGGCCACCACCGCGGCGTCCACATGCGGATGCCGTGCCAACGTCCGTTCAATTTCGCCTAACTCAATACGATAACCGCGCAGTTTGATCTGGCTATCTTTGCGCCCAACAAAAAACAACTGCCCCTGCGCATCACTCCTGACCAGATCGCCAGTGCGGAACATCCTGCCACCGGGGACCCCTGGTTCTGACAAGAAGAACTGTGCGTTCAACTCAGGCTGCCCATCATACCCTTGCGCCACACCATCCCCGGCGATGTAAAGCTCGCCGTCAACGCCTTGCGGCACTGGATGGCCCTCATTGTCCAGAATGTATATACGGGTATTGGCAATGGGAGCGCCGAGGGTGATGTTTTCCGCTT…	787	YES	NO	NO	NO	74,5-100%	NO	KLEBSIELLA, CITROBACTER
CAACAACAA	2139278	2139286	GCGGCGGCG	2140660	2140668	>UTI-89-1060	GTTCAGCAACCCGCGGTGAACAACGCACACGCCTTTAGGTTCACCGGTACTGCCGGAGGTAAACAACAGGTAGGCCTGCATATCCGGCAACAGCGCGCAAGGTGTAGAATACCGGATCGCATTCGACATGTCCTGCATCAATTCCGGCAACGACAGTTGTACAATTTCACCCCACTCTCCCGGCTGACGGACCACCAGACAGACCAAACGCGCGCGTTGCATAAGGCGTTGCAAACGCGCGGCAGGCTGATGAATATCGAACGGCACGTAGCACGCCCCCACAAACCACGTCGCCAACATGGTTGCAATCACATCCCTGTGACGTGGCAACAGCACGCCAATACGATCGCCCGGTTGTATGCCATGCGCTCGAAAACGCATCGCGATGAACTGCACACG…	1373	YES	NO	NO	NO	69-100%	NO	KLEBSIELLA, CITROBACTER
ATAATAATA	2241400	2241408	CAACAACAA	2241581	2241589	>UTI-89-1111	GTATCTATTGAGAAATTTTTTAAAATACGCTCACGATTCCGAAAACCAATGTGATCACGTATCTGGCTCAAAGACAATTTTTCAATTTTGCTTGCAAGTTGTGTTGAATCAGATATGGGTACAAGAAAATCATCGTCACCAATAACTTCTCTTACTCCCCCTGAATCCGTGC	172	YES	NO	NO	NO	NO	YES/NO	E. COLI O18ac:H14 - PROBABLY NMEC
CAACAACAA	2241581	2241589	AATAATAAT	2241777	2241785	>UTI-89-1112	TTCGCTCACATGACATAGCTTCTGCCACGACTAATCCAAATCCTTCCCAACGAGAAGAGAGAACAAAAATATCACATGCAGAAAAATAGGGAGCAATATTTTTTTTAACTCCCAACAAGGACACCCTATTAGATAATTGCAATTTTTTTATAAGCATATTAATTTCGTCACGCAATTCACCATCACC	187	YES	NO	NO	NO	NO	YES/NO	E. COLI O18ac:H14 - PROBABLY NMEC
AATAATAAT	2241777	2241785	TTATTATTA	2242321	2242329	>UTI-89-1113	AAGTTTAAAGTGTTCAGGAAGCAGAGTCATTGCATTCAATAAATTAGGATAATCTTTAGCTAACGTTAAACGACCTGCAGCAAGTAATAATATATCATCATTTTTTATATTAATACCGTCTCGAATTTCCCTCCTTGCCAATAAATCAAATTTAAATTTATTGGTATCTATCCCATTATACATAGTAATTGCTTTAGCGGGATTAAAGGCTTTTATCCGTAAAAACTCATCCACTGCTTCTTTGCTAACATTTGTACAACAATCACTTAAACAATCGGTTATTCTATATGTGAGCATTCTGAAATACCCACCTTCATTTTTATTATGTGCAGTTGATATAATACCAGGTCTGTTTTTGATTCCAATTACAGACAATCTAGTGATAATGTTTGCATGAAA…	535	YES	NO	NO	NO	NO	YES/NO	E. COLI O18ac:H14 - PROBABLY NMEC
TTATTATTA	2242321	2242329	TAATAATAA	2243269	2243277	>UTI-89-1114	GACATATGTCCAAGTGAAATAATCTTTACATGGTGCCCGCTTAAACTTAATTTATCAGCTAAAAGACAAACCTGCTTCTCAGCACCTCCAAGGCCTAAACCTGTAATGACAAATAGTATTTTCATTTTATTTTCTCATAATAACAACATTGCAAATATCTAATTAGCATCTTTGTTTTTTTTATATAAGTTTTCTCTCGTTTTCTTTGATCTTTGTAATAAATCTTAAACCCCTTTGGGTATTTTTTAAGCTGGTTATGGAAATTTTTAGAAAGACCATCATCAAGATACTCACAAAGATATATAACTTTGCTTATGTTAAATCGAATCTTCGCCTTGTCAGTTATTTTATTCCAAATATATAATTCTGGAACAAATTTTTCATCTTCTATACGGGGGA…	939	YES	NO	NO	NO	NO	YES/NO	E. COLI O18ac:H14 - PROBABLY NMEC
TAATAATAA	2243269	2243277	TTGTTGTTG	2244085	2244093	>UTI-89-1115	TTTAGTTCTACTGTTATTTAATCTAAACCCACCTCGCCATAACTTAAAAAAATCTGTAAATTTATTATTTGATTCACAAAATGAAATAAAATCCAAAAAAACTTTTTTATTCGTCTCTGATAAGATAGAGCTGTTACATTCAAAAAAAGATTTTTTTACCTGATAATGTTTTCGTGATAAAAGATAGTTTACTGGTGATTTAAATTTAGAAGTCAATCCATTGCGGAATGTTTTGATACCAGTTACCGCATTCGTGTGCTGTCTATATAACATAAGGTATTTCGGGAGAAAATAAACTTTACCAAGAGCGTATGCAGCTAATGTTGTGATATCGTCATGTAGATATACAAATCCTCGATAATTCAGAAGAAATTTGGTCATTGCACGATTGAACATAAT…	807	YES	NO	NO	NO	0.047	YES/NO	E. COLI O18ac:H14 - PROBABLY NMEC
TTGTTGTTG	2244085	2244093	AGAAGAAGA	2245312	2245320	>UTI-89-1116	TAGTGACAAAATCTGATTTTTGATGAAGGCCTCGCCATTGTAGGTGGCCATTAGAATGGTTACTGTACTGGTTTGCATATTACTGTAAATCGCCATAGTAAGATGGTACATAATACTAACTTCACATTTCCAGCTAAATTCGTTACTAGCGTTTCAGCGAAGAAAGCCGTTGCACTGCTAACTGAAAACAATGCGTAAATCAGTAATGCCTGTGTATTATTTCCACGAACACCGGCCGTGTATAAACTCACATATATTAGTCCGTATAATACTGCTCCAAATATGATGCCAGTATAACCAAAATCCTGGTAAAATGGTTGAAGTGCAGTATATACATTTGTTGGTACAGGAACGTATGAATAGTCAAGAATAGTATTTACTGGCAATTCTTTAATAAGG…	1218	YES	NO	NO	NO	NO	YES/NO	E. COLI O18ac:H14 - PROBABLY NMEC
AATAATAAT	2903590	2903598	TGATGATGA	2904991	2904999	>UTI-89-1472	TAAACAGCGCCTAGACAAAATAAATAACAACAAGTCAACAACCTCGACAGGATGCCGATGGGATGATGAAGAGATAAGAAAGAATAACCAGTAAAGCCCTAAAACGTCAGCGTTCAGACGCGTTTTTTACTTAATCGGTAACAAATACGTTGTATCATAGCAAAATAAAATGATTGTTCTAAATCAGATTAACTCCTCACTTTTGTACAATGTCGCTTACAGGTATACCATGAAATCCGAGACGCTAACTGTCCAACAACTTTTTCAAGACCGCCGACAATACTGTGTTCCATTCTATCAACGTGCCTATGTATGGACTCAGCAAGACCAGTGGTCAGCTCTACTGGAGGATATCCTAGAGAAAGTACAATCCCGGCTCTCGGGTACAAAACCAACTCC…	1392	YES	NO	NO	84,6-100%	26,4-87,9%	NO	SHIGELLA, LOW SCORE OTHERS
ATAATAATA	2927835	2927843	ATCATCATC	2928078	2928086	>UTI-89-1486	AAGGCCGTTCGTTACGGCCTTTATTATTGATATTTATTTTACATCCCAAGGTAGTTCCTCAAGAGAGAAGACTAATTCATTATCAATAATTTCGTATTCTGCATAACCTTCAACCTCTCCTGAGAAGTTATTGTCAACGCATCCTTCATAATAGCTATATGGTGCTATAAAGTGAAACCCATATTCATCTATCTCTGTGATTTCAAAATTGTAGTAATCGTAAGAATATCGAAT	234	YES	NO	NO	1	0.975	NO	SHIGELLA
GAGGAGGAG	2935912	2935920	TTGTTGTTG	2936439	2936447	>UTI-89-1490	TTGAGTCCTCGAATCGTAGCCAGTGCTCCCAGATATCGTGGGATTGTAATTCCAGAAGACCAATTTGACGTGATGCAACTGCAGTGCCAGCTATAGTTCCTCCTGCATAATCAACCTGGACGGACTTTGACGCTTTCTCAATTAATTCTGTCCAAGCTTCACTTTCCGCGTTAAAAGAAGCAGTTAATTCCTGCAGACGCTGTGGATCATCCTTGTTGTCTTGTTTCAAACGATTCAGGGCGGCCACCGAATACTTATTCTTAACCCAACTAACCTGAGCTAACTGAACTCTCTGACAAGCGTCCATATCAGTAGTTGTTTCCTGAGGCATATCAAAGCAGGAAATAAAAAAAGTCTCAACACCATCATTTAGACTACTGCTCGGCTGGTTCAAAGCAT…	518	YES	NO	NO	1	NO	NO
TTATTATTA	4836901	4836909	ATTATTATT	4839616	4839624	>UTI-89-2526	TATTTTGTTAATATCCCATGGGTTTTTTCTCTTATTTCAGAAATGCAAGAGAGTGCGGCGTTGGATAGCAACCCAGCTGTAAGGTTAGTGAATTTTTTTATTAACACATTTGGAAGATCTTTTTCATAAACGTCTTTACTAATAACAACTATACACCATTGTTCGAGTGCATAGTTATCTTCAATAAAAATACTATCATCATTTTTTATTACGCTACGGTATGTTTTCTTTAACTCATTGTTCAACTTAGTTATAACAGCAGTAACATGTTCACCAGTATAAATAGAAAGAAGACGTAAACGTCCTCCAGAATTTATATCTGAAACGATTATCGATTTTATTATTTCAATAGCAAATTGCCCACTATCGCTTTGCATATCCCAGTCAAGTATTGTTATA…	2706	YES	NO	NO	NO	51,4-94,1%	NO	CITROBACTER, SALMONELLA, ENTEROBACTER, EDWARDSIELLA
AGGAGGAGG	4810570	4810578	GTAGTAGTAGTA	4811162	4811173	>UTI-89-2514	TATACCAGTGATACCCTACCATGACCCGGTAACGTCTCCTGGCTGCCTTAAACCTGAAAGACCTGGCCCCACCACACTGCCGGTTACGCAGTCAAGATGTAGCAACCCTTGCATAAGGCTGTTTTGTGCAGAGGGCTACCGGAAAGATAATAACGTCACAGCCCGTATGCATCAGATAAAACAGTGTATTTTATCTGTCAGCAGTCACTGGAGCGGATTGTGGGGCGAGATTCAGGTGCTGATACTGTAACGACTCTGCGCCGCTGCTGCGGTAAAAGCGGCTGCCACCAGGCACGGTTATCAGAGGAGGATGACCGTGTCCGCCCCTGGTGGTGATGAACTCTCCATCACAATCAATAATGCCGCCGGGTGGATGAAGCAGACAGGGATGGCAAGTCC…	583	YES	YES	NO	NO	NO	YES
ATTATTATT	4818421	4818429	ACCACCACC	4818865	4818873	>UTI-89-2517	GGTGATATATTTTACGTGCACTTTTATAACTACCAGAAAGTGTCGTCTGCTTGCTGCATCTGCACTGTTAACATTTGAGGTATATTCAGTAAAACCTAAGCTTGACTGTGGGCCCTGACCTAACAAAATTTCGTGTAATTCTTCTGTACTTCCCCCAGCCGTATGATAAGAGGCAATATTCCATGCTTCTTCCTCAGTAGCTCCTCTCATCAAAGTTACAAATCTATCCCCAAAGCTTCCAGAACCCTTAACATAATTAACAATATCCATTTCTGACGTTGGTTGCGGTAATTTTGGGTTTGTATCAGGATATAAAAGTGAGCTGTCATCATTAATAAATGATAACGGAGATCCGGTCACTGCAGAATAGGGTTCATCTTTAAAAAATACAGGAATATT…	435	YES	YES	NO	NO	NO	YES
